# Supplementary material for: The gold-ringed octopus (Amphioctopus fangsiao) genome and cerebral single-nucleus transcriptomes provide insights into the evolution of karyotype and neural novelties
Source: BMC Biol. 2022 Dec 27;20:289. doi: 10.1186/s12915-022-01500-2 (PMC9795677; doi:10.1186/s12915-022-01500-2)
Supplement: Supplementary file 1 — Additional file 1: Table s1. Statistics of Nanopore Clean Data. Table s2. Statistics of Nanopore Data after correction. Table s3. Comparisons of octopod genomes. Table s4. Gene information of Amphioctopus fangsiao genome. Table s5. Repeat statistics of Amphioctopus fangsiao genomes. Table s6. Comparison of genome size and repeat content in cephalopods. Table s7. Details of cephalopod repeats. Table s8. Repeat content in present study. Table s9. Percentage of cells that derived from two sequencing platforms in each cluster (before combining). Table s10. Cell markers in the octopod supra-brain. Table s11. Marker genes used in present study. Table s12. Counts of protocadherin, GPCR, and C2H2 ZNF genes in each cell cluster. Table s13-18. Average expression of protocadherin, GPCR, C2H2 ZNF genes in each cell cluster. [file 12915_2022_1500_MOESM1_ESM.zip]

Archive with 8 entries (7 files):
- AdditionalFile1/
- __MACOSX/._AdditionalFile1
- AdditionalFile1/AdditionalFile.s9-18.xlsx
- __MACOSX/AdditionalFile1/._AdditionalFile.s9-18.xlsx
- AdditionalFile1/.DS_Store
- __MACOSX/AdditionalFile1/._.DS_Store
- AdditionalFile1/AdditionalFile3.Tables1-8.xlsx
- __MACOSX/AdditionalFile1/._AdditionalFile3.Tables1-8.xlsx
