# Supplementary material for: The gold-ringed octopus (Amphioctopus fangsiao) genome and cerebral single-nucleus transcriptomes provide insights into the evolution of karyotype and neural novelties
Source: BMC Biol. 2022 Dec 27;20:289. doi: 10.1186/s12915-022-01500-2 (PMC9795677; doi:10.1186/s12915-022-01500-2)
Supplement: Supplementary file 1 — Additional file 1: Table s1. Statistics of Nanopore Clean Data. Table s2. Statistics of Nanopore Data after correction. Table s3. Comparisons of octopod genomes. Table s4. Gene information of Amphioctopus fangsiao genome. Table s5. Repeat statistics of Amphioctopus fangsiao genomes. Table s6. Comparison of genome size and repeat content in cephalopods. Table s7. Details of cephalopod repeats. Table s8. Repeat content in present study. Table s9. Percentage of cells that derived from two sequencing platforms in each cluster (before combining). Table s10. Cell markers in the octopod supra-brain. Table s11. Marker genes used in present study. Table s12. Counts of protocadherin, GPCR, and C2H2 ZNF genes in each cell cluster. Table s13-18. Average expression of protocadherin, GPCR, C2H2 ZNF genes in each cell cluster. [file 12915_2022_1500_MOESM1_ESM.zip › AdditionalFile1/AdditionalFile.s9-18.xlsx]

## Sheet: Table.s9
Fig. s9: Cell number that derived from two sequencing platforms in each cluster (before combining).
cluster	0	1	2	3	4	5	6	7	8	9	10
DNBelab C4	365	214	217	107	78	175	45	7	27	16	8
10X	1804	557	502	300	295	40	76	78	51	25	24

## Sheet: Table.s10
Table s10: cell markers in the octopod sup-brain
	p_val	avg_log2FC	pct.1	pct.2	p_val_adj	cluster	gene
EVM0017052.1-g	0	2.86349	0.981	0.772	0	cluster 1	EVM0017052.1-g
EVM0005547.1-g	0	1.94741	0.962	0.79	0	cluster 1	EVM0005547.1-g
EVM0000228.1-g	1.66968e-123	2.51716	0.641	0.435	3.33937e-120	cluster 1	EVM0000228.1-g
EVM0018377.1-g	7.94653e-59	1.25535	0.722	0.627	1.58931e-55	cluster 1	EVM0018377.1-g
EVM0012508.1-g	6.62478e-48	0.831735	0.33	0.203	1.32496e-44	cluster 1	EVM0012508.1-g
EVM0005647.1-g	1.01311e-39	0.50047	0.979	0.984	2.02622e-36	cluster 1	EVM0005647.1-g
EVM0009778.1-g	3.73333e-39	1.38027	0.463	0.366	7.46667e-36	cluster 1	EVM0009778.1-g
EVM0000644.1-g	5.52238e-32	1.54352	0.478	0.365	1.10448e-28	cluster 1	EVM0000644.1-g
EVM0012915.1-g	1.07309e-27	0.343992	0.186	0.292	2.14618e-24	cluster 1	EVM0012915.1-g
EVM0009038.1-g	3.9373e-23	0.457563	0.287	0.226	7.87461e-20	cluster 1	EVM0009038.1-g
EVM0008786.1-g	4.04448e-23	0.627862	0.928	0.956	8.08897e-20	cluster 1	EVM0008786.1-g
EVM0014131.1-g	5.89895e-23	0.286906	0.355	0.487	1.17979e-19	cluster 1	EVM0014131.1-g
EVM0012129.1-g	8.29457e-21	0.437501	0.494	0.411	1.65891e-17	cluster 1	EVM0012129.1-g
EVM0019212.1-g	2.79029e-20	0.295838	0.274	0.22	5.58059e-17	cluster 1	EVM0019212.1-g
EVM0015332.1-g	1.0775e-15	0.464803	0.256	0.204	2.155e-12	cluster 1	EVM0015332.1-g
EVM0012602.1-g	7.47667e-13	0.332046	0.404	0.519	1.49533e-09	cluster 1	EVM0012602.1-g
EVM0000441.1-g	1.42867e-10	0.303421	0.213	0.328	2.85733e-07	cluster 1	EVM0000441.1-g
EVM0012234.1-g	3.3339e-10	0.271894	0.293	0.397	6.6678e-07	cluster 1	EVM0012234.1-g
EVM0011747.1-g	1.07759e-08	0.382507	0.42	0.541	2.15518e-05	cluster 1	EVM0011747.1-g
EVM0009843.1-g	3.45568e-08	0.367314	0.274	0.228	6.91135e-05	cluster 1	EVM0009843.1-g
EVM0007863.1-g	8.3097e-08	0.999022	0.387	0.364	0.000166194	cluster 1	EVM0007863.1-g
EVM0003149.1-g	2.65948e-06	0.64737	0.464	0.587	0.00531896	cluster 1	EVM0003149.1-g
EVM0007586.1-g	8.59038e-06	0.506829	0.415	0.403	0.0171808	cluster 1	EVM0007586.1-g
EVM0016618.1-g	1.09991e-05	0.39094	0.296	0.283	0.0219981	cluster 1	EVM0016618.1-g
EVM0005146.1-g	2.86886e-05	0.527135	0.318	0.32	0.0573772	cluster 1	EVM0005146.1-g
EVM0005221.1-g	2.96596e-05	0.347265	0.467	0.586	0.0593192	cluster 1	EVM0005221.1-g
EVM0004025.1-g	3.17522e-05	0.428472	0.389	0.483	0.0635044	cluster 1	EVM0004025.1-g
EVM0003654.1-g	4.00529e-05	0.786583	0.682	0.745	0.0801057	cluster 1	EVM0003654.1-g
EVM0018867.6-g	6.82239e-05	0.316803	0.657	0.823	0.136448	cluster 1	EVM0018867.6-g
EVM0000256.1-g	0.000320066	0.908889	0.369	0.354	0.640133	cluster 1	EVM0000256.1-g
EVM0015783.1-g	0.000636806	0.419002	0.479	0.588	1	cluster 1	EVM0015783.1-g
EVM0012075.1-g	0.000692458	0.375902	0.332	0.332	1	cluster 1	EVM0012075.1-g
EVM0003909.1-g	0.000906823	0.641437	0.282	0.33	1	cluster 1	EVM0003909.1-g
EVM0014285.1-g	0.000968714	0.413768	0.592	0.722	1	cluster 1	EVM0014285.1-g
EVM0001088.1-g	0.00224688	0.275519	0.588	0.698	1	cluster 1	EVM0001088.1-g
EVM0008897.1-g	0.00230802	0.57147	0.329	0.334	1	cluster 1	EVM0008897.1-g
EVM0008642.1-g	0.00338972	0.408614	0.281	0.283	1	cluster 1	EVM0008642.1-g
EVM0016158.1-g	0.003664	0.328394	0.383	0.468	1	cluster 1	EVM0016158.1-g
EVM0004209.1-g	0.0063436	0.514499	0.77	0.859	1	cluster 1	EVM0004209.1-g
EVM0003798.1-g	0.00696182	0.405975	0.9	0.962	1	cluster 1	EVM0003798.1-g
EVM0007324.1-g	0.00726687	0.408923	0.26	0.266	1	cluster 1	EVM0007324.1-g
EVM0013609.1-g	0.0081363	0.496195	0.461	0.479	1	cluster 1	EVM0013609.1-g
EVM0016628.1-g	0	2.23423	0.978	0.481	0	cluster 2	EVM0016628.1-g
EVM0010466.1-g	7.21105e-307	2.1422	0.973	0.439	1.44221e-303	cluster 2	EVM0010466.1-g
EVM0010139.1-g	7.44157e-302	2.10214	0.94	0.352	1.48831e-298	cluster 2	EVM0010139.1-g
EVM0012845.1-g	4.72004e-278	1.7848	0.929	0.325	9.44009e-275	cluster 2	EVM0012845.1-g
EVM0001887.1-g	1.18973e-275	1.70373	0.935	0.367	2.37946e-272	cluster 2	EVM0001887.1-g
EVM0017593.1-g	1.45564e-274	1.85329	0.929	0.341	2.91128e-271	cluster 2	EVM0017593.1-g
EVM0011364.2-g	5.00923e-266	1.70883	0.988	0.488	1.00185e-262	cluster 2	EVM0011364.2-g
EVM0008768.2-g	7.76361e-255	1.89556	0.911	0.368	1.55272e-251	cluster 2	EVM0008768.2-g
EVM0009440.1-g	1.91662e-253	1.58109	0.818	0.305	3.83325e-250	cluster 2	EVM0009440.1-g
EVM0016265.1-g	7.35142e-251	1.77218	0.939	0.326	1.47028e-247	cluster 2	EVM0016265.1-g
EVM0005235.2-g	1.05573e-238	2.06246	0.774	0.267	2.11145e-235	cluster 2	EVM0005235.2-g
EVM0018978.1-g	1.28703e-227	1.84101	0.716	0.211	2.57405e-224	cluster 2	EVM0018978.1-g
EVM0002424.1-g	2.20886e-227	1.63677	0.946	0.471	4.41772e-224	cluster 2	EVM0002424.1-g
EVM0000960.1-g	1.53907e-226	1.28618	0.982	0.478	3.07814e-223	cluster 2	EVM0000960.1-g
EVM0004825.1-g	1.98215e-225	1.61378	0.948	0.476	3.9643e-222	cluster 2	EVM0004825.1-g
EVM0008289.1-g	5.33527e-225	1.54304	0.933	0.432	1.06705e-221	cluster 2	EVM0008289.1-g
EVM0000522.1-g	6.61091e-222	1.43933	0.979	0.504	1.32218e-218	cluster 2	EVM0000522.1-g
EVM0010524.1-g	3.36622e-217	0.300604	0.341	0.017	6.73244e-214	cluster 2	EVM0010524.1-g
EVM0017520.1-g	2.58602e-215	1.31523	0.733	0.265	5.17204e-212	cluster 2	EVM0017520.1-g
EVM0019241.1-g	1.65616e-214	1.70005	0.726	0.214	3.31232e-211	cluster 2	EVM0019241.1-g
EVM0005892.2-g	3.39441e-213	1.15069	0.9	0.386	6.78881e-210	cluster 2	EVM0005892.2-g
EVM0006248.1-g	2.54738e-209	1.71666	0.726	0.25	5.09477e-206	cluster 2	EVM0006248.1-g
EVM0016206.1-g	3.86378e-207	1.53837	0.825	0.335	7.72756e-204	cluster 2	EVM0016206.1-g
EVM0014166.1-g	7.3196e-206	1.58966	0.918	0.442	1.46392e-202	cluster 2	EVM0014166.1-g
EVM0017584.1-g	6.33084e-204	1.37515	0.975	0.604	1.26617e-200	cluster 2	EVM0017584.1-g
EVM0004577.1-g	3.69423e-199	1.33518	0.855	0.335	7.38847e-196	cluster 2	EVM0004577.1-g
EVM0000682.1-g	3.42062e-196	1.35116	0.822	0.299	6.84125e-193	cluster 2	EVM0000682.1-g
EVM0006139.1-g	4.09626e-195	1.11605	0.642	0.184	8.19252e-192	cluster 2	EVM0006139.1-g
EVM0014051.4-g	8.5061e-195	1.88852	0.767	0.273	1.70122e-191	cluster 2	EVM0014051.4-g
EVM0002878.1-g	8.32018e-190	0.462493	0.412	0.059	1.66404e-186	cluster 2	EVM0002878.1-g
EVM0008804.1-g	3.97027e-181	1.11001	0.991	0.684	7.94053e-178	cluster 2	EVM0008804.1-g
EVM0017078.1-g	4.23672e-181	1.58061	0.739	0.288	8.47344e-178	cluster 2	EVM0017078.1-g
EVM0012524.2-g	1.69438e-180	1.24822	0.742	0.275	3.38876e-177	cluster 2	EVM0012524.2-g
EVM0009416.1-g	1.40667e-177	1.45501	0.681	0.267	2.81334e-174	cluster 2	EVM0009416.1-g
EVM0012228.1-g	2.17747e-176	1.23055	0.899	0.412	4.35494e-173	cluster 2	EVM0012228.1-g
EVM0016288.1-g	2.92089e-172	1.31343	0.693	0.262	5.84179e-169	cluster 2	EVM0016288.1-g
EVM0005566.1-g	3.24056e-168	1.03055	0.86	0.399	6.48111e-165	cluster 2	EVM0005566.1-g
EVM0006002.1-g	2.8727e-167	1.21988	0.834	0.379	5.7454e-164	cluster 2	EVM0006002.1-g
EVM0019642.1-g	3.18597e-166	1.05675	0.826	0.369	6.37194e-163	cluster 2	EVM0019642.1-g
EVM0018748.1-g	9.32685e-165	1.17338	0.735	0.294	1.86537e-161	cluster 2	EVM0018748.1-g
EVM0017165.1-g	2.58547e-163	1.55756	0.739	0.274	5.17095e-160	cluster 2	EVM0017165.1-g
EVM0017166.1-g	5.08913e-163	0.286105	0.289	0.016	1.01783e-159	cluster 2	EVM0017166.1-g
EVM0018113.1-g	7.85747e-163	1.24178	0.669	0.233	1.57149e-159	cluster 2	EVM0018113.1-g
EVM0003562.2-g	4.38486e-162	1.31051	0.829	0.376	8.76973e-159	cluster 2	EVM0003562.2-g
EVM0003260.1-g	6.64679e-160	1.37971	0.693	0.292	1.32936e-156	cluster 2	EVM0003260.1-g
EVM0008386.1-g	2.19572e-158	1.20009	0.602	0.188	4.39145e-155	cluster 2	EVM0008386.1-g
EVM0014302.1-g	5.66282e-158	1.05841	0.763	0.316	1.13256e-154	cluster 2	EVM0014302.1-g
EVM0001959.1-g	4.71755e-157	0.339118	0.353	0.027	9.4351e-154	cluster 2	EVM0001959.1-g
EVM0018652.1-g	2.40488e-155	0.454968	0.387	0.063	4.80977e-152	cluster 2	EVM0018652.1-g
EVM0002147.1-g	8.36684e-155	1.02752	0.676	0.267	1.67337e-151	cluster 2	EVM0002147.1-g
EVM0010845.2-g	1.09898e-154	0.933361	0.792	0.338	2.19795e-151	cluster 2	EVM0010845.2-g
EVM0002051.1-g	1.66595e-154	1.33273	0.953	0.604	3.3319e-151	cluster 2	EVM0002051.1-g
EVM0015928.1-g	1.78005e-154	0.857157	0.639	0.225	3.5601e-151	cluster 2	EVM0015928.1-g
EVM0013760.1-g	1.54311e-150	1.53284	0.693	0.299	3.08622e-147	cluster 2	EVM0013760.1-g
EVM0015228.1-g	9.26303e-150	1.25526	0.667	0.264	1.85261e-146	cluster 2	EVM0015228.1-g
EVM0019525.1-g	1.99056e-149	1.784	0.591	0.231	3.98112e-146	cluster 2	EVM0019525.1-g
EVM0004353.1-g	2.18048e-149	1.00516	0.992	0.84	4.36096e-146	cluster 2	EVM0004353.1-g
EVM0019254.1-g	1.75101e-148	0.911494	0.865	0.387	3.50202e-145	cluster 2	EVM0019254.1-g
EVM0016080.1-g	1.67646e-147	0.983828	0.725	0.306	3.35292e-144	cluster 2	EVM0016080.1-g
EVM0008643.1-g	2.53271e-147	1.56731	0.92	0.518	5.06541e-144	cluster 2	EVM0008643.1-g
EVM0016114.1-g	1.5491e-146	0.974427	0.981	0.688	3.09819e-143	cluster 2	EVM0016114.1-g
EVM0014140.1-g	2.23254e-145	1.06742	0.943	0.467	4.46507e-142	cluster 2	EVM0014140.1-g
EVM0013881.1-g	2.24068e-143	1.67081	0.717	0.331	4.48135e-140	cluster 2	EVM0013881.1-g
EVM0007634.1-g	5.63409e-143	0.916717	0.911	0.47	1.12682e-139	cluster 2	EVM0007634.1-g
EVM0011293.2-g	8.45303e-142	1.38479	0.782	0.36	1.69061e-138	cluster 2	EVM0011293.2-g
EVM0001331.1-g	2.81381e-141	0.666576	0.546	0.147	5.62763e-138	cluster 2	EVM0001331.1-g
EVM0017183.1-g	1.06461e-138	0.97163	0.789	0.349	2.12922e-135	cluster 2	EVM0017183.1-g
EVM0004490.1-g	1.71048e-138	1.01527	0.789	0.353	3.42096e-135	cluster 2	EVM0004490.1-g
EVM0018527.1-g	2.68981e-138	0.845383	0.709	0.289	5.37962e-135	cluster 2	EVM0018527.1-g
EVM0005739.1-g	3.04678e-138	0.862179	0.934	0.482	6.09357e-135	cluster 2	EVM0005739.1-g
EVM0009885.2-g	1.47927e-136	0.888378	0.682	0.286	2.95855e-133	cluster 2	EVM0009885.2-g
EVM0008243.1-g	1.03677e-135	0.868894	0.843	0.4	2.07354e-132	cluster 2	EVM0008243.1-g
EVM0011969.1-g	1.20086e-133	0.939155	0.636	0.215	2.40173e-130	cluster 2	EVM0011969.1-g
EVM0018209.1-g	1.43403e-133	0.8019	0.822	0.384	2.86806e-130	cluster 2	EVM0018209.1-g
EVM0008378.1-g	8.52231e-132	0.839129	0.83	0.392	1.70446e-128	cluster 2	EVM0008378.1-g
EVM0013499.1-g	1.55504e-131	0.950881	0.883	0.462	3.11007e-128	cluster 2	EVM0013499.1-g
EVM0016857.1-g	3.53035e-131	0.341939	0.388	0.081	7.0607e-128	cluster 2	EVM0016857.1-g
EVM0006119.1-g	4.86431e-130	0.602313	0.75	0.315	9.72861e-127	cluster 2	EVM0006119.1-g
EVM0007503.1-g	1.50339e-129	1.14295	0.783	0.389	3.00678e-126	cluster 2	EVM0007503.1-g
EVM0006680.1-g	4.72311e-129	1.05501	0.743	0.327	9.44622e-126	cluster 2	EVM0006680.1-g
EVM0006850.1-g	1.11215e-128	0.898882	0.992	0.821	2.22431e-125	cluster 2	EVM0006850.1-g
EVM0003577.1-g	1.13104e-128	1.29564	0.694	0.329	2.26209e-125	cluster 2	EVM0003577.1-g
EVM0019047.1-g	1.51186e-128	0.907538	0.687	0.327	3.02372e-125	cluster 2	EVM0019047.1-g
EVM0009496.1-g	1.76064e-128	0.415038	0.388	0.059	3.52129e-125	cluster 2	EVM0009496.1-g
EVM0002158.1-g	1.74075e-126	0.91338	0.905	0.492	3.4815e-123	cluster 2	EVM0002158.1-g
EVM0006800.1-g	2.00654e-126	1.07599	0.607	0.256	4.01307e-123	cluster 2	EVM0006800.1-g
EVM0013461.1-g	1.20319e-125	0.809573	0.874	0.446	2.40638e-122	cluster 2	EVM0013461.1-g
EVM0000273.1-g	1.52541e-124	0.975236	0.774	0.384	3.05082e-121	cluster 2	EVM0000273.1-g
EVM0001918.1-g	2.04062e-124	0.883256	0.737	0.347	4.08124e-121	cluster 2	EVM0001918.1-g
EVM0009607.1-g	2.3124e-124	0.93817	0.767	0.346	4.6248e-121	cluster 2	EVM0009607.1-g
EVM0015026.1-g	7.78803e-124	0.640607	0.761	0.329	1.55761e-120	cluster 2	EVM0015026.1-g
EVM0004820.1-g	5.56698e-123	1.01257	0.969	0.627	1.1134e-119	cluster 2	EVM0004820.1-g
EVM0013092.1-g	1.37147e-122	0.917293	0.934	0.513	2.74294e-119	cluster 2	EVM0013092.1-g
EVM0014178.1-g	2.29399e-122	0.776472	0.874	0.469	4.58797e-119	cluster 2	EVM0014178.1-g
EVM0003411.1-g	2.54721e-122	0.907732	0.956	0.604	5.09442e-119	cluster 2	EVM0003411.1-g
EVM0010609.1-g	2.90652e-122	0.899459	0.76	0.338	5.81304e-119	cluster 2	EVM0010609.1-g
EVM0013637.1-g	5.75494e-122	1.12292	0.815	0.377	1.15099e-118	cluster 2	EVM0013637.1-g
EVM0010501.1-g	1.43161e-121	0.802563	0.671	0.298	2.86322e-118	cluster 2	EVM0010501.1-g
EVM0005746.1-g	1.77779e-121	0.970077	0.702	0.347	3.55559e-118	cluster 2	EVM0005746.1-g
EVM0002594.3-g	2.19975e-121	0.867163	0.791	0.366	4.39949e-118	cluster 2	EVM0002594.3-g
EVM0009349.1-g	1.09207e-120	0.955566	0.948	0.596	2.18414e-117	cluster 2	EVM0009349.1-g
EVM0004838.1-g	1.50631e-120	0.69427	0.837	0.407	3.01263e-117	cluster 2	EVM0004838.1-g
EVM0007869.1-g	1.67935e-120	2.00206	0.712	0.3	3.35871e-117	cluster 2	EVM0007869.1-g
EVM0016528.1-g	6.70569e-120	1.34251	0.892	0.547	1.34114e-116	cluster 2	EVM0016528.1-g
EVM0009596.1-g	1.70814e-119	0.774713	0.82	0.42	3.41627e-116	cluster 2	EVM0009596.1-g
EVM0005996.1-g	5.98906e-119	1.47226	0.668	0.274	1.19781e-115	cluster 2	EVM0005996.1-g
EVM0015558.1-g	6.68598e-119	0.922334	0.73	0.352	1.3372e-115	cluster 2	EVM0015558.1-g
EVM0012030.1-g	4.50155e-118	0.926991	0.83	0.426	9.00311e-115	cluster 2	EVM0012030.1-g
EVM0004003.1-g	7.71055e-118	1.12643	0.577	0.223	1.54211e-114	cluster 2	EVM0004003.1-g
EVM0011403.1-g	1.37474e-117	0.438153	0.323	0.024	2.74948e-114	cluster 2	EVM0011403.1-g
EVM0008566.1-g	2.6237e-116	0.883165	0.681	0.325	5.2474e-113	cluster 2	EVM0008566.1-g
EVM0013203.1-g	7.4166e-116	1.04431	0.639	0.254	1.48332e-112	cluster 2	EVM0013203.1-g
EVM0015820.1-g	1.02171e-115	0.822973	0.604	0.284	2.04341e-112	cluster 2	EVM0015820.1-g
EVM0000018.1-g	1.47903e-114	0.680626	0.977	0.712	2.95806e-111	cluster 2	EVM0000018.1-g
EVM0009276.1-g	3.62143e-114	0.728496	0.72	0.326	7.24286e-111	cluster 2	EVM0009276.1-g
EVM0003991.1-g	1.28028e-113	0.607045	0.994	0.962	2.56056e-110	cluster 2	EVM0003991.1-g
EVM0016494.1-g	1.80206e-113	0.661358	0.983	0.821	3.60412e-110	cluster 2	EVM0016494.1-g
EVM0014504.1-g	2.47554e-113	0.765924	0.866	0.438	4.95108e-110	cluster 2	EVM0014504.1-g
EVM0008836.1-g	5.42649e-113	1.01506	0.776	0.382	1.0853e-109	cluster 2	EVM0008836.1-g
EVM0009190.1-g	1.95577e-112	0.800586	0.681	0.304	3.91154e-109	cluster 2	EVM0009190.1-g
EVM0009626.1-g	4.04538e-112	0.77506	0.791	0.409	8.09076e-109	cluster 2	EVM0009626.1-g
EVM0006934.2-g	8.01338e-112	0.726083	0.694	0.329	1.60268e-108	cluster 2	EVM0006934.2-g
EVM0011593.1-g	8.09141e-112	0.911201	0.664	0.293	1.61828e-108	cluster 2	EVM0011593.1-g
EVM0005025.1-g	6.06898e-111	0.804717	0.791	0.408	1.2138e-107	cluster 2	EVM0005025.1-g
EVM0002600.1-g	6.21944e-111	0.94537	0.534	0.222	1.24389e-107	cluster 2	EVM0002600.1-g
EVM0019012.1-g	7.57657e-111	0.753551	0.986	0.735	1.51531e-107	cluster 2	EVM0019012.1-g
EVM0019084.1-g	8.87289e-111	0.930993	0.969	0.678	1.77458e-107	cluster 2	EVM0019084.1-g
EVM0004979.1-g	1.12381e-110	0.879348	0.868	0.474	2.24761e-107	cluster 2	EVM0004979.1-g
EVM0017402.1-g	2.95357e-110	0.949684	0.619	0.301	5.90713e-107	cluster 2	EVM0017402.1-g
EVM0008471.1-g	4.11464e-109	0.85323	0.873	0.487	8.22927e-106	cluster 2	EVM0008471.1-g
EVM0003120.1-g	5.46117e-109	0.520375	0.486	0.153	1.09223e-105	cluster 2	EVM0003120.1-g
EVM0010864.1-g	5.78854e-109	0.681013	0.695	0.319	1.15771e-105	cluster 2	EVM0010864.1-g
EVM0003792.1-g	7.78734e-109	0.822498	0.791	0.339	1.55747e-105	cluster 2	EVM0003792.1-g
EVM0001300.1-g	9.2108e-109	0.825487	0.76	0.381	1.84216e-105	cluster 2	EVM0001300.1-g
EVM0001091.1-g	1.11547e-108	0.753964	0.778	0.396	2.23095e-105	cluster 2	EVM0001091.1-g
EVM0018337.1-g	1.28073e-108	0.875876	0.551	0.236	2.56146e-105	cluster 2	EVM0018337.1-g
EVM0004892.1-g	1.54121e-108	0.848343	0.955	0.579	3.08242e-105	cluster 2	EVM0004892.1-g
EVM0009840.1-g	2.35656e-108	0.433167	0.342	0.054	4.71312e-105	cluster 2	EVM0009840.1-g
EVM0017131.1-g	3.03855e-108	0.680571	0.946	0.607	6.07709e-105	cluster 2	EVM0017131.1-g
EVM0010699.1-g	3.94056e-108	0.827192	0.883	0.482	7.88112e-105	cluster 2	EVM0010699.1-g
EVM0011889.1-g	5.23111e-108	0.691625	0.716	0.333	1.04622e-104	cluster 2	EVM0011889.1-g
EVM0009493.1-g	1.31008e-107	0.813124	0.763	0.386	2.62015e-104	cluster 2	EVM0009493.1-g
EVM0011900.1-g	1.56986e-107	0.743819	0.695	0.323	3.13972e-104	cluster 2	EVM0011900.1-g
EVM0016242.2-g	1.62563e-106	0.945868	0.615	0.274	3.25126e-103	cluster 2	EVM0016242.2-g
EVM0004868.1-g	1.68144e-106	0.634612	0.757	0.35	3.36288e-103	cluster 2	EVM0004868.1-g
EVM0008948.1-g	1.73337e-106	0.866099	0.602	0.264	3.46674e-103	cluster 2	EVM0008948.1-g
EVM0015687.1-g	4.47119e-106	0.587349	0.76	0.391	8.94237e-103	cluster 2	EVM0015687.1-g
EVM0018355.1-g	1.21229e-105	0.69296	0.829	0.429	2.42458e-102	cluster 2	EVM0018355.1-g
EVM0018388.1-g	1.55256e-105	0.644639	0.649	0.313	3.10512e-102	cluster 2	EVM0018388.1-g
EVM0014229.1-g	4.01053e-105	0.708093	0.759	0.37	8.02107e-102	cluster 2	EVM0014229.1-g
EVM0005488.1-g	4.53531e-105	0.383852	0.968	0.65	9.07062e-102	cluster 2	EVM0005488.1-g
EVM0003259.1-g	1.86615e-104	0.598676	0.682	0.337	3.73231e-101	cluster 2	EVM0003259.1-g
EVM0018417.1-g	4.90749e-103	0.599381	0.715	0.34	9.81499e-100	cluster 2	EVM0018417.1-g
EVM0013412.1-g	9.27357e-103	0.940427	0.733	0.369	1.85471e-99	cluster 2	EVM0013412.1-g
EVM0017839.1-g	1.18426e-102	0.601328	0.774	0.405	2.36852e-99	cluster 2	EVM0017839.1-g
EVM0000956.1-g	1.18881e-102	0.501652	0.842	0.443	2.37763e-99	cluster 2	EVM0000956.1-g
EVM0002256.1-g	1.37081e-102	0.866542	0.944	0.628	2.74163e-99	cluster 2	EVM0002256.1-g
EVM0004108.1-g	4.32858e-102	0.692329	0.655	0.26	8.65717e-99	cluster 2	EVM0004108.1-g
EVM0003119.1-g	8.78452e-102	0.723905	0.678	0.325	1.7569e-98	cluster 2	EVM0003119.1-g
EVM0019016.1-g	1.8088e-101	0.722211	0.878	0.483	3.6176e-98	cluster 2	EVM0019016.1-g
EVM0007530.1-g	1.92086e-101	0.627874	0.782	0.406	3.84171e-98	cluster 2	EVM0007530.1-g
EVM0018177.1-g	1.39737e-100	0.869709	0.608	0.264	2.79474e-97	cluster 2	EVM0018177.1-g
EVM0011852.1-g	1.80439e-100	0.574024	0.659	0.295	3.60879e-97	cluster 2	EVM0011852.1-g
EVM0009618.1-g	9.09275e-100	0.955742	0.582	0.219	1.81855e-96	cluster 2	EVM0009618.1-g
EVM0001015.1-g	5.81391e-99	0.714925	0.957	0.643	1.16278e-95	cluster 2	EVM0001015.1-g
EVM0006893.1-g	1.82289e-98	0.322067	0.829	0.384	3.64579e-95	cluster 2	EVM0006893.1-g
EVM0009527.1-g	1.72701e-97	0.699816	0.903	0.523	3.45402e-94	cluster 2	EVM0009527.1-g
EVM0004916.1-g	3.86488e-97	0.45405	0.367	0.093	7.72976e-94	cluster 2	EVM0004916.1-g
EVM0003464.1-g	4.6948e-97	0.753651	0.652	0.33	9.3896e-94	cluster 2	EVM0003464.1-g
EVM0007059.1-g	7.62232e-97	0.694271	0.484	0.153	1.52446e-93	cluster 2	EVM0007059.1-g
EVM0013495.1-g	1.03596e-96	0.721362	0.656	0.336	2.07192e-93	cluster 2	EVM0013495.1-g
EVM0003434.1-g	3.54239e-96	0.652834	0.669	0.323	7.08479e-93	cluster 2	EVM0003434.1-g
EVM0000661.1-g	4.23008e-96	0.724754	0.851	0.484	8.46017e-93	cluster 2	EVM0000661.1-g
EVM0016219.1-g	1.48112e-95	0.773409	0.879	0.511	2.96225e-92	cluster 2	EVM0016219.1-g
EVM0014609.1-g	1.57539e-95	1.08019	0.518	0.231	3.15078e-92	cluster 2	EVM0014609.1-g
EVM0002796.1-g	2.12216e-95	0.596714	0.563	0.254	4.24431e-92	cluster 2	EVM0002796.1-g
EVM0005732.1-g	2.3724e-95	0.605661	0.645	0.326	4.7448e-92	cluster 2	EVM0005732.1-g
EVM0007562.1-g	4.09879e-95	0.455351	0.63	0.266	8.19758e-92	cluster 2	EVM0007562.1-g
EVM0014915.1-g	1.01767e-94	0.503063	0.863	0.47	2.03534e-91	cluster 2	EVM0014915.1-g
EVM0007937.1-g	1.2036e-94	0.535523	0.608	0.276	2.40719e-91	cluster 2	EVM0007937.1-g
EVM0001792.1-g	5.42731e-94	0.599338	0.767	0.388	1.08546e-90	cluster 2	EVM0001792.1-g
EVM0016800.1-g	1.6345e-93	0.656752	0.901	0.517	3.26899e-90	cluster 2	EVM0016800.1-g
EVM0010996.5-g	2.563e-93	0.506912	0.79	0.39	5.126e-90	cluster 2	EVM0010996.5-g
EVM0018416.1-g	4.74522e-93	0.448891	0.638	0.284	9.49045e-90	cluster 2	EVM0018416.1-g
EVM0018588.1-g	4.9181e-93	0.48709	0.709	0.362	9.83619e-90	cluster 2	EVM0018588.1-g
EVM0008028.1-g	6.45209e-93	0.631912	0.686	0.338	1.29042e-89	cluster 2	EVM0008028.1-g
EVM0000026.1-g	9.74088e-93	0.70183	0.7	0.333	1.94818e-89	cluster 2	EVM0000026.1-g
EVM0009846.1-g	1.14296e-92	0.657195	0.655	0.306	2.28591e-89	cluster 2	EVM0009846.1-g
EVM0015927.1-g	1.18009e-92	0.557497	0.782	0.41	2.36018e-89	cluster 2	EVM0015927.1-g
EVM0010163.1-g	1.48543e-92	0.788127	0.613	0.297	2.97086e-89	cluster 2	EVM0010163.1-g
EVM0003519.1-g	3.37296e-92	0.585186	0.699	0.342	6.74593e-89	cluster 2	EVM0003519.1-g
EVM0009942.1-g	5.00241e-92	0.857664	0.62	0.274	1.00048e-88	cluster 2	EVM0009942.1-g
EVM0004970.1-g	7.08073e-92	0.550628	0.611	0.241	1.41615e-88	cluster 2	EVM0004970.1-g
EVM0008335.1-g	8.39201e-92	0.68352	0.716	0.356	1.6784e-88	cluster 2	EVM0008335.1-g
EVM0013302.1-g	2.64468e-91	1.08602	0.709	0.381	5.28937e-88	cluster 2	EVM0013302.1-g
EVM0014403.1-g	5.87294e-91	0.977358	0.589	0.274	1.17459e-87	cluster 2	EVM0014403.1-g
EVM0002109.1-g	7.92419e-91	0.632232	0.896	0.503	1.58484e-87	cluster 2	EVM0002109.1-g
EVM0019033.1-g	8.72762e-91	0.523838	0.805	0.408	1.74552e-87	cluster 2	EVM0019033.1-g
EVM0012092.2-g	1.84505e-90	0.712678	0.934	0.6	3.6901e-87	cluster 2	EVM0012092.2-g
EVM0008688.1-g	1.56348e-89	0.605257	0.84	0.45	3.12695e-86	cluster 2	EVM0008688.1-g
EVM0001672.1-g	4.70583e-89	0.620332	0.422	0.138	9.41165e-86	cluster 2	EVM0001672.1-g
EVM0013829.1-g	5.5785e-89	0.658539	0.859	0.507	1.1157e-85	cluster 2	EVM0013829.1-g
EVM0008278.1-g	1.74894e-88	0.478865	0.477	0.217	3.49788e-85	cluster 2	EVM0008278.1-g
EVM0010394.3-g	3.95719e-88	0.522081	0.768	0.363	7.91437e-85	cluster 2	EVM0010394.3-g
EVM0010535.1-g	5.67908e-88	0.426055	0.805	0.421	1.13582e-84	cluster 2	EVM0010535.1-g
EVM0012037.1-g	5.7253e-88	0.631693	0.848	0.429	1.14506e-84	cluster 2	EVM0012037.1-g
EVM0005475.1-g	7.14939e-88	0.480325	0.586	0.257	1.42988e-84	cluster 2	EVM0005475.1-g
EVM0019183.1-g	9.9353e-88	0.650525	0.48	0.206	1.98706e-84	cluster 2	EVM0019183.1-g
EVM0012483.1-g	1.43871e-87	0.968404	0.717	0.382	2.87743e-84	cluster 2	EVM0012483.1-g
EVM0000528.1-g	2.49699e-87	0.63315	0.704	0.361	4.99398e-84	cluster 2	EVM0000528.1-g
EVM0007990.1-g	2.63649e-87	0.712812	0.556	0.239	5.27298e-84	cluster 2	EVM0007990.1-g
EVM0016646.1-g	3.94236e-87	0.61025	0.667	0.311	7.88472e-84	cluster 2	EVM0016646.1-g
EVM0001197.1-g	1.03644e-86	0.479507	0.728	0.366	2.07287e-83	cluster 2	EVM0001197.1-g
EVM0012538.1-g	1.67196e-86	0.575746	0.772	0.385	3.34392e-83	cluster 2	EVM0012538.1-g
EVM0012893.1-g	3.70299e-86	0.595834	0.581	0.295	7.40598e-83	cluster 2	EVM0012893.1-g
EVM0003805.1-g	4.59004e-86	0.365932	0.419	0.135	9.18008e-83	cluster 2	EVM0003805.1-g
EVM0005754.1-g	5.85882e-86	0.549532	0.575	0.209	1.17176e-82	cluster 2	EVM0005754.1-g
EVM0012193.1-g	1.07429e-85	0.594967	0.77	0.41	2.14858e-82	cluster 2	EVM0012193.1-g
EVM0000495.1-g	1.22167e-85	0.589566	0.48	0.203	2.44334e-82	cluster 2	EVM0000495.1-g
EVM0011708.1-g	1.89099e-85	0.51888	0.764	0.411	3.78197e-82	cluster 2	EVM0011708.1-g
EVM0009962.1-g	2.00827e-85	0.511002	0.995	0.88	4.01653e-82	cluster 2	EVM0009962.1-g
EVM0012060.1-g	3.43812e-85	0.465441	0.669	0.337	6.87624e-82	cluster 2	EVM0012060.1-g
EVM0002989.1-g	3.46807e-85	0.390737	0.673	0.346	6.93613e-82	cluster 2	EVM0002989.1-g
EVM0003251.1-g	5.55095e-85	0.476659	0.838	0.456	1.11019e-81	cluster 2	EVM0003251.1-g
EVM0005039.1-g	8.08985e-85	0.393257	0.406	0.14	1.61797e-81	cluster 2	EVM0005039.1-g
EVM0013199.1-g	1.60839e-84	0.554066	0.543	0.264	3.21677e-81	cluster 2	EVM0013199.1-g
EVM0015337.1-g	3.32168e-84	0.832823	0.58	0.289	6.64336e-81	cluster 2	EVM0015337.1-g
EVM0001514.1-g	1.63851e-83	0.415273	0.717	0.374	3.27702e-80	cluster 2	EVM0001514.1-g
EVM0006129.1-g	3.3754e-83	0.432106	0.79	0.391	6.7508e-80	cluster 2	EVM0006129.1-g
EVM0004680.1-g	3.64802e-83	0.559267	0.573	0.262	7.29604e-80	cluster 2	EVM0004680.1-g
EVM0007558.1-g	5.43476e-83	0.533583	0.394	0.123	1.08695e-79	cluster 2	EVM0007558.1-g
EVM0007225.1-g	1.26815e-82	0.481659	0.843	0.448	2.5363e-79	cluster 2	EVM0007225.1-g
EVM0019334.1-g	2.00349e-82	0.789293	0.564	0.2	4.00699e-79	cluster 2	EVM0019334.1-g
EVM0003174.1-g	3.60818e-82	0.565926	0.691	0.354	7.21637e-79	cluster 2	EVM0003174.1-g
EVM0000731.1-g	4.81029e-82	0.908637	0.49	0.168	9.62059e-79	cluster 2	EVM0000731.1-g
EVM0002894.1-g	5.65716e-82	0.575282	0.789	0.437	1.13143e-78	cluster 2	EVM0002894.1-g
EVM0002243.1-g	5.94117e-82	0.329244	0.61	0.245	1.18823e-78	cluster 2	EVM0002243.1-g
EVM0014382.1-g	1.61253e-81	0.401985	0.776	0.417	3.22506e-78	cluster 2	EVM0014382.1-g
EVM0013657.1-g	2.42776e-81	0.700419	0.624	0.28	4.85553e-78	cluster 2	EVM0013657.1-g
EVM0015190.1-g	2.81029e-81	0.529296	0.825	0.47	5.62058e-78	cluster 2	EVM0015190.1-g
EVM0008151.1-g	3.02733e-81	0.432486	0.441	0.184	6.05466e-78	cluster 2	EVM0008151.1-g
EVM0007453.1-g	4.73452e-81	0.565422	0.859	0.472	9.46904e-78	cluster 2	EVM0007453.1-g
EVM0000467.1-g	1.26001e-80	0.494918	0.56	0.26	2.52001e-77	cluster 2	EVM0000467.1-g
EVM0017860.2-g	3.79489e-80	0.519491	0.765	0.405	7.58979e-77	cluster 2	EVM0017860.2-g
EVM0015014.1-g	5.59357e-80	0.529745	0.704	0.367	1.11871e-76	cluster 2	EVM0015014.1-g
EVM0012928.1-g	7.10524e-80	0.426991	0.567	0.234	1.42105e-76	cluster 2	EVM0012928.1-g
EVM0018114.1-g	7.63681e-80	0.605163	0.747	0.4	1.52736e-76	cluster 2	EVM0018114.1-g
EVM0018807.1-g	9.93094e-80	0.471645	0.802	0.45	1.98619e-76	cluster 2	EVM0018807.1-g
EVM0010878.2-g	2.28552e-79	0.479783	0.616	0.328	4.57104e-76	cluster 2	EVM0010878.2-g
EVM0014219.1-g	3.66392e-79	0.529377	0.75	0.405	7.32784e-76	cluster 2	EVM0014219.1-g
EVM0018125.1-g	1.22107e-78	0.501939	0.528	0.251	2.44214e-75	cluster 2	EVM0018125.1-g
EVM0012564.1-g	1.80049e-78	0.28005	0.284	0.024	3.60098e-75	cluster 2	EVM0012564.1-g
EVM0001204.1-g	1.91116e-78	0.57771	0.956	0.677	3.82232e-75	cluster 2	EVM0001204.1-g
EVM0015818.1-g	2.93948e-78	0.431018	0.802	0.461	5.87896e-75	cluster 2	EVM0015818.1-g
EVM0002744.1-g	4.38951e-78	0.435693	0.687	0.363	8.77902e-75	cluster 2	EVM0002744.1-g
EVM0017868.1-g	4.84784e-78	0.354438	0.383	0.116	9.69568e-75	cluster 2	EVM0017868.1-g
EVM0000981.1-g	8.62e-78	0.543602	0.638	0.336	1.724e-74	cluster 2	EVM0000981.1-g
EVM0016797.1-g	5.30382e-77	0.509949	0.992	0.858	1.06076e-73	cluster 2	EVM0016797.1-g
EVM0017535.1-g	1.03443e-76	0.850772	0.512	0.241	2.06886e-73	cluster 2	EVM0017535.1-g
EVM0003944.1-g	1.57058e-76	0.625792	0.624	0.351	3.14117e-73	cluster 2	EVM0003944.1-g
EVM0004667.1-g	1.90753e-76	0.490224	0.974	0.724	3.81507e-73	cluster 2	EVM0004667.1-g
EVM0003804.1-g	3.47479e-76	0.488477	0.665	0.315	6.94958e-73	cluster 2	EVM0003804.1-g
EVM0002609.1-g	4.06525e-76	0.490131	0.848	0.45	8.13049e-73	cluster 2	EVM0002609.1-g
EVM0004923.1-g	4.25344e-76	0.98606	0.737	0.421	8.50689e-73	cluster 2	EVM0004923.1-g
EVM0007072.1-g	4.32414e-76	0.399183	0.782	0.444	8.64828e-73	cluster 2	EVM0007072.1-g
EVM0014892.2-g	8.26428e-76	0.45833	0.689	0.367	1.65286e-72	cluster 2	EVM0014892.2-g
EVM0011692.1-g	8.43811e-76	0.619531	0.629	0.306	1.68762e-72	cluster 2	EVM0011692.1-g
EVM0001431.1-g	1.15559e-75	0.274391	0.997	0.945	2.31119e-72	cluster 2	EVM0001431.1-g
EVM0013348.1-g	1.86771e-75	0.415539	0.717	0.387	3.73541e-72	cluster 2	EVM0013348.1-g
EVM0011244.1-g	1.96531e-75	0.571098	0.475	0.231	3.93062e-72	cluster 2	EVM0011244.1-g
EVM0005862.1-g	2.4568e-75	0.555763	0.992	0.846	4.91361e-72	cluster 2	EVM0005862.1-g
EVM0013482.1-g	3.07092e-75	0.911846	0.582	0.3	6.14184e-72	cluster 2	EVM0013482.1-g
EVM0000204.1-g	4.13382e-75	0.552165	0.873	0.527	8.26765e-72	cluster 2	EVM0000204.1-g
EVM0015717.1-g	9.34952e-75	0.5677	0.593	0.313	1.8699e-71	cluster 2	EVM0015717.1-g
EVM0000979.1-g	1.32353e-74	1.05524	0.59	0.291	2.64707e-71	cluster 2	EVM0000979.1-g
EVM0018678.1-g	1.86634e-74	0.346878	0.586	0.282	3.73268e-71	cluster 2	EVM0018678.1-g
EVM0008938.1-g	2.34204e-74	0.319839	0.521	0.26	4.68409e-71	cluster 2	EVM0008938.1-g
EVM0006007.1-g	2.42584e-74	0.271892	0.39	0.152	4.85169e-71	cluster 2	EVM0006007.1-g
EVM0001980.1-g	3.05619e-74	0.660732	0.581	0.31	6.11239e-71	cluster 2	EVM0001980.1-g
EVM0008700.1-g	3.58795e-74	0.555288	0.869	0.482	7.17591e-71	cluster 2	EVM0008700.1-g
EVM0019397.1-g	5.89821e-74	0.459017	0.729	0.39	1.17964e-70	cluster 2	EVM0019397.1-g
EVM0003189.3-g	1.04713e-73	0.389095	0.733	0.383	2.09426e-70	cluster 2	EVM0003189.3-g
EVM0013012.1-g	1.20099e-73	0.382363	0.617	0.326	2.40198e-70	cluster 2	EVM0013012.1-g
EVM0018690.1-g	2.42095e-73	0.452464	0.313	0.06	4.84191e-70	cluster 2	EVM0018690.1-g
EVM0001207.1-g	3.46644e-73	0.556538	0.551	0.277	6.93289e-70	cluster 2	EVM0001207.1-g
EVM0005856.1-g	5.82043e-73	0.647186	0.455	0.195	1.16409e-69	cluster 2	EVM0005856.1-g
EVM0015054.1-g	6.9788e-73	0.48632	0.652	0.352	1.39576e-69	cluster 2	EVM0015054.1-g
EVM0001747.1-g	7.83092e-73	0.538014	0.848	0.499	1.56618e-69	cluster 2	EVM0001747.1-g
EVM0006005.1-g	9.93952e-73	0.937486	0.676	0.378	1.9879e-69	cluster 2	EVM0006005.1-g
EVM0006551.1-g	1.37884e-72	0.437038	0.668	0.36	2.75768e-69	cluster 2	EVM0006551.1-g
EVM0010180.1-g	1.79224e-72	0.58469	0.485	0.239	3.58448e-69	cluster 2	EVM0010180.1-g
EVM0018424.1-g	2.12716e-72	0.420081	0.602	0.301	4.25431e-69	cluster 2	EVM0018424.1-g
EVM0009916.1-g	3.2517e-72	0.443532	0.833	0.464	6.5034e-69	cluster 2	EVM0009916.1-g
EVM0008701.1-g	8.68092e-72	0.408923	0.607	0.295	1.73618e-68	cluster 2	EVM0008701.1-g
EVM0017685.1-g	9.07489e-72	1.01328	0.571	0.274	1.81498e-68	cluster 2	EVM0017685.1-g
EVM0005269.1-g	1.18686e-71	0.48813	0.947	0.608	2.37371e-68	cluster 2	EVM0005269.1-g
EVM0016773.1-g	2.18812e-71	0.407071	0.741	0.411	4.37624e-68	cluster 2	EVM0016773.1-g
EVM0016316.1-g	3.30601e-71	0.442789	0.664	0.353	6.61202e-68	cluster 2	EVM0016316.1-g
EVM0009924.1-g	8.16095e-71	0.453966	0.555	0.286	1.63219e-67	cluster 2	EVM0009924.1-g
EVM0014096.1-g	1.0261e-70	0.350715	0.712	0.4	2.0522e-67	cluster 2	EVM0014096.1-g
EVM0011472.1-g	1.57227e-70	0.48347	0.981	0.763	3.14455e-67	cluster 2	EVM0011472.1-g
EVM0009462.1-g	2.3348e-70	0.291991	0.507	0.252	4.66961e-67	cluster 2	EVM0009462.1-g
EVM0016804.1-g	2.94192e-70	0.326391	0.778	0.438	5.88385e-67	cluster 2	EVM0016804.1-g
EVM0005149.1-g	5.09075e-70	0.419606	0.826	0.479	1.01815e-66	cluster 2	EVM0005149.1-g
EVM0012257.1-g	5.4307e-70	0.361082	0.716	0.405	1.08614e-66	cluster 2	EVM0012257.1-g
EVM0003194.1-g	6.26048e-70	0.365596	0.607	0.312	1.2521e-66	cluster 2	EVM0003194.1-g
EVM0001061.1-g	6.53155e-70	0.570555	0.894	0.58	1.30631e-66	cluster 2	EVM0001061.1-g
EVM0006786.1-g	9.27754e-70	0.393577	0.798	0.461	1.85551e-66	cluster 2	EVM0006786.1-g
EVM0002943.1-g	1.07871e-69	0.479854	0.599	0.324	2.15742e-66	cluster 2	EVM0002943.1-g
EVM0019167.1-g	1.26835e-69	0.582762	0.428	0.186	2.53671e-66	cluster 2	EVM0019167.1-g
EVM0018980.1-g	2.29223e-69	0.731074	0.866	0.531	4.58447e-66	cluster 2	EVM0018980.1-g
EVM0016838.2-g	7.22086e-69	0.398604	0.66	0.369	1.44417e-65	cluster 2	EVM0016838.2-g
EVM0014549.1-g	1.13699e-68	0.328037	0.485	0.207	2.27397e-65	cluster 2	EVM0014549.1-g
EVM0011997.1-g	1.29978e-68	0.458509	0.586	0.323	2.59957e-65	cluster 2	EVM0011997.1-g
EVM0010330.1-g	4.44731e-68	0.321138	0.47	0.222	8.89463e-65	cluster 2	EVM0010330.1-g
EVM0008108.1-g	4.50747e-68	0.557385	0.459	0.191	9.01495e-65	cluster 2	EVM0008108.1-g
EVM0011302.1-g	4.58157e-68	0.417108	0.438	0.21	9.16315e-65	cluster 2	EVM0011302.1-g
EVM0016998.1-g	5.24229e-68	0.39379	0.995	0.903	1.04846e-64	cluster 2	EVM0016998.1-g
EVM0009654.1-g	9.00383e-68	0.344845	0.545	0.278	1.80077e-64	cluster 2	EVM0009654.1-g
EVM0006267.1-g	1.27136e-67	0.499508	0.53	0.291	2.54272e-64	cluster 2	EVM0006267.1-g
EVM0019317.1-g	1.6176e-67	0.477405	0.659	0.333	3.2352e-64	cluster 2	EVM0019317.1-g
EVM0003216.1-g	1.69238e-67	0.383884	0.578	0.31	3.38476e-64	cluster 2	EVM0003216.1-g
EVM0019547.1-g	3.75419e-67	0.410686	0.599	0.317	7.50838e-64	cluster 2	EVM0019547.1-g
EVM0015062.1-g	6.19727e-67	0.592971	0.475	0.212	1.23945e-63	cluster 2	EVM0015062.1-g
EVM0012603.1-g	9.85411e-67	0.826972	0.471	0.233	1.97082e-63	cluster 2	EVM0012603.1-g
EVM0013192.1-g	1.10835e-66	0.327325	0.642	0.325	2.21669e-63	cluster 2	EVM0013192.1-g
EVM0018074.2-g	1.68213e-66	0.422035	0.905	0.56	3.36425e-63	cluster 2	EVM0018074.2-g
EVM0003585.1-g	2.32208e-66	0.539218	0.436	0.164	4.64417e-63	cluster 2	EVM0003585.1-g
EVM0003726.1-g	3.09938e-66	0.256104	0.262	0.024	6.19875e-63	cluster 2	EVM0003726.1-g
EVM0008421.1-g	3.279e-66	0.572829	0.599	0.325	6.55801e-63	cluster 2	EVM0008421.1-g
EVM0008235.1-g	3.33659e-66	0.607875	0.527	0.261	6.67318e-63	cluster 2	EVM0008235.1-g
EVM0015604.1-g	1.35255e-65	0.544823	0.433	0.171	2.7051e-62	cluster 2	EVM0015604.1-g
EVM0015704.1-g	1.8727e-65	0.41538	0.353	0.132	3.74539e-62	cluster 2	EVM0015704.1-g
EVM0016546.1-g	2.12462e-65	0.403677	0.787	0.464	4.24925e-62	cluster 2	EVM0016546.1-g
EVM0002552.1-g	2.21959e-65	0.374592	0.803	0.481	4.43918e-62	cluster 2	EVM0002552.1-g
EVM0003515.1-g	4.25194e-65	0.31981	0.613	0.314	8.50389e-62	cluster 2	EVM0003515.1-g
EVM0013373.1-g	4.59537e-65	0.670056	0.459	0.168	9.19074e-62	cluster 2	EVM0013373.1-g
EVM0013969.1-g	5.00362e-65	0.584528	0.473	0.204	1.00072e-61	cluster 2	EVM0013969.1-g
EVM0015959.1-g	6.60771e-65	0.503329	0.559	0.257	1.32154e-61	cluster 2	EVM0015959.1-g
EVM0006324.1-g	9.21786e-65	0.375877	0.787	0.456	1.84357e-61	cluster 2	EVM0006324.1-g
EVM0004229.1-g	1.03612e-64	0.342856	0.489	0.232	2.07224e-61	cluster 2	EVM0004229.1-g
EVM0005924.1-g	1.19501e-64	0.286419	0.51	0.23	2.39002e-61	cluster 2	EVM0005924.1-g
EVM0015199.1-g	1.21628e-64	0.618935	0.511	0.25	2.43257e-61	cluster 2	EVM0015199.1-g
EVM0001828.1-g	2.23521e-64	0.379393	0.376	0.128	4.47042e-61	cluster 2	EVM0001828.1-g
EVM0001310.1-g	3.37635e-64	1.34521	0.56	0.264	6.75271e-61	cluster 2	EVM0001310.1-g
EVM0002105.1-g	4.90801e-64	0.422412	0.449	0.213	9.81602e-61	cluster 2	EVM0002105.1-g
EVM0016176.1-g	7.13672e-64	0.364216	0.551	0.283	1.42734e-60	cluster 2	EVM0016176.1-g
EVM0018510.1-g	8.41287e-64	0.671222	0.48	0.257	1.68257e-60	cluster 2	EVM0018510.1-g
EVM0014489.1-g	1.19817e-63	0.348962	0.564	0.3	2.39633e-60	cluster 2	EVM0014489.1-g
EVM0007971.1-g	3.88736e-63	0.901578	0.498	0.238	7.77472e-60	cluster 2	EVM0007971.1-g
EVM0007312.1-g	6.3833e-63	0.702122	0.514	0.239	1.27666e-59	cluster 2	EVM0007312.1-g
EVM0000815.1-g	7.30165e-63	0.385084	0.586	0.31	1.46033e-59	cluster 2	EVM0000815.1-g
EVM0005561.1-g	7.84804e-63	0.496104	0.547	0.267	1.56961e-59	cluster 2	EVM0005561.1-g
EVM0003430.1-g	9.86338e-63	0.288796	0.537	0.281	1.97268e-59	cluster 2	EVM0003430.1-g
EVM0017406.1-g	9.90591e-63	0.391985	0.332	0.089	1.98118e-59	cluster 2	EVM0017406.1-g
EVM0017907.1-g	1.74662e-62	0.401753	0.594	0.336	3.49323e-59	cluster 2	EVM0017907.1-g
EVM0013311.1-g	1.83259e-62	0.406818	0.315	0.084	3.66518e-59	cluster 2	EVM0013311.1-g
EVM0003604.1-g	4.26782e-62	0.303752	0.525	0.255	8.53564e-59	cluster 2	EVM0003604.1-g
EVM0005713.1-g	5.92303e-62	0.332592	0.611	0.341	1.18461e-58	cluster 2	EVM0005713.1-g
EVM0011764.1-g	7.03475e-62	0.42192	0.503	0.262	1.40695e-58	cluster 2	EVM0011764.1-g
EVM0013063.1-g	8.62038e-62	0.396331	0.563	0.289	1.72408e-58	cluster 2	EVM0013063.1-g
EVM0017836.1-g	1.27052e-61	0.55759	0.501	0.252	2.54104e-58	cluster 2	EVM0017836.1-g
EVM0015035.1-g	3.50926e-61	0.489593	0.582	0.334	7.01853e-58	cluster 2	EVM0015035.1-g
EVM0017359.1-g	4.1202e-61	0.431128	0.82	0.441	8.2404e-58	cluster 2	EVM0017359.1-g
EVM0008788.1-g	4.36494e-61	0.412662	0.545	0.292	8.72989e-58	cluster 2	EVM0008788.1-g
EVM0001058.2-g	7.44673e-61	0.270098	0.655	0.344	1.48935e-57	cluster 2	EVM0001058.2-g
EVM0016853.1-g	1.9092e-60	0.422745	0.589	0.321	3.81841e-57	cluster 2	EVM0016853.1-g
EVM0009404.1-g	1.93856e-60	0.258529	0.486	0.25	3.87711e-57	cluster 2	EVM0009404.1-g
EVM0005898.1-g	4.36267e-60	0.41015	0.451	0.209	8.72533e-57	cluster 2	EVM0005898.1-g
EVM0006783.1-g	6.00189e-60	0.459396	0.901	0.579	1.20038e-56	cluster 2	EVM0006783.1-g
EVM0006930.1-g	1.44744e-59	0.326549	0.8	0.446	2.89487e-56	cluster 2	EVM0006930.1-g
EVM0007801.1-g	1.75503e-59	0.26613	0.632	0.347	3.51006e-56	cluster 2	EVM0007801.1-g
EVM0009645.1-g	2.30619e-59	0.735656	0.55	0.251	4.61238e-56	cluster 2	EVM0009645.1-g
EVM0008482.1-g	3.4272e-59	0.60737	0.755	0.46	6.8544e-56	cluster 2	EVM0008482.1-g
EVM0019232.1-g	5.10273e-59	0.356073	0.817	0.477	1.02055e-55	cluster 2	EVM0019232.1-g
EVM0012033.1-g	5.19597e-59	0.670317	0.49	0.242	1.03919e-55	cluster 2	EVM0012033.1-g
EVM0006829.1-g	8.09573e-59	0.33811	0.652	0.356	1.61915e-55	cluster 2	EVM0006829.1-g
EVM0004622.1-g	9.27138e-59	0.279999	0.337	0.123	1.85428e-55	cluster 2	EVM0004622.1-g
EVM0012609.1-g	1.12102e-58	0.275437	0.435	0.201	2.24205e-55	cluster 2	EVM0012609.1-g
EVM0014294.1-g	3.63251e-58	0.377353	0.54	0.229	7.26503e-55	cluster 2	EVM0014294.1-g
EVM0001617.1-g	7.38851e-58	0.497829	0.979	0.769	1.4777e-54	cluster 2	EVM0001617.1-g
EVM0004711.1-g	1.16642e-57	0.424595	0.948	0.621	2.33285e-54	cluster 2	EVM0004711.1-g
EVM0018811.1-g	1.22358e-57	0.379696	0.441	0.195	2.44716e-54	cluster 2	EVM0018811.1-g
EVM0006701.1-g	2.60346e-57	0.484866	0.567	0.316	5.20693e-54	cluster 2	EVM0006701.1-g
EVM0005533.1-g	2.85015e-57	0.3177	0.549	0.306	5.70029e-54	cluster 2	EVM0005533.1-g
EVM0018147.1-g	5.5598e-57	0.751377	0.516	0.283	1.11196e-53	cluster 2	EVM0018147.1-g
EVM0013847.1-g	5.83463e-57	0.37313	0.953	0.683	1.16693e-53	cluster 2	EVM0013847.1-g
EVM0009284.1-g	8.157e-57	0.606337	0.499	0.253	1.6314e-53	cluster 2	EVM0009284.1-g
EVM0014016.1-g	9.07083e-57	0.467774	0.547	0.243	1.81417e-53	cluster 2	EVM0014016.1-g
EVM0004511.1-g	1.09674e-56	0.459473	0.387	0.164	2.19347e-53	cluster 2	EVM0004511.1-g
EVM0004220.1-g	1.10635e-56	0.268136	0.633	0.376	2.2127e-53	cluster 2	EVM0004220.1-g
EVM0010959.1-g	1.21179e-56	0.424494	0.495	0.262	2.42358e-53	cluster 2	EVM0010959.1-g
EVM0010096.1-g	1.31764e-56	0.633267	0.555	0.286	2.63529e-53	cluster 2	EVM0010096.1-g
EVM0002062.3-g	1.31768e-56	0.343702	0.992	0.874	2.63535e-53	cluster 2	EVM0002062.3-g
EVM0018207.1-g	1.40354e-56	0.357841	0.403	0.193	2.80708e-53	cluster 2	EVM0018207.1-g
EVM0005428.1-g	1.65979e-56	0.419591	0.973	0.737	3.31957e-53	cluster 2	EVM0005428.1-g
EVM0005024.1-g	1.88401e-56	0.441167	0.558	0.302	3.76802e-53	cluster 2	EVM0005024.1-g
EVM0017594.1-g	3.2081e-56	0.559698	0.442	0.209	6.4162e-53	cluster 2	EVM0017594.1-g
EVM0010517.1-g	3.36469e-56	0.266543	0.615	0.343	6.72938e-53	cluster 2	EVM0010517.1-g
EVM0006328.1-g	3.94173e-56	0.304731	0.451	0.248	7.88347e-53	cluster 2	EVM0006328.1-g
EVM0010079.1-g	4.20875e-56	0.405076	0.617	0.33	8.41749e-53	cluster 2	EVM0010079.1-g
EVM0001703.1-g	9.27996e-56	0.286366	0.505	0.274	1.85599e-52	cluster 2	EVM0001703.1-g
EVM0012983.1-g	1.86098e-55	0.525821	0.502	0.293	3.72195e-52	cluster 2	EVM0012983.1-g
EVM0007098.1-g	8.13077e-55	0.250207	0.472	0.254	1.62615e-51	cluster 2	EVM0007098.1-g
EVM0018473.1-g	1.03095e-54	0.322033	0.326	0.108	2.0619e-51	cluster 2	EVM0018473.1-g
EVM0011449.1-g	1.70955e-54	0.432563	0.746	0.438	3.41909e-51	cluster 2	EVM0011449.1-g
EVM0001889.1-g	3.64041e-54	0.683823	0.495	0.267	7.28083e-51	cluster 2	EVM0001889.1-g
EVM0015369.1-g	3.66844e-54	0.499723	0.652	0.378	7.33689e-51	cluster 2	EVM0015369.1-g
EVM0019184.1-g	1.07504e-53	0.467453	0.49	0.263	2.15008e-50	cluster 2	EVM0019184.1-g
EVM0000672.1-g	1.19466e-53	0.498081	0.518	0.274	2.38932e-50	cluster 2	EVM0000672.1-g
EVM0010296.1-g	1.75824e-53	0.410979	0.486	0.263	3.51648e-50	cluster 2	EVM0010296.1-g
EVM0010910.1-g	2.27228e-53	0.320151	0.597	0.33	4.54456e-50	cluster 2	EVM0010910.1-g
EVM0008131.1-g	3.02048e-53	0.718948	0.398	0.193	6.04096e-50	cluster 2	EVM0008131.1-g
EVM0017507.1-g	3.64e-53	0.573891	0.354	0.1	7.27999e-50	cluster 2	EVM0017507.1-g
EVM0016657.1-g	3.99872e-53	0.394241	0.946	0.673	7.99745e-50	cluster 2	EVM0016657.1-g
EVM0008833.1-g	7.33364e-53	0.432523	0.499	0.269	1.46673e-49	cluster 2	EVM0008833.1-g
EVM0008253.1-g	1.46549e-52	0.411238	0.567	0.343	2.93097e-49	cluster 2	EVM0008253.1-g
EVM0008331.1-g	2.10714e-52	0.323035	0.821	0.512	4.21429e-49	cluster 2	EVM0008331.1-g
EVM0000861.1-g	2.93165e-52	0.359407	0.3	0.077	5.8633e-49	cluster 2	EVM0000861.1-g
EVM0015566.1-g	4.39467e-52	0.298994	0.521	0.237	8.78934e-49	cluster 2	EVM0015566.1-g
EVM0000607.1-g	5.43973e-52	0.379746	0.381	0.163	1.08795e-48	cluster 2	EVM0000607.1-g
EVM0005740.1-g	6.80009e-52	0.351334	0.988	0.833	1.36002e-48	cluster 2	EVM0005740.1-g
EVM0018126.1-g	1.0097e-51	0.349834	0.437	0.222	2.01939e-48	cluster 2	EVM0018126.1-g
EVM0008341.1-g	1.29787e-51	0.251988	0.425	0.23	2.59574e-48	cluster 2	EVM0008341.1-g
EVM0005144.1-g	1.71861e-51	0.371994	0.502	0.279	3.43721e-48	cluster 2	EVM0005144.1-g
EVM0017477.1-g	1.90786e-51	0.426305	0.569	0.309	3.81573e-48	cluster 2	EVM0017477.1-g
EVM0012121.1-g	2.50697e-51	0.324807	0.551	0.314	5.01393e-48	cluster 2	EVM0012121.1-g
EVM0009974.1-g	2.52039e-51	0.330549	0.729	0.414	5.04079e-48	cluster 2	EVM0009974.1-g
EVM0006305.1-g	5.30453e-51	0.595175	0.437	0.196	1.06091e-47	cluster 2	EVM0006305.1-g
EVM0009450.3-g	1.05916e-50	0.330242	0.934	0.644	2.11833e-47	cluster 2	EVM0009450.3-g
EVM0018194.1-g	2.31316e-50	0.29838	0.495	0.271	4.62632e-47	cluster 2	EVM0018194.1-g
EVM0012114.1-g	2.82616e-50	0.278296	0.978	0.737	5.65233e-47	cluster 2	EVM0012114.1-g
EVM0002484.2-g	2.87578e-50	0.37812	0.441	0.223	5.75157e-47	cluster 2	EVM0002484.2-g
EVM0009995.1-g	3.12561e-50	0.323528	0.362	0.183	6.25122e-47	cluster 2	EVM0009995.1-g
EVM0017751.1-g	3.53696e-50	0.387407	0.796	0.489	7.07391e-47	cluster 2	EVM0017751.1-g
EVM0018434.1-g	3.54906e-50	0.374085	0.621	0.346	7.09812e-47	cluster 2	EVM0018434.1-g
EVM0012469.1-g	5.07737e-50	0.322931	0.446	0.235	1.01547e-46	cluster 2	EVM0012469.1-g
EVM0019641.1-g	7.0861e-50	0.858904	0.525	0.308	1.41722e-46	cluster 2	EVM0019641.1-g
EVM0012827.1-g	9.58195e-50	0.453908	0.756	0.45	1.91639e-46	cluster 2	EVM0012827.1-g
EVM0008891.1-g	1.24583e-49	0.323755	0.454	0.258	2.49166e-46	cluster 2	EVM0008891.1-g
EVM0015537.1-g	1.57815e-49	0.290808	0.48	0.259	3.15631e-46	cluster 2	EVM0015537.1-g
EVM0009382.1-g	1.68957e-49	0.260617	0.89	0.575	3.37915e-46	cluster 2	EVM0009382.1-g
EVM0016327.1-g	2.79735e-49	0.359973	0.468	0.257	5.5947e-46	cluster 2	EVM0016327.1-g
EVM0014396.1-g	3.56963e-49	0.488925	0.447	0.25	7.13925e-46	cluster 2	EVM0014396.1-g
EVM0017583.1-g	3.59582e-49	0.815269	0.687	0.411	7.19164e-46	cluster 2	EVM0017583.1-g
EVM0014024.1-g	8.43329e-49	0.486619	0.572	0.316	1.68666e-45	cluster 2	EVM0014024.1-g
EVM0018212.1-g	1.18237e-48	0.324451	0.969	0.729	2.36474e-45	cluster 2	EVM0018212.1-g
EVM0018343.1-g	2.9828e-48	0.474668	0.431	0.225	5.9656e-45	cluster 2	EVM0018343.1-g
EVM0013640.1-g	4.78812e-48	0.453323	0.689	0.407	9.57625e-45	cluster 2	EVM0013640.1-g
EVM0006710.1-g	4.97468e-48	0.284973	0.97	0.741	9.94936e-45	cluster 2	EVM0006710.1-g
EVM0011936.1-g	5.75342e-48	0.364974	0.909	0.611	1.15068e-44	cluster 2	EVM0011936.1-g
EVM0018291.1-g	9.63088e-48	0.326846	0.524	0.28	1.92618e-44	cluster 2	EVM0018291.1-g
EVM0017955.1-g	1.05553e-47	0.292388	0.366	0.165	2.11106e-44	cluster 2	EVM0017955.1-g
EVM0000821.1-g	1.7529e-47	0.903369	0.9	0.709	3.50581e-44	cluster 2	EVM0000821.1-g
EVM0008159.1-g	2.62038e-47	0.29795	0.949	0.677	5.24076e-44	cluster 2	EVM0008159.1-g
EVM0009992.1-g	3.68411e-47	0.446634	0.685	0.396	7.36822e-44	cluster 2	EVM0009992.1-g
EVM0007718.1-g	1.65619e-46	0.62763	0.301	0.101	3.31239e-43	cluster 2	EVM0007718.1-g
EVM0013340.1-g	2.14593e-46	0.346598	0.953	0.657	4.29187e-43	cluster 2	EVM0013340.1-g
EVM0017618.1-g	2.42216e-46	0.297477	0.563	0.335	4.84432e-43	cluster 2	EVM0017618.1-g
EVM0012304.1-g	2.93934e-46	0.749462	0.444	0.185	5.87867e-43	cluster 2	EVM0012304.1-g
EVM0016737.1-g	3.48813e-46	0.530626	0.349	0.14	6.97626e-43	cluster 2	EVM0016737.1-g
EVM0003877.1-g	3.48947e-46	0.308049	0.664	0.386	6.97895e-43	cluster 2	EVM0003877.1-g
EVM0002163.1-g	5.64301e-46	0.407057	0.464	0.274	1.1286e-42	cluster 2	EVM0002163.1-g
EVM0000267.1-g	7.41273e-46	0.259291	0.357	0.167	1.48255e-42	cluster 2	EVM0000267.1-g
EVM0001021.1-g	8.93147e-46	0.553414	0.545	0.288	1.78629e-42	cluster 2	EVM0001021.1-g
EVM0015241.1-g	1.07549e-45	0.331286	0.981	0.773	2.15099e-42	cluster 2	EVM0015241.1-g
EVM0017215.1-g	1.41134e-45	0.290648	0.348	0.163	2.82267e-42	cluster 2	EVM0017215.1-g
EVM0018891.1-g	1.48362e-45	0.291208	0.521	0.291	2.96724e-42	cluster 2	EVM0018891.1-g
EVM0002474.1-g	1.85386e-45	0.360822	0.556	0.336	3.70771e-42	cluster 2	EVM0002474.1-g
EVM0002554.1-g	7.30169e-45	0.314682	0.398	0.195	1.46034e-41	cluster 2	EVM0002554.1-g
EVM0005223.1-g	8.34005e-45	0.346759	0.903	0.624	1.66801e-41	cluster 2	EVM0005223.1-g
EVM0015466.1-g	9.45476e-45	0.419181	0.501	0.279	1.89095e-41	cluster 2	EVM0015466.1-g
EVM0012215.1-g	2.05057e-44	0.316921	0.472	0.243	4.10115e-41	cluster 2	EVM0012215.1-g
EVM0010558.1-g	3.99371e-44	0.312156	0.329	0.134	7.98743e-41	cluster 2	EVM0010558.1-g
EVM0005079.1-g	5.32991e-44	0.544968	0.389	0.198	1.06598e-40	cluster 2	EVM0005079.1-g
EVM0010852.1-g	9.17761e-44	0.618995	0.444	0.175	1.83552e-40	cluster 2	EVM0010852.1-g
EVM0010930.1-g	1.39276e-43	0.415734	0.542	0.288	2.78553e-40	cluster 2	EVM0010930.1-g
EVM0000690.1-g	1.7407e-43	0.277215	0.406	0.166	3.48139e-40	cluster 2	EVM0000690.1-g
EVM0006865.1-g	2.26337e-43	0.645239	0.476	0.239	4.52674e-40	cluster 2	EVM0006865.1-g
EVM0016894.1-g	2.4002e-43	0.325434	0.957	0.73	4.8004e-40	cluster 2	EVM0016894.1-g
EVM0010207.1-g	3.16765e-43	0.61748	0.444	0.216	6.3353e-40	cluster 2	EVM0010207.1-g
EVM0016190.1-g	5.30216e-43	0.447322	0.447	0.262	1.06043e-39	cluster 2	EVM0016190.1-g
EVM0016939.1-g	7.32713e-43	0.280619	0.446	0.238	1.46543e-39	cluster 2	EVM0016939.1-g
EVM0013618.1-g	3.43348e-42	0.348914	0.494	0.297	6.86696e-39	cluster 2	EVM0013618.1-g
EVM0002278.2-g	7.63301e-42	0.303068	0.501	0.309	1.5266e-38	cluster 2	EVM0002278.2-g
EVM0016919.1-g	7.93879e-42	0.363902	0.446	0.229	1.58776e-38	cluster 2	EVM0016919.1-g
EVM0009444.1-g	9.74274e-42	0.32981	0.875	0.571	1.94855e-38	cluster 2	EVM0009444.1-g
EVM0009990.1-g	1.28027e-41	0.326735	0.389	0.219	2.56053e-38	cluster 2	EVM0009990.1-g
EVM0008127.1-g	1.88308e-41	0.290918	0.355	0.176	3.76616e-38	cluster 2	EVM0008127.1-g
EVM0010212.1-g	3.08351e-41	0.261887	0.449	0.272	6.16703e-38	cluster 2	EVM0010212.1-g
EVM0015597.1-g	3.14434e-41	0.495994	0.498	0.283	6.28867e-38	cluster 2	EVM0015597.1-g
EVM0008030.1-g	4.17092e-41	0.287231	0.411	0.217	8.34183e-38	cluster 2	EVM0008030.1-g
EVM0014233.1-g	5.42693e-41	0.479771	0.489	0.261	1.08539e-37	cluster 2	EVM0014233.1-g
EVM0008142.1-g	6.1901e-41	0.272797	0.511	0.304	1.23802e-37	cluster 2	EVM0008142.1-g
EVM0005245.1-g	8.69523e-41	0.334993	0.563	0.325	1.73905e-37	cluster 2	EVM0005245.1-g
EVM0010502.1-g	1.57375e-40	0.27172	0.447	0.259	3.14749e-37	cluster 2	EVM0010502.1-g
EVM0019216.1-g	1.82126e-40	0.36633	0.527	0.303	3.64252e-37	cluster 2	EVM0019216.1-g
EVM0009850.1-g	2.39865e-40	0.30371	0.381	0.191	4.7973e-37	cluster 2	EVM0009850.1-g
EVM0015302.1-g	8.72346e-40	0.29007	0.47	0.293	1.74469e-36	cluster 2	EVM0015302.1-g
EVM0000373.1-g	2.21336e-39	0.69139	0.512	0.306	4.42673e-36	cluster 2	EVM0000373.1-g
EVM0016415.1-g	3.53968e-39	0.43846	0.437	0.254	7.07935e-36	cluster 2	EVM0016415.1-g
EVM0011733.1-g	4.15506e-39	0.4075	0.346	0.142	8.31012e-36	cluster 2	EVM0011733.1-g
EVM0012947.1-g	9.24008e-39	0.493428	0.462	0.251	1.84802e-35	cluster 2	EVM0012947.1-g
EVM0012028.1-g	1.51864e-38	0.443041	0.501	0.279	3.03727e-35	cluster 2	EVM0012028.1-g
EVM0001899.2-g	2.57994e-38	0.379459	0.56	0.326	5.15989e-35	cluster 2	EVM0001899.2-g
EVM0009014.1-g	3.21916e-38	0.308843	0.545	0.316	6.43833e-35	cluster 2	EVM0009014.1-g
EVM0018622.1-g	4.55708e-38	0.260526	0.463	0.287	9.11417e-35	cluster 2	EVM0018622.1-g
EVM0007731.1-g	1.06131e-37	0.309272	0.538	0.297	2.12262e-34	cluster 2	EVM0007731.1-g
EVM0006933.1-g	1.78379e-37	0.310635	0.358	0.191	3.56758e-34	cluster 2	EVM0006933.1-g
EVM0006145.1-g	1.93575e-37	0.293617	0.925	0.652	3.8715e-34	cluster 2	EVM0006145.1-g
EVM0014457.1-g	2.20539e-37	0.434262	0.444	0.277	4.41078e-34	cluster 2	EVM0014457.1-g
EVM0005473.1-g	2.41207e-37	0.487476	0.35	0.157	4.82414e-34	cluster 2	EVM0005473.1-g
EVM0010628.1-g	1.2352e-36	0.319897	0.481	0.311	2.47039e-33	cluster 2	EVM0010628.1-g
EVM0006816.1-g	2.9234e-36	0.411931	0.398	0.194	5.84681e-33	cluster 2	EVM0006816.1-g
EVM0006446.2-g	3.01572e-36	0.289188	0.47	0.271	6.03145e-33	cluster 2	EVM0006446.2-g
EVM0010123.1-g	3.72789e-36	0.559626	0.47	0.272	7.45579e-33	cluster 2	EVM0010123.1-g
EVM0000675.1-g	4.2202e-36	0.256236	0.986	0.838	8.44039e-33	cluster 2	EVM0000675.1-g
EVM0016399.1-g	5.31467e-36	0.401622	0.481	0.294	1.06293e-32	cluster 2	EVM0016399.1-g
EVM0015256.1-g	7.11945e-36	0.432679	0.446	0.237	1.42389e-32	cluster 2	EVM0015256.1-g
EVM0018221.1-g	9.96151e-36	0.272384	0.593	0.363	1.9923e-32	cluster 2	EVM0018221.1-g
EVM0019499.2-g	1.7612e-35	0.261709	0.307	0.109	3.5224e-32	cluster 2	EVM0019499.2-g
EVM0011513.1-g	3.69824e-35	0.387051	0.489	0.299	7.39647e-32	cluster 2	EVM0011513.1-g
EVM0016782.1-g	1.12865e-34	0.48192	0.374	0.152	2.25731e-31	cluster 2	EVM0016782.1-g
EVM0000906.1-g	1.24387e-34	0.442156	0.298	0.111	2.48774e-31	cluster 2	EVM0000906.1-g
EVM0003173.1-g	2.10039e-34	0.415366	0.256	0.053	4.20078e-31	cluster 2	EVM0003173.1-g
EVM0008793.1-g	2.18007e-34	0.504039	0.549	0.337	4.36014e-31	cluster 2	EVM0008793.1-g
EVM0003954.1-g	3.40801e-34	0.365922	0.457	0.264	6.81601e-31	cluster 2	EVM0003954.1-g
EVM0011439.1-g	4.48242e-34	0.36423	0.387	0.18	8.96483e-31	cluster 2	EVM0011439.1-g
EVM0013238.1-g	1.02646e-33	0.256197	0.927	0.682	2.05292e-30	cluster 2	EVM0013238.1-g
EVM0003270.1-g	1.34935e-33	1.67487	0.533	0.355	2.6987e-30	cluster 2	EVM0003270.1-g
EVM0006243.1-g	1.82468e-33	0.275862	0.403	0.255	3.64937e-30	cluster 2	EVM0006243.1-g
EVM0005232.1-g	6.61917e-33	0.312877	0.451	0.279	1.32383e-29	cluster 2	EVM0005232.1-g
EVM0014276.1-g	7.09652e-33	0.489719	0.407	0.225	1.4193e-29	cluster 2	EVM0014276.1-g
EVM0009770.5-g	3.66021e-32	0.289917	0.506	0.332	7.32042e-29	cluster 2	EVM0009770.5-g
EVM0012624.1-g	9.23948e-32	0.377839	0.431	0.258	1.8479e-28	cluster 2	EVM0012624.1-g
EVM0018493.1-g	1.08911e-31	0.325226	0.38	0.197	2.17822e-28	cluster 2	EVM0018493.1-g
EVM0009282.1-g	3.0729e-31	0.457651	0.53	0.346	6.1458e-28	cluster 2	EVM0009282.1-g
EVM0013215.1-g	6.52974e-31	0.257217	0.486	0.287	1.30595e-27	cluster 2	EVM0013215.1-g
EVM0010663.1-g	1.68693e-30	0.370605	0.939	0.752	3.37387e-27	cluster 2	EVM0010663.1-g
EVM0006264.1-g	2.89263e-30	0.525364	0.306	0.097	5.78525e-27	cluster 2	EVM0006264.1-g
EVM0019249.1-g	4.43384e-30	0.438889	0.45	0.279	8.86769e-27	cluster 2	EVM0019249.1-g
EVM0006630.1-g	1.31785e-29	0.289166	0.37	0.196	2.6357e-26	cluster 2	EVM0006630.1-g
EVM0013997.1-g	2.45748e-29	0.35748	0.403	0.213	4.91495e-26	cluster 2	EVM0013997.1-g
EVM0018841.1-g	3.9336e-29	0.365513	0.486	0.306	7.8672e-26	cluster 2	EVM0018841.1-g
EVM0003734.1-g	4.75224e-29	0.371435	0.484	0.313	9.50447e-26	cluster 2	EVM0003734.1-g
EVM0000579.1-g	7.43722e-29	0.252118	0.379	0.213	1.48744e-25	cluster 2	EVM0000579.1-g
EVM0011910.1-g	8.33461e-29	0.268704	0.47	0.267	1.66692e-25	cluster 2	EVM0011910.1-g
EVM0017446.1-g	9.19888e-29	0.445912	0.403	0.245	1.83978e-25	cluster 2	EVM0017446.1-g
EVM0012982.1-g	1.25394e-28	0.357622	0.475	0.304	2.50789e-25	cluster 2	EVM0012982.1-g
EVM0016653.1-g	2.84066e-28	0.50615	0.414	0.249	5.68131e-25	cluster 2	EVM0016653.1-g
EVM0001915.1-g	3.7105e-28	0.275628	0.364	0.206	7.421e-25	cluster 2	EVM0001915.1-g
EVM0014090.1-g	4.10255e-28	0.63618	0.35	0.165	8.2051e-25	cluster 2	EVM0014090.1-g
EVM0018830.1-g	5.08056e-28	0.314368	0.335	0.164	1.01611e-24	cluster 2	EVM0018830.1-g
EVM0017444.1-g	6.46467e-28	0.421716	0.484	0.287	1.29293e-24	cluster 2	EVM0017444.1-g
EVM0006607.1-g	2.81634e-27	0.319603	0.428	0.272	5.63268e-24	cluster 2	EVM0006607.1-g
EVM0016599.1-g	5.03472e-27	0.369749	0.427	0.255	1.00694e-23	cluster 2	EVM0016599.1-g
EVM0011522.1-g	5.05743e-27	0.309203	0.416	0.254	1.01149e-23	cluster 2	EVM0011522.1-g
EVM0018222.1-g	1.12563e-26	0.543131	0.903	0.698	2.25125e-23	cluster 2	EVM0018222.1-g
EVM0008679.1-g	1.47985e-26	0.338489	0.433	0.228	2.9597e-23	cluster 2	EVM0008679.1-g
EVM0018879.1-g	4.49067e-26	0.268155	0.294	0.105	8.98135e-23	cluster 2	EVM0018879.1-g
EVM0001084.1-g	3.82787e-25	0.378237	0.329	0.158	7.65575e-22	cluster 2	EVM0001084.1-g
EVM0008851.1-g	5.9886e-25	0.269769	0.357	0.164	1.19772e-21	cluster 2	EVM0008851.1-g
EVM0001772.1-g	1.52063e-24	0.365004	0.393	0.233	3.04127e-21	cluster 2	EVM0001772.1-g
EVM0015629.1-g	2.62607e-24	0.300538	0.591	0.399	5.25214e-21	cluster 2	EVM0015629.1-g
EVM0014070.1-g	6.27532e-24	0.641315	0.288	0.109	1.25506e-20	cluster 2	EVM0014070.1-g
EVM0006872.1-g	1.16468e-23	0.273587	0.486	0.315	2.32936e-20	cluster 2	EVM0006872.1-g
EVM0018432.1-g	1.53125e-23	0.262562	0.403	0.25	3.0625e-20	cluster 2	EVM0018432.1-g
EVM0014617.1-g	2.09872e-23	0.351659	0.425	0.276	4.19744e-20	cluster 2	EVM0014617.1-g
EVM0007454.1-g	4.53609e-23	0.339382	0.328	0.157	9.07219e-20	cluster 2	EVM0007454.1-g
EVM0002477.1-g	7.54186e-23	0.29285	0.466	0.315	1.50837e-19	cluster 2	EVM0002477.1-g
EVM0009932.1-g	1.3029e-22	0.29046	0.336	0.14	2.6058e-19	cluster 2	EVM0009932.1-g
EVM0009986.1-g	1.89412e-22	0.333423	0.332	0.202	3.78823e-19	cluster 2	EVM0009986.1-g
EVM0012152.1-g	2.90858e-22	0.387753	0.34	0.189	5.81716e-19	cluster 2	EVM0012152.1-g
EVM0007831.1-g	6.58755e-21	0.393349	0.41	0.251	1.31751e-17	cluster 2	EVM0007831.1-g
EVM0005512.1-g	1.5701e-20	0.250894	0.42	0.286	3.1402e-17	cluster 2	EVM0005512.1-g
EVM0012093.1-g	2.7997e-20	0.290613	0.349	0.211	5.5994e-17	cluster 2	EVM0012093.1-g
EVM0005316.1-g	1.02029e-19	0.349912	0.398	0.247	2.04057e-16	cluster 2	EVM0005316.1-g
EVM0002607.1-g	1.9309e-19	0.256042	0.462	0.286	3.86179e-16	cluster 2	EVM0002607.1-g
EVM0008690.1-g	2.54762e-19	1.19292	0.637	0.456	5.09525e-16	cluster 2	EVM0008690.1-g
EVM0014137.1-g	4.12148e-19	0.297536	0.335	0.205	8.24296e-16	cluster 2	EVM0014137.1-g
EVM0012387.1-g	1.18409e-17	0.300676	0.314	0.17	2.36818e-14	cluster 2	EVM0012387.1-g
EVM0006657.2-g	3.52526e-17	0.290701	0.422	0.273	7.05052e-14	cluster 2	EVM0006657.2-g
EVM0004007.1-g	1.30908e-16	0.27222	0.358	0.223	2.61816e-13	cluster 2	EVM0004007.1-g
EVM0005100.1-g	1.49865e-16	0.377679	0.371	0.239	2.99731e-13	cluster 2	EVM0005100.1-g
EVM0005198.1-g	2.34541e-16	1.30994	0.503	0.358	4.69082e-13	cluster 2	EVM0005198.1-g
EVM0003753.1-g	9.59143e-16	0.743904	0.493	0.361	1.91829e-12	cluster 2	EVM0003753.1-g
EVM0012781.1-g	2.85853e-15	0.257125	0.31	0.186	5.71706e-12	cluster 2	EVM0012781.1-g
EVM0018861.1-g	3.18509e-15	0.311319	0.358	0.209	6.37019e-12	cluster 2	EVM0018861.1-g
EVM0011055.1-g	5.36665e-15	0.330897	0.362	0.229	1.07333e-11	cluster 2	EVM0011055.1-g
EVM0014439.1-g	6.62163e-15	0.281449	0.441	0.296	1.32433e-11	cluster 2	EVM0014439.1-g
EVM0008644.1-g	1.53292e-14	0.347856	0.346	0.23	3.06585e-11	cluster 2	EVM0008644.1-g
EVM0015734.1-g	2.68528e-14	0.333295	0.383	0.267	5.37057e-11	cluster 2	EVM0015734.1-g
EVM0003121.1-g	5.63249e-14	0.531959	0.329	0.189	1.1265e-10	cluster 2	EVM0003121.1-g
EVM0013011.1-g	1.78577e-13	0.673238	0.348	0.225	3.57154e-10	cluster 2	EVM0013011.1-g
EVM0012934.1-g	7.9788e-13	0.493905	0.337	0.182	1.59576e-09	cluster 2	EVM0012934.1-g
EVM0002139.1-g	1.47588e-12	0.47845	0.319	0.176	2.95176e-09	cluster 2	EVM0002139.1-g
EVM0008234.1-g	1.82898e-12	0.377441	0.327	0.172	3.65796e-09	cluster 2	EVM0008234.1-g
EVM0004139.1-g	2.50623e-11	0.258957	0.32	0.21	5.01245e-08	cluster 2	EVM0004139.1-g
EVM0009554.1-g	2.6681e-11	0.415351	0.403	0.285	5.3362e-08	cluster 2	EVM0009554.1-g
EVM0003938.1-g	1.60943e-10	0.319627	0.274	0.154	3.21887e-07	cluster 2	EVM0003938.1-g
EVM0012069.1-g	4.12776e-10	0.660663	0.296	0.209	8.25551e-07	cluster 2	EVM0012069.1-g
EVM0000369.1-g	4.58435e-09	0.550179	0.37	0.246	9.16869e-06	cluster 2	EVM0000369.1-g
EVM0014042.1-g	2.22846e-08	0.295271	0.349	0.254	4.45692e-05	cluster 2	EVM0014042.1-g
EVM0007484.1-g	3.80787e-08	0.268918	0.339	0.259	7.61574e-05	cluster 2	EVM0007484.1-g
EVM0003286.1-g	4.50499e-08	0.367799	0.392	0.282	9.00998e-05	cluster 2	EVM0003286.1-g
EVM0008753.1-g	1.18397e-07	0.266141	0.415	0.289	0.000236793	cluster 2	EVM0008753.1-g
EVM0016164.1-g	1.27083e-07	3.09701	0.406	0.294	0.000254166	cluster 2	EVM0016164.1-g
EVM0006456.1-g	6.77068e-07	0.362004	0.3	0.195	0.00135414	cluster 2	EVM0006456.1-g
EVM0010520.1-g	1.05361e-06	0.369136	0.284	0.174	0.00210722	cluster 2	EVM0010520.1-g
EVM0014851.1-g	1.30232e-06	1.08315	0.236	0.262	0.00260464	cluster 2	EVM0014851.1-g
EVM0005472.1-g	1.6054e-06	0.297038	0.293	0.175	0.00321079	cluster 2	EVM0005472.1-g
EVM0015917.1-g	2.28027e-06	0.263425	0.393	0.285	0.00456054	cluster 2	EVM0015917.1-g
EVM0003243.1-g	2.28324e-06	0.72012	0.309	0.216	0.00456647	cluster 2	EVM0003243.1-g
EVM0003177.1-g	6.46822e-06	0.353157	0.354	0.25	0.0129364	cluster 2	EVM0003177.1-g
EVM0009304.1-g	6.67504e-06	0.391072	0.336	0.257	0.0133501	cluster 2	EVM0009304.1-g
EVM0000537.1-g	7.9098e-06	0.309704	0.319	0.238	0.0158196	cluster 2	EVM0000537.1-g
EVM0007142.1-g	1.56942e-05	0.511973	0.301	0.201	0.0313883	cluster 2	EVM0007142.1-g
EVM0005388.1-g	4.28997e-05	0.256416	0.37	0.273	0.0857993	cluster 2	EVM0005388.1-g
EVM0008847.1-g	6.09779e-05	0.720443	0.254	0.167	0.121956	cluster 2	EVM0008847.1-g
EVM0003721.1-g	0.0002652	1.89617	0.326	0.264	0.530399	cluster 2	EVM0003721.1-g
EVM0001276.1-g	0.00296133	0.410547	0.315	0.241	1	cluster 2	EVM0001276.1-g
EVM0010467.1-g	5.7163e-268	3.23215	0.968	0.242	1.14326e-264	cluster 3	EVM0010467.1-g
EVM0006619.1-g	3.84689e-266	3.71144	0.973	0.245	7.69377e-263	cluster 3	EVM0006619.1-g
EVM0018146.1-g	2.26521e-224	2.96494	1	0.569	4.53041e-221	cluster 3	EVM0018146.1-g
EVM0003251.1-g1	1.16668e-221	3.0232	0.99	0.473	2.33336e-218	cluster 3	EVM0003251.1-g
EVM0013637.1-g1	3.2934e-203	2.61807	0.966	0.398	6.58679e-200	cluster 3	EVM0013637.1-g
EVM0000956.1-g1	1.08176e-194	2.63581	0.978	0.463	2.16353e-191	cluster 3	EVM0000956.1-g
EVM0008229.1-g	1.35125e-185	2.06835	0.811	0.267	2.70251e-182	cluster 3	EVM0008229.1-g
EVM0005739.1-g1	3.70693e-177	2.14191	0.975	0.514	7.41386e-174	cluster 3	EVM0005739.1-g
EVM0006893.1-g1	2.72632e-176	2.32452	0.948	0.409	5.45264e-173	cluster 3	EVM0006893.1-g
EVM0016821.1-g	1.27099e-175	2.72696	0.806	0.267	2.54197e-172	cluster 3	EVM0016821.1-g
EVM0015629.1-g1	4.45499e-174	2.53357	0.899	0.387	8.90998e-171	cluster 3	EVM0015629.1-g
EVM0006041.1-g	6.06684e-170	2.1881	0.902	0.354	1.21337e-166	cluster 3	EVM0006041.1-g
EVM0019334.1-g1	4.62925e-168	1.96042	0.828	0.205	9.25851e-165	cluster 3	EVM0019334.1-g
EVM0011900.1-g1	1.78669e-167	2.14094	0.877	0.336	3.57339e-164	cluster 3	EVM0011900.1-g
EVM0002773.1-g	9.53864e-167	2.01937	0.88	0.344	1.90773e-163	cluster 3	EVM0002773.1-g
EVM0015026.1-g1	1.98721e-166	2.09484	0.899	0.351	3.97442e-163	cluster 3	EVM0015026.1-g
EVM0018417.1-g1	2.22329e-166	2.18686	0.902	0.353	4.44657e-163	cluster 3	EVM0018417.1-g
EVM0003519.1-g1	2.39352e-162	2.23252	0.87	0.355	4.78705e-159	cluster 3	EVM0003519.1-g
EVM0011364.2-g1	9.07891e-162	1.99543	0.99	0.528	1.81578e-158	cluster 3	EVM0011364.2-g
EVM0017960.1-g	9.9465e-158	2.21066	0.796	0.251	1.9893e-154	cluster 3	EVM0017960.1-g
EVM0000960.1-g1	1.33314e-155	2.01906	0.968	0.519	2.66628e-152	cluster 3	EVM0000960.1-g
EVM0009382.1-g1	1.01327e-154	1.99067	0.99	0.591	2.02654e-151	cluster 3	EVM0009382.1-g
EVM0001786.1-g	2.75872e-151	2.90758	0.784	0.309	5.51744e-148	cluster 3	EVM0001786.1-g
EVM0011293.2-g1	1.43082e-141	1.69476	0.899	0.383	2.86165e-138	cluster 3	EVM0011293.2-g
EVM0000522.1-g1	7.91763e-140	1.71545	0.985	0.541	1.58353e-136	cluster 3	EVM0000522.1-g
EVM0012483.1-g1	2.93528e-138	1.80676	0.892	0.393	5.87055e-135	cluster 3	EVM0012483.1-g
EVM0016265.1-g1	3.21042e-132	1.57464	0.943	0.374	6.42084e-129	cluster 3	EVM0016265.1-g
EVM0014915.1-g1	7.35667e-132	1.81751	0.919	0.496	1.47133e-128	cluster 3	EVM0014915.1-g
EVM0012165.3-g	8.30924e-128	1.92078	0.771	0.306	1.66185e-124	cluster 3	EVM0012165.3-g
EVM0009942.1-g1	1.23113e-127	1.97305	0.786	0.287	2.46226e-124	cluster 3	EVM0009942.1-g
EVM0004825.1-g1	1.61352e-122	1.59822	0.961	0.512	3.22704e-119	cluster 3	EVM0004825.1-g
EVM0003792.1-g1	4.62269e-122	1.871	0.877	0.368	9.24537e-119	cluster 3	EVM0003792.1-g
EVM0005836.1-g	4.96956e-117	1.62162	0.894	0.46	9.93913e-114	cluster 3	EVM0005836.1-g
EVM0001310.1-g1	2.63169e-116	1.79529	0.757	0.27	5.26337e-113	cluster 3	EVM0001310.1-g
EVM0010845.2-g1	3.54011e-116	1.64609	0.826	0.371	7.08022e-113	cluster 3	EVM0010845.2-g
EVM0000273.1-g1	1.58347e-115	1.64918	0.845	0.409	3.16694e-112	cluster 3	EVM0000273.1-g
EVM0013018.1-g	1.29728e-113	1.60803	0.789	0.308	2.59455e-110	cluster 3	EVM0013018.1-g
EVM0017593.1-g1	8.2914e-113	1.43249	0.88	0.392	1.65828e-109	cluster 3	EVM0017593.1-g
EVM0008628.1-g	1.49455e-111	1.32179	0.516	0.128	2.9891e-108	cluster 3	EVM0008628.1-g
EVM0001980.1-g1	5.57506e-110	1.63077	0.737	0.318	1.11501e-106	cluster 3	EVM0001980.1-g
EVM0001541.1-g	7.93017e-107	0.657864	0.391	0.072	1.58603e-103	cluster 3	EVM0001541.1-g
EVM0001887.1-g1	7.98411e-105	1.42042	0.882	0.417	1.59682e-101	cluster 3	EVM0001887.1-g
EVM0010466.1-g1	1.11491e-104	1.29231	0.951	0.483	2.22982e-101	cluster 3	EVM0010466.1-g
EVM0007530.1-g1	1.25247e-103	1.69309	0.835	0.431	2.50495e-100	cluster 3	EVM0007530.1-g
EVM0012257.1-g1	2.42947e-103	1.42827	0.83	0.42	4.85894e-100	cluster 3	EVM0012257.1-g
EVM0002642.1-g	1.25848e-100	2.09751	0.769	0.372	2.51695e-97	cluster 3	EVM0002642.1-g
EVM0010139.1-g1	2.36066e-100	1.27731	0.87	0.405	4.72132e-97	cluster 3	EVM0010139.1-g
EVM0008943.1-g	1.59313e-99	0.722764	0.393	0.078	3.18626e-96	cluster 3	EVM0008943.1-g
EVM0002424.1-g1	2.57517e-99	1.36575	0.931	0.509	5.15034e-96	cluster 3	EVM0002424.1-g
EVM0002256.1-g1	1.30617e-98	1.42712	0.961	0.652	2.61234e-95	cluster 3	EVM0002256.1-g
EVM0002535.1-g	6.23064e-96	1.33079	0.629	0.207	1.24613e-92	cluster 3	EVM0002535.1-g
EVM0019642.1-g1	8.13078e-94	1.59871	0.799	0.407	1.62616e-90	cluster 3	EVM0019642.1-g
EVM0000026.1-g1	1.0682e-92	1.28697	0.794	0.354	2.1364e-89	cluster 3	EVM0000026.1-g
EVM0019216.1-g1	1.15371e-92	1.52869	0.69	0.306	2.30741e-89	cluster 3	EVM0019216.1-g
EVM0016219.1-g1	2.84556e-92	1.41113	0.907	0.538	5.69112e-89	cluster 3	EVM0016219.1-g
EVM0018980.1-g1	9.0747e-92	1.27769	0.926	0.552	1.81494e-88	cluster 3	EVM0018980.1-g
EVM0012774.1-g	1.47729e-84	1.59556	0.612	0.277	2.95458e-81	cluster 3	EVM0012774.1-g
EVM0002865.1-g	4.20665e-83	1.26804	0.813	0.415	8.4133e-80	cluster 3	EVM0002865.1-g
EVM0018748.1-g1	4.98862e-83	1.70268	0.703	0.332	9.97725e-80	cluster 3	EVM0018748.1-g
EVM0015171.1-g	5.9876e-82	1.18967	0.966	0.697	1.19752e-78	cluster 3	EVM0015171.1-g
EVM0019016.1-g1	5.54603e-81	1.11312	0.904	0.512	1.10921e-77	cluster 3	EVM0019016.1-g
EVM0016628.1-g1	1.31383e-80	0.974496	0.958	0.522	2.62766e-77	cluster 3	EVM0016628.1-g
EVM0018746.1-g	1.12593e-79	1.25681	0.619	0.256	2.25185e-76	cluster 3	EVM0018746.1-g
EVM0008762.1-g	1.23603e-79	1.40782	0.622	0.283	2.47207e-76	cluster 3	EVM0008762.1-g
EVM0019442.1-g	1.46375e-78	0.565161	0.366	0.076	2.92749e-75	cluster 3	EVM0019442.1-g
EVM0017078.1-g1	3.76191e-77	1.18121	0.708	0.326	7.52382e-74	cluster 3	EVM0017078.1-g
EVM0007312.1-g1	1.23695e-76	1.34378	0.629	0.251	2.4739e-73	cluster 3	EVM0007312.1-g
EVM0004868.1-g1	1.51515e-74	1.0856	0.774	0.38	3.0303e-71	cluster 3	EVM0004868.1-g
EVM0014166.1-g1	7.21775e-74	1.22811	0.85	0.485	1.44355e-70	cluster 3	EVM0014166.1-g
EVM0013461.1-g1	2.14438e-73	1.18166	0.835	0.483	4.28876e-70	cluster 3	EVM0013461.1-g
EVM0012387.1-g1	5.17187e-73	1.37991	0.592	0.157	1.03437e-69	cluster 3	EVM0012387.1-g
EVM0014359.1-g	2.96306e-72	1.33791	0.649	0.325	5.92612e-69	cluster 3	EVM0014359.1-g
EVM0011135.2-g	3.2572e-71	1.32943	0.671	0.303	6.5144e-68	cluster 3	EVM0011135.2-g
EVM0017950.1-g	3.83606e-71	1.24932	0.821	0.474	7.67213e-68	cluster 3	EVM0017950.1-g
EVM0005025.1-g1	4.14458e-71	1.02697	0.801	0.437	8.28915e-68	cluster 3	EVM0005025.1-g
EVM0003997.1-g	7.53002e-71	1.29358	0.543	0.24	1.506e-67	cluster 3	EVM0003997.1-g
EVM0012228.1-g1	1.11252e-70	0.869426	0.84	0.456	2.22504e-67	cluster 3	EVM0012228.1-g
EVM0006005.1-g1	1.27473e-69	1.27952	0.74	0.396	2.54946e-66	cluster 3	EVM0006005.1-g
EVM0000373.1-g1	4.38355e-68	1.34946	0.629	0.312	8.7671e-65	cluster 3	EVM0000373.1-g
EVM0016578.1-g	1.28118e-67	0.943592	0.978	0.763	2.56235e-64	cluster 3	EVM0016578.1-g
EVM0017035.1-g	3.33241e-67	0.709474	0.43	0.137	6.66482e-64	cluster 3	EVM0017035.1-g
EVM0012694.1-g	5.28695e-67	0.92545	0.457	0.163	1.05739e-63	cluster 3	EVM0012694.1-g
EVM0010663.1-g1	6.57762e-66	0.968221	0.956	0.765	1.31552e-62	cluster 3	EVM0010663.1-g
EVM0016861.1-g	1.82831e-65	1.26643	0.713	0.363	3.65662e-62	cluster 3	EVM0016861.1-g
EVM0008289.1-g1	1.75053e-64	0.947258	0.86	0.478	3.50105e-61	cluster 3	EVM0008289.1-g
EVM0008804.1-g1	2.38818e-63	0.899689	0.983	0.709	4.77635e-60	cluster 3	EVM0008804.1-g
EVM0013495.1-g1	2.18955e-62	1.06326	0.673	0.36	4.37911e-59	cluster 3	EVM0013495.1-g
EVM0015927.1-g1	7.3365e-62	1.05939	0.781	0.44	1.4673e-58	cluster 3	EVM0015927.1-g
EVM0002339.1-g	3.18021e-61	1.49072	0.577	0.288	6.36041e-58	cluster 3	EVM0002339.1-g
EVM0008793.1-g1	7.59528e-61	1.23404	0.666	0.343	1.51906e-57	cluster 3	EVM0008793.1-g
EVM0006938.1-g	8.01586e-61	1.40326	0.614	0.315	1.60317e-57	cluster 3	EVM0006938.1-g
EVM0008243.1-g1	6.52878e-59	1.01347	0.781	0.441	1.30576e-55	cluster 3	EVM0008243.1-g
EVM0006092.1-g	1.87265e-58	0.871557	0.43	0.159	3.7453e-55	cluster 3	EVM0006092.1-g
EVM0018841.1-g1	3.27286e-58	1.19567	0.602	0.31	6.54572e-55	cluster 3	EVM0018841.1-g
EVM0004668.1-g	7.04947e-58	1.05284	0.469	0.149	1.40989e-54	cluster 3	EVM0004668.1-g
EVM0013458.1-g	8.27463e-58	0.8942	0.668	0.335	1.65493e-54	cluster 3	EVM0013458.1-g
EVM0008421.1-g1	1.17135e-57	1.27922	0.644	0.343	2.34269e-54	cluster 3	EVM0008421.1-g
EVM0010394.3-g1	3.81093e-57	0.861539	0.749	0.397	7.62187e-54	cluster 3	EVM0010394.3-g
EVM0009349.1-g1	1.34014e-55	0.840735	0.946	0.624	2.68028e-52	cluster 3	EVM0009349.1-g
EVM0016206.1-g1	1.56228e-55	1.11652	0.695	0.385	3.12455e-52	cluster 3	EVM0016206.1-g
EVM0013969.1-g1	2.49716e-55	1.05935	0.526	0.22	4.99432e-52	cluster 3	EVM0013969.1-g
EVM0011439.1-g1	3.06015e-54	0.977723	0.486	0.188	6.12029e-51	cluster 3	EVM0011439.1-g
EVM0017128.1-g	1.45606e-53	1.19608	0.575	0.272	2.91213e-50	cluster 3	EVM0017128.1-g
EVM0008920.1-g	5.80919e-53	0.621007	0.356	0.073	1.16184e-49	cluster 3	EVM0008920.1-g
EVM0009776.1-g	7.19984e-53	1.11575	0.636	0.326	1.43997e-49	cluster 3	EVM0009776.1-g
EVM0007971.1-g1	4.88428e-52	0.746284	0.543	0.254	9.76856e-49	cluster 3	EVM0007971.1-g
EVM0003805.1-g1	1.34792e-51	0.635632	0.418	0.157	2.69584e-48	cluster 3	EVM0003805.1-g
EVM0016657.1-g1	1.50772e-51	0.775638	0.956	0.694	3.01543e-48	cluster 3	EVM0016657.1-g
EVM0008643.1-g1	2.07804e-51	0.877139	0.86	0.555	4.15607e-48	cluster 3	EVM0008643.1-g
EVM0013092.1-g1	2.11688e-51	0.822146	0.894	0.55	4.23377e-48	cluster 3	EVM0013092.1-g
EVM0002403.1-g	3.17877e-51	1.0067	0.558	0.263	6.35755e-48	cluster 3	EVM0002403.1-g
EVM0006145.1-g1	7.52858e-51	0.628927	0.956	0.671	1.50572e-47	cluster 3	EVM0006145.1-g
EVM0019375.1-g	1.78584e-50	1.20469	0.501	0.22	3.57167e-47	cluster 3	EVM0019375.1-g
EVM0006504.1-g	4.73714e-50	0.297822	0.253	0.026	9.47428e-47	cluster 3	EVM0006504.1-g
EVM0000672.1-g1	5.87081e-50	1.00135	0.565	0.289	1.17416e-46	cluster 3	EVM0000672.1-g
EVM0018074.2-g1	2.2336e-48	0.740222	0.88	0.59	4.46721e-45	cluster 3	EVM0018074.2-g
EVM0013499.1-g1	4.00947e-48	0.754447	0.833	0.5	8.01894e-45	cluster 3	EVM0013499.1-g
EVM0012037.1-g1	2.85972e-47	0.713466	0.821	0.464	5.71943e-44	cluster 3	EVM0012037.1-g
EVM0003120.1-g1	3.01523e-47	0.655112	0.45	0.183	6.03046e-44	cluster 3	EVM0003120.1-g
EVM0009645.1-g1	3.0565e-47	0.846512	0.585	0.272	6.11301e-44	cluster 3	EVM0009645.1-g
EVM0016114.1-g1	3.53873e-47	0.74101	0.968	0.712	7.07746e-44	cluster 3	EVM0016114.1-g
EVM0019047.1-g1	3.67898e-47	0.931387	0.624	0.361	7.35795e-44	cluster 3	EVM0019047.1-g
EVM0014233.1-g1	4.59044e-47	0.590352	0.56	0.272	9.18088e-44	cluster 3	EVM0014233.1-g
EVM0019602.1-g	1.17622e-46	0.325357	0.27	0.048	2.35244e-43	cluster 3	EVM0019602.1-g
EVM0006680.1-g1	1.78027e-46	0.818995	0.678	0.366	3.56055e-43	cluster 3	EVM0006680.1-g
EVM0008482.1-g1	6.93448e-46	0.893245	0.764	0.483	1.3869e-42	cluster 3	EVM0008482.1-g
EVM0013215.1-g1	8.53297e-45	0.789432	0.57	0.295	1.70659e-41	cluster 3	EVM0013215.1-g
EVM0013203.1-g1	1.17192e-43	0.779635	0.582	0.29	2.34385e-40	cluster 3	EVM0013203.1-g
EVM0017535.1-g1	1.21742e-43	0.976485	0.511	0.263	2.43484e-40	cluster 3	EVM0017535.1-g
EVM0018627.1-g	5.00727e-43	0.265384	0.256	0.042	1.00145e-39	cluster 3	EVM0018627.1-g
EVM0019084.1-g1	5.65277e-43	0.641125	0.948	0.703	1.13055e-39	cluster 3	EVM0019084.1-g
EVM0014403.1-g1	7.0499e-43	0.863995	0.575	0.3	1.40998e-39	cluster 3	EVM0014403.1-g
EVM0011692.1-g1	2.22689e-42	0.864569	0.609	0.333	4.45378e-39	cluster 3	EVM0011692.1-g
EVM0004820.1-g1	7.345e-42	0.48716	0.946	0.656	1.469e-38	cluster 3	EVM0004820.1-g
EVM0002295.1-g	1.80346e-41	1.03336	0.523	0.255	3.60693e-38	cluster 3	EVM0002295.1-g
EVM0009444.1-g1	2.68584e-41	0.74969	0.86	0.597	5.37169e-38	cluster 3	EVM0009444.1-g
EVM0019428.1-g	7.15544e-41	1.1036	0.587	0.307	1.43109e-37	cluster 3	EVM0019428.1-g
EVM0010996.5-g1	2.47794e-40	0.70778	0.727	0.427	4.95587e-37	cluster 3	EVM0010996.5-g
EVM0002894.1-g1	2.62075e-40	0.70474	0.759	0.467	5.2415e-37	cluster 3	EVM0002894.1-g
EVM0012922.1-g	3.00848e-40	0.491542	0.396	0.175	6.01695e-37	cluster 3	EVM0012922.1-g
EVM0009618.1-g1	4.20659e-40	0.743964	0.511	0.254	8.41319e-37	cluster 3	EVM0009618.1-g
EVM0016857.1-g1	1.58321e-39	0.280478	0.337	0.11	3.16642e-36	cluster 3	EVM0016857.1-g
EVM0009190.1-g1	1.64615e-38	1.03444	0.602	0.341	3.2923e-35	cluster 3	EVM0009190.1-g
EVM0004577.1-g1	6.19592e-38	0.502297	0.7	0.39	1.23918e-34	cluster 3	EVM0004577.1-g
EVM0010079.1-g1	2.93261e-37	0.845643	0.629	0.352	5.86522e-34	cluster 3	EVM0010079.1-g
EVM0009932.1-g1	7.72153e-37	0.671794	0.393	0.151	1.54431e-33	cluster 3	EVM0009932.1-g
EVM0008378.1-g1	2.98577e-36	0.725146	0.715	0.437	5.97154e-33	cluster 3	EVM0008378.1-g
EVM0006829.1-g1	3.06673e-36	0.749884	0.646	0.38	6.13346e-33	cluster 3	EVM0006829.1-g
EVM0013997.1-g1	2.95317e-35	0.634407	0.464	0.223	5.90634e-32	cluster 3	EVM0013997.1-g
EVM0005475.1-g1	7.67662e-35	0.785298	0.518	0.289	1.53532e-31	cluster 3	EVM0005475.1-g
EVM0017444.1-g1	9.1022e-35	0.840858	0.528	0.298	1.82044e-31	cluster 3	EVM0017444.1-g
EVM0011415.1-g	1.89323e-34	0.63852	0.528	0.272	3.78645e-31	cluster 3	EVM0011415.1-g
EVM0009554.1-g1	5.88807e-34	0.676317	0.501	0.286	1.17761e-30	cluster 3	EVM0009554.1-g
EVM0005473.1-g1	3.15913e-33	0.418038	0.376	0.17	6.31826e-30	cluster 3	EVM0005473.1-g
EVM0008028.1-g1	9.44655e-33	0.669779	0.612	0.372	1.88931e-29	cluster 3	EVM0008028.1-g
EVM0004229.1-g1	5.90885e-32	0.615796	0.472	0.254	1.18177e-28	cluster 3	EVM0004229.1-g
EVM0019254.1-g1	6.22501e-32	0.584955	0.708	0.439	1.245e-28	cluster 3	EVM0019254.1-g
EVM0015256.1-g1	1.15004e-31	1.02661	0.459	0.253	2.30008e-28	cluster 3	EVM0015256.1-g
EVM0013348.1-g1	1.42617e-31	0.780711	0.663	0.418	2.85234e-28	cluster 3	EVM0013348.1-g
EVM0005566.1-g1	2.83664e-31	0.555981	0.705	0.449	5.67329e-28	cluster 3	EVM0005566.1-g
EVM0000979.1-g1	3.21756e-31	0.623293	0.538	0.319	6.43512e-28	cluster 3	EVM0000979.1-g
EVM0007011.1-g	6.26677e-31	0.798996	0.518	0.297	1.25335e-27	cluster 3	EVM0007011.1-g
EVM0014382.1-g1	8.9923e-31	0.382493	0.703	0.452	1.79846e-27	cluster 3	EVM0014382.1-g
EVM0014016.1-g1	9.21117e-31	0.487184	0.521	0.27	1.84223e-27	cluster 3	EVM0014016.1-g
EVM0011536.1-g	3.20605e-30	0.589476	0.514	0.328	6.4121e-27	cluster 3	EVM0011536.1-g
EVM0003154.1-g	3.55405e-30	0.448661	0.432	0.237	7.10809e-27	cluster 3	EVM0003154.1-g
EVM0001918.1-g1	6.90517e-30	0.555157	0.607	0.389	1.38103e-26	cluster 3	EVM0001918.1-g
EVM0013760.1-g1	8.23304e-30	0.81408	0.548	0.343	1.64661e-26	cluster 3	EVM0013760.1-g
EVM0006305.1-g1	8.52286e-30	0.424339	0.415	0.217	1.70457e-26	cluster 3	EVM0006305.1-g
EVM0014140.1-g1	1.02858e-29	0.411596	0.85	0.513	2.05717e-26	cluster 3	EVM0014140.1-g
EVM0010609.1-g1	1.05755e-29	0.638908	0.627	0.383	2.1151e-26	cluster 3	EVM0010609.1-g
EVM0003734.1-g1	3.3832e-29	0.554188	0.516	0.324	6.7664e-26	cluster 3	EVM0003734.1-g
EVM0012827.1-g1	5.02531e-29	0.571647	0.737	0.476	1.00506e-25	cluster 3	EVM0012827.1-g
EVM0009377.1-g	5.1012e-29	0.461749	0.572	0.328	1.02024e-25	cluster 3	EVM0009377.1-g
EVM0002744.1-g1	1.63256e-28	0.546443	0.612	0.396	3.26513e-25	cluster 3	EVM0002744.1-g
EVM0014219.1-g1	9.77603e-28	0.543114	0.663	0.44	1.95521e-24	cluster 3	EVM0014219.1-g
EVM0014439.1-g1	1.04686e-27	1.06773	0.499	0.302	2.09373e-24	cluster 3	EVM0014439.1-g
EVM0018765.1-g	1.15051e-27	0.391977	0.943	0.717	2.30102e-24	cluster 3	EVM0018765.1-g
EVM0006324.1-g1	2.26778e-27	0.561662	0.715	0.488	4.53555e-24	cluster 3	EVM0006324.1-g
EVM0017402.1-g1	2.93829e-27	0.818334	0.526	0.334	5.87658e-24	cluster 3	EVM0017402.1-g
EVM0002243.1-g1	3.96664e-27	0.302263	0.501	0.284	7.93327e-24	cluster 3	EVM0002243.1-g
EVM0019012.1-g1	6.39312e-27	0.417477	0.973	0.756	1.27862e-23	cluster 3	EVM0019012.1-g
EVM0007810.1-g	2.22679e-26	0.774887	0.496	0.318	4.45358e-23	cluster 3	EVM0007810.1-g
EVM0002109.1-g1	3.23671e-26	0.437259	0.791	0.543	6.47342e-23	cluster 3	EVM0002109.1-g
EVM0010852.1-g1	7.64591e-26	0.693391	0.425	0.198	1.52918e-22	cluster 3	EVM0010852.1-g
EVM0017868.1-g1	1.65172e-25	0.276739	0.329	0.142	3.30344e-22	cluster 3	EVM0017868.1-g
EVM0010699.1-g1	2.04923e-25	0.414327	0.767	0.524	4.09847e-22	cluster 3	EVM0010699.1-g
EVM0003174.1-g1	5.35526e-25	0.724398	0.604	0.389	1.07105e-21	cluster 3	EVM0003174.1-g
EVM0000682.1-g1	7.70455e-25	0.501584	0.587	0.361	1.54091e-21	cluster 3	EVM0000682.1-g
EVM0004353.1-g1	9.41452e-25	0.353028	0.98	0.853	1.8829e-21	cluster 3	EVM0004353.1-g
EVM0013192.1-g1	1.03096e-24	0.305252	0.582	0.355	2.06193e-21	cluster 3	EVM0013192.1-g
EVM0014386.1-g	3.39394e-24	0.309758	0.359	0.198	6.78787e-21	cluster 3	EVM0014386.1-g
EVM0001617.1-g1	3.90949e-24	0.390072	0.968	0.787	7.81899e-21	cluster 3	EVM0001617.1-g
EVM0010864.1-g1	4.55781e-24	0.56573	0.572	0.36	9.11562e-21	cluster 3	EVM0010864.1-g
EVM0001207.1-g1	1.131e-23	0.920048	0.494	0.304	2.262e-20	cluster 3	EVM0001207.1-g
EVM0016398.1-g	1.2946e-23	0.620053	0.351	0.157	2.58921e-20	cluster 3	EVM0016398.1-g
EVM0018434.1-g1	1.50842e-23	0.707709	0.57	0.373	3.01684e-20	cluster 3	EVM0018434.1-g
EVM0012574.1-g	1.86859e-23	0.474749	0.388	0.231	3.73718e-20	cluster 3	EVM0012574.1-g
EVM0012538.1-g1	2.18589e-23	0.292384	0.663	0.425	4.37178e-20	cluster 3	EVM0012538.1-g
EVM0008471.1-g1	2.22867e-23	0.352603	0.767	0.527	4.45735e-20	cluster 3	EVM0008471.1-g
EVM0009626.1-g1	3.39328e-23	0.360427	0.658	0.451	6.78656e-20	cluster 3	EVM0009626.1-g
EVM0016528.1-g1	4.68766e-23	0.42896	0.796	0.583	9.37533e-20	cluster 3	EVM0016528.1-g
EVM0008108.1-g1	5.17431e-23	0.617636	0.393	0.218	1.03486e-19	cluster 3	EVM0008108.1-g
EVM0004786.1-g	6.13658e-23	0.546055	0.408	0.227	1.22732e-19	cluster 3	EVM0004786.1-g
EVM0017525.1-g	7.29029e-23	0.391293	0.857	0.64	1.45806e-19	cluster 3	EVM0017525.1-g
EVM0017477.1-g1	8.66249e-23	0.935507	0.531	0.333	1.7325e-19	cluster 3	EVM0017477.1-g
EVM0014229.1-g1	1.00615e-22	0.374752	0.634	0.412	2.01231e-19	cluster 3	EVM0014229.1-g
EVM0019350.1-g	1.07351e-22	0.631881	0.479	0.291	2.14702e-19	cluster 3	EVM0019350.1-g
EVM0015190.1-g1	2.61282e-22	0.342009	0.747	0.505	5.22565e-19	cluster 3	EVM0015190.1-g
EVM0003877.1-g1	7.34296e-22	0.364467	0.622	0.412	1.46859e-18	cluster 3	EVM0003877.1-g
EVM0000675.1-g1	1.30245e-21	0.264149	0.98	0.851	2.60489e-18	cluster 3	EVM0000675.1-g
EVM0009607.1-g1	1.47668e-21	0.539188	0.614	0.392	2.95335e-18	cluster 3	EVM0009607.1-g
EVM0001331.1-g1	1.64342e-21	0.383925	0.388	0.192	3.28684e-18	cluster 3	EVM0001331.1-g
EVM0010535.1-g1	1.74875e-21	0.292409	0.69	0.461	3.4975e-18	cluster 3	EVM0010535.1-g
EVM0007096.1-g	1.76244e-21	0.529657	0.666	0.459	3.52489e-18	cluster 3	EVM0007096.1-g
EVM0018210.2-g	2.37128e-21	0.343141	0.695	0.486	4.74256e-18	cluster 3	EVM0018210.2-g
EVM0004970.1-g1	2.6092e-21	0.339236	0.496	0.28	5.2184e-18	cluster 3	EVM0004970.1-g
EVM0003119.1-g1	4.3535e-21	0.366352	0.553	0.364	8.70701e-18	cluster 3	EVM0003119.1-g
EVM0000742.1-g	1.00673e-20	0.385947	0.921	0.733	2.01346e-17	cluster 3	EVM0000742.1-g
EVM0014504.1-g1	1.17756e-20	0.299003	0.735	0.483	2.35512e-17	cluster 3	EVM0014504.1-g
EVM0001015.1-g1	2.19818e-20	0.325243	0.909	0.672	4.39635e-17	cluster 3	EVM0001015.1-g
EVM0008514.1-g	3.18867e-20	0.300469	0.383	0.245	6.37734e-17	cluster 3	EVM0008514.1-g
EVM0016080.1-g1	3.68935e-20	0.517594	0.538	0.356	7.37871e-17	cluster 3	EVM0016080.1-g
EVM0013949.1-g	7.98955e-20	0.546201	0.415	0.271	1.59791e-16	cluster 3	EVM0013949.1-g
EVM0000495.1-g1	8.45201e-20	0.291271	0.386	0.233	1.6904e-16	cluster 3	EVM0000495.1-g
EVM0012983.1-g1	1.04227e-19	0.530998	0.459	0.314	2.08454e-16	cluster 3	EVM0012983.1-g
EVM0015928.1-g1	1.86913e-19	0.333788	0.442	0.275	3.73826e-16	cluster 3	EVM0015928.1-g
EVM0019033.1-g1	2.55867e-19	0.494787	0.668	0.452	5.11733e-16	cluster 3	EVM0019033.1-g
EVM0005713.1-g1	5.43974e-19	0.401886	0.536	0.369	1.08795e-15	cluster 3	EVM0005713.1-g
EVM0017359.1-g1	5.84338e-19	0.479375	0.713	0.481	1.16868e-15	cluster 3	EVM0017359.1-g
EVM0000688.1-g	8.38635e-19	0.629584	0.403	0.236	1.67727e-15	cluster 3	EVM0000688.1-g
EVM0008688.1-g1	8.67279e-19	0.27438	0.72	0.492	1.73456e-15	cluster 3	EVM0008688.1-g
EVM0018506.2-g	9.18278e-19	0.526539	0.59	0.374	1.83656e-15	cluster 3	EVM0018506.2-g
EVM0006551.1-g1	1.23504e-18	0.580163	0.57	0.393	2.47008e-15	cluster 3	EVM0006551.1-g
EVM0009226.1-g	1.73592e-18	0.323054	0.396	0.249	3.47184e-15	cluster 3	EVM0009226.1-g
EVM0006248.1-g1	2.38148e-18	0.286482	0.479	0.309	4.76296e-15	cluster 3	EVM0006248.1-g
EVM0007734.1-g	5.54434e-18	0.493863	0.541	0.379	1.10887e-14	cluster 3	EVM0007734.1-g
EVM0005898.1-g1	1.56359e-17	0.341386	0.376	0.235	3.12717e-14	cluster 3	EVM0005898.1-g
EVM0008700.1-g1	1.68481e-17	0.288425	0.754	0.523	3.36962e-14	cluster 3	EVM0008700.1-g
EVM0017419.1-g	1.21612e-16	0.298583	0.307	0.171	2.43225e-13	cluster 3	EVM0017419.1-g
EVM0014484.1-g	2.31104e-16	0.716387	0.452	0.318	4.62208e-13	cluster 3	EVM0014484.1-g
EVM0008566.1-g1	4.26444e-16	0.485232	0.523	0.367	8.52888e-13	cluster 3	EVM0008566.1-g
EVM0003259.1-g1	5.6373e-16	0.386614	0.533	0.377	1.12746e-12	cluster 3	EVM0003259.1-g
EVM0012215.1-g1	7.0616e-16	0.341156	0.415	0.267	1.41232e-12	cluster 3	EVM0012215.1-g
EVM0003411.1-g1	8.12279e-16	0.266227	0.867	0.639	1.62456e-12	cluster 3	EVM0003411.1-g
EVM0016415.1-g1	1.07992e-15	0.427525	0.4	0.272	2.15984e-12	cluster 3	EVM0016415.1-g
EVM0019384.1-g	1.97616e-15	0.342681	0.351	0.233	3.95232e-12	cluster 3	EVM0019384.1-g
EVM0004490.1-g1	2.27535e-15	0.480877	0.592	0.405	4.5507e-12	cluster 3	EVM0004490.1-g
EVM0007072.1-g1	4.61533e-15	0.402118	0.668	0.481	9.23066e-12	cluster 3	EVM0007072.1-g
EVM0002105.1-g1	7.06567e-15	0.518409	0.383	0.237	1.41313e-11	cluster 3	EVM0002105.1-g
EVM0018222.1-g1	8.0352e-15	0.373543	0.86	0.718	1.60704e-11	cluster 3	EVM0018222.1-g
EVM0014617.1-g1	2.05981e-14	0.705176	0.425	0.288	4.11961e-11	cluster 3	EVM0014617.1-g
EVM0014051.4-g1	6.68102e-14	0.938102	0.506	0.335	1.3362e-10	cluster 3	EVM0014051.4-g
EVM0009772.1-g	7.17346e-14	0.333686	0.41	0.272	1.43469e-10	cluster 3	EVM0009772.1-g
EVM0014276.1-g1	8.73654e-14	0.471356	0.366	0.243	1.74731e-10	cluster 3	EVM0014276.1-g
EVM0018221.1-g1	2.67293e-13	0.5358	0.533	0.386	5.34586e-10	cluster 3	EVM0018221.1-g
EVM0014302.1-g1	2.67935e-13	0.361955	0.536	0.371	5.35869e-10	cluster 3	EVM0014302.1-g
EVM0017483.1-g	2.74286e-13	0.353342	0.342	0.208	5.48571e-10	cluster 3	EVM0017483.1-g
EVM0018588.1-g1	2.93929e-13	0.268174	0.555	0.404	5.87859e-10	cluster 3	EVM0018588.1-g
EVM0011997.1-g1	7.40245e-13	0.292572	0.477	0.354	1.48049e-09	cluster 3	EVM0011997.1-g
EVM0015337.1-g1	7.49475e-13	0.678864	0.464	0.323	1.49895e-09	cluster 3	EVM0015337.1-g
EVM0006341.1-g	9.70583e-13	0.484536	0.322	0.181	1.94117e-09	cluster 3	EVM0006341.1-g
EVM0009688.1-g	1.36985e-12	0.494358	0.349	0.208	2.7397e-09	cluster 3	EVM0009688.1-g
EVM0009440.1-g1	2.18159e-12	0.443711	0.514	0.372	4.36318e-09	cluster 3	EVM0009440.1-g
EVM0002139.1-g1	2.78137e-12	0.25778	0.307	0.188	5.56275e-09	cluster 3	EVM0002139.1-g
EVM0000369.1-g1	3.51435e-12	0.3051	0.41	0.252	7.0287e-09	cluster 3	EVM0000369.1-g
EVM0003604.1-g1	7.703e-12	0.356002	0.423	0.285	1.5406e-08	cluster 3	EVM0003604.1-g
EVM0006865.1-g1	7.80149e-12	0.355211	0.388	0.265	1.5603e-08	cluster 3	EVM0006865.1-g
EVM0013048.1-g	8.81787e-12	0.261564	0.292	0.172	1.76357e-08	cluster 3	EVM0013048.1-g
EVM0005235.2-g1	2.15125e-11	0.33597	0.479	0.333	4.3025e-08	cluster 3	EVM0005235.2-g
EVM0018807.1-g1	3.43892e-11	0.330771	0.641	0.492	6.87784e-08	cluster 3	EVM0018807.1-g
EVM0011969.1-g1	2.88418e-10	0.411038	0.396	0.269	5.76836e-07	cluster 3	EVM0011969.1-g
EVM0018388.1-g1	4.49361e-10	0.314828	0.474	0.355	8.98722e-07	cluster 3	EVM0018388.1-g
EVM0000981.1-g1	5.29539e-10	0.949418	0.501	0.372	1.05908e-06	cluster 3	EVM0000981.1-g
EVM0004620.1-g	1.07269e-09	0.339901	0.383	0.274	2.14539e-06	cluster 3	EVM0004620.1-g
EVM0009282.1-g1	4.19204e-09	0.496893	0.467	0.366	8.38407e-06	cluster 3	EVM0009282.1-g
EVM0013609.1-g1	1.89263e-08	0.28265	0.595	0.455	3.78526e-05	cluster 3	EVM0013609.1-g
EVM0002554.1-g1	2.19841e-08	0.33441	0.317	0.218	4.39681e-05	cluster 3	EVM0002554.1-g
EVM0008235.1-g1	5.99322e-08	0.483499	0.4	0.293	0.000119864	cluster 3	EVM0008235.1-g
EVM0006267.1-g1	2.38913e-07	0.28613	0.41	0.321	0.000477826	cluster 3	EVM0006267.1-g
EVM0003585.1-g1	3.94124e-07	0.26644	0.314	0.196	0.000788248	cluster 3	EVM0003585.1-g
EVM0012482.1-g	1.7139e-06	0.348505	0.474	0.372	0.00342779	cluster 3	EVM0012482.1-g
EVM0008767.1-g	4.80065e-06	0.281703	0.334	0.26	0.00960129	cluster 3	EVM0008767.1-g
EVM0016242.2-g1	5.92967e-05	0.505089	0.413	0.319	0.118593	cluster 3	EVM0016242.2-g
EVM0019183.1-g1	7.9482e-05	0.313643	0.317	0.242	0.158964	cluster 3	EVM0019183.1-g
EVM0014459.1-g	0.000360826	0.343376	0.447	0.375	0.721653	cluster 3	EVM0014459.1-g
EVM0010020.1-g	0.000464134	0.446049	0.302	0.231	0.928267	cluster 3	EVM0010020.1-g
EVM0014396.1-g1	0.00215091	0.779652	0.346	0.275	1	cluster 3	EVM0014396.1-g
EVM0004369.1-g	0.00369514	0.259908	0.334	0.27	1	cluster 3	EVM0004369.1-g
EVM0018527.1-g1	0.00669686	0.393742	0.418	0.348	1	cluster 3	EVM0018527.1-g
EVM0008336.1-g	6.02066e-91	3.88179	0.95	0.191	1.20413e-87	cluster 4	EVM0008336.1-g
EVM0012483.1-g2	5.17848e-78	3.02944	0.983	0.42	1.0357e-74	cluster 4	EVM0012483.1-g
EVM0014233.1-g2	4.14226e-70	3.14961	0.901	0.281	8.28452e-67	cluster 4	EVM0014233.1-g
EVM0000026.1-g2	1.05741e-68	3.23167	0.95	0.376	2.11481e-65	cluster 4	EVM0000026.1-g
EVM0002773.1-g1	6.44197e-66	2.78724	0.934	0.374	1.28839e-62	cluster 4	EVM0002773.1-g
EVM0017165.1-g1	7.87569e-64	2.76213	0.917	0.331	1.57514e-60	cluster 4	EVM0017165.1-g
EVM0008482.1-g2	6.21965e-61	2.7873	0.959	0.494	1.24393e-57	cluster 4	EVM0008482.1-g
EVM0012228.1-g2	4.9102e-57	2.82299	0.967	0.475	9.82039e-54	cluster 4	EVM0012228.1-g
EVM0002865.1-g1	2.46588e-56	2.78739	0.926	0.435	4.93176e-53	cluster 4	EVM0002865.1-g
EVM0001458.1-g	2.24741e-55	0.287301	0.43	0.06	4.49483e-52	cluster 4	EVM0001458.1-g
EVM0000956.1-g2	5.69726e-54	2.17787	0.975	0.493	1.13945e-50	cluster 4	EVM0000956.1-g
EVM0009485.1-g	6.99672e-53	1.86607	0.694	0.206	1.39934e-49	cluster 4	EVM0009485.1-g
EVM0006619.1-g1	1.16196e-52	2.26241	0.901	0.289	2.32392e-49	cluster 4	EVM0006619.1-g
EVM0002295.1-g1	1.85673e-49	2.58629	0.76	0.264	3.71346e-46	cluster 4	EVM0002295.1-g
EVM0011364.2-g2	5.04122e-49	1.96336	0.992	0.555	1.00824e-45	cluster 4	EVM0011364.2-g
EVM0006680.1-g2	1.12625e-48	2.61622	0.876	0.379	2.2525e-45	cluster 4	EVM0006680.1-g
EVM0008690.1-g1	3.07813e-48	2.75507	0.893	0.474	6.15625e-45	cluster 4	EVM0008690.1-g
EVM0015026.1-g2	3.28615e-46	2.3637	0.893	0.383	6.5723e-43	cluster 4	EVM0015026.1-g
EVM0000960.1-g2	3.65733e-46	1.77902	0.983	0.545	7.31466e-43	cluster 4	EVM0000960.1-g
EVM0000522.1-g2	1.89798e-44	1.82927	0.983	0.567	3.79596e-41	cluster 4	EVM0000522.1-g
EVM0017043.1-g	2.44746e-44	2.39337	0.736	0.296	4.89492e-41	cluster 4	EVM0017043.1-g
EVM0001310.1-g2	1.96023e-43	2.01866	0.818	0.297	3.92046e-40	cluster 4	EVM0001310.1-g
EVM0007971.1-g2	2.11474e-42	1.30152	0.736	0.266	4.22949e-39	cluster 4	EVM0007971.1-g
EVM0016265.1-g2	3.7116e-42	1.51788	0.967	0.407	7.4232e-39	cluster 4	EVM0016265.1-g
EVM0018841.1-g2	3.51764e-41	1.99929	0.769	0.323	7.03527e-38	cluster 4	EVM0018841.1-g
EVM0017463.1-g	3.52663e-40	2.57103	0.719	0.235	7.05327e-37	cluster 4	EVM0017463.1-g
EVM0018074.2-g2	2.22446e-39	1.79997	0.942	0.605	4.44892e-36	cluster 4	EVM0018074.2-g
EVM0017158.1-g	2.35807e-39	0.399776	0.405	0.043	4.71614e-36	cluster 4	EVM0017158.1-g
EVM0011900.1-g2	2.11936e-36	1.75916	0.818	0.369	4.23872e-33	cluster 4	EVM0011900.1-g
EVM0004577.1-g2	5.09593e-36	1.96029	0.851	0.404	1.01919e-32	cluster 4	EVM0004577.1-g
EVM0000273.1-g2	8.02635e-36	1.87293	0.843	0.435	1.60527e-32	cluster 4	EVM0000273.1-g
EVM0016219.1-g2	3.55635e-35	1.94123	0.909	0.559	7.11271e-32	cluster 4	EVM0016219.1-g
EVM0018262.1-g	1.08462e-34	2.43112	0.694	0.257	2.16924e-31	cluster 4	EVM0018262.1-g
EVM0010466.1-g2	1.26958e-34	1.358	0.975	0.51	2.53916e-31	cluster 4	EVM0010466.1-g
EVM0010467.1-g1	2.78632e-33	2.01865	0.793	0.289	5.57264e-30	cluster 4	EVM0010467.1-g
EVM0003430.1-g1	6.73216e-33	1.71719	0.711	0.31	1.34643e-29	cluster 4	EVM0003430.1-g
EVM0010864.1-g2	8.27018e-33	1.75113	0.785	0.367	1.65404e-29	cluster 4	EVM0010864.1-g
EVM0006960.1-g	1.01629e-32	0.361554	0.446	0.086	2.03258e-29	cluster 4	EVM0006960.1-g
EVM0004668.1-g1	2.16503e-32	1.07957	0.537	0.166	4.33006e-29	cluster 4	EVM0004668.1-g
EVM0004825.1-g2	1.2323e-31	1.47203	0.934	0.539	2.46461e-28	cluster 4	EVM0004825.1-g
EVM0005643.1-g	1.25784e-31	0.931479	0.512	0.12	2.51569e-28	cluster 4	EVM0005643.1-g
EVM0016821.1-g1	1.36193e-31	1.58841	0.702	0.301	2.72385e-28	cluster 4	EVM0016821.1-g
EVM0011725.1-g	7.96669e-31	1.01944	0.471	0.102	1.59334e-27	cluster 4	EVM0011725.1-g
EVM0010123.1-g1	1.79992e-30	1.71203	0.653	0.294	3.59985e-27	cluster 4	EVM0010123.1-g
EVM0002424.1-g2	5.10039e-30	1.54225	0.893	0.535	1.02008e-26	cluster 4	EVM0002424.1-g
EVM0009942.1-g2	1.78224e-29	1.77816	0.727	0.318	3.56448e-26	cluster 4	EVM0009942.1-g
EVM0009117.1-g	3.31272e-29	0.823749	0.479	0.133	6.62545e-26	cluster 4	EVM0009117.1-g
EVM0017685.1-g1	6.44064e-29	2.21397	0.694	0.311	1.28813e-25	cluster 4	EVM0017685.1-g
EVM0010139.1-g2	3.27834e-28	1.31115	0.843	0.433	6.55669e-25	cluster 4	EVM0010139.1-g
EVM0018811.1-g1	6.27796e-28	1.11212	0.603	0.224	1.25559e-24	cluster 4	EVM0018811.1-g
EVM0001208.1-g	1.02214e-27	0.271911	0.388	0.073	2.04427e-24	cluster 4	EVM0001208.1-g
EVM0006005.1-g2	1.04168e-27	1.52055	0.793	0.415	2.08336e-24	cluster 4	EVM0006005.1-g
EVM0018146.1-g1	4.50737e-27	1.26618	0.942	0.596	9.01474e-24	cluster 4	EVM0018146.1-g
EVM0019642.1-g2	2.34056e-26	1.40781	0.802	0.43	4.68112e-23	cluster 4	EVM0019642.1-g
EVM0008229.1-g1	8.45317e-26	1.52971	0.653	0.303	1.69063e-22	cluster 4	EVM0008229.1-g
EVM0003821.1-g	1.66334e-24	0.782067	0.405	0.064	3.32669e-21	cluster 4	EVM0003821.1-g
EVM0013495.1-g2	1.78345e-24	1.66622	0.711	0.377	3.56691e-21	cluster 4	EVM0013495.1-g
EVM0007098.1-g1	2.35439e-24	1.58197	0.603	0.28	4.70877e-21	cluster 4	EVM0007098.1-g
EVM0001786.1-g1	2.78207e-24	1.44618	0.686	0.339	5.56414e-21	cluster 4	EVM0001786.1-g
EVM0012111.1-g	5.67834e-24	0.335234	0.397	0.112	1.13567e-20	cluster 4	EVM0012111.1-g
EVM0016956.1-g	6.69114e-24	0.574993	0.413	0.109	1.33823e-20	cluster 4	EVM0016956.1-g
EVM0004511.1-g1	1.48982e-23	0.722602	0.496	0.191	2.97963e-20	cluster 4	EVM0004511.1-g
EVM0000145.1-g	3.07012e-23	0.856654	0.504	0.208	6.14024e-20	cluster 4	EVM0000145.1-g
EVM0009377.1-g1	3.24859e-23	1.15863	0.719	0.339	6.49718e-20	cluster 4	EVM0009377.1-g
EVM0009688.1-g1	7.27371e-23	1.05608	0.512	0.212	1.45474e-19	cluster 4	EVM0009688.1-g
EVM0012624.1-g1	1.12662e-22	1.34378	0.587	0.277	2.25324e-19	cluster 4	EVM0012624.1-g
EVM0016000.1-g	3.15277e-22	0.673288	0.595	0.266	6.30554e-19	cluster 4	EVM0016000.1-g
EVM0003251.1-g2	3.60439e-22	1.03174	0.876	0.506	7.20878e-19	cluster 4	EVM0003251.1-g
EVM0006145.1-g2	7.07806e-22	1.21822	0.901	0.689	1.41561e-18	cluster 4	EVM0006145.1-g
EVM0019216.1-g2	9.51031e-22	1.31552	0.653	0.33	1.90206e-18	cluster 4	EVM0019216.1-g
EVM0014936.1-g	1.06185e-21	0.258571	0.339	0.072	2.1237e-18	cluster 4	EVM0014936.1-g
EVM0004868.1-g2	1.1405e-21	1.40699	0.736	0.404	2.281e-18	cluster 4	EVM0004868.1-g
EVM0019084.1-g2	1.15651e-21	1.13854	0.942	0.718	2.31303e-18	cluster 4	EVM0019084.1-g
EVM0009349.1-g2	1.05981e-20	1.16133	0.917	0.643	2.11961e-17	cluster 4	EVM0009349.1-g
EVM0016628.1-g2	2.3054e-20	1.61233	0.893	0.549	4.61081e-17	cluster 4	EVM0016628.1-g
EVM0014140.1-g2	6.53262e-20	1.28698	0.884	0.532	1.30652e-16	cluster 4	EVM0014140.1-g
EVM0005836.1-g1	1.08057e-19	1.20268	0.826	0.487	2.16113e-16	cluster 4	EVM0005836.1-g
EVM0011916.1-g	1.08442e-19	0.414941	0.446	0.164	2.16884e-16	cluster 4	EVM0011916.1-g
EVM0001331.1-g2	1.30189e-19	0.904171	0.521	0.201	2.60379e-16	cluster 4	EVM0001331.1-g
EVM0010079.1-g2	2.14519e-19	1.30399	0.686	0.367	4.29038e-16	cluster 4	EVM0010079.1-g
EVM0001672.1-g1	5.09027e-19	0.996645	0.471	0.174	1.01805e-15	cluster 4	EVM0001672.1-g
EVM0012752.1-g	5.78473e-19	0.331029	0.438	0.167	1.15695e-15	cluster 4	EVM0012752.1-g
EVM0010163.1-g1	9.41958e-19	1.18035	0.653	0.338	1.88392e-15	cluster 4	EVM0010163.1-g
EVM0015820.1-g1	1.37125e-18	1.45583	0.603	0.327	2.74251e-15	cluster 4	EVM0015820.1-g
EVM0001088.1-g1	1.45833e-18	0.998407	0.876	0.615	2.91667e-15	cluster 4	EVM0001088.1-g
EVM0011409.1-g	1.5484e-18	2.09361	0.636	0.311	3.09681e-15	cluster 4	EVM0011409.1-g
EVM0005025.1-g2	2.32275e-18	1.26024	0.785	0.459	4.6455e-15	cluster 4	EVM0005025.1-g
EVM0017593.1-g2	3.1303e-18	1.31619	0.76	0.424	6.26061e-15	cluster 4	EVM0017593.1-g
EVM0017035.1-g1	1.44499e-17	0.799408	0.455	0.153	2.88998e-14	cluster 4	EVM0017035.1-g
EVM0008289.1-g2	3.18322e-17	1.19708	0.818	0.501	6.36644e-14	cluster 4	EVM0008289.1-g
EVM0002256.1-g2	2.19898e-16	1.07112	0.926	0.671	4.39796e-13	cluster 4	EVM0002256.1-g
EVM0011135.2-g1	3.88337e-16	0.944495	0.636	0.325	7.76674e-13	cluster 4	EVM0011135.2-g
EVM0016114.1-g2	5.01165e-16	0.998148	0.959	0.727	1.00233e-12	cluster 4	EVM0016114.1-g
EVM0018221.1-g2	5.03235e-16	1.04309	0.678	0.391	1.00647e-12	cluster 4	EVM0018221.1-g
EVM0009445.1-g	6.18371e-16	0.965696	0.479	0.235	1.23674e-12	cluster 4	EVM0009445.1-g
EVM0017078.1-g2	7.98309e-16	0.976135	0.645	0.35	1.59662e-12	cluster 4	EVM0017078.1-g
EVM0018417.1-g2	1.10451e-15	1.31237	0.694	0.39	2.20903e-12	cluster 4	EVM0018417.1-g
EVM0019209.1-g	1.11688e-15	0.316249	0.43	0.191	2.23376e-12	cluster 4	EVM0019209.1-g
EVM0017483.1-g1	2.25893e-15	0.779089	0.471	0.212	4.51785e-12	cluster 4	EVM0017483.1-g
EVM0006248.1-g2	2.31605e-15	0.592996	0.603	0.316	4.63209e-12	cluster 4	EVM0006248.1-g
EVM0016080.1-g2	5.89033e-15	0.927786	0.645	0.364	1.17807e-11	cluster 4	EVM0016080.1-g
EVM0008471.1-g2	1.50062e-14	0.99876	0.81	0.54	3.00124e-11	cluster 4	EVM0008471.1-g
EVM0000495.1-g2	3.97715e-14	0.445323	0.504	0.239	7.95431e-11	cluster 4	EVM0000495.1-g
EVM0000390.1-g	4.47869e-14	0.253803	0.446	0.196	8.95738e-11	cluster 4	EVM0000390.1-g
EVM0019334.1-g2	5.87224e-14	0.536182	0.579	0.248	1.17445e-10	cluster 4	EVM0019334.1-g
EVM0012093.1-g1	5.98238e-14	0.273171	0.455	0.227	1.19648e-10	cluster 4	EVM0012093.1-g
EVM0019016.1-g2	1.59221e-13	1.07813	0.793	0.537	3.18442e-10	cluster 4	EVM0019016.1-g
EVM0012037.1-g2	2.14599e-13	0.814309	0.769	0.486	4.29197e-10	cluster 4	EVM0012037.1-g
EVM0012983.1-g2	3.06669e-13	0.815408	0.545	0.32	6.13338e-10	cluster 4	EVM0012983.1-g
EVM0009554.1-g2	4.9882e-13	0.939894	0.529	0.298	9.97639e-10	cluster 4	EVM0009554.1-g
EVM0003154.1-g1	5.33119e-13	0.683561	0.488	0.247	1.06624e-09	cluster 4	EVM0003154.1-g
EVM0001887.1-g2	5.99525e-13	0.769526	0.752	0.447	1.19905e-09	cluster 4	EVM0001887.1-g
EVM0009404.1-g1	6.53657e-13	0.71942	0.512	0.281	1.30731e-09	cluster 4	EVM0009404.1-g
EVM0007530.1-g2	7.69099e-13	0.969215	0.719	0.458	1.5382e-09	cluster 4	EVM0007530.1-g
EVM0014617.1-g2	1.24109e-12	1.06313	0.529	0.294	2.48218e-09	cluster 4	EVM0014617.1-g
EVM0014166.1-g2	1.47486e-12	0.886691	0.785	0.508	2.94972e-09	cluster 4	EVM0014166.1-g
EVM0011244.1-g1	1.90824e-12	0.435093	0.149	0.271	3.81647e-09	cluster 4	EVM0011244.1-g
EVM0009304.1-g1	2.10373e-12	0.286065	0.479	0.264	4.20746e-09	cluster 4	EVM0009304.1-g
EVM0003119.1-g2	2.95759e-12	0.816172	0.628	0.373	5.91518e-09	cluster 4	EVM0003119.1-g
EVM0003378.1-g	2.96606e-12	0.32686	0.496	0.274	5.93211e-09	cluster 4	EVM0003378.1-g
EVM0006908.1-g	4.72288e-12	0.410307	0.463	0.255	9.44575e-09	cluster 4	EVM0006908.1-g
EVM0010382.1-g	5.2129e-12	0.385782	0.479	0.235	1.04258e-08	cluster 4	EVM0010382.1-g
EVM0010826.1-g	6.6504e-12	0.381016	0.421	0.215	1.33008e-08	cluster 4	EVM0010826.1-g
EVM0015122.1-g	6.74624e-12	0.75269	0.727	0.444	1.34925e-08	cluster 4	EVM0015122.1-g
EVM0012030.1-g1	8.46371e-12	1.24904	0.719	0.482	1.69274e-08	cluster 4	EVM0012030.1-g
EVM0005235.2-g2	8.52295e-12	0.919579	0.595	0.339	1.70459e-08	cluster 4	EVM0005235.2-g
EVM0014386.1-g1	9.82971e-12	0.296202	0.43	0.206	1.96594e-08	cluster 4	EVM0014386.1-g
EVM0015927.1-g2	1.00374e-11	1.08342	0.702	0.462	2.00748e-08	cluster 4	EVM0015927.1-g
EVM0002105.1-g2	1.0128e-11	0.904949	0.488	0.243	2.0256e-08	cluster 4	EVM0002105.1-g
EVM0013657.1-g1	1.26603e-11	0.479319	0.587	0.326	2.53207e-08	cluster 4	EVM0013657.1-g
EVM0007503.1-g1	1.76666e-11	0.879537	0.702	0.444	3.53331e-08	cluster 4	EVM0007503.1-g
EVM0008644.1-g1	1.7789e-11	0.297468	0.446	0.243	3.55779e-08	cluster 4	EVM0008644.1-g
EVM0016206.1-g2	1.95178e-11	0.633416	0.669	0.404	3.90355e-08	cluster 4	EVM0016206.1-g
EVM0004131.1-g	2.48228e-11	0.531857	0.463	0.261	4.96457e-08	cluster 4	EVM0004131.1-g
EVM0001091.1-g1	5.17592e-11	0.735725	0.702	0.449	1.03518e-07	cluster 4	EVM0001091.1-g
EVM0015872.1-g	5.76259e-11	0.360153	0.43	0.23	1.15252e-07	cluster 4	EVM0015872.1-g
EVM0002163.1-g1	6.42032e-11	0.560686	0.496	0.298	1.28406e-07	cluster 4	EVM0002163.1-g
EVM0019241.1-g1	7.83497e-11	0.470414	0.529	0.287	1.56699e-07	cluster 4	EVM0019241.1-g
EVM0007990.1-g1	8.35746e-11	1.02231	0.529	0.282	1.67149e-07	cluster 4	EVM0007990.1-g
EVM0004873.1-g	9.16609e-11	0.27555	0.413	0.217	1.83322e-07	cluster 4	EVM0004873.1-g
EVM0009190.1-g2	1.06457e-10	0.770608	0.579	0.357	2.12915e-07	cluster 4	EVM0009190.1-g
EVM0013907.1-g	1.07113e-10	0.364635	0.463	0.264	2.14225e-07	cluster 4	EVM0013907.1-g
EVM0009444.1-g2	1.58577e-10	0.594383	0.851	0.612	3.17154e-07	cluster 4	EVM0009444.1-g
EVM0008792.1-g	2.02398e-10	0.267498	0.413	0.206	4.04796e-07	cluster 4	EVM0008792.1-g
EVM0017402.1-g2	2.25378e-10	0.572933	0.562	0.345	4.50756e-07	cluster 4	EVM0017402.1-g
EVM0008762.1-g1	2.36184e-10	0.693078	0.512	0.305	4.72368e-07	cluster 4	EVM0008762.1-g
EVM0006865.1-g2	2.41959e-10	0.691852	0.488	0.27	4.83918e-07	cluster 4	EVM0006865.1-g
EVM0001174.1-g	2.57201e-10	0.331129	0.496	0.298	5.14403e-07	cluster 4	EVM0001174.1-g
EVM0003792.1-g2	2.62906e-10	0.957808	0.669	0.402	5.25812e-07	cluster 4	EVM0003792.1-g
EVM0008030.1-g1	3.12119e-10	0.405014	0.446	0.242	6.24238e-07	cluster 4	EVM0008030.1-g
EVM0009382.1-g2	3.31452e-10	0.565127	0.86	0.617	6.62905e-07	cluster 4	EVM0009382.1-g
EVM0007011.1-g1	5.84408e-10	0.523619	0.512	0.31	1.16882e-06	cluster 4	EVM0007011.1-g
EVM0005566.1-g2	6.17274e-10	0.691379	0.719	0.464	1.23455e-06	cluster 4	EVM0005566.1-g
EVM0008508.3-g	6.55994e-10	0.663214	0.603	0.332	1.31199e-06	cluster 4	EVM0008508.3-g
EVM0007072.1-g2	7.22093e-10	0.918057	0.702	0.491	1.44419e-06	cluster 4	EVM0007072.1-g
EVM0019033.1-g2	7.4988e-10	0.659283	0.736	0.463	1.49976e-06	cluster 4	EVM0019033.1-g
EVM0018432.1-g1	1.18231e-09	0.469076	0.463	0.269	2.36462e-06	cluster 4	EVM0018432.1-g
EVM0013997.1-g2	1.19481e-09	0.315347	0.446	0.238	2.38963e-06	cluster 4	EVM0013997.1-g
EVM0008804.1-g2	1.25311e-09	0.464728	0.942	0.726	2.50621e-06	cluster 4	EVM0008804.1-g
EVM0001207.1-g2	1.25791e-09	0.651187	0.512	0.315	2.51582e-06	cluster 4	EVM0001207.1-g
EVM0005740.1-g1	1.35328e-09	0.605732	0.959	0.854	2.70657e-06	cluster 4	EVM0005740.1-g
EVM0018765.1-g1	1.3973e-09	0.610683	0.926	0.731	2.79459e-06	cluster 4	EVM0018765.1-g
EVM0010394.3-g2	1.40364e-09	0.889519	0.661	0.419	2.80727e-06	cluster 4	EVM0010394.3-g
EVM0009885.2-g1	1.49315e-09	0.679579	0.57	0.342	2.98629e-06	cluster 4	EVM0009885.2-g
EVM0009119.1-g	1.62366e-09	0.355365	0.264	0.039	3.24733e-06	cluster 4	EVM0009119.1-g
EVM0001366.1-g	1.66858e-09	0.334132	0.43	0.246	3.33716e-06	cluster 4	EVM0001366.1-g
EVM0008643.1-g2	2.82193e-09	0.801892	0.777	0.575	5.64387e-06	cluster 4	EVM0008643.1-g
EVM0013458.1-g1	3.78477e-09	0.823387	0.595	0.356	7.56954e-06	cluster 4	EVM0013458.1-g
EVM0010180.1-g1	4.31384e-09	0.340466	0.463	0.272	8.62769e-06	cluster 4	EVM0010180.1-g
EVM0002109.1-g2	4.58711e-09	0.899531	0.76	0.558	9.17423e-06	cluster 4	EVM0002109.1-g
EVM0001918.1-g2	5.89997e-09	0.823535	0.62	0.401	1.17999e-05	cluster 4	EVM0001918.1-g
EVM0010377.1-g	6.09046e-09	0.286484	0.512	0.273	1.21809e-05	cluster 4	EVM0010377.1-g
EVM0001617.1-g2	7.01961e-09	0.648463	0.967	0.798	1.40392e-05	cluster 4	EVM0001617.1-g
EVM0019254.1-g2	7.07088e-09	0.711305	0.686	0.455	1.41418e-05	cluster 4	EVM0019254.1-g
EVM0013192.1-g2	7.76346e-09	0.834984	0.603	0.368	1.55269e-05	cluster 4	EVM0013192.1-g
EVM0003825.1-g	9.08084e-09	0.534147	0.901	0.698	1.81617e-05	cluster 4	EVM0003825.1-g
EVM0017815.2-g	9.89467e-09	0.342442	0.182	0.274	1.97893e-05	cluster 4	EVM0017815.2-g
EVM0009450.3-g1	1.11648e-08	0.697806	0.851	0.685	2.23296e-05	cluster 4	EVM0009450.3-g
EVM0001204.1-g1	1.61934e-08	0.535512	0.909	0.715	3.23869e-05	cluster 4	EVM0001204.1-g
EVM0011764.1-g1	1.90719e-08	0.365242	0.479	0.295	3.81437e-05	cluster 4	EVM0011764.1-g
EVM0010535.1-g2	1.93355e-08	0.458074	0.719	0.474	3.86711e-05	cluster 4	EVM0010535.1-g
EVM0003734.1-g2	3.61749e-08	0.413699	0.545	0.335	7.23498e-05	cluster 4	EVM0003734.1-g
EVM0019047.1-g2	4.35373e-08	0.552215	0.57	0.378	8.70745e-05	cluster 4	EVM0019047.1-g
EVM0006800.1-g1	6.964e-08	0.391608	0.496	0.305	0.00013928	cluster 4	EVM0006800.1-g
EVM0010988.1-g	6.98492e-08	0.626662	0.793	0.605	0.000139698	cluster 4	EVM0010988.1-g
EVM0003649.1-g	9.68473e-08	0.896965	0.463	0.253	0.000193695	cluster 4	EVM0003649.1-g
EVM0002796.1-g1	1.04152e-07	0.299175	0.479	0.297	0.000208304	cluster 4	EVM0002796.1-g
EVM0017680.1-g	1.10348e-07	0.37316	0.397	0.213	0.000220696	cluster 4	EVM0017680.1-g
EVM0002484.2-g1	1.30119e-07	0.315556	0.43	0.253	0.000260237	cluster 4	EVM0002484.2-g
EVM0009214.1-g	1.3172e-07	0.266925	0.388	0.214	0.00026344	cluster 4	EVM0009214.1-g
EVM0006267.1-g2	1.60304e-07	0.33952	0.488	0.324	0.000320607	cluster 4	EVM0006267.1-g
EVM0003411.1-g2	1.66024e-07	0.459739	0.868	0.653	0.000332048	cluster 4	EVM0003411.1-g
EVM0013092.1-g2	1.70199e-07	0.565529	0.777	0.573	0.000340397	cluster 4	EVM0013092.1-g
EVM0014024.1-g1	2.14358e-07	0.250719	0.545	0.35	0.000428715	cluster 4	EVM0014024.1-g
EVM0012422.1-g	2.18348e-07	0.465433	0.405	0.242	0.000436697	cluster 4	EVM0012422.1-g
EVM0014459.1-g1	2.25049e-07	0.366971	0.562	0.376	0.000450098	cluster 4	EVM0014459.1-g
EVM0001481.1-g	2.40624e-07	0.638348	0.388	0.188	0.000481248	cluster 4	EVM0001481.1-g
EVM0008700.1-g2	2.63781e-07	0.570384	0.76	0.536	0.000527561	cluster 4	EVM0008700.1-g
EVM0014051.4-g2	2.64914e-07	1.40207	0.562	0.344	0.000529829	cluster 4	EVM0014051.4-g
EVM0018141.1-g	2.78549e-07	0.373525	0.397	0.224	0.000557099	cluster 4	EVM0018141.1-g
EVM0008143.1-g	3.07383e-07	0.486151	0.488	0.316	0.000614765	cluster 4	EVM0008143.1-g
EVM0006002.1-g1	3.26115e-07	0.675741	0.669	0.444	0.000652229	cluster 4	EVM0006002.1-g
EVM0013829.1-g1	3.9568e-07	0.392771	0.802	0.555	0.00079136	cluster 4	EVM0013829.1-g
EVM0012193.1-g1	4.05784e-07	0.626485	0.653	0.461	0.000811568	cluster 4	EVM0012193.1-g
EVM0011952.1-g	4.16593e-07	0.268391	0.529	0.343	0.000833186	cluster 4	EVM0011952.1-g
EVM0013461.1-g2	4.67349e-07	0.552381	0.727	0.507	0.000934697	cluster 4	EVM0013461.1-g
EVM0006324.1-g2	5.14098e-07	0.596482	0.694	0.502	0.0010282	cluster 4	EVM0006324.1-g
EVM0008795.1-g	6.68026e-07	0.569839	0.413	0.238	0.00133605	cluster 4	EVM0008795.1-g
EVM0009772.1-g1	8.65257e-07	0.293875	0.438	0.279	0.00173051	cluster 4	EVM0009772.1-g
EVM0011887.1-g	8.86169e-07	0.310988	0.355	0.181	0.00177234	cluster 4	EVM0011887.1-g
EVM0016657.1-g2	1.03966e-06	0.662205	0.893	0.711	0.00207932	cluster 4	EVM0016657.1-g
EVM0007798.1-g	1.07485e-06	0.28214	0.496	0.322	0.00214971	cluster 4	EVM0007798.1-g
EVM0001514.1-g1	1.11295e-06	0.533166	0.603	0.422	0.00222591	cluster 4	EVM0001514.1-g
EVM0010020.1-g1	1.29809e-06	0.465088	0.405	0.233	0.00259617	cluster 4	EVM0010020.1-g
EVM0007342.1-g	1.41962e-06	0.271874	0.421	0.262	0.00283924	cluster 4	EVM0007342.1-g
EVM0015988.1-g	1.56203e-06	0.320227	0.463	0.303	0.00312406	cluster 4	EVM0015988.1-g
EVM0003804.1-g1	1.82108e-06	0.302085	0.57	0.364	0.00364215	cluster 4	EVM0003804.1-g
EVM0001015.1-g2	1.84666e-06	0.562702	0.86	0.687	0.00369331	cluster 4	EVM0001015.1-g
EVM0003086.1-g	2.08724e-06	0.324029	0.562	0.404	0.00417448	cluster 4	EVM0003086.1-g
EVM0005475.1-g2	2.49623e-06	0.273119	0.496	0.303	0.00499246	cluster 4	EVM0005475.1-g
EVM0010663.1-g2	2.92504e-06	0.410241	0.884	0.778	0.00585008	cluster 4	EVM0010663.1-g
EVM0006710.1-g1	2.97832e-06	0.330912	0.942	0.772	0.00595664	cluster 4	EVM0006710.1-g
EVM0004892.1-g1	3.21912e-06	0.393415	0.843	0.632	0.00643824	cluster 4	EVM0004892.1-g
EVM0005739.1-g2	3.22065e-06	0.279365	0.777	0.546	0.0064413	cluster 4	EVM0005739.1-g
EVM0004203.1-g	3.77407e-06	0.276925	0.488	0.31	0.00754815	cluster 4	EVM0004203.1-g
EVM0013637.1-g2	4.20102e-06	0.280845	0.669	0.439	0.00840204	cluster 4	EVM0013637.1-g
EVM0018210.2-g1	5.23226e-06	0.628318	0.669	0.499	0.0104645	cluster 4	EVM0018210.2-g
EVM0002144.1-g	5.88586e-06	0.283628	0.455	0.277	0.0117717	cluster 4	EVM0002144.1-g
EVM0004667.1-g1	5.98133e-06	0.52804	0.901	0.759	0.0119627	cluster 4	EVM0004667.1-g
EVM0011293.2-g2	6.91932e-06	0.264995	0.595	0.421	0.0138386	cluster 4	EVM0011293.2-g
EVM0018434.1-g2	7.98395e-06	0.397726	0.545	0.385	0.0159679	cluster 4	EVM0018434.1-g
EVM0016578.1-g1	8.23448e-06	0.673173	0.917	0.777	0.016469	cluster 4	EVM0016578.1-g
EVM0015337.1-g2	9.11607e-06	0.575065	0.496	0.33	0.0182321	cluster 4	EVM0015337.1-g
EVM0017584.1-g1	1.99058e-05	0.323916	0.868	0.656	0.0398116	cluster 4	EVM0017584.1-g
EVM0014915.1-g2	2.33903e-05	0.627675	0.711	0.526	0.0467806	cluster 4	EVM0014915.1-g
EVM0014382.1-g2	2.71411e-05	0.354458	0.645	0.468	0.0542823	cluster 4	EVM0014382.1-g
EVM0004620.1-g1	2.72411e-05	0.704838	0.455	0.279	0.0544823	cluster 4	EVM0004620.1-g
EVM0009618.1-g2	3.1169e-05	0.403816	0.223	0.276	0.062338	cluster 4	EVM0009618.1-g
EVM0003515.1-g1	3.73427e-05	0.560216	0.545	0.355	0.0746853	cluster 4	EVM0003515.1-g
EVM0013348.1-g2	4.0512e-05	0.351527	0.612	0.434	0.0810241	cluster 4	EVM0013348.1-g
EVM0012257.1-g2	4.08787e-05	0.317215	0.612	0.449	0.0817574	cluster 4	EVM0012257.1-g
EVM0004820.1-g2	4.28826e-05	0.317362	0.868	0.675	0.0857652	cluster 4	EVM0004820.1-g
EVM0011692.1-g2	4.42798e-05	0.417505	0.521	0.351	0.0885596	cluster 4	EVM0011692.1-g
EVM0008421.1-g2	6.37179e-05	0.37599	0.512	0.364	0.127436	cluster 4	EVM0008421.1-g
EVM0007734.1-g1	7.45504e-05	0.410694	0.529	0.388	0.149101	cluster 4	EVM0007734.1-g
EVM0006934.2-g1	8.15918e-05	0.332751	0.554	0.381	0.163184	cluster 4	EVM0006934.2-g
EVM0009440.1-g2	9.55632e-05	0.460711	0.521	0.38	0.191126	cluster 4	EVM0009440.1-g
EVM0003259.1-g2	0.000143956	0.454509	0.554	0.386	0.287912	cluster 4	EVM0003259.1-g
EVM0019249.1-g1	0.000145251	1.05956	0.479	0.301	0.290501	cluster 4	EVM0019249.1-g
EVM0004220.1-g1	0.000145627	0.3262	0.529	0.413	0.291254	cluster 4	EVM0004220.1-g
EVM0008751.1-g	0.000154576	0.285669	0.306	0.154	0.309153	cluster 4	EVM0008751.1-g
EVM0013457.1-g	0.000160511	0.296749	0.612	0.465	0.321023	cluster 4	EVM0013457.1-g
EVM0015159.1-g	0.000170142	0.670093	0.455	0.285	0.340285	cluster 4	EVM0015159.1-g
EVM0010852.1-g2	0.000173902	0.608186	0.388	0.212	0.347804	cluster 4	EVM0010852.1-g
EVM0013640.1-g1	0.000184418	0.533536	0.628	0.446	0.368837	cluster 4	EVM0013640.1-g
EVM0002243.1-g2	0.00020181	0.345182	0.463	0.297	0.40362	cluster 4	EVM0002243.1-g
EVM0005635.1-g	0.000207994	0.342448	0.463	0.316	0.415988	cluster 4	EVM0005635.1-g
EVM0011316.1-g	0.000226047	0.306494	0.678	0.515	0.452093	cluster 4	EVM0011316.1-g
EVM0004634.1-g	0.000280049	0.529892	0.405	0.253	0.560098	cluster 4	EVM0004634.1-g
EVM0013215.1-g2	0.000280444	0.509304	0.488	0.313	0.560888	cluster 4	EVM0013215.1-g
EVM0014558.1-g	0.000326798	0.540642	0.702	0.582	0.653595	cluster 4	EVM0014558.1-g
EVM0001935.1-g	0.000332611	0.25808	0.372	0.233	0.665221	cluster 4	EVM0001935.1-g
EVM0005713.1-g2	0.000337385	0.251478	0.537	0.379	0.674771	cluster 4	EVM0005713.1-g
EVM0012092.2-g1	0.000465925	0.308946	0.802	0.648	0.931849	cluster 4	EVM0012092.2-g
EVM0002642.1-g1	0.00052225	0.42556	0.562	0.4	1	cluster 4	EVM0002642.1-g
EVM0003654.1-g1	0.000686388	0.26837	0.843	0.698	1	cluster 4	EVM0003654.1-g
EVM0006657.2-g1	0.000754946	0.293338	0.413	0.293	1	cluster 4	EVM0006657.2-g
EVM0010996.5-g2	0.000847003	0.525929	0.595	0.448	1	cluster 4	EVM0010996.5-g
EVM0010699.1-g2	0.000877568	0.350373	0.702	0.54	1	cluster 4	EVM0010699.1-g
EVM0018980.1-g2	0.000933059	0.416898	0.702	0.58	1	cluster 4	EVM0018980.1-g
EVM0016825.6-g	0.00140431	0.524747	0.471	0.323	1	cluster 4	EVM0016825.6-g
EVM0010096.1-g1	0.00147035	0.351497	0.455	0.325	1	cluster 4	EVM0010096.1-g
EVM0006674.1-g	0.00157275	0.300474	0.388	0.258	1	cluster 4	EVM0006674.1-g
EVM0004353.1-g2	0.0016041	0.392913	0.975	0.861	1	cluster 4	EVM0004353.1-g
EVM0018416.1-g1	0.00164401	0.387991	0.488	0.335	1	cluster 4	EVM0018416.1-g
EVM0010930.1-g1	0.00180673	0.675176	0.479	0.323	1	cluster 4	EVM0010930.1-g
EVM0015687.1-g1	0.00185761	0.357203	0.562	0.445	1	cluster 4	EVM0015687.1-g
EVM0012928.1-g1	0.00194578	0.266078	0.438	0.281	1	cluster 4	EVM0012928.1-g
EVM0003434.1-g1	0.00309312	0.337692	0.512	0.373	1	cluster 4	EVM0003434.1-g
EVM0004490.1-g2	0.00316032	0.814104	0.57	0.416	1	cluster 4	EVM0004490.1-g
EVM0003011.1-g	0.00370471	0.39713	0.479	0.337	1	cluster 4	EVM0003011.1-g
EVM0014178.1-g1	0.00380337	0.295874	0.661	0.528	1	cluster 4	EVM0014178.1-g
EVM0017950.1-g1	0.0043084	0.270594	0.669	0.498	1	cluster 4	EVM0017950.1-g
EVM0017988.1-g	0.00434915	0.431773	0.372	0.235	1	cluster 4	EVM0017988.1-g
EVM0011504.1-g	0.00465252	0.261339	0.388	0.259	1	cluster 4	EVM0011504.1-g
EVM0001058.2-g1	0.0049307	0.287205	0.529	0.388	1	cluster 4	EVM0001058.2-g
EVM0016797.1-g1	0.00823827	0.263323	0.959	0.876	1	cluster 4	EVM0016797.1-g
EVM0004970.1-g2	0.00824499	0.62139	0.438	0.294	1	cluster 4	EVM0004970.1-g
EVM0014285.1-g1	0.00860275	0.306161	0.777	0.628	1	cluster 4	EVM0014285.1-g
EVM0009645.1-g2	0.00917078	0.930659	0.43	0.294	1	cluster 4	EVM0009645.1-g
EVM0019198.1-g	7.08226e-96	4.83102	0.929	0.184	1.41645e-92	cluster 5	EVM0019198.1-g
EVM0003621.1-g	4.2766e-67	1.63365	0.459	0.033	8.5532e-64	cluster 5	EVM0003621.1-g
EVM0015346.1-g	4.89077e-67	6.77777	0.953	0.33	9.78154e-64	cluster 5	EVM0015346.1-g
EVM0016113.1-g	7.20837e-50	4.10617	0.6	0.115	1.44167e-46	cluster 5	EVM0016113.1-g
EVM0007913.1-g	6.54918e-47	3.04691	0.882	0.35	1.30984e-43	cluster 5	EVM0007913.1-g
EVM0007484.1-g1	1.29781e-43	3.14316	0.776	0.263	2.59562e-40	cluster 5	EVM0007484.1-g
EVM0002331.1-g	6.09617e-43	4.92476	0.741	0.214	1.21923e-39	cluster 5	EVM0002331.1-g
EVM0011983.1-g	1.1194e-40	3.64423	0.6	0.147	2.23881e-37	cluster 5	EVM0011983.1-g
EVM0001802.1-g	1.48993e-40	4.86611	0.788	0.293	2.97986e-37	cluster 5	EVM0001802.1-g
EVM0003086.1-g1	1.54395e-39	3.73741	0.847	0.4	3.08791e-36	cluster 5	EVM0003086.1-g
EVM0012845.1-g1	1.09543e-38	2.44417	0.918	0.41	2.19085e-35	cluster 5	EVM0012845.1-g
EVM0003967.1-g	4.83093e-38	2.88389	0.729	0.236	9.66187e-35	cluster 5	EVM0003967.1-g
EVM0005693.1-g	1.08115e-37	4.44213	0.765	0.29	2.16229e-34	cluster 5	EVM0005693.1-g
EVM0010214.1-g	6.89544e-37	2.81698	0.776	0.269	1.37909e-33	cluster 5	EVM0010214.1-g
EVM0011325.1-g	2.39331e-35	2.45191	0.812	0.324	4.78663e-32	cluster 5	EVM0011325.1-g
EVM0002321.1-g	2.47507e-35	3.94269	0.741	0.274	4.95014e-32	cluster 5	EVM0002321.1-g
EVM0010961.2-g	5.58229e-34	2.14163	0.753	0.297	1.11646e-30	cluster 5	EVM0010961.2-g
EVM0001363.1-g	1.65426e-33	5.79018	0.612	0.186	3.30852e-30	cluster 5	EVM0001363.1-g
EVM0008731.1-g	8.22775e-33	2.7055	0.694	0.245	1.64555e-29	cluster 5	EVM0008731.1-g
EVM0018868.1-g	8.54246e-33	2.76591	0.588	0.153	1.70849e-29	cluster 5	EVM0018868.1-g
EVM0014319.1-g	9.74686e-33	1.61463	0.447	0.047	1.94937e-29	cluster 5	EVM0014319.1-g
EVM0011802.1-g	1.71698e-32	2.53079	0.788	0.33	3.43396e-29	cluster 5	EVM0011802.1-g
EVM0002135.1-g	3.48092e-32	3.26583	0.729	0.298	6.96185e-29	cluster 5	EVM0002135.1-g
EVM0009450.3-g2	1.21013e-31	1.86485	0.976	0.684	2.42026e-28	cluster 5	EVM0009450.3-g
EVM0002594.3-g1	2.74044e-31	2.02005	0.871	0.424	5.48087e-28	cluster 5	EVM0002594.3-g
EVM0017583.1-g1	1.68432e-30	3.48545	0.835	0.447	3.36863e-27	cluster 5	EVM0017583.1-g
EVM0017896.1-g	3.49447e-29	3.76045	0.647	0.214	6.98894e-26	cluster 5	EVM0017896.1-g
EVM0000359.1-g	9.4142e-28	4.15978	0.682	0.296	1.88284e-24	cluster 5	EVM0000359.1-g
EVM0018308.1-g	4.74016e-27	2.52789	0.718	0.333	9.48032e-24	cluster 5	EVM0018308.1-g
EVM0000522.1-g3	3.1348e-26	1.43927	0.965	0.57	6.2696e-23	cluster 5	EVM0000522.1-g
EVM0018510.1-g1	3.41907e-25	1.92847	0.659	0.285	6.83814e-22	cluster 5	EVM0018510.1-g
EVM0008289.1-g3	1.02981e-24	1.9095	0.871	0.502	2.05962e-21	cluster 5	EVM0008289.1-g
EVM0003128.1-g	1.04517e-24	3.80564	0.612	0.254	2.09033e-21	cluster 5	EVM0003128.1-g
EVM0011969.1-g2	3.63734e-24	2.03189	0.671	0.273	7.27469e-21	cluster 5	EVM0011969.1-g
EVM0004001.1-g	6.47791e-24	2.96391	0.435	0.116	1.29558e-20	cluster 5	EVM0004001.1-g
EVM0019343.1-g	7.44445e-24	2.40617	0.506	0.147	1.48889e-20	cluster 5	EVM0019343.1-g
EVM0015471.1-g	2.72648e-23	1.66925	0.553	0.159	5.45296e-20	cluster 5	EVM0015471.1-g
EVM0010900.1-g	2.80742e-23	2.20952	0.612	0.262	5.61485e-20	cluster 5	EVM0010900.1-g
EVM0009644.1-g	2.86749e-23	5.3322	0.6	0.25	5.73499e-20	cluster 5	EVM0009644.1-g
EVM0003591.2-g	1.13395e-22	2.18544	0.659	0.307	2.2679e-19	cluster 5	EVM0003591.2-g
EVM0012843.1-g	2.39403e-22	1.89	0.824	0.54	4.78807e-19	cluster 5	EVM0012843.1-g
EVM0001197.1-g1	3.12765e-22	1.9407	0.765	0.416	6.2553e-19	cluster 5	EVM0001197.1-g
EVM0011415.1-g1	1.25205e-20	1.92809	0.635	0.287	2.50409e-17	cluster 5	EVM0011415.1-g
EVM0001952.1-g	7.56684e-20	2.34246	0.612	0.29	1.51337e-16	cluster 5	EVM0001952.1-g
EVM0004494.1-g	8.35e-20	2.7771	0.659	0.366	1.67e-16	cluster 5	EVM0004494.1-g
EVM0013600.1-g	2.90121e-19	2.04282	0.506	0.184	5.80242e-16	cluster 5	EVM0013600.1-g
EVM0018113.1-g1	2.93854e-19	1.75426	0.635	0.294	5.87707e-16	cluster 5	EVM0018113.1-g
EVM0013215.1-g3	4.73283e-19	2.25921	0.635	0.312	9.46565e-16	cluster 5	EVM0013215.1-g
EVM0004267.1-g	1.07254e-18	2.2512	0.376	0.1	2.14507e-15	cluster 5	EVM0004267.1-g
EVM0005256.1-g	1.32404e-18	2.31464	0.294	0.062	2.64808e-15	cluster 5	EVM0005256.1-g
EVM0010988.1-g1	1.55546e-18	1.60973	0.859	0.605	3.11091e-15	cluster 5	EVM0010988.1-g
EVM0019027.1-g	1.92586e-18	2.69458	0.553	0.241	3.85171e-15	cluster 5	EVM0019027.1-g
EVM0007859.1-g	2.57879e-18	1.81225	0.694	0.385	5.15758e-15	cluster 5	EVM0007859.1-g
EVM0004541.1-g	2.65689e-18	2.17914	0.6	0.302	5.31378e-15	cluster 5	EVM0004541.1-g
EVM0006920.1-g	3.49218e-18	3.23393	0.576	0.272	6.98436e-15	cluster 5	EVM0006920.1-g
EVM0001300.1-g1	1.41213e-17	1.65709	0.741	0.434	2.82426e-14	cluster 5	EVM0001300.1-g
EVM0000467.1-g1	7.37462e-17	2.26198	0.588	0.302	1.47492e-13	cluster 5	EVM0000467.1-g
EVM0011786.1-g	3.58311e-16	5.04783	0.541	0.261	7.16621e-13	cluster 5	EVM0011786.1-g
EVM0005488.1-g1	4.33079e-16	1.47092	0.882	0.696	8.66158e-13	cluster 5	EVM0005488.1-g
EVM0018062.1-g	3.43673e-15	1.73822	0.506	0.219	6.87345e-12	cluster 5	EVM0018062.1-g
EVM0010321.1-g	9.86329e-15	2.83717	0.529	0.264	1.97266e-11	cluster 5	EVM0010321.1-g
EVM0016242.2-g2	1.39304e-14	1.60815	0.6	0.322	2.78608e-11	cluster 5	EVM0016242.2-g
EVM0007098.1-g2	1.49333e-14	1.73031	0.565	0.283	2.98666e-11	cluster 5	EVM0007098.1-g
EVM0008081.1-g	2.45284e-14	1.93376	0.682	0.448	4.90568e-11	cluster 5	EVM0008081.1-g
EVM0006818.1-g	7.06331e-14	4.60175	0.518	0.275	1.41266e-10	cluster 5	EVM0006818.1-g
EVM0011708.1-g1	1.57164e-13	1.16593	0.741	0.46	3.14329e-10	cluster 5	EVM0011708.1-g
EVM0004838.1-g1	2.47635e-13	1.49857	0.741	0.468	4.95269e-10	cluster 5	EVM0004838.1-g
EVM0017238.1-g	3.25387e-13	1.42886	0.376	0.124	6.50775e-10	cluster 5	EVM0017238.1-g
EVM0016646.1-g1	5.56232e-13	1.48358	0.612	0.361	1.11246e-09	cluster 5	EVM0016646.1-g
EVM0006606.1-g	1.54034e-12	5.10855	0.529	0.281	3.08068e-09	cluster 5	EVM0006606.1-g
EVM0000478.1-g	2.58422e-12	0.824041	0.976	0.938	5.16844e-09	cluster 5	EVM0000478.1-g
EVM0018667.1-g	3.15477e-12	2.20293	0.412	0.17	6.30953e-09	cluster 5	EVM0018667.1-g
EVM0014504.1-g2	5.47443e-12	1.75269	0.729	0.5	1.09489e-08	cluster 5	EVM0014504.1-g
EVM0002833.1-g	5.85167e-12	1.14555	0.553	0.306	1.17033e-08	cluster 5	EVM0002833.1-g
EVM0005924.1-g1	9.03324e-12	2.16722	0.506	0.269	1.80665e-08	cluster 5	EVM0005924.1-g
EVM0003713.1-g	9.10021e-12	1.47016	0.306	0.098	1.82004e-08	cluster 5	EVM0003713.1-g
EVM0005668.1-g	1.64854e-11	2.06225	0.765	0.55	3.29708e-08	cluster 5	EVM0005668.1-g
EVM0010394.3-g3	1.86232e-11	1.25832	0.671	0.421	3.72465e-08	cluster 5	EVM0010394.3-g
EVM0014627.1-g	2.9185e-11	2.16267	0.471	0.251	5.837e-08	cluster 5	EVM0014627.1-g
EVM0017281.1-g	3.27486e-11	1.49395	0.376	0.147	6.54972e-08	cluster 5	EVM0017281.1-g
EVM0008679.1-g1	3.3205e-11	1.47125	0.482	0.256	6.64101e-08	cluster 5	EVM0008679.1-g
EVM0013732.1-g	3.44455e-11	4.11353	0.471	0.242	6.88911e-08	cluster 5	EVM0013732.1-g
EVM0002750.1-g	3.48416e-11	1.72748	0.471	0.243	6.96831e-08	cluster 5	EVM0002750.1-g
EVM0012183.1-g	5.4214e-11	1.5842	0.471	0.244	1.08428e-07	cluster 5	EVM0012183.1-g
EVM0010006.1-g	7.8007e-11	1.66894	0.424	0.211	1.56014e-07	cluster 5	EVM0010006.1-g
EVM0018101.1-g	1.05954e-10	0.814186	0.259	0.079	2.11909e-07	cluster 5	EVM0018101.1-g
EVM0016967.1-g	1.22994e-10	1.36929	0.353	0.13	2.45987e-07	cluster 5	EVM0016967.1-g
EVM0016618.1-g1	1.77963e-10	1.05807	0.529	0.288	3.55926e-07	cluster 5	EVM0016618.1-g
EVM0018675.1-g	5.63479e-10	1.82354	0.553	0.349	1.12696e-06	cluster 5	EVM0018675.1-g
EVM0009284.1-g1	7.7274e-10	1.8341	0.494	0.287	1.54548e-06	cluster 5	EVM0009284.1-g
EVM0018773.1-g	8.27318e-10	0.96458	0.318	0.122	1.65464e-06	cluster 5	EVM0018773.1-g
EVM0006129.1-g1	1.21093e-09	1.18955	0.671	0.449	2.42185e-06	cluster 5	EVM0006129.1-g
EVM0007363.1-g	1.40412e-09	1.66212	0.306	0.111	2.80824e-06	cluster 5	EVM0007363.1-g
EVM0019232.1-g1	1.48628e-09	1.25919	0.694	0.526	2.97255e-06	cluster 5	EVM0019232.1-g
EVM0006727.1-g	1.6009e-09	1.08933	0.612	0.427	3.20181e-06	cluster 5	EVM0006727.1-g
EVM0006942.1-g	1.60727e-09	1.45455	0.459	0.265	3.21455e-06	cluster 5	EVM0006942.1-g
EVM0005578.1-g	1.8524e-09	1.63124	0.435	0.231	3.70479e-06	cluster 5	EVM0005578.1-g
EVM0013033.1-g	2.22349e-09	2.92426	0.447	0.264	4.44698e-06	cluster 5	EVM0013033.1-g
EVM0006852.1-g	2.36979e-09	0.503691	0.906	0.767	4.73959e-06	cluster 5	EVM0006852.1-g
EVM0006145.1-g3	2.76396e-09	0.611616	0.882	0.691	5.52791e-06	cluster 5	EVM0006145.1-g
EVM0017493.1-g	3.42615e-09	1.59952	0.529	0.343	6.8523e-06	cluster 5	EVM0017493.1-g
EVM0002607.1-g1	3.72677e-09	1.82205	0.506	0.31	7.45353e-06	cluster 5	EVM0002607.1-g
EVM0013648.1-g	6.26474e-09	1.5631	0.588	0.406	1.25295e-05	cluster 5	EVM0013648.1-g
EVM0015201.1-g	7.70748e-09	2.23581	0.435	0.245	1.5415e-05	cluster 5	EVM0015201.1-g
EVM0005074.1-g	7.85438e-09	1.56901	0.471	0.291	1.57088e-05	cluster 5	EVM0005074.1-g
EVM0001792.1-g1	1.70484e-08	1.50921	0.624	0.443	3.40969e-05	cluster 5	EVM0001792.1-g
EVM0011807.1-g	1.96256e-08	1.39787	0.494	0.32	3.92512e-05	cluster 5	EVM0011807.1-g
EVM0016635.1-g	2.75504e-08	1.67324	0.424	0.254	5.51008e-05	cluster 5	EVM0016635.1-g
EVM0018343.1-g1	4.08508e-08	1.75319	0.435	0.254	8.17017e-05	cluster 5	EVM0018343.1-g
EVM0005948.2-g	4.11514e-08	2.89956	0.353	0.173	8.23028e-05	cluster 5	EVM0005948.2-g
EVM0008836.1-g1	6.32796e-08	1.18103	0.624	0.439	0.000126559	cluster 5	EVM0008836.1-g
EVM0001514.1-g2	7.11975e-08	1.13237	0.6	0.423	0.000142395	cluster 5	EVM0001514.1-g
EVM0000801.1-g	7.81858e-08	2.96317	0.424	0.253	0.000156372	cluster 5	EVM0000801.1-g
EVM0000767.1-g	1.55807e-07	1.12956	0.365	0.208	0.000311614	cluster 5	EVM0000767.1-g
EVM0005269.1-g1	1.73736e-07	0.759203	0.824	0.657	0.000347471	cluster 5	EVM0005269.1-g
EVM0000682.1-g2	2.02611e-07	1.07063	0.553	0.377	0.000405222	cluster 5	EVM0000682.1-g
EVM0013373.1-g1	2.19249e-07	0.758132	0.388	0.21	0.000438497	cluster 5	EVM0013373.1-g
EVM0000960.1-g3	2.36643e-07	0.62241	0.776	0.552	0.000473287	cluster 5	EVM0000960.1-g
EVM0013378.2-g	3.16683e-07	0.564414	0.553	0.36	0.000633365	cluster 5	EVM0013378.2-g
EVM0003430.1-g2	3.45576e-07	0.980261	0.482	0.317	0.000691153	cluster 5	EVM0003430.1-g
EVM0004970.1-g3	4.10581e-07	0.879548	0.471	0.295	0.000821163	cluster 5	EVM0004970.1-g
EVM0003649.1-g1	4.15436e-07	1.43465	0.412	0.256	0.000830872	cluster 5	EVM0003649.1-g
EVM0018807.1-g2	7.14485e-07	0.876934	0.671	0.501	0.00142897	cluster 5	EVM0018807.1-g
EVM0000815.1-g1	1.0524e-06	1.39579	0.506	0.35	0.0021048	cluster 5	EVM0000815.1-g
EVM0006236.1-g	1.51623e-06	0.656951	0.741	0.574	0.00303245	cluster 5	EVM0006236.1-g
EVM0016782.1-g1	1.57347e-06	1.39894	0.365	0.183	0.00314695	cluster 5	EVM0016782.1-g
EVM0000441.1-g1	1.82417e-06	0.259168	0.435	0.245	0.00364834	cluster 5	EVM0000441.1-g
EVM0003035.1-g	2.12354e-06	1.65535	0.435	0.295	0.00424707	cluster 5	EVM0003035.1-g
EVM0007178.1-g	2.45437e-06	2.60518	0.459	0.329	0.00490874	cluster 5	EVM0007178.1-g
EVM0006821.1-g	2.47119e-06	0.678677	0.788	0.652	0.00494238	cluster 5	EVM0006821.1-g
EVM0000633.1-g	3.04978e-06	1.50335	0.482	0.341	0.00609956	cluster 5	EVM0000633.1-g
EVM0000018.1-g1	3.58231e-06	0.387056	0.929	0.749	0.00716462	cluster 5	EVM0000018.1-g
EVM0009014.1-g1	3.60778e-06	1.27555	0.482	0.349	0.00721556	cluster 5	EVM0009014.1-g
EVM0011472.1-g1	4.06735e-06	0.477987	0.906	0.795	0.0081347	cluster 5	EVM0011472.1-g
EVM0014263.1-g	5.42987e-06	0.969544	0.282	0.156	0.0108597	cluster 5	EVM0014263.1-g
EVM0001549.1-g	5.7474e-06	1.72628	0.365	0.236	0.0114948	cluster 5	EVM0001549.1-g
EVM0016409.1-g	5.83084e-06	1.98375	0.459	0.327	0.0116617	cluster 5	EVM0016409.1-g
EVM0005740.1-g2	8.36183e-06	0.811281	0.941	0.855	0.0167237	cluster 5	EVM0005740.1-g
EVM0006930.1-g1	1.31008e-05	0.644993	0.647	0.498	0.0262017	cluster 5	EVM0006930.1-g
EVM0013012.1-g1	1.38473e-05	1.50325	0.494	0.369	0.0276945	cluster 5	EVM0013012.1-g
EVM0019322.1-g	1.47435e-05	1.53581	0.341	0.212	0.029487	cluster 5	EVM0019322.1-g
EVM0011834.1-g	1.55028e-05	1.80795	0.341	0.193	0.0310056	cluster 5	EVM0011834.1-g
EVM0015072.5-g	1.8101e-05	2.06483	0.4	0.274	0.036202	cluster 5	EVM0015072.5-g
EVM0008792.1-g1	2.22543e-05	1.0097	0.329	0.209	0.0445085	cluster 5	EVM0008792.1-g
EVM0017358.1-g	2.57542e-05	3.85839	0.353	0.232	0.0515084	cluster 5	EVM0017358.1-g
EVM0016288.1-g1	6.72601e-05	0.988724	0.447	0.326	0.13452	cluster 5	EVM0016288.1-g
EVM0011852.1-g1	6.95884e-05	0.734344	0.471	0.349	0.139177	cluster 5	EVM0011852.1-g
EVM0001964.1-g	7.26912e-05	0.745938	0.282	0.162	0.145382	cluster 5	EVM0001964.1-g
EVM0013133.1-g	7.72154e-05	0.750391	0.341	0.237	0.154431	cluster 5	EVM0013133.1-g
EVM0011692.1-g3	9.54227e-05	0.909262	0.459	0.354	0.190845	cluster 5	EVM0011692.1-g
EVM0009206.1-g	0.000125897	0.701942	0.153	0.358	0.251793	cluster 5	EVM0009206.1-g
EVM0009606.1-g	0.000138527	1.50558	0.482	0.387	0.277054	cluster 5	EVM0009606.1-g
EVM0013657.1-g2	0.000165156	0.519051	0.447	0.331	0.330312	cluster 5	EVM0013657.1-g
EVM0003499.1-g	0.000165595	0.870795	0.412	0.311	0.331189	cluster 5	EVM0003499.1-g
EVM0006119.1-g1	0.000227015	0.707651	0.494	0.38	0.454031	cluster 5	EVM0006119.1-g
EVM0007166.3-g	0.000244843	0.981451	0.482	0.382	0.489686	cluster 5	EVM0007166.3-g
EVM0011100.1-g	0.000253726	0.839954	0.4	0.287	0.507453	cluster 5	EVM0011100.1-g
EVM0005167.1-g	0.000262642	1.86007	0.388	0.292	0.525283	cluster 5	EVM0005167.1-g
EVM0007096.1-g1	0.000334398	0.480841	0.6	0.473	0.668797	cluster 5	EVM0007096.1-g
EVM0000981.1-g2	0.000367868	0.713848	0.482	0.381	0.735736	cluster 5	EVM0000981.1-g
EVM0016853.1-g1	0.000384241	1.31782	0.447	0.36	0.768481	cluster 5	EVM0016853.1-g
EVM0016984.1-g	0.000414406	1.4085	0.282	0.174	0.828812	cluster 5	EVM0016984.1-g
EVM0006680.1-g3	0.000464589	0.78875	0.494	0.39	0.929179	cluster 5	EVM0006680.1-g
EVM0008881.1-g	0.000502758	1.27546	0.388	0.289	1	cluster 5	EVM0008881.1-g
EVM0013729.1-g	0.000544437	1.12855	0.4	0.311	1	cluster 5	EVM0013729.1-g
EVM0010878.2-g1	0.000556598	1.17659	0.447	0.371	1	cluster 5	EVM0010878.2-g
EVM0009776.1-g1	0.000583045	0.623367	0.459	0.349	1	cluster 5	EVM0009776.1-g
EVM0006036.1-g	0.000638237	0.493671	0.259	0.191	1	cluster 5	EVM0006036.1-g
EVM0017525.1-g1	0.000641683	0.285177	0.776	0.656	1	cluster 5	EVM0017525.1-g
EVM0017783.1-g	0.000660644	0.65882	0.259	0.189	1	cluster 5	EVM0017783.1-g
EVM0010377.1-g1	0.000704101	1.12611	0.376	0.277	1	cluster 5	EVM0010377.1-g
EVM0012165.3-g1	0.000718408	0.923041	0.424	0.342	1	cluster 5	EVM0012165.3-g
EVM0012482.1-g1	0.000891802	0.624171	0.471	0.378	1	cluster 5	EVM0012482.1-g
EVM0012092.2-g2	0.000919743	0.596693	0.718	0.65	1	cluster 5	EVM0012092.2-g
EVM0011337.1-g	0.000927493	0.575669	0.106	0.277	1	cluster 5	EVM0011337.1-g
EVM0018177.1-g1	0.000999023	0.972169	0.4	0.315	1	cluster 5	EVM0018177.1-g
EVM0007731.1-g1	0.00151198	0.539158	0.412	0.333	1	cluster 5	EVM0007731.1-g
EVM0002389.1-g	0.00159524	1.05398	0.424	0.346	1	cluster 5	EVM0002389.1-g
EVM0012866.1-g	0.00201612	0.486097	0.424	0.312	1	cluster 5	EVM0012866.1-g
EVM0011997.1-g2	0.00228007	0.828197	0.447	0.362	1	cluster 5	EVM0011997.1-g
EVM0011936.1-g1	0.00243602	0.258989	0.788	0.654	1	cluster 5	EVM0011936.1-g
EVM0002158.1-g1	0.00301703	0.330043	0.659	0.554	1	cluster 5	EVM0002158.1-g
EVM0011449.1-g1	0.00359078	0.43675	0.565	0.484	1	cluster 5	EVM0011449.1-g
EVM0013847.1-g1	0.00418897	0.263713	0.835	0.723	1	cluster 5	EVM0013847.1-g
EVM0003804.1-g2	0.00486123	0.407957	0.447	0.367	1	cluster 5	EVM0003804.1-g
EVM0002744.1-g2	0.00491285	0.784185	0.471	0.412	1	cluster 5	EVM0002744.1-g
EVM0010164.1-g	0.00555737	1.04079	0.306	0.23	1	cluster 5	EVM0010164.1-g
EVM0002424.1-g3	0.00599824	0.446531	0.635	0.542	1	cluster 5	EVM0002424.1-g
EVM0019547.1-g1	0.00606289	0.800985	0.412	0.359	1	cluster 5	EVM0019547.1-g
EVM0018602.1-g	0.00636744	0.40321	0.282	0.233	1	cluster 5	EVM0018602.1-g
EVM0016206.1-g3	0.00735945	0.912662	0.471	0.409	1	cluster 5	EVM0016206.1-g
EVM0016919.1-g1	0.00785552	0.801899	0.318	0.261	1	cluster 5	EVM0016919.1-g
EVM0009977.1-g	0.00816277	1.14901	0.329	0.265	1	cluster 5	EVM0009977.1-g
EVM0005840.1-g	0.00861409	1.7483	0.388	0.349	1	cluster 5	EVM0005840.1-g
EVM0002484.2-g2	0.00904279	0.751306	0.318	0.256	1	cluster 5	EVM0002484.2-g
EVM0000799.1-g	3.10424e-157	0.983036	0.577	0.02	6.20849e-154	cluster 6	EVM0000799.1-g
EVM0004073.1-g	3.7874e-122	1.14025	0.564	0.024	7.5748e-119	cluster 6	EVM0004073.1-g
EVM0008774.1-g	1.46242e-113	1.12632	0.603	0.041	2.92484e-110	cluster 6	EVM0008774.1-g
EVM0002368.1-g	1.56815e-109	4.01837	0.949	0.106	3.1363e-106	cluster 6	EVM0002368.1-g
EVM0005540.1-g	1.25046e-102	3.01401	0.795	0.058	2.50092e-99	cluster 6	EVM0005540.1-g
EVM0011081.1-g	1.01278e-101	0.775487	0.474	0.013	2.02557e-98	cluster 6	EVM0011081.1-g
EVM0012374.1-g	2.49026e-101	0.406438	0.436	0.012	4.98052e-98	cluster 6	EVM0012374.1-g
EVM0017697.2-g	4.67683e-100	1.86221	0.731	0.075	9.35366e-97	cluster 6	EVM0017697.2-g
EVM0010153.1-g	1.66014e-93	0.612068	0.308	0	3.32028e-90	cluster 6	EVM0010153.1-g
EVM0007368.1-g	8.41205e-90	2.52364	0.577	0.053	1.68241e-86	cluster 6	EVM0007368.1-g
EVM0000825.1-g	2.46049e-86	0.485832	0.385	0.002	4.92098e-83	cluster 6	EVM0000825.1-g
EVM0011705.1-g	1.37096e-84	2.4312	0.603	0.055	2.74193e-81	cluster 6	EVM0011705.1-g
EVM0001712.1-g	3.47985e-83	2.84137	0.59	0.028	6.9597e-80	cluster 6	EVM0001712.1-g
EVM0012937.1-g	7.90324e-81	0.932534	0.462	0.01	1.58065e-77	cluster 6	EVM0012937.1-g
EVM0005278.1-g	2.7622e-71	4.69783	0.936	0.196	5.5244e-68	cluster 6	EVM0005278.1-g
EVM0007915.1-g	1.64316e-68	5.39749	0.987	0.272	3.28633e-65	cluster 6	EVM0007915.1-g
EVM0019133.1-g	3.61529e-67	0.392853	0.423	0.023	7.23059e-64	cluster 6	EVM0019133.1-g
EVM0015441.1-g	4.06673e-65	1.65366	0.551	0.049	8.13346e-62	cluster 6	EVM0015441.1-g
EVM0008569.1-g	2.15877e-64	3.06113	0.859	0.179	4.31755e-61	cluster 6	EVM0008569.1-g
EVM0002833.1-g1	5.46792e-63	5.07737	0.974	0.3	1.09358e-59	cluster 6	EVM0002833.1-g
EVM0002976.1-g	8.99993e-63	3.2737	0.808	0.092	1.79999e-59	cluster 6	EVM0002976.1-g
EVM0007134.1-g	1.41782e-60	1.94767	0.718	0.132	2.83564e-57	cluster 6	EVM0007134.1-g
EVM0007160.1-g	4.29713e-60	2.84182	0.859	0.22	8.59426e-57	cluster 6	EVM0007160.1-g
EVM0019198.1-g1	1.32177e-59	2.48112	0.808	0.187	2.64354e-56	cluster 6	EVM0019198.1-g
EVM0000393.1-g	2.268e-59	4.11115	0.91	0.255	4.53599e-56	cluster 6	EVM0000393.1-g
EVM0003619.1-g	2.7583e-59	2.19361	0.551	0.072	5.51661e-56	cluster 6	EVM0003619.1-g
EVM0013729.1-g1	3.53359e-59	3.82596	0.949	0.303	7.06719e-56	cluster 6	EVM0013729.1-g
EVM0016000.1-g1	1.76174e-58	4.54549	0.923	0.264	3.52349e-55	cluster 6	EVM0016000.1-g
EVM0008515.1-g	4.63122e-58	1.68282	0.577	0.069	9.26245e-55	cluster 6	EVM0008515.1-g
EVM0012797.1-g	5.20733e-58	1.1595	0.538	0.074	1.04147e-54	cluster 6	EVM0012797.1-g
EVM0006727.1-g1	1.93242e-57	3.64977	1	0.421	3.86483e-54	cluster 6	EVM0006727.1-g
EVM0009033.1-g	3.5238e-57	3.54068	0.923	0.237	7.0476e-54	cluster 6	EVM0009033.1-g
EVM0015525.1-g	1.60842e-55	3.51022	0.936	0.319	3.21684e-52	cluster 6	EVM0015525.1-g
EVM0005010.1-g	5.29543e-55	0.446488	0.449	0.04	1.05909e-51	cluster 6	EVM0005010.1-g
EVM0004146.1-g	1.96122e-53	4.11507	0.756	0.146	3.92245e-50	cluster 6	EVM0004146.1-g
EVM0010382.1-g1	1.5559e-51	3.19854	0.859	0.232	3.11181e-48	cluster 6	EVM0010382.1-g
EVM0015966.1-g	2.13901e-51	4.06514	0.846	0.222	4.27802e-48	cluster 6	EVM0015966.1-g
EVM0012843.1-g1	5.57718e-51	3.89815	0.987	0.538	1.11544e-47	cluster 6	EVM0012843.1-g
EVM0013717.1-g	6.21705e-51	0.431	0.462	0.046	1.24341e-47	cluster 6	EVM0013717.1-g
EVM0005488.1-g2	2.23144e-50	4.05481	0.987	0.695	4.46288e-47	cluster 6	EVM0005488.1-g
EVM0015228.1-g1	3.73014e-50	3.49774	0.923	0.317	7.46028e-47	cluster 6	EVM0015228.1-g
EVM0004838.1-g2	7.14958e-50	3.26458	0.987	0.465	1.42992e-46	cluster 6	EVM0004838.1-g
EVM0013931.1-g	3.54183e-49	4.09719	0.808	0.188	7.08366e-46	cluster 6	EVM0013931.1-g
EVM0002607.1-g2	1.13806e-48	2.7058	0.936	0.303	2.27613e-45	cluster 6	EVM0002607.1-g
EVM0001952.1-g1	3.8961e-47	2.70258	0.872	0.286	7.7922e-44	cluster 6	EVM0001952.1-g
EVM0014217.1-g	1.86369e-46	4.10663	0.795	0.232	3.72738e-43	cluster 6	EVM0014217.1-g
EVM0002761.1-g	7.0741e-46	2.79023	0.821	0.27	1.41482e-42	cluster 6	EVM0002761.1-g
EVM0006883.1-g	1.14942e-45	3.4097	0.808	0.254	2.29885e-42	cluster 6	EVM0006883.1-g
EVM0000682.1-g3	3.6993e-45	2.71731	0.949	0.371	7.39859e-42	cluster 6	EVM0000682.1-g
EVM0013846.1-g	7.22394e-45	3.46501	0.962	0.436	1.44479e-41	cluster 6	EVM0013846.1-g
EVM0011415.1-g2	2.35636e-44	2.7059	0.885	0.283	4.71273e-41	cluster 6	EVM0011415.1-g
EVM0004494.1-g1	1.50703e-43	3.21095	0.897	0.363	3.01407e-40	cluster 6	EVM0004494.1-g
EVM0012845.1-g2	2.24207e-43	2.73497	0.949	0.41	4.48415e-40	cluster 6	EVM0012845.1-g
EVM0002135.1-g1	2.50231e-43	2.34056	0.885	0.297	5.00462e-40	cluster 6	EVM0002135.1-g
EVM0013302.1-g1	7.97365e-43	2.69135	0.936	0.423	1.59473e-39	cluster 6	EVM0013302.1-g
EVM0013857.1-g	3.88244e-42	3.19651	0.936	0.397	7.76488e-39	cluster 6	EVM0013857.1-g
EVM0006960.1-g1	4.34719e-42	1.17992	0.59	0.087	8.69438e-39	cluster 6	EVM0006960.1-g
EVM0000767.1-g1	8.72173e-42	2.60387	0.808	0.201	1.74435e-38	cluster 6	EVM0000767.1-g
EVM0000522.1-g4	1.24676e-41	2.2035	1	0.57	2.49351e-38	cluster 6	EVM0000522.1-g
EVM0019604.1-g	3.37485e-41	2.31956	0.692	0.187	6.7497e-38	cluster 6	EVM0019604.1-g
EVM0000415.2-g	8.37843e-41	2.00045	0.923	0.298	1.67569e-37	cluster 6	EVM0000415.2-g
EVM0011053.1-g	1.37391e-40	3.76759	0.769	0.203	2.74783e-37	cluster 6	EVM0011053.1-g
EVM0018554.1-g	2.58865e-40	0.325266	0.436	0.038	5.1773e-37	cluster 6	EVM0018554.1-g
EVM0019027.1-g1	4.30498e-40	2.97908	0.756	0.238	8.60997e-37	cluster 6	EVM0019027.1-g
EVM0000998.1-g	5.68037e-40	3.63407	0.833	0.302	1.13607e-36	cluster 6	EVM0000998.1-g
EVM0008304.1-g	1.0851e-39	2.30861	0.795	0.223	2.1702e-36	cluster 6	EVM0008304.1-g
EVM0013032.1-g	2.59496e-39	2.62441	0.795	0.265	5.18992e-36	cluster 6	EVM0013032.1-g
EVM0016934.1-g	1.39636e-38	1.26812	0.577	0.132	2.79273e-35	cluster 6	EVM0016934.1-g
EVM0016288.1-g2	2.66616e-38	3.08329	0.846	0.32	5.33233e-35	cluster 6	EVM0016288.1-g
EVM0005839.2-g	4.16256e-38	3.28959	0.628	0.125	8.32513e-35	cluster 6	EVM0005839.2-g
EVM0007333.1-g	6.76324e-38	0.599047	0.462	0.07	1.35265e-34	cluster 6	EVM0007333.1-g
EVM0008052.1-g	2.25091e-37	1.36101	0.615	0.151	4.50182e-34	cluster 6	EVM0008052.1-g
EVM0005723.1-g	4.20836e-37	2.151	0.872	0.349	8.41673e-34	cluster 6	EVM0005723.1-g
EVM0000755.1-g	5.24931e-37	2.1327	0.782	0.256	1.04986e-33	cluster 6	EVM0000755.1-g
EVM0014490.1-g	3.27017e-36	2.11372	0.667	0.194	6.54033e-33	cluster 6	EVM0014490.1-g
EVM0011916.1-g1	5.96486e-36	1.621	0.679	0.162	1.19297e-32	cluster 6	EVM0011916.1-g
EVM0001549.1-g1	6.15059e-34	2.3935	0.718	0.231	1.23012e-30	cluster 6	EVM0001549.1-g
EVM0007484.1-g2	1.07406e-33	2.63458	0.744	0.264	2.14811e-30	cluster 6	EVM0007484.1-g
EVM0009916.1-g1	1.79914e-33	2.19456	0.936	0.514	3.59828e-30	cluster 6	EVM0009916.1-g
EVM0017314.1-g	1.43098e-32	1.57652	0.564	0.136	2.86196e-29	cluster 6	EVM0017314.1-g
EVM0017463.1-g1	6.29943e-32	2.08115	0.718	0.239	1.25989e-28	cluster 6	EVM0017463.1-g
EVM0016825.6-g1	2.30228e-31	2.12659	0.808	0.319	4.60455e-28	cluster 6	EVM0016825.6-g
EVM0000956.1-g3	3.61089e-31	2.08189	0.974	0.497	7.22178e-28	cluster 6	EVM0000956.1-g
EVM0013561.1-g	4.38323e-31	0.378003	0.333	0.023	8.76645e-28	cluster 6	EVM0013561.1-g
EVM0018868.1-g1	1.42115e-30	2.317	0.628	0.153	2.84231e-27	cluster 6	EVM0018868.1-g
EVM0010212.1-g1	1.91309e-30	1.98709	0.756	0.292	3.82617e-27	cluster 6	EVM0010212.1-g
EVM0018493.1-g1	2.86811e-30	1.57912	0.679	0.218	5.73621e-27	cluster 6	EVM0018493.1-g
EVM0018769.1-g	5.26116e-30	1.52172	0.731	0.24	1.05223e-26	cluster 6	EVM0018769.1-g
EVM0018399.2-g	6.77792e-30	1.99581	0.692	0.24	1.35558e-26	cluster 6	EVM0018399.2-g
EVM0013238.1-g1	7.84132e-30	1.90302	0.987	0.715	1.56826e-26	cluster 6	EVM0013238.1-g
EVM0009284.1-g2	3.42582e-29	1.45979	0.756	0.284	6.85164e-26	cluster 6	EVM0009284.1-g
EVM0000579.1-g1	4.64194e-29	1.72232	0.692	0.231	9.28388e-26	cluster 6	EVM0000579.1-g
EVM0003576.1-g	5.85427e-29	1.83608	0.808	0.34	1.17085e-25	cluster 6	EVM0003576.1-g
EVM0016672.1-g	6.26729e-29	4.02267	0.654	0.212	1.25346e-25	cluster 6	EVM0016672.1-g
EVM0017368.1-g	6.6852e-29	0.48863	0.449	0.098	1.33704e-25	cluster 6	EVM0017368.1-g
EVM0017751.1-g1	6.78336e-29	2.47013	0.885	0.531	1.35667e-25	cluster 6	EVM0017751.1-g
EVM0003997.1-g1	1.04578e-28	1.7874	0.692	0.258	2.09155e-25	cluster 6	EVM0003997.1-g
EVM0003499.1-g1	3.08463e-28	2.76481	0.744	0.306	6.16926e-25	cluster 6	EVM0003499.1-g
EVM0018980.1-g3	8.11918e-28	1.80635	0.974	0.577	1.62384e-24	cluster 6	EVM0018980.1-g
EVM0010878.2-g2	1.98506e-27	1.88059	0.808	0.365	3.97013e-24	cluster 6	EVM0010878.2-g
EVM0010179.1-g	3.97625e-27	1.47431	0.538	0.137	7.95249e-24	cluster 6	EVM0010179.1-g
EVM0001739.1-g	4.88749e-27	0.338145	0.423	0.081	9.77498e-24	cluster 6	EVM0001739.1-g
EVM0009382.1-g3	5.61444e-27	1.83379	0.949	0.618	1.12289e-23	cluster 6	EVM0009382.1-g
EVM0003804.1-g3	1.01358e-26	1.85737	0.846	0.361	2.02715e-23	cluster 6	EVM0003804.1-g
EVM0013973.1-g	1.34884e-26	2.22287	0.449	0.016	2.69768e-23	cluster 6	EVM0013973.1-g
EVM0009450.3-g3	3.00076e-26	1.44978	0.974	0.684	6.00153e-23	cluster 6	EVM0009450.3-g
EVM0016853.1-g2	3.31267e-26	1.74567	0.821	0.355	6.62533e-23	cluster 6	EVM0016853.1-g
EVM0004085.1-g	5.24277e-26	2.30699	0.692	0.221	1.04855e-22	cluster 6	EVM0004085.1-g
EVM0006786.1-g1	8.30358e-26	2.10285	0.91	0.506	1.66072e-22	cluster 6	EVM0006786.1-g
EVM0007343.2-g	8.72471e-26	1.73627	0.513	0.095	1.74494e-22	cluster 6	EVM0007343.2-g
EVM0002331.1-g1	1.45412e-25	2.04912	0.667	0.216	2.90824e-22	cluster 6	EVM0002331.1-g
EVM0009020.1-g	1.84579e-25	1.56143	0.705	0.266	3.69159e-22	cluster 6	EVM0009020.1-g
EVM0015200.1-g	3.27126e-25	1.79315	0.782	0.334	6.54253e-22	cluster 6	EVM0015200.1-g
EVM0004357.1-g	3.29546e-25	0.983749	0.462	0.078	6.59091e-22	cluster 6	EVM0004357.1-g
EVM0018773.1-g1	1.01581e-24	1.02342	0.538	0.119	2.03161e-21	cluster 6	EVM0018773.1-g
EVM0003103.1-g	1.16499e-24	1.79407	0.846	0.397	2.32999e-21	cluster 6	EVM0003103.1-g
EVM0018652.1-g1	2.25225e-24	0.585718	0.449	0.107	4.5045e-21	cluster 6	EVM0018652.1-g
EVM0006816.1-g1	2.80485e-24	1.20579	0.628	0.219	5.6097e-21	cluster 6	EVM0006816.1-g
EVM0011880.1-g	3.57627e-24	1.57903	0.538	0.147	7.15254e-21	cluster 6	EVM0011880.1-g
EVM0016417.1-g	5.01637e-24	1.19569	0.577	0.132	1.00327e-20	cluster 6	EVM0016417.1-g
EVM0007098.1-g3	5.97089e-24	1.27841	0.692	0.281	1.19418e-20	cluster 6	EVM0007098.1-g
EVM0003591.2-g1	1.10629e-23	1.26338	0.731	0.307	2.21257e-20	cluster 6	EVM0003591.2-g
EVM0009831.1-g	1.19161e-23	0.531533	0.385	0.046	2.38321e-20	cluster 6	EVM0009831.1-g
EVM0005948.2-g1	1.6267e-23	1.13488	0.538	0.17	3.2534e-20	cluster 6	EVM0005948.2-g
EVM0006248.1-g3	3.70988e-23	1.30578	0.769	0.316	7.41975e-20	cluster 6	EVM0006248.1-g
EVM0003805.1-g2	3.79253e-23	0.970344	0.551	0.173	7.58505e-20	cluster 6	EVM0003805.1-g
EVM0014096.1-g1	3.91632e-23	1.71372	0.846	0.442	7.83265e-20	cluster 6	EVM0014096.1-g
EVM0003519.1-g2	6.04933e-23	1.26957	0.821	0.39	1.20987e-19	cluster 6	EVM0003519.1-g
EVM0005740.1-g3	8.29406e-23	1.24867	1	0.854	1.65881e-19	cluster 6	EVM0005740.1-g
EVM0003540.1-g	8.90121e-23	1.1129	0.641	0.217	1.78024e-19	cluster 6	EVM0003540.1-g
EVM0006119.1-g2	1.08343e-22	2.66448	0.782	0.375	2.16685e-19	cluster 6	EVM0006119.1-g
EVM0012771.1-g	1.09752e-22	1.94539	0.718	0.272	2.19504e-19	cluster 6	EVM0012771.1-g
EVM0010394.3-g4	1.36122e-22	1.41348	0.885	0.418	2.72243e-19	cluster 6	EVM0010394.3-g
EVM0011802.1-g1	1.6042e-22	1.19317	0.782	0.331	3.20841e-19	cluster 6	EVM0011802.1-g
EVM0012947.1-g1	1.70176e-22	2.23567	0.667	0.277	3.40353e-19	cluster 6	EVM0012947.1-g
EVM0000960.1-g4	3.10612e-22	2.1775	0.962	0.549	6.21224e-19	cluster 6	EVM0000960.1-g
EVM0011952.1-g1	3.59544e-22	3.36342	0.731	0.341	7.19088e-19	cluster 6	EVM0011952.1-g
EVM0018262.1-g1	4.00553e-22	1.57087	0.679	0.261	8.01106e-19	cluster 6	EVM0018262.1-g
EVM0006236.1-g1	4.57461e-22	1.95593	0.91	0.572	9.14923e-19	cluster 6	EVM0006236.1-g
EVM0002780.1-g	4.90464e-22	1.53667	0.615	0.181	9.80928e-19	cluster 6	EVM0002780.1-g
EVM0006852.1-g1	7.39329e-22	1.51793	0.962	0.766	1.47866e-18	cluster 6	EVM0006852.1-g
EVM0019350.1-g1	7.54105e-22	2.33204	0.718	0.3	1.50821e-18	cluster 6	EVM0019350.1-g
EVM0012222.1-g	1.10434e-21	0.399222	0.449	0.113	2.20867e-18	cluster 6	EVM0012222.1-g
EVM0004152.1-g	3.95417e-21	0.97169	0.538	0.174	7.90835e-18	cluster 6	EVM0004152.1-g
EVM0015537.1-g1	5.77523e-21	1.53897	0.667	0.287	1.15505e-17	cluster 6	EVM0015537.1-g
EVM0002321.1-g1	6.38618e-21	1.10577	0.679	0.276	1.27724e-17	cluster 6	EVM0002321.1-g
EVM0006783.1-g1	9.63165e-21	1.57043	0.936	0.624	1.92633e-17	cluster 6	EVM0006783.1-g
EVM0007166.3-g1	1.08633e-20	1.46372	0.808	0.377	2.17266e-17	cluster 6	EVM0007166.3-g
EVM0010961.2-g1	1.29173e-20	1.57476	0.692	0.299	2.58345e-17	cluster 6	EVM0010961.2-g
EVM0015227.1-g	1.36158e-20	1.50776	0.679	0.302	2.72317e-17	cluster 6	EVM0015227.1-g
EVM0013158.2-g	1.38391e-20	1.35363	0.987	0.878	2.76781e-17	cluster 6	EVM0013158.2-g
EVM0011969.1-g3	1.70557e-20	1.14376	0.692	0.273	3.41115e-17	cluster 6	EVM0011969.1-g
EVM0006794.1-g	1.83679e-20	0.940279	0.346	0.033	3.67357e-17	cluster 6	EVM0006794.1-g
EVM0004313.1-g	3.63257e-20	0.315121	0.397	0.087	7.26514e-17	cluster 6	EVM0004313.1-g
EVM0016189.1-g	3.80878e-20	1.03487	0.641	0.263	7.61755e-17	cluster 6	EVM0016189.1-g
EVM0005475.1-g3	6.11057e-20	1.88172	0.718	0.301	1.22211e-16	cluster 6	EVM0005475.1-g
EVM0018919.1-g	8.74953e-20	0.508111	0.41	0.099	1.74991e-16	cluster 6	EVM0018919.1-g
EVM0003515.1-g2	1.55161e-19	1.58227	0.769	0.353	3.10321e-16	cluster 6	EVM0003515.1-g
EVM0002594.3-g2	1.62683e-19	1.57207	0.846	0.425	3.25367e-16	cluster 6	EVM0002594.3-g
EVM0009034.1-g	1.68417e-19	1.13743	0.41	0.115	3.36835e-16	cluster 6	EVM0009034.1-g
EVM0011708.1-g2	1.73291e-19	1.89746	0.833	0.459	3.46582e-16	cluster 6	EVM0011708.1-g
EVM0012482.1-g2	2.20232e-19	1.40615	0.756	0.374	4.40463e-16	cluster 6	EVM0012482.1-g
EVM0017685.1-g2	3.72064e-19	1.79286	0.705	0.314	7.44128e-16	cluster 6	EVM0017685.1-g
EVM0008675.1-g	3.7715e-19	1.61866	0.679	0.27	7.54301e-16	cluster 6	EVM0008675.1-g
EVM0010565.1-g	4.05925e-19	1.54071	0.782	0.344	8.11849e-16	cluster 6	EVM0010565.1-g
EVM0018782.1-g	6.26265e-19	1.4745	0.744	0.349	1.25253e-15	cluster 6	EVM0018782.1-g
EVM0001887.1-g3	7.01881e-19	1.27699	0.872	0.448	1.40376e-15	cluster 6	EVM0001887.1-g
EVM0017780.1-g	7.58037e-19	1.64581	0.551	0.148	1.51607e-15	cluster 6	EVM0017780.1-g
EVM0011936.1-g2	1.01923e-18	1.23303	0.962	0.652	2.03846e-15	cluster 6	EVM0011936.1-g
EVM0002744.1-g3	1.04167e-18	1.23566	0.795	0.407	2.08334e-15	cluster 6	EVM0002744.1-g
EVM0017043.1-g1	1.22945e-18	3.16876	0.679	0.301	2.4589e-15	cluster 6	EVM0017043.1-g
EVM0018420.1-g	1.32631e-18	5.25386	0.59	0.151	2.65262e-15	cluster 6	EVM0018420.1-g
EVM0004745.1-g	1.35013e-18	2.66428	0.615	0.168	2.70027e-15	cluster 6	EVM0004745.1-g
EVM0006551.1-g2	1.50265e-18	0.971909	0.808	0.401	3.00529e-15	cluster 6	EVM0006551.1-g
EVM0015696.1-g	1.64053e-18	1.66985	0.628	0.286	3.28106e-15	cluster 6	EVM0015696.1-g
EVM0018879.1-g1	2.22434e-18	0.676695	0.462	0.129	4.44867e-15	cluster 6	EVM0018879.1-g
EVM0017281.1-g1	2.67327e-18	0.992608	0.5	0.145	5.34654e-15	cluster 6	EVM0017281.1-g
EVM0011368.1-g	4.85594e-18	1.04499	0.551	0.239	9.71188e-15	cluster 6	EVM0011368.1-g
EVM0010988.1-g2	6.97625e-18	1.88999	0.859	0.606	1.39525e-14	cluster 6	EVM0010988.1-g
EVM0009326.1-g	1.01097e-17	1.40714	0.859	0.506	2.02194e-14	cluster 6	EVM0009326.1-g
EVM0018765.1-g2	1.24695e-17	1.41402	0.949	0.732	2.49389e-14	cluster 6	EVM0018765.1-g
EVM0013907.1-g1	1.25856e-17	2.93508	0.615	0.264	2.51713e-14	cluster 6	EVM0013907.1-g
EVM0001889.1-g1	1.42631e-17	0.85226	0.654	0.296	2.85263e-14	cluster 6	EVM0001889.1-g
EVM0007360.1-g	1.65451e-17	1.27105	0.859	0.599	3.30903e-14	cluster 6	EVM0007360.1-g
EVM0003621.1-g1	2.02541e-17	0.837401	0.372	0.035	4.05083e-14	cluster 6	EVM0003621.1-g
EVM0006538.1-g	2.0791e-17	3.15905	0.731	0.424	4.15821e-14	cluster 6	EVM0006538.1-g
EVM0018622.1-g1	2.99155e-17	0.838505	0.641	0.309	5.98311e-14	cluster 6	EVM0018622.1-g
EVM0003585.1-g2	5.31454e-17	0.441853	0.538	0.2	1.06291e-13	cluster 6	EVM0003585.1-g
EVM0000341.1-g	5.92642e-17	1.67773	0.551	0.235	1.18528e-13	cluster 6	EVM0000341.1-g
EVM0005077.1-g	6.02312e-17	2.07136	0.615	0.247	1.20462e-13	cluster 6	EVM0005077.1-g
EVM0001514.1-g3	6.80446e-17	1.05235	0.795	0.421	1.36089e-13	cluster 6	EVM0001514.1-g
EVM0016578.1-g2	7.86217e-17	1.56483	0.987	0.777	1.57243e-13	cluster 6	EVM0016578.1-g
EVM0008665.1-g	9.46887e-17	0.786754	0.59	0.238	1.89377e-13	cluster 6	EVM0008665.1-g
EVM0014005.1-g	1.03255e-16	0.5967	0.5	0.187	2.0651e-13	cluster 6	EVM0014005.1-g
EVM0001290.1-g	1.04917e-16	1.42783	0.731	0.36	2.09833e-13	cluster 6	EVM0001290.1-g
EVM0002389.1-g1	1.51496e-16	2.45708	0.679	0.342	3.02992e-13	cluster 6	EVM0002389.1-g
EVM0018417.1-g3	1.68108e-16	2.00733	0.744	0.392	3.36216e-13	cluster 6	EVM0018417.1-g
EVM0008289.1-g4	2.21616e-16	1.20006	0.872	0.503	4.43231e-13	cluster 6	EVM0008289.1-g
EVM0018748.1-g2	2.86232e-16	1.04303	0.744	0.356	5.72463e-13	cluster 6	EVM0018748.1-g
EVM0013038.1-g	3.91391e-16	0.865207	0.538	0.217	7.82782e-13	cluster 6	EVM0013038.1-g
EVM0006566.1-g	4.68197e-16	0.454458	0.603	0.213	9.36394e-13	cluster 6	EVM0006566.1-g
EVM0016321.1-g	5.46472e-16	1.58202	0.603	0.296	1.09294e-12	cluster 6	EVM0016321.1-g
EVM0014458.1-g	8.8568e-16	0.946472	0.462	0.169	1.77136e-12	cluster 6	EVM0014458.1-g
EVM0005547.1-g1	9.05775e-16	1.38921	0.974	0.909	1.81155e-12	cluster 6	EVM0005547.1-g
EVM0011120.1-g	9.457e-16	0.973353	0.769	0.401	1.8914e-12	cluster 6	EVM0011120.1-g
EVM0013461.1-g3	9.68438e-16	1.18786	0.872	0.506	1.93688e-12	cluster 6	EVM0013461.1-g
EVM0008897.1-g1	1.02507e-15	0.977025	0.718	0.324	2.05014e-12	cluster 6	EVM0008897.1-g
EVM0012967.1-g	1.24018e-15	1.9245	0.615	0.239	2.48036e-12	cluster 6	EVM0012967.1-g
EVM0017896.1-g1	1.26168e-15	2.09485	0.551	0.216	2.52335e-12	cluster 6	EVM0017896.1-g
EVM0013397.1-g	1.34032e-15	1.37959	0.679	0.334	2.68065e-12	cluster 6	EVM0013397.1-g
EVM0004541.1-g1	3.82467e-15	1.38998	0.641	0.302	7.64933e-12	cluster 6	EVM0004541.1-g
EVM0016053.1-g	3.93419e-15	3.1337	0.667	0.353	7.86838e-12	cluster 6	EVM0016053.1-g
EVM0003003.1-g	4.56744e-15	3.65613	0.628	0.293	9.13489e-12	cluster 6	EVM0003003.1-g
EVM0018510.1-g2	4.68875e-15	0.788442	0.603	0.286	9.37751e-12	cluster 6	EVM0018510.1-g
EVM0017483.1-g2	5.43976e-15	0.668452	0.538	0.213	1.08795e-11	cluster 6	EVM0017483.1-g
EVM0015417.1-g	6.09924e-15	0.680265	0.564	0.248	1.21985e-11	cluster 6	EVM0015417.1-g
EVM0000690.1-g1	6.18529e-15	0.603302	0.551	0.197	1.23706e-11	cluster 6	EVM0000690.1-g
EVM0011910.1-g1	1.0224e-14	1.20408	0.654	0.293	2.0448e-11	cluster 6	EVM0011910.1-g
EVM0001481.1-g1	1.0334e-14	0.357949	0.474	0.188	2.0668e-11	cluster 6	EVM0001481.1-g
EVM0003259.1-g3	1.11491e-14	0.684874	0.731	0.385	2.22983e-11	cluster 6	EVM0003259.1-g
EVM0009835.1-g	1.17724e-14	1.11176	0.641	0.313	2.35449e-11	cluster 6	EVM0009835.1-g
EVM0003464.1-g1	1.80182e-14	1.64532	0.718	0.374	3.60365e-11	cluster 6	EVM0003464.1-g
EVM0000607.1-g1	1.85652e-14	0.381034	0.513	0.191	3.71303e-11	cluster 6	EVM0000607.1-g
EVM0014322.1-g	2.23905e-14	0.938093	0.603	0.308	4.47811e-11	cluster 6	EVM0014322.1-g
EVM0005109.1-g	2.35389e-14	4.20132	0.654	0.321	4.70777e-11	cluster 6	EVM0005109.1-g
EVM0011422.1-g	2.47076e-14	0.684272	0.551	0.266	4.94151e-11	cluster 6	EVM0011422.1-g
EVM0018807.1-g3	3.31205e-14	1.1495	0.833	0.499	6.62409e-11	cluster 6	EVM0018807.1-g
EVM0004926.1-g	3.50991e-14	1.66775	0.641	0.338	7.01981e-11	cluster 6	EVM0004926.1-g
EVM0010164.1-g1	4.53919e-14	0.753163	0.513	0.227	9.07837e-11	cluster 6	EVM0010164.1-g
EVM0000981.1-g3	4.56391e-14	1.27264	0.692	0.377	9.12782e-11	cluster 6	EVM0000981.1-g
EVM0005533.1-g1	5.52718e-14	0.845156	0.654	0.339	1.10544e-10	cluster 6	EVM0005533.1-g
EVM0001458.1-g1	6.38841e-14	0.305985	0.308	0.065	1.27768e-10	cluster 6	EVM0001458.1-g
EVM0013479.1-g	6.91661e-14	4.00275	0.641	0.331	1.38332e-10	cluster 6	EVM0013479.1-g
EVM0003577.1-g1	7.12429e-14	1.34632	0.718	0.38	1.42486e-10	cluster 6	EVM0003577.1-g
EVM0001091.1-g2	9.04153e-14	1.08442	0.782	0.45	1.80831e-10	cluster 6	EVM0001091.1-g
EVM0001351.1-g	1.12163e-13	1.68033	0.641	0.352	2.24327e-10	cluster 6	EVM0001351.1-g
EVM0013949.1-g1	1.98859e-13	2.03482	0.577	0.278	3.97719e-10	cluster 6	EVM0013949.1-g
EVM0016209.1-g	2.02332e-13	1.64552	0.641	0.315	4.04663e-10	cluster 6	EVM0016209.1-g
EVM0013322.1-g	2.30798e-13	0.397386	0.538	0.244	4.61595e-10	cluster 6	EVM0013322.1-g
EVM0011733.1-g1	2.44188e-13	0.377496	0.462	0.169	4.88376e-10	cluster 6	EVM0011733.1-g
EVM0017594.1-g1	2.62866e-13	1.19959	0.564	0.24	5.25733e-10	cluster 6	EVM0017594.1-g
EVM0010208.1-g	3.29791e-13	1.41225	0.628	0.268	6.59582e-10	cluster 6	EVM0010208.1-g
EVM0011244.1-g2	3.38636e-13	0.737395	0.551	0.264	6.77272e-10	cluster 6	EVM0011244.1-g
EVM0006418.1-g	4.38927e-13	0.308575	0.462	0.2	8.77853e-10	cluster 6	EVM0006418.1-g
EVM0001792.1-g2	4.79528e-13	1.08063	0.782	0.441	9.59056e-10	cluster 6	EVM0001792.1-g
EVM0018177.1-g2	5.83038e-13	0.833205	0.641	0.312	1.16608e-09	cluster 6	EVM0018177.1-g
EVM0019184.1-g1	8.05648e-13	0.735514	0.59	0.294	1.6113e-09	cluster 6	EVM0019184.1-g
EVM0008703.1-g	8.14546e-13	0.787959	0.615	0.321	1.62909e-09	cluster 6	EVM0008703.1-g
EVM0002894.1-g2	1.00754e-12	0.893511	0.846	0.485	2.01507e-09	cluster 6	EVM0002894.1-g
EVM0002187.1-g	1.13994e-12	0.718095	0.5	0.22	2.27987e-09	cluster 6	EVM0002187.1-g
EVM0010102.1-g	1.34594e-12	2.11418	0.628	0.337	2.69189e-09	cluster 6	EVM0010102.1-g
EVM0016894.1-g1	1.57385e-12	1.05602	0.936	0.763	3.14769e-09	cluster 6	EVM0016894.1-g
EVM0013457.1-g1	1.71934e-12	0.8154	0.808	0.463	3.43869e-09	cluster 6	EVM0013457.1-g
EVM0002712.1-g	1.82092e-12	0.648955	0.564	0.279	3.64184e-09	cluster 6	EVM0002712.1-g
EVM0008786.1-g1	2.18158e-12	0.738246	0.987	0.936	4.36317e-09	cluster 6	EVM0008786.1-g
EVM0006007.1-g1	2.25237e-12	0.432779	0.462	0.184	4.50473e-09	cluster 6	EVM0006007.1-g
EVM0009014.1-g2	3.22129e-12	0.607775	0.654	0.346	6.44258e-09	cluster 6	EVM0009014.1-g
EVM0001980.1-g2	3.69236e-12	0.837956	0.654	0.347	7.38472e-09	cluster 6	EVM0001980.1-g
EVM0012152.1-g1	4.6752e-12	0.368801	0.474	0.208	9.35041e-09	cluster 6	EVM0012152.1-g
EVM0011449.1-g2	4.7023e-12	1.15782	0.795	0.48	9.4046e-09	cluster 6	EVM0011449.1-g
EVM0004253.1-g	4.72443e-12	1.08537	0.615	0.308	9.44887e-09	cluster 6	EVM0004253.1-g
EVM0014070.1-g1	5.47824e-12	0.285295	0.385	0.133	1.09565e-08	cluster 6	EVM0014070.1-g
EVM0013233.1-g	7.29064e-12	1.92387	0.487	0.178	1.45813e-08	cluster 6	EVM0013233.1-g
EVM0011337.1-g1	7.33912e-12	1.4353	0.551	0.27	1.46782e-08	cluster 6	EVM0011337.1-g
EVM0003035.1-g1	7.45011e-12	1.73059	0.59	0.293	1.49002e-08	cluster 6	EVM0003035.1-g
EVM0006425.1-g	7.8165e-12	0.264327	0.423	0.166	1.5633e-08	cluster 6	EVM0006425.1-g
EVM0010402.1-g	9.14533e-12	1.06079	0.5	0.176	1.82907e-08	cluster 6	EVM0010402.1-g
EVM0008028.1-g2	1.03614e-11	0.970957	0.718	0.387	2.07227e-08	cluster 6	EVM0008028.1-g
EVM0004979.1-g1	1.10782e-11	0.789494	0.885	0.529	2.21564e-08	cluster 6	EVM0004979.1-g
EVM0018527.1-g2	1.25381e-11	0.346987	0.692	0.348	2.50763e-08	cluster 6	EVM0018527.1-g
EVM0003121.1-g1	1.32641e-11	1.26759	0.526	0.205	2.65281e-08	cluster 6	EVM0003121.1-g
EVM0013637.1-g3	1.32917e-11	0.600421	0.833	0.438	2.65833e-08	cluster 6	EVM0013637.1-g
EVM0013133.1-g1	1.54e-11	0.834662	0.5	0.235	3.08e-08	cluster 6	EVM0013133.1-g
EVM0005739.1-g3	1.70227e-11	1.1112	0.872	0.547	3.40455e-08	cluster 6	EVM0005739.1-g
EVM0009996.1-g	1.71941e-11	0.4403	0.449	0.206	3.43881e-08	cluster 6	EVM0009996.1-g
EVM0002295.1-g2	1.81797e-11	0.591783	0.564	0.272	3.63595e-08	cluster 6	EVM0002295.1-g
EVM0002214.1-g	2.31215e-11	1.99633	0.526	0.171	4.62429e-08	cluster 6	EVM0002214.1-g
EVM0019322.1-g1	2.38414e-11	1.31149	0.513	0.209	4.76827e-08	cluster 6	EVM0019322.1-g
EVM0016646.1-g2	2.41273e-11	0.594341	0.705	0.36	4.82545e-08	cluster 6	EVM0016646.1-g
EVM0008836.1-g2	3.33846e-11	0.693289	0.769	0.437	6.67692e-08	cluster 6	EVM0008836.1-g
EVM0017783.1-g1	3.52221e-11	0.939473	0.474	0.186	7.04443e-08	cluster 6	EVM0017783.1-g
EVM0008331.1-g1	3.93586e-11	0.966901	0.846	0.555	7.87172e-08	cluster 6	EVM0008331.1-g
EVM0010214.1-g1	5.78776e-11	0.441039	0.577	0.273	1.15755e-07	cluster 6	EVM0010214.1-g
EVM0009440.1-g3	6.90902e-11	1.04702	0.679	0.379	1.3818e-07	cluster 6	EVM0009440.1-g
EVM0003174.1-g2	7.12212e-11	0.722903	0.718	0.401	1.42442e-07	cluster 6	EVM0003174.1-g
EVM0001021.1-g1	7.48734e-11	1.11233	0.628	0.323	1.49747e-07	cluster 6	EVM0001021.1-g
EVM0016176.1-g1	1.05894e-10	1.12679	0.59	0.32	2.11789e-07	cluster 6	EVM0016176.1-g
EVM0009117.1-g1	1.06128e-10	0.617455	0.423	0.137	2.12256e-07	cluster 6	EVM0009117.1-g
EVM0003409.1-g	1.08941e-10	0.321663	0.423	0.186	2.17881e-07	cluster 6	EVM0003409.1-g
EVM0012195.1-g	1.12259e-10	0.305368	0.487	0.254	2.24518e-07	cluster 6	EVM0012195.1-g
EVM0012272.1-g	1.12409e-10	0.733529	0.526	0.27	2.24818e-07	cluster 6	EVM0012272.1-g
EVM0018343.1-g2	1.58398e-10	0.689154	0.513	0.253	3.16795e-07	cluster 6	EVM0018343.1-g
EVM0010664.1-g	1.70364e-10	0.619694	0.487	0.215	3.40728e-07	cluster 6	EVM0010664.1-g
EVM0016378.1-g	1.77202e-10	0.323384	0.423	0.184	3.54403e-07	cluster 6	EVM0016378.1-g
EVM0018215.1-g	1.90918e-10	1.49756	0.59	0.317	3.81836e-07	cluster 6	EVM0018215.1-g
EVM0008081.1-g1	2.10528e-10	1.17457	0.731	0.448	4.21057e-07	cluster 6	EVM0008081.1-g
EVM0013754.1-g	3.20433e-10	0.462354	0.538	0.283	6.40865e-07	cluster 6	EVM0013754.1-g
EVM0017907.1-g1	3.94891e-10	0.96416	0.679	0.371	7.89782e-07	cluster 6	EVM0017907.1-g
EVM0000661.1-g1	4.30298e-10	0.886681	0.833	0.536	8.60595e-07	cluster 6	EVM0000661.1-g
EVM0016296.1-g	5.52718e-10	0.772199	0.654	0.385	1.10544e-06	cluster 6	EVM0016296.1-g
EVM0015558.1-g1	6.7414e-10	0.539981	0.705	0.405	1.34828e-06	cluster 6	EVM0015558.1-g
EVM0005668.1-g1	7.11122e-10	1.1644	0.795	0.549	1.42224e-06	cluster 6	EVM0005668.1-g
EVM0018434.1-g3	7.1268e-10	1.26882	0.667	0.384	1.42536e-06	cluster 6	EVM0018434.1-g
EVM0012602.1-g1	7.4054e-10	1.36432	0.692	0.435	1.48108e-06	cluster 6	EVM0012602.1-g
EVM0014439.1-g2	7.60324e-10	0.469507	0.577	0.314	1.52065e-06	cluster 6	EVM0014439.1-g
EVM0001627.1-g	8.87742e-10	0.284856	0.487	0.251	1.77548e-06	cluster 6	EVM0001627.1-g
EVM0010180.1-g2	9.4763e-10	1.16277	0.538	0.273	1.89526e-06	cluster 6	EVM0010180.1-g
EVM0013203.1-g2	1.33198e-09	0.898517	0.615	0.309	2.66395e-06	cluster 6	EVM0013203.1-g
EVM0004108.1-g1	1.53386e-09	0.704696	0.641	0.316	3.06771e-06	cluster 6	EVM0004108.1-g
EVM0005817.1-g	1.70214e-09	0.874305	0.769	0.458	3.40428e-06	cluster 6	EVM0005817.1-g
EVM0000467.1-g2	1.70632e-09	0.479785	0.564	0.302	3.41265e-06	cluster 6	EVM0000467.1-g
EVM0007940.1-g	1.70802e-09	1.7273	0.526	0.259	3.41605e-06	cluster 6	EVM0007940.1-g
EVM0002625.3-g	1.86085e-09	0.513278	0.987	0.907	3.72171e-06	cluster 6	EVM0002625.3-g
EVM0009596.1-g1	2.28873e-09	0.635892	0.782	0.477	4.57746e-06	cluster 6	EVM0009596.1-g
EVM0007625.1-g	2.3785e-09	0.26201	0.436	0.225	4.75699e-06	cluster 6	EVM0007625.1-g
EVM0002968.1-g	2.66238e-09	1.86249	0.513	0.244	5.32477e-06	cluster 6	EVM0002968.1-g
EVM0007913.1-g1	2.75965e-09	1.27062	0.654	0.354	5.5193e-06	cluster 6	EVM0007913.1-g
EVM0014229.1-g2	2.96742e-09	0.51217	0.731	0.425	5.93485e-06	cluster 6	EVM0014229.1-g
EVM0007953.1-g	3.19908e-09	0.474277	0.551	0.278	6.39816e-06	cluster 6	EVM0007953.1-g
EVM0005074.1-g1	3.21573e-09	1.50122	0.564	0.29	6.43146e-06	cluster 6	EVM0005074.1-g
EVM0000540.1-g	3.23738e-09	0.78477	0.487	0.199	6.47476e-06	cluster 6	EVM0000540.1-g
EVM0005373.1-g	3.67767e-09	0.411262	0.474	0.228	7.35534e-06	cluster 6	EVM0005373.1-g
EVM0000441.1-g2	3.84565e-09	0.43555	0.538	0.243	7.69129e-06	cluster 6	EVM0000441.1-g
EVM0018602.1-g1	4.08909e-09	1.30835	0.526	0.229	8.17818e-06	cluster 6	EVM0018602.1-g
EVM0009462.1-g1	4.90241e-09	0.484558	0.526	0.288	9.80483e-06	cluster 6	EVM0009462.1-g
EVM0015940.1-g	4.97778e-09	1.15878	0.731	0.441	9.95557e-06	cluster 6	EVM0015940.1-g
EVM0007096.1-g2	5.61532e-09	0.488758	0.769	0.471	1.12306e-05	cluster 6	EVM0007096.1-g
EVM0006446.2-g1	5.66317e-09	0.464731	0.551	0.298	1.13263e-05	cluster 6	EVM0006446.2-g
EVM0011790.1-g	5.85853e-09	0.548334	0.462	0.249	1.17171e-05	cluster 6	EVM0011790.1-g
EVM0009511.1-g	6.07927e-09	0.259559	0.538	0.307	1.21585e-05	cluster 6	EVM0009511.1-g
EVM0006005.1-g3	6.3847e-09	0.731737	0.718	0.419	1.27694e-05	cluster 6	EVM0006005.1-g
EVM0012146.1-g	6.68465e-09	0.282617	0.526	0.283	1.33693e-05	cluster 6	EVM0012146.1-g
EVM0000815.1-g2	7.32736e-09	1.70289	0.615	0.348	1.46547e-05	cluster 6	EVM0000815.1-g
EVM0007758.1-g	7.90437e-09	1.95093	0.564	0.308	1.58087e-05	cluster 6	EVM0007758.1-g
EVM0016952.1-g	8.26571e-09	0.310097	0.551	0.283	1.65314e-05	cluster 6	EVM0016952.1-g
EVM0019084.1-g3	8.76143e-09	0.848965	0.923	0.72	1.75229e-05	cluster 6	EVM0019084.1-g
EVM0015750.1-g	9.24094e-09	0.915077	0.436	0.226	1.84819e-05	cluster 6	EVM0015750.1-g
EVM0003434.1-g2	1.06681e-08	0.763194	0.654	0.372	2.13362e-05	cluster 6	EVM0003434.1-g
EVM0014319.1-g1	1.12916e-08	0.602299	0.346	0.049	2.25832e-05	cluster 6	EVM0014319.1-g
EVM0015717.1-g1	1.17801e-08	0.336748	0.59	0.352	2.35602e-05	cluster 6	EVM0015717.1-g
EVM0005025.1-g3	1.74667e-08	0.446287	0.756	0.462	3.49334e-05	cluster 6	EVM0005025.1-g
EVM0002659.1-g	1.95072e-08	0.268576	0.462	0.253	3.90144e-05	cluster 6	EVM0002659.1-g
EVM0008767.1-g1	2.06661e-08	0.63577	0.474	0.263	4.13321e-05	cluster 6	EVM0008767.1-g
EVM0007731.1-g2	3.24414e-08	0.316581	0.59	0.33	6.48828e-05	cluster 6	EVM0007731.1-g
EVM0019317.1-g1	4.98144e-08	0.399994	0.679	0.379	9.96288e-05	cluster 6	EVM0019317.1-g
EVM0009023.1-g	5.16095e-08	0.281956	0.141	0.278	0.000103219	cluster 6	EVM0009023.1-g
EVM0004007.1-g1	5.18295e-08	0.633153	0.449	0.241	0.000103659	cluster 6	EVM0004007.1-g
EVM0003562.2-g1	5.4074e-08	0.802184	0.731	0.441	0.000108148	cluster 6	EVM0003562.2-g
EVM0012448.1-g	7.00831e-08	0.25082	0.372	0.162	0.000140166	cluster 6	EVM0012448.1-g
EVM0010900.1-g1	7.13936e-08	0.278976	0.487	0.264	0.000142787	cluster 6	EVM0010900.1-g
EVM0003967.1-g1	8.51125e-08	0.908255	0.487	0.24	0.000170225	cluster 6	EVM0003967.1-g
EVM0016782.1-g2	8.71675e-08	0.876344	0.449	0.182	0.000174335	cluster 6	EVM0016782.1-g
EVM0006145.1-g4	9.19074e-08	0.459128	0.923	0.69	0.000183815	cluster 6	EVM0006145.1-g
EVM0005693.1-g1	1.01455e-07	0.473775	0.564	0.294	0.000202911	cluster 6	EVM0005693.1-g
EVM0013215.1-g4	1.05227e-07	0.606614	0.564	0.314	0.000210453	cluster 6	EVM0013215.1-g
EVM0015471.1-g1	1.3131e-07	0.904634	0.449	0.161	0.000262621	cluster 6	EVM0015471.1-g
EVM0016618.1-g2	1.66134e-07	0.952192	0.551	0.288	0.000332268	cluster 6	EVM0016618.1-g
EVM0017405.1-g	1.80194e-07	0.73538	0.449	0.199	0.000360389	cluster 6	EVM0017405.1-g
EVM0014504.1-g3	2.72586e-07	0.445478	0.808	0.499	0.000545172	cluster 6	EVM0014504.1-g
EVM0003430.1-g3	2.92689e-07	0.282223	0.551	0.316	0.000585378	cluster 6	EVM0003430.1-g
EVM0018838.1-g	3.40525e-07	1.04292	0.936	0.921	0.00068105	cluster 6	EVM0018838.1-g
EVM0000528.1-g1	3.46808e-07	0.424926	0.667	0.409	0.000693615	cluster 6	EVM0000528.1-g
EVM0009912.1-g	3.49676e-07	2.3366	0.423	0.157	0.000699352	cluster 6	EVM0009912.1-g
EVM0005072.1-g	3.63033e-07	1.47722	0.474	0.194	0.000726067	cluster 6	EVM0005072.1-g
EVM0005021.1-g	4.0212e-07	0.53813	0.397	0.217	0.000804241	cluster 6	EVM0005021.1-g
EVM0015190.1-g2	4.62282e-07	0.800861	0.769	0.52	0.000924564	cluster 6	EVM0015190.1-g
EVM0008948.1-g1	4.66832e-07	0.251461	0.564	0.312	0.000933663	cluster 6	EVM0008948.1-g
EVM0008253.1-g1	5.18018e-07	0.305254	0.603	0.374	0.00103604	cluster 6	EVM0008253.1-g
EVM0002312.1-g	5.85149e-07	1.45682	0.538	0.313	0.0011703	cluster 6	EVM0002312.1-g
EVM0003991.1-g1	5.88105e-07	0.349978	1	0.966	0.00117621	cluster 6	EVM0003991.1-g
EVM0011513.1-g1	6.56155e-07	0.456898	0.538	0.325	0.00131231	cluster 6	EVM0011513.1-g
EVM0018235.1-g	6.73635e-07	0.483229	0.385	0.182	0.00134727	cluster 6	EVM0018235.1-g
EVM0007734.1-g2	8.93711e-07	0.273139	0.641	0.388	0.00178742	cluster 6	EVM0007734.1-g
EVM0018113.1-g2	1.03524e-06	0.676075	0.551	0.296	0.00207048	cluster 6	EVM0018113.1-g
EVM0003706.1-g	1.10306e-06	0.255167	0.41	0.231	0.00220611	cluster 6	EVM0003706.1-g
EVM0001197.1-g2	1.14056e-06	0.673357	0.679	0.418	0.00228113	cluster 6	EVM0001197.1-g
EVM0004947.1-g	1.52493e-06	0.858382	0.731	0.479	0.00304985	cluster 6	EVM0004947.1-g
EVM0006829.1-g2	1.54638e-06	0.64278	0.667	0.397	0.00309277	cluster 6	EVM0006829.1-g
EVM0011997.1-g3	1.56162e-06	0.65892	0.615	0.36	0.00312323	cluster 6	EVM0011997.1-g
EVM0005936.1-g	1.81884e-06	1.24887	0.526	0.28	0.00363768	cluster 6	EVM0005936.1-g
EVM0000147.1-g	1.84611e-06	0.6062	0.346	0.114	0.00369222	cluster 6	EVM0000147.1-g
EVM0019642.1-g3	1.85164e-06	0.441744	0.679	0.435	0.00370328	cluster 6	EVM0019642.1-g
EVM0016242.2-g3	1.86343e-06	1.10714	0.564	0.323	0.00372685	cluster 6	EVM0016242.2-g
EVM0007990.1-g2	2.07706e-06	0.798696	0.513	0.284	0.00415413	cluster 6	EVM0007990.1-g
EVM0007453.1-g1	2.1682e-06	0.510541	0.808	0.527	0.00433639	cluster 6	EVM0007453.1-g
EVM0003725.1-g	2.91205e-06	0.576866	1	0.927	0.0058241	cluster 6	EVM0003725.1-g
EVM0005388.1-g1	2.93513e-06	0.65409	0.513	0.284	0.00587026	cluster 6	EVM0005388.1-g
EVM0012092.2-g3	4.26007e-06	0.41135	0.885	0.648	0.00852015	cluster 6	EVM0012092.2-g
EVM0011764.1-g2	6.50363e-06	0.843012	0.513	0.296	0.0130073	cluster 6	EVM0011764.1-g
EVM0014446.1-g	7.83421e-06	0.342965	0.5	0.29	0.0156684	cluster 6	EVM0014446.1-g
EVM0001065.1-g	7.9698e-06	0.482049	0.462	0.301	0.0159396	cluster 6	EVM0001065.1-g
EVM0013340.1-g1	1.30284e-05	0.687118	0.923	0.699	0.0260568	cluster 6	EVM0013340.1-g
EVM0015333.1-g	1.30685e-05	0.741407	0.41	0.265	0.0261369	cluster 6	EVM0015333.1-g
EVM0015629.1-g2	1.43844e-05	1.26575	0.615	0.426	0.0287688	cluster 6	EVM0015629.1-g
EVM0006324.1-g3	1.44761e-05	0.478487	0.718	0.504	0.0289521	cluster 6	EVM0006324.1-g
EVM0014178.1-g2	1.60723e-05	0.434575	0.769	0.528	0.0321446	cluster 6	EVM0014178.1-g
EVM0006076.1-g	1.77614e-05	1.0006	0.346	0.126	0.0355227	cluster 6	EVM0006076.1-g
EVM0008235.1-g2	2.60609e-05	0.322545	0.487	0.299	0.0521219	cluster 6	EVM0008235.1-g
EVM0000018.1-g2	2.6767e-05	0.370667	0.936	0.749	0.0535339	cluster 6	EVM0000018.1-g
EVM0012037.1-g3	2.88409e-05	0.48878	0.756	0.489	0.0576818	cluster 6	EVM0012037.1-g
EVM0006129.1-g2	3.70259e-05	0.685862	0.718	0.448	0.0740518	cluster 6	EVM0006129.1-g
EVM0016868.1-g	6.50897e-05	0.288102	0.538	0.314	0.130179	cluster 6	EVM0016868.1-g
EVM0003919.1-g	7.20001e-05	1.6663	0.474	0.232	0.144	cluster 6	EVM0003919.1-g
EVM0004131.1-g1	7.52911e-05	0.260685	0.192	0.267	0.150582	cluster 6	EVM0004131.1-g
EVM0015032.1-g	8.52866e-05	0.300593	0.41	0.239	0.170573	cluster 6	EVM0015032.1-g
EVM0003649.1-g2	9.6976e-05	0.339334	0.449	0.255	0.193952	cluster 6	EVM0003649.1-g
EVM0011472.1-g2	9.88226e-05	0.355031	0.897	0.795	0.197645	cluster 6	EVM0011472.1-g
EVM0016919.1-g2	0.00018671	0.570565	0.449	0.259	0.37342	cluster 6	EVM0016919.1-g
EVM0013041.1-g	0.000197596	0.279418	0.385	0.218	0.395192	cluster 6	EVM0013041.1-g
EVM0012193.1-g2	0.000203968	0.308274	0.692	0.462	0.407937	cluster 6	EVM0012193.1-g
EVM0005519.1-g	0.000248104	0.494137	0.897	0.779	0.496208	cluster 6	EVM0005519.1-g
EVM0019353.1-g	0.00034133	1.01608	0.41	0.198	0.682661	cluster 6	EVM0019353.1-g
EVM0013482.1-g1	0.000453539	1.33039	0.526	0.341	0.907079	cluster 6	EVM0013482.1-g
EVM0018062.1-g1	0.000617767	0.472977	0.397	0.221	1	cluster 6	EVM0018062.1-g
EVM0006821.1-g1	0.000639141	0.337226	0.859	0.651	1	cluster 6	EVM0006821.1-g
EVM0002256.1-g3	0.000652162	0.377995	0.897	0.673	1	cluster 6	EVM0002256.1-g
EVM0001147.1-g	0.000830333	0.517675	0.423	0.252	1	cluster 6	EVM0001147.1-g
EVM0018126.1-g1	0.00091607	0.715528	0.218	0.255	1	cluster 6	EVM0018126.1-g
EVM0012183.1-g1	0.000970561	0.313476	0.41	0.246	1	cluster 6	EVM0012183.1-g
EVM0003102.1-g	0.00111038	0.808435	0.423	0.275	1	cluster 6	EVM0003102.1-g
EVM0014459.1-g2	0.00120997	0.792737	0.564	0.378	1	cluster 6	EVM0014459.1-g
EVM0018141.1-g1	0.00164686	0.341945	0.41	0.225	1	cluster 6	EVM0018141.1-g
EVM0002484.2-g3	0.00169049	1.39606	0.423	0.254	1	cluster 6	EVM0002484.2-g
EVM0016599.1-g1	0.00188487	0.652664	0.436	0.279	1	cluster 6	EVM0016599.1-g
EVM0012834.1-g	0.00233398	0.305327	0.538	0.372	1	cluster 6	EVM0012834.1-g
EVM0002278.2-g1	0.00240908	0.343459	0.5	0.336	1	cluster 6	EVM0002278.2-g
EVM0012033.1-g1	0.00305061	0.496856	0.449	0.278	1	cluster 6	EVM0012033.1-g
EVM0007349.1-g	0.00361084	1.07334	0.487	0.304	1	cluster 6	EVM0007349.1-g
EVM0011868.1-g	0.00396419	0.838955	0.436	0.291	1	cluster 6	EVM0011868.1-g
EVM0008731.1-g1	0.00397583	0.886159	0.423	0.25	1	cluster 6	EVM0008731.1-g
EVM0008679.1-g2	0.00422234	0.383891	0.205	0.26	1	cluster 6	EVM0008679.1-g
EVM0002750.1-g1	0.00442656	0.987054	0.423	0.244	1	cluster 6	EVM0002750.1-g
EVM0009606.1-g1	0.00446728	0.807625	0.538	0.387	1	cluster 6	EVM0009606.1-g
EVM0007133.1-g	0.00457572	0.872741	0.423	0.232	1	cluster 6	EVM0007133.1-g
EVM0017691.1-g	0.00494281	0.283208	0.397	0.254	1	cluster 6	EVM0017691.1-g
EVM0013499.1-g2	0.00596687	0.27493	0.692	0.524	1	cluster 6	EVM0013499.1-g
EVM0003243.1-g1	0.00626418	0.378867	0.372	0.228	1	cluster 6	EVM0003243.1-g
EVM0003954.1-g1	0.00660799	0.518859	0.449	0.292	1	cluster 6	EVM0003954.1-g
EVM0009962.1-g1	0.00776847	0.406451	0.974	0.896	1	cluster 6	EVM0009962.1-g
EVM0019334.1-g3	0.00796626	0.344726	0.462	0.253	1	cluster 6	EVM0019334.1-g
EVM0001959.1-g1	0.00977925	0.934825	0.321	0.073	1	cluster 6	EVM0001959.1-g
EVM0001959.1-g2	1.31449e-39	1.61075	0.634	0.073	2.62899e-36	cluster 7	EVM0001959.1-g
EVM0014406.1-g	1.37534e-26	1.7447	0.659	0.138	2.75068e-23	cluster 7	EVM0014406.1-g
EVM0008690.1-g2	4.44516e-26	4.66404	0.976	0.48	8.89032e-23	cluster 7	EVM0008690.1-g
EVM0002600.1-g1	6.37686e-23	2.41629	0.805	0.265	1.27537e-19	cluster 7	EVM0002600.1-g
EVM0005198.1-g1	7.40923e-23	4.55032	0.902	0.376	1.48185e-19	cluster 7	EVM0005198.1-g
EVM0010904.1-g	9.96884e-22	1.33204	0.61	0.127	1.99377e-18	cluster 7	EVM0010904.1-g
EVM0006960.1-g2	1.16109e-21	1.67116	0.561	0.091	2.32219e-18	cluster 7	EVM0006960.1-g
EVM0009942.1-g3	6.39416e-20	1.95546	0.902	0.323	1.27883e-16	cluster 7	EVM0009942.1-g
EVM0001541.1-g1	9.8041e-19	0.736056	0.488	0.095	1.96082e-15	cluster 7	EVM0001541.1-g
EVM0017594.1-g2	1.62951e-17	2.39125	0.707	0.241	3.25902e-14	cluster 7	EVM0017594.1-g
EVM0012228.1-g3	4.1437e-17	2.70434	0.878	0.484	8.2874e-14	cluster 7	EVM0012228.1-g
EVM0013203.1-g3	2.00982e-16	2.02523	0.829	0.309	4.01964e-13	cluster 7	EVM0013203.1-g
EVM0016857.1-g2	1.17747e-15	0.73968	0.512	0.125	2.35493e-12	cluster 7	EVM0016857.1-g
EVM0009382.1-g4	2.93264e-15	1.54285	1	0.62	5.86528e-12	cluster 7	EVM0009382.1-g
EVM0007071.1-g	3.62277e-15	0.297964	0.439	0.09	7.24555e-12	cluster 7	EVM0007071.1-g
EVM0012922.1-g1	3.96612e-15	1.32146	0.61	0.189	7.93223e-12	cluster 7	EVM0012922.1-g
EVM0009645.1-g3	8.2802e-15	2.18106	0.805	0.293	1.65604e-11	cluster 7	EVM0009645.1-g
EVM0001887.1-g4	2.08843e-14	1.81239	0.902	0.451	4.17686e-11	cluster 7	EVM0001887.1-g
EVM0002922.1-g	3.6252e-14	0.259117	0.415	0.091	7.25039e-11	cluster 7	EVM0002922.1-g
EVM0009932.1-g2	5.33073e-14	1.46977	0.585	0.167	1.06615e-10	cluster 7	EVM0009932.1-g
EVM0008275.1-g	5.35617e-14	0.268117	0.415	0.089	1.07123e-10	cluster 7	EVM0008275.1-g
EVM0005079.1-g1	7.30281e-14	1.95146	0.634	0.224	1.46056e-10	cluster 7	EVM0005079.1-g
EVM0007072.1-g3	7.42395e-14	2.10226	0.878	0.493	1.48479e-10	cluster 7	EVM0007072.1-g
EVM0013504.1-g	7.96904e-14	0.263689	0.439	0.105	1.59381e-10	cluster 7	EVM0013504.1-g
EVM0017211.1-g	9.04894e-14	0.404238	0.341	0.028	1.80979e-10	cluster 7	EVM0017211.1-g
EVM0004139.1-g1	1.1504e-13	1.05911	0.61	0.224	2.3008e-10	cluster 7	EVM0004139.1-g
EVM0000861.1-g1	1.37433e-13	0.483175	0.488	0.108	2.74867e-10	cluster 7	EVM0000861.1-g
EVM0006005.1-g4	2.02776e-13	2.14022	0.829	0.421	4.05552e-10	cluster 7	EVM0006005.1-g
EVM0012152.1-g2	3.3626e-13	1.78744	0.61	0.209	6.72519e-10	cluster 7	EVM0012152.1-g
EVM0010139.1-g3	8.39848e-13	1.48925	0.902	0.439	1.6797e-09	cluster 7	EVM0010139.1-g
EVM0012845.1-g3	9.04404e-13	1.40489	0.902	0.414	1.80881e-09	cluster 7	EVM0012845.1-g
EVM0010994.1-g	1.20308e-12	0.637369	0.488	0.141	2.40616e-09	cluster 7	EVM0010994.1-g
EVM0010467.1-g2	1.60763e-12	1.05908	0.805	0.297	3.21526e-09	cluster 7	EVM0010467.1-g
EVM0018207.1-g1	1.73237e-12	1.52132	0.61	0.222	3.46474e-09	cluster 7	EVM0018207.1-g
EVM0010604.1-g	2.3513e-12	0.296701	0.415	0.081	4.70261e-09	cluster 7	EVM0010604.1-g
EVM0009416.1-g1	1.36399e-11	2.42379	0.707	0.328	2.72797e-08	cluster 7	EVM0009416.1-g
EVM0011997.1-g4	1.87111e-11	1.6188	0.732	0.361	3.74222e-08	cluster 7	EVM0011997.1-g
EVM0017950.1-g2	2.25605e-11	1.63062	0.902	0.499	4.5121e-08	cluster 7	EVM0017950.1-g
EVM0006295.1-g	4.38957e-11	0.360853	0.415	0.069	8.77914e-08	cluster 7	EVM0006295.1-g
EVM0003577.1-g2	8.97655e-11	3.06468	0.732	0.382	1.79531e-07	cluster 7	EVM0003577.1-g
EVM0009835.1-g1	1.0496e-10	1.37393	0.659	0.316	2.0992e-07	cluster 7	EVM0009835.1-g
EVM0001998.1-g	1.55301e-10	0.313597	0.415	0.118	3.10601e-07	cluster 7	EVM0001998.1-g
EVM0002339.1-g1	2.38793e-10	1.53319	0.659	0.309	4.77586e-07	cluster 7	EVM0002339.1-g
EVM0017514.1-g	3.4535e-10	0.771878	0.512	0.175	6.90699e-07	cluster 7	EVM0017514.1-g
EVM0006248.1-g4	6.8233e-10	1.10304	0.707	0.32	1.36466e-06	cluster 7	EVM0006248.1-g
EVM0004644.1-g	1.47779e-09	0.428873	0.415	0.12	2.95558e-06	cluster 7	EVM0004644.1-g
EVM0000731.1-g1	1.57631e-09	1.61666	0.561	0.214	3.15261e-06	cluster 7	EVM0000731.1-g
EVM0013092.1-g3	2.8863e-09	1.15329	0.902	0.575	5.77259e-06	cluster 7	EVM0013092.1-g
EVM0000656.1-g	2.97953e-09	0.756177	0.488	0.146	5.95905e-06	cluster 7	EVM0000656.1-g
EVM0002378.1-g	3.34533e-09	0.399457	0.463	0.163	6.69067e-06	cluster 7	EVM0002378.1-g
EVM0009117.1-g2	3.44153e-09	0.299522	0.439	0.139	6.88305e-06	cluster 7	EVM0009117.1-g
EVM0000121.1-g	3.48088e-09	0.847737	0.537	0.219	6.96176e-06	cluster 7	EVM0000121.1-g
EVM0010163.1-g2	3.81068e-09	1.2198	0.683	0.343	7.62136e-06	cluster 7	EVM0010163.1-g
EVM0000682.1-g4	7.11981e-09	1.63009	0.732	0.377	1.42396e-05	cluster 7	EVM0000682.1-g
EVM0014915.1-g3	9.86842e-09	1.28251	0.878	0.528	1.97368e-05	cluster 7	EVM0014915.1-g
EVM0006680.1-g4	1.30473e-08	1.90168	0.756	0.388	2.60947e-05	cluster 7	EVM0006680.1-g
EVM0009299.1-g	1.32178e-08	1.57452	0.829	0.511	2.64356e-05	cluster 7	EVM0009299.1-g
EVM0001091.1-g3	1.44641e-08	1.10991	0.805	0.452	2.89282e-05	cluster 7	EVM0001091.1-g
EVM0009554.1-g3	1.79406e-08	1.72383	0.634	0.301	3.58812e-05	cluster 7	EVM0009554.1-g
EVM0014016.1-g2	2.08252e-08	2.26059	0.634	0.287	4.16505e-05	cluster 7	EVM0014016.1-g
EVM0003464.1-g2	3.71315e-08	0.961878	0.707	0.377	7.4263e-05	cluster 7	EVM0003464.1-g
EVM0006341.1-g1	4.44615e-08	0.267357	0.488	0.19	8.8923e-05	cluster 7	EVM0006341.1-g
EVM0013032.1-g1	5.00358e-08	1.36517	0.561	0.271	0.000100072	cluster 7	EVM0013032.1-g
EVM0010199.1-g	7.92178e-08	0.278748	0.463	0.196	0.000158436	cluster 7	EVM0010199.1-g
EVM0012304.1-g1	8.2461e-08	1.03794	0.537	0.222	0.000164922	cluster 7	EVM0012304.1-g
EVM0013495.1-g3	8.28731e-08	0.945124	0.707	0.383	0.000165746	cluster 7	EVM0013495.1-g
EVM0000062.1-g	9.2868e-08	0.409184	0.439	0.173	0.000185736	cluster 7	EVM0000062.1-g
EVM0007240.1-g	1.0375e-07	0.80342	0.439	0.116	0.0002075	cluster 7	EVM0007240.1-g
EVM0000674.1-g	1.46237e-07	1.34315	0.488	0.199	0.000292474	cluster 7	EVM0000674.1-g
EVM0001672.1-g2	1.72914e-07	0.55858	0.463	0.179	0.000345827	cluster 7	EVM0001672.1-g
EVM0008289.1-g5	2.23698e-07	1.36982	0.805	0.506	0.000447397	cluster 7	EVM0008289.1-g
EVM0011410.1-g	2.4197e-07	0.307617	0.488	0.193	0.000483941	cluster 7	EVM0011410.1-g
EVM0000147.1-g1	2.45458e-07	0.722211	0.39	0.115	0.000490916	cluster 7	EVM0000147.1-g
EVM0000960.1-g5	2.81056e-07	0.912289	0.927	0.553	0.000562113	cluster 7	EVM0000960.1-g
EVM0018521.1-g	2.86019e-07	0.546013	0.512	0.205	0.000572039	cluster 7	EVM0018521.1-g
EVM0012093.1-g2	3.11474e-07	1.4016	0.488	0.23	0.000622947	cluster 7	EVM0012093.1-g
EVM0006456.1-g1	3.67592e-07	0.667275	0.488	0.208	0.000735184	cluster 7	EVM0006456.1-g
EVM0010852.1-g3	4.03862e-07	0.800627	0.537	0.214	0.000807723	cluster 7	EVM0010852.1-g
EVM0006092.1-g1	4.37873e-07	0.316136	0.463	0.178	0.000875746	cluster 7	EVM0006092.1-g
EVM0009772.1-g2	4.86105e-07	0.551029	0.561	0.281	0.000972209	cluster 7	EVM0009772.1-g
EVM0017165.1-g2	4.92036e-07	1.83347	0.659	0.343	0.000984072	cluster 7	EVM0017165.1-g
EVM0017293.1-g	7.19269e-07	0.325417	0.463	0.212	0.00143854	cluster 7	EVM0017293.1-g
EVM0015194.1-g	8.20658e-07	0.827407	0.317	0.049	0.00164132	cluster 7	EVM0015194.1-g
EVM0002321.1-g2	9.63316e-07	0.750144	0.561	0.28	0.00192663	cluster 7	EVM0002321.1-g
EVM0008218.1-g	9.73745e-07	0.539543	0.268	0.04	0.00194749	cluster 7	EVM0008218.1-g
EVM0012030.1-g2	1.18357e-06	1.33683	0.756	0.486	0.00236713	cluster 7	EVM0012030.1-g
EVM0014617.1-g3	1.38498e-06	1.4101	0.585	0.297	0.00276995	cluster 7	EVM0014617.1-g
EVM0010988.1-g3	1.40605e-06	0.874997	0.927	0.607	0.0028121	cluster 7	EVM0010988.1-g
EVM0017860.2-g1	1.41311e-06	1.11884	0.756	0.458	0.00282622	cluster 7	EVM0017860.2-g
EVM0014066.1-g	1.41578e-06	0.40888	0.488	0.232	0.00283156	cluster 7	EVM0014066.1-g
EVM0019165.1-g	1.64623e-06	0.428297	0.463	0.227	0.00329246	cluster 7	EVM0019165.1-g
EVM0019311.1-g	2.07053e-06	0.581492	0.415	0.148	0.00414105	cluster 7	EVM0019311.1-g
EVM0005604.1-g	2.28417e-06	0.36688	0.439	0.174	0.00456833	cluster 7	EVM0005604.1-g
EVM0004229.1-g2	2.31321e-06	0.558407	0.561	0.269	0.00462641	cluster 7	EVM0004229.1-g
EVM0016190.1-g1	2.3882e-06	1.03724	0.537	0.288	0.0047764	cluster 7	EVM0016190.1-g
EVM0017519.1-g	2.53011e-06	0.330167	0.537	0.265	0.00506023	cluster 7	EVM0017519.1-g
EVM0018062.1-g2	2.5329e-06	1.06906	0.488	0.222	0.00506579	cluster 7	EVM0018062.1-g
EVM0010864.1-g3	2.84319e-06	1.412	0.659	0.375	0.00568639	cluster 7	EVM0010864.1-g
EVM0018222.1-g2	3.13081e-06	1.37247	0.951	0.728	0.00626162	cluster 7	EVM0018222.1-g
EVM0010330.1-g1	3.59805e-06	0.806181	0.512	0.258	0.00719609	cluster 7	EVM0010330.1-g
EVM0009444.1-g3	3.81753e-06	1.39295	0.829	0.616	0.00763507	cluster 7	EVM0009444.1-g
EVM0010146.1-g	3.85008e-06	0.653401	0.488	0.248	0.00770016	cluster 7	EVM0010146.1-g
EVM0008630.1-g	3.95776e-06	0.527139	0.439	0.177	0.00791553	cluster 7	EVM0008630.1-g
EVM0014170.2-g	3.96074e-06	0.331353	0.463	0.22	0.00792147	cluster 7	EVM0014170.2-g
EVM0000907.1-g	4.85158e-06	0.398531	0.415	0.142	0.00970315	cluster 7	EVM0000907.1-g
EVM0001889.1-g2	5.545e-06	1.36377	0.561	0.3	0.01109	cluster 7	EVM0001889.1-g
EVM0015783.1-g1	6.29862e-06	0.813372	0.805	0.51	0.0125972	cluster 7	EVM0015783.1-g
EVM0018980.1-g4	6.39199e-06	1.34822	0.829	0.581	0.012784	cluster 7	EVM0018980.1-g
EVM0000209.1-g	6.42744e-06	1.06301	0.415	0.164	0.0128549	cluster 7	EVM0000209.1-g
EVM0015337.1-g3	6.57918e-06	1.55242	0.585	0.332	0.0131584	cluster 7	EVM0015337.1-g
EVM0011293.2-g3	7.20007e-06	1.20777	0.707	0.423	0.0144001	cluster 7	EVM0011293.2-g
EVM0012893.1-g1	8.06359e-06	0.523219	0.585	0.337	0.0161272	cluster 7	EVM0012893.1-g
EVM0005144.1-g1	8.64484e-06	0.713489	0.561	0.311	0.0172897	cluster 7	EVM0005144.1-g
EVM0013322.1-g1	9.04321e-06	0.388775	0.488	0.246	0.0180864	cluster 7	EVM0013322.1-g
EVM0013142.1-g	1.09674e-05	0.431584	0.537	0.279	0.0219349	cluster 7	EVM0013142.1-g
EVM0010501.1-g1	1.35303e-05	1.04514	0.634	0.353	0.0270606	cluster 7	EVM0010501.1-g
EVM0019366.1-g	1.41301e-05	0.796538	0.512	0.292	0.0282602	cluster 7	EVM0019366.1-g
EVM0007166.3-g2	1.43068e-05	0.935381	0.634	0.381	0.0286136	cluster 7	EVM0007166.3-g
EVM0010207.1-g1	1.60261e-05	1.31745	0.537	0.248	0.0320522	cluster 7	EVM0010207.1-g
[truncated: 436 more rows]

## Sheet: Table.s11
Table s11: Summary of the marker genes used in present studies
cell type	gene name	reference
Astrocytes	GLUL	Cahoy, J . D . et al . A transcriptome database for astrocytes, neurons, and oligodendrocytes: a new resource for understanding brain development and function . J . Neurosci . 28, 264–78 (2008) . Dimou, L . & Götz, M . Glial Cells as Progenitors and Stem Cells: New Roles in the Healthy and Diseased Brain . Physiol . Rev . 94, 709–737 (2014) . Kriegstein, A . R . & Götz, M . Radial glia diversity:…
Astrocytes	SLC1A3
Astrocytes	Slc1a2
Astrocytes	GFAP	Cahoy, J . D . et al . A transcriptome database for astrocytes, neurons, and oligodendrocytes: a new resource for understanding brain development and function . J . Neurosci . 28, 264–78 (2008) .
Astrocytes	ALDH1L1	Cahoy, J . D . et al . A transcriptome database for astrocytes, neurons, and oligodendrocytes: a new resource for understanding brain development and function . J . Neurosci . 28, 264–78 (2008) .
Astrocytes	S100B
Astrocytes	A2B5
Astrocytes	NOTCH1	Tanigaki K, Nogaki F, Takahashi J, Tashiro K, Kurooka H, Honjo T (January 2001). "Notch1 and Notch3 instructively restrict bFGF-responsive multipotent neural progenitor cells to an astroglial fate". Neuron. 29 (1): 45–55.
Astrocytes	Aldolase C
Astrocytes	Astrocytomas
Astrocytes	Aquaporin-4
Astrocytes	HES-1
Astrocytes	NDRG2
Astrocytes	survivin
Astrocytes	SOX9
Astrocytes	Connexin 43
Cholinergic neurons	VAChT	Erickson JD, Varoqui H, Schäfer MK, Modi W, Diebler MF, Weihe E, Rand J, Eiden LE, Bonner TI, Usdin TB. Functional identification of a vesicular acetylcholine transporter and its expression from a "cholinergic" gene locus. J Biol Chem. 1994 Sep 2;269(35):21929-32. PMID: 8071310.
Cholinergic neurons	Acetylcholinesterase
Cholinergic neurons	Choline transporter	Sarter, M . & Parikh, V . Choline transporters, cholinergic transmission and cognition . Nature 6, 48–56 (2005) .
Cholinergic neurons	CHAT
Cholinergic neurons	Acetylcholine
Dopaminergic neurons	SLC6A3	Hall, F . S . et al . Decreased vesicular monoamine transporter 2 (VMAT2) and dopamine transporter (DAT) function in knockout mice affects aging of dopaminergic systems . Neuropharmacology 76 Pt A, 146–55 (2014) .
Dopaminergic neurons	FOXA2	Hartfield, E . M . et al . Physiological characterisation of human iPS-derived dopaminergic neurons . PLoS One 9, (2014) .
Dopaminergic neurons	kcnj6	Reyes, S . et al . GIRK2 expression in dopamine neurons of the substantia nigra and ventral tegmental area . J . Comp . Neurol . 520, 2591–607 (2012) .
Dopaminergic neurons	LMX1B	Nakatani, T ., Kumai, M ., Mizuhara, E ., Minaki, Y . & Ono, Y . Lmx1a and Lmx1b cooperate with Foxa2 to coordinate the specification of dopaminergic neurons and control of floor plate cell differentiation in the developing mesencephalon . Dev . Biol . 339, 101–113 (2010) .
Dopaminergic neurons	Nr4a2	Jankovic, J ., Chen, S . & Le, W . D . The role of Nurr1 in the development of dopaminergic neurons and Parkinson’s disease . Prog . Neurobiol . 77, 128–138 (2005) .
Dopaminergic neurons	TH	Hartfield, E . M . et al . Physiological characterisation of human iPS-derived dopaminergic neurons . PLoS One 9, (2014) .
Dopaminergic neurons	TYRO
Dopaminergic neurons	TYROSINE
Glutamatergic neurons	Slc17a7	Baude, A ., Strube, C ., Tell, F . & Kessler, J .-P . Glutamatergic neurotransmission in the nucleus tractus solitarii: structural and functional characteristics . J . Chem . Neuroanat . 38, 145–53 (2009) . Wang, T . & Miller, K . E . Characterization of glutamatergic neurons in the rat atrial intrinsic cardiac ganglia that project to the cardiac ventricular wall . Neuroscience 329, 134–150 (2016…
Glutamatergic neurons	vGluT2	Wang, T . & Miller, K . E . Characterization of glutamatergic neurons in the rat atrial intrinsic cardiac ganglia that project to the cardiac ventricular wall . Neuroscience 329, 134–150 (2016) .
Glutamatergic neurons	NMDAR1
Glutamatergic neurons	GRIN2B
Glutamatergic neurons	Glutaminase	Wang, T . & Miller, K . E . Characterization of glutamatergic neurons in the rat atrial intrinsic cardiac ganglia that project to the cardiac ventricular wall . Neuroscience 329, 134–150 (2016) .
Glutamatergic neurons	Glutamine synthetase	Fernandes, S . P ., Dringen, R ., Lawen, A . & Robinson, S . R . Neurones express glutamine synthetase when deprived of glutamine or interaction with astrocytes . J . Neurochem . 114, 1527–36 (2010) .
GABAergic Neurons	GAT1	Bettler, B .+D32:D41, Kaupmann, K ., Mosbacher, J . & Gassmann, M . Molecular structure and physiological functions of GABA(B) receptors . Physiol . Rev . 84, 835–67 (2004) . Bráz, J . M . et al . Forebrain GABAergic Neuron Precursors Integrate into Adult Spinal Cord and Reduce Injury-Induced Neuropathic Pain . Neuron 74, 663–675 (2012) . Volk, D . W ., Sampson, A . R ., Zhang, Y ., Edelson, J . …
GABAergic Neurons	GABAB receptor 1 and 2
GABAergic Neurons	GAD65
GABAergic Neurons	GAD67
GABAergic Neurons	DARPP-32
GABAergic Neurons	NEUROPEPTIDE Y
GABAergic Neurons	NPY
Immature Neurons	DOUBLECORTIN	Francis F, Koulakoff A, Boucher D, Chafey P, Schaar B, Vinet M, et al. Doublecortin is a developmentally regulated, microtubule-associated protein expressed in migrating and differentiating neurons. Neuron. 1999;23:247-56 pubmed
Immature Neurons	tubb3	Katsetos, C . D . et al . Class III beta-tubulin isotype (beta III) in the adrenal medulla: I . Localization in the developing human adrenal medulla . Anat . Rec . 250, 335–43 (1998) . Menezes, J . R . & Luskin, M . B . Expression of neuron-specific tubulin defines a novel population in the proliferative layers of the developing telencephalon . J . Neurosci . 14, 5399–5416 (1994) . Geisert E, Fra…
Immature Neurons	NEUROD	Shin, J . et al . Single-Cell RNA-Seq with Waterfall Reveals Molecular Cascades underlying Adult Neurogenesis . Cell Stem Cell 17, 360–372 (2015) . Pollen, A . A . et al . Molecular Identity of Human Outer Radial Glia during Cortical Development . Cell 163, 55–67 (2015) . Martí-Mengual, U ., Varea, E ., Crespo, C ., Blasco-Ibáñez, J . M . & Nacher, J . Cells expressing markers of immature neurons…
Immature Neurons	TBR1	Englund, C . et al . Pax6, Tbr2, and Tbr1 Are Expressed Sequentially by Radial Glia, Intermediate Progenitor Cells, and post-mitotic Neurons in Developing Neocortex . J . Neurosci . 25, 247–251 (2005) .
Intermediate Progenitors	EOMES	Shin, J . et al . Single-Cell RNA-Seq with Waterfall Reveals Molecular Cascades underlying Adult Neurogenesis . Cell Stem Cell 17, 360–372 (2015) . Pollen, A . A . et al . Molecular Identity of Human Outer Radial Glia during Cortical Development . Cell 163, 55–67 (2015) . Martí-Mengual, U ., Varea, E ., Crespo, C ., Blasco-Ibáñez, J . M . & Nacher, J . Cells expressing markers of immature neurons…
Intermediate Progenitors	Ascl1
Intermediate Progenitors	TBR2	Englund, C . et al . Pax6, Tbr2, and Tbr1 Are Expressed Sequentially by Radial Glia, Intermediate Progenitor Cells, and post-mitotic Neurons in Developing Neocortex . J . Neurosci . 25, 247–251 (2005) .
Intermediate Progenitors	MASH1	Kim, E . J ., Ables, J . L ., Dickel, L . K ., Eisch, A . J . & Johnson, J . E . Ascl1 (Mash1) Defines Cells with Long-Term Neurogenic Potential in Subgranular and Subventricular Zones in Adult Mouse Brain . (2011) .
Intermediate Progenitors	PAX6	Englund, C . et al . Pax6, Tbr2, and Tbr1 Are Expressed Sequentially by Radial Glia, Intermediate Progenitor Cells, and post-mitotic Neurons in Developing Neocortex . J . Neurosci . 25, 247–251 (2005) .
Intermediate Progenitors	NEUROGENIN
Intermediate Progenitors	NEUROGENIN 2
Mature neurons	160 kDa Neurofilament medium	Trojanowski, J . Q ., Walkenstein, N . & Lee, V . M . Expression of neurofilament subunits in neurons of the central and peripheral nervous system: an immunohistochemical study with monoclonal antibodies . J . Neurosci . 6, 650–660 (1986) . Yuan, a ., Rao, M . V ., Veeranna & Nixon, R . a . Neurofilaments at a glance . J . Cell Sci . 125, 3257–3263 (2012) .
Mature neurons	200 kDa Neurofilament heavy
immature postmitotic neurons (retina)	Calretinin	Von Bohlen Und Halbach，O（2007; doi：10.1007 / s00441-007-0432-4。PMID 17541643
Mature neurons	MAP2	Soltani, M . H . et al . Microtubule-associated protein 2, a marker of neuronal differentiation, induces mitotic defects, inhibits growth of melanoma cells, and predicts metastatic potential of cutaneous melanoma . Am . J . Pathol . 166, 1841–1850 (2005) .
Mature neurons	RBFOX3	Mullen, R . J ., Buck, C . R . & Smith, A . M . NeuN, a neuronal specific nuclear protein in vertebrates . Development 116, 201–211 (1992) . Mullen R, Buck C, Smith A. NeuN, a neuronal specific nuclear protein in vertebrates. Development. 1992;116:201-11 pubmed Cannon J, Greenamyre J. NeuN is not a reliable marker of dopamine neurons in rat substantia nigra. Neurosci Lett. 2009;464:14-7 pubmed 出版…
Mature neurons	NEF-H
Mature neurons	NEF-L
Mature neurons	NEF-M
Mature neurons	Eno2	Marangos P J, Schmechel D E. Neuron specific enolase, a clinically useful marker for neurons and neuroendocrine cells[J]. Annual review of neuroscience, 1987, 10(1): 269-295.；Tanapat, Patima (2013). "Neuronal Cell Markers". Materials and Methods. 3. doi:10.13070/mm.en.3.196
Mature neurons	Synaptophysin	Kwon, S . E . & Chapman, E . R . Synaptophysin regulates the kinetics of synaptic vesicle endocytosis in central neurons . Neuron 70, 847–54 (2011) .
Mature neurons	dlg4	El-Husseini, A . E . et al . PSD-95 involvement in maturation of excitatory synapses . Science 290, 1364–8 (2000) .
Mature neurons	MAPT
Mature neurons	THY1
Mature neurons	UCHL1
Mature neurons	tubb3	Lee M, Tuttle J, Rebhun L, Cleveland D, Frankfurter A. The expression and posttranslational modification of a neuron-specific beta-tubulin isotype during chick embryogenesis. Cell Motil Cytoskeleton. 1990;17:118-32 pubmed Francis F, Koulakoff A, Boucher D, Chafey P, Schaar B, Vinet M, et al. Doublecortin is a developmentally regulated, microtubule-associated protein expressed in migrating and dif…
Microglia	CD40	Ponomarev, E . D ., Shriver, L . P . & Dittel, B . N . CD40 Expression by Microglial Cells Is Required for Their Completion of a Two-Step Activation Process during Central Nervous System Autoimmune Inflammation . J . Immunol . 176, 1402–1410 (2006) .
Microglia	Aif1	Imai, Y ., Ibata, I ., Ito, D ., Ohsawa, K . & Kohsaka, S . A novel gene iba1 in the major histocompatibility complex class III region encoding an EF hand protein expressed in a monocytic lineage . Biochem . Biophys . Res . Commun . 224, 855–62 (1996) . Ito, D ., Tanaka, K ., Suzuki, S ., Dembo, T . & Fukuuchi, Y . Enhanced Expression of Iba1, Ionized Calcium-Binding Adapter Molecule 1, After Tra…
Microglia	CD68	Patel, A . R ., Ritzel, R ., McCullough, L . D . & Liu, F . Microglia and ischemic stroke: A double-edged sword . International Journal of Physiology, Pathophysiology and Pharmacology 5, 73–90 (2013) . Becher, B . & Antel, J . P . Comparison of phenotypic and functional properties of immediately ex vivo and cultured human adult microglia . Glia 18, 1–10 (1996) . Ford, A . L ., Goodsall, A . L ., …
Microglia	CYSTAIN 3
Microglia	EMR1
Microglia	P2RY12
Microglia	FCRL4
Microglia	Mertk
Microglia	CX3CR1
Microglia	ITGAM
Microglia	CD45
Microglia	TMEM119	Satoh J, Kino Y, Asahina N, Takitani M, Miyoshi J, Ishida T, Saito Y. TMEM119 marks a subset of microglia in the human brain. Neuropathology. 2016 Feb;36(1):39-49. doi: 10.1111/neup.12235. Epub 2015 Aug 6. PMID: 26250788.
Microglia	AIF1	Expression of allograft inflammatory factor-1 in Tlymphocytes: a role in T-lymphocyte activation and proliferative arteriopathies
Microglia	C1QA/B
Microglia	CX3CR1
Motor Neuron	HB9
Motor Neuron	ISLET-1/2
Motor Neuron	NEUROGENIN-2
Oligodendrocytes	CNP	Barbarese, E . et al . Expression and localization of myelin basic protein in oligodendrocytes and transfected fibroblasts . J . Neurochem . 51, 1737–45 (1988) . Dyer, C . A ., Hickey, W . F . & Geisert, E . E . Myelin/oligodendrocyte-specific protein: a novel surface membrane protein that associates with microtubules . J . Neurosci . Res . 28, 607–13 (1991) . Marques, S . et al . Oligodendrocyte…
Oligodendrocytes	MBP
Oligodendrocytes	OLIG1
Oligodendrocytes	OLIG3
Oligodendrocytes	OSP
Oligodendrocyte precursor cells	PDGF
Oligodendrocyte precursor cells	Cspg4
Oligodendrocytes	MOG	Scolding, N . J . et al . Myelin-oligodendrocyte glycoprotein (MOG) is a surface marker of oligodendrocyte maturation . J . Neuroimmunol . 22, 169–176 (1989) .
Oligodendrocytes	SOX10	Pozniak, C . D . et al . Sox10 directs neural stem cells toward the oligodendrocyte lineage by decreasing Suppressor of Fused expression . Proc . Natl . Acad . Sci . U . S . A . 107, 21795–800 (2010) .
Oligodendrocytes	OLIG2	Mei, F . et al . Stage-specific deletion of Olig2 conveys opposing functions on differentiation and maturation of oligodendrocytes . J . Neurosci . 33, 8454–62 (2013) . Zhou, Q ., Choi, G . & Anderson, D . J . The bHLH transcription factor Olig2 Promotes oligodendrocyte differentiation in collaboration with Nkx2 .2 . Neuron 31, 791–807 (2001) .
Oligodendrocytes	MAG
Radial Glia	vimentin	Ivaska J, Pallari H, Nevo J, Eriksson J. Novel functions of vimentin in cell adhesion, migration, and signaling. Exp Cell Res. 2007;313:2050-62 pubmed Jiang S, Slinn J, Aylsworth A, Hou S. Vimentin participates in microglia activation and neurotoxicity in cerebral ischemia. J Neurochem. 2012;122:764-74 pubmed 出版商 Wang K, Bekar L, Furber K, Walz W. Vimentin-expressing proximal reactive astrocytes …
Radial Glia	nes
Radial Glia	PAX6	Heins, N . et al . Glial cells generate neurons: the role of the transcription factor Pax6 . Nat . Neurosci . 5, 308–315 (2002) .
Radial Glia	slc1a3
Radial Glia	Fabp7
Radial Glia	cadh2
Radial Glia	TN-C
Radial Glia	BLP
Schwann cell precursor	SOX10 GAP43 BLBP MPZ Dhh P75NTR	Jessen, K . R . & Mirsky, R . The origin and development of glial cells in peripheral nerves . Nat . Rev . Neurosci . 6, 671–82 (2005) . Jessen, K . R ., Mirsky, R . & Lloyd, A . C . Schwann Cells: Development and Role in Nerve Repair . Cold Spring Harb . Perspect . Biol . 7, a020487 (2015) . Kuhlbrodt, K ., Herbarth, B ., Sock, E ., Hermans-Borgmeyer, I . & Wegner, M . Sox10, a novel transcripti…
Schwann cell myelinating	SOX10 S100 EGR2 MBP MPZ
Schwann cell nonmyelinating	SOX10 GAP43 S100 NCAM P75NTR
Schwann cell	GAP43
Schwann cell	NCAM
myelin sheath	MPZ
Serotonergic neurons	SLC6A4	Kittler, K ., Lau, T . & Schloss, P . Antagonists and substrates differentially regulate serotonin transporter cell surface expression in serotonergic neurons . Eur . J . Pharmacol . 629, 63–67 (2010) .
Serotonergic neurons	TPH
Serotonergic neurons	TPH2
Serotonergic neurons	Pet1	Hendricks, T . J . et al . Pet-1 ETS gene plays a critical role in 5-HT neuron development and is required for normal anxiety-like and aggressive behavior . Neuron 37, 233–247 (2003) . Liu, C . et al . Pet-1 is required across different stages of life to regulate serotonergic function . Nat . Neurosci . 13, 1190–1198 (2010) .
Serotonergic neurons	FEV
neural stem cell	Msi1
neural stem cell	NOTCH1
neural stem cell	SSEA1
neuroepithelial cells	occludin	Jessen, K . R . & Mirsky, R . The origin and development of glial cells in peripheral nerves . Nat . Rev . Neurosci . 6, 671–82 (2005) . Kriegstein, A . R . & Götz, M . Radial glia diversity: A matter of cell fate . Glia 43, 37–43 (2003) .
neuroepithelial cells	cdh1
neuroepithelial cells	E-CADHERIN
neuroepithelial cells	HES3	Kageyama, R ., Ohtsuka, T . & Kobayashi, T . Roles of Hes genes in neural development . Development Growth and Differentiation 50, (2008) .
neuroepithelial cells	HES1	Kageyama, R ., Ohtsuka, T . & Kobayashi, T . Roles of Hes genes in neural development . Development Growth and Differentiation 50, (2008) .
neuroepithelial cells	NOTCH1	Noisa, P ., Lund, C ., Kanduri, K ., Lund, R . & La, H . Notch signaling regulates the differentiation of neural crest from human pluripotent stem cells . J . Cell Sci . 127, 2083–2094 (2014) .
neuroepithelial cells	SOX10
neuroepithelial cells	SOX2	Papanayotou, C . et al . A mechanism regulating the onset of Sox2 expression in the embryonic neural plate . Plos Biol 6, e2 (2008) . Bylund, M ., Andersson, E ., Novitch, B . G . & Muhr, J . Vertebrate neurogenesis is counteracted by Sox1-3 activity . Nat Neurosci 6, 1162–1168 (2003) .
Purkinje cells	PRKG1	Feil R, Hartmann J, Luo C, Wolfsgruber W, Schilling K, Feil S, et al. Impairment of LTD and cerebellar learning by Purkinje cell-specific ablation of cGMP-dependent protein kinase I. J Cell Biol. 2003;163:295-302 pubmed
Purkinje cells	3′: 5′-phosphate-dependent protein kinase antiserum	De Camilli P, Miller P, Levitt P, Walter U, Greengard P. Anatomy of cerebellar Purkinje cells in the rat determined by a specific immunohistochemical marker. Neuroscience. 1984;11:761-817
Purkinje cells	aldoc	Hallem J, Thompson J, Gundappa Sulur G, Hawkes R, Bjaalie J, Bower J. Spatial correspondence between tactile projection patterns and the distribution of the antigenic Purkinje cell markers anti-zebrin I and anti-zebrin II in the cerebellar folium crus IIA of the rat. Neuroscience. 1999;93:1083-94 pubmed Pakan J, Iwaniuk A, Wylie D, Hawkes R, Marzban H. Purkinje cell compartmentation as revealed b…
Purkinje cells	ca8	Yan J, Jiao Y, Jiao F, Stuart J, Donahue L, Beamer W, et al. Effects of carbonic anhydrase VIII deficiency on cerebellar gene expression profiles in the wdl mouse. Neurosci Lett. 2007;413:196-201
Purkinje cells	Mprip	Nakamura Y, Yamamoto M, Oda E, Kanemura Y, Kodama E, Yamamoto A, et al. A novel marker for Purkinje cells, KIAA0864 protein. An analysis based on a monoclonal antibody HFB-16 in developing human cerebellum. J Histochem Cytochem. 2005;53:423-30
Purkinje cells	Itpr1	Morita T, Nakamura K, Sawada M, Shimada A, Sato K, Miyata H, et al. Inositol 1,4,5-triphosphate receptor protein immunohistochemistry of cerebellar Purkinje cells in two dogs with hypoglycemia. Vet Pathol. 2004;41:82-6 pubmed Maeda N, Kawasaki T, Nakade S, Yokota N, Taguchi T, Kasai M, et al. Structural and functional characterization of inositol 1,4,5-trisphosphate receptor channel from mouse ce…
Purkinje cells	calb1	Vigot R, Kado R, Batini C. Increased calbindin-D28K immunoreactivity in rat cerebellar Purkinje cell with excitatory amino acids agonists is not dependent on protein synthesis. Arch Ital Biol. 2004;142:69-75
Purkinje cells	cerebellin	Slemmon J, Danho W, Hempstead J, Morgan J. Cerebellin: a quantifiable marker for Purkinje cell maturation. Proc Natl Acad Sci U S A. 1985;82:7145-8 pubmed Slemmon J, Goldowitz D, Blacher R, Morgan J. Evidence for the transneuronal regulation of cerebellin biosynthesis in developing Purkinje cells. J Neurosci. 1988;8:4603-11
Purkinje cells	clu	Yasuhara O, Aimi Y, Yamada T, Matsuo A, McGeer E, McGeer P. Clusterin as a marker for ischaemic Purkinje cells in human brain. Neurodegeneration. 1994;3:325-9
Purkinje cells	GAD67/67-kDa isoform of glutamic acid decarboxylase	Zanjani H, Lemaigre Dubreuil Y, Tillakaratne N, Blokhin A, McMahon R, Tobin A, et al. Cerebellar Purkinje cell loss in aging Hu-Bcl-2 transgenic mice. J Comp Neurol. 2004;475:481-92
Purkinje cells	HDAC6	Southwood C, Peppi M, Dryden S, Tainsky M, Gow A. Microtubule deacetylases, SirT2 and HDAC6, in the nervous system. Neurochem Res. 2007;32:187-95
Purkinje cells	NMDA-NR1/NMDA-R1 receptor subtype	Kakegawa W, Tsuzuki K, Iino M, Ozawa S. Functional NMDA receptor channels generated by NMDAR2B gene transfer in rat cerebellar Purkinje cells. Eur J Neurosci. 2003;17:887-91
Purkinje cells	PCA-1/PCA-2	Pittock S, Kryzer T, Lennon V. Paraneoplastic antibodies coexist and predict cancer, not neurological syndrome. Ann Neurol. 2004;56:715-9 pubmed Vernino S, Lennon V. New Purkinje cell antibody (PCA-2): marker of lung cancer-related neurological autoimmunity. Ann Neurol. 2000;47:297-305 pubmed Lee H, Lennon V, Camilleri M, Prather C. Paraneoplastic gastrointestinal motor dysfunction: clinical and …
Purkinje cells	Atp2b1	Tolosa de Talamoni N, Smith C, Wasserman R, Beltramino C, Fullmer C, Penniston J. Immunocytochemical localization of the plasma membrane calcium pump, calbindin-D28k, and parvalbumin in Purkinje cells of avian and mammalian cerebellum. Proc Natl Acad Sci U S A. 1993;90:11949-53
Purkinje cells	Atp2b2	Kurnellas M, Lee A, Li H, Deng L, Ehrlich D, Elkabes S. Molecular alterations in the cerebellum of the plasma membrane calcium ATPase 2 (PMCA2)-null mouse indicate abnormalities in Purkinje neurons. Mol Cell Neurosci. 2007;34:178-88 pubmed Sepulveda M, Hidalgo Sanchez M, Marcos D, Mata A. Developmental distribution of plasma membrane Ca2+-ATPase isoforms in chick cerebellum. Dev Dyn. 2007;236:122…
Purkinje cells	SERCA	Sepulveda M, Hidalgo Sanchez M, Mata A. A developmental profile of the levels of calcium pumps in chick cerebellum. J Neurochem. 2005;95:673-83
adrenergic neurons	ADRA1A	Hirasawa A, Shibata K, Horie K, Takei Y, Obika K, Tanaka T, Muramoto N, Takagaki K, Yano J, Tsujimoto G. Cloning, functional expression and tissue distribution of human alpha 1c-adrenoceptor splice variants. FEBS Lett. 1995 Apr 24;363(3):256-60. doi: 10.1016/0014-5793(95)00330-c. PMID: 7737411.

## Sheet: Table.s12
Table s12: counts of protocadherin, GPCR, and C2H2 ZNF genes in each cell cluster
cell type	C2H2 ZNF	GPCR	protcadherin
CellType_1	0	2	3
CellType_2	5	24	21
CellType_3	3	5	16
CellType_4	3	8	7
CellType_5	1	4	1
CellType_6	6	5	1
CellType_7	5	6	16
CellType_8	4	7	7

## Sheet: Table.s13
Table s13: Averag expression of protocadherin marker genes in each cell cluster
	CellType1	CellType2	CellType3	CellType4	CellType5	CellType6	CellType7	CellType8
EVM0018377.1-g	9.23248	5.28721	1.56135	1.56332	1.06123	1.21796	14.0415	7.40622
EVM0019212.1-g	0.358383	0.058418	0.12709	0.0854089	0.220173	0.877828	0.173103	0
EVM0016618.1-g	0.819953	0.22885	0.109373	0.236462	2.61273	2.55745	0	0.108696
EVM0013760.1-g	0.326723	3.29955	2.23428	0.423045	0.116911	0.570502	2.39305	0.79874
EVM0009840.1-g	0.0314063	0.395468	0.0148365	0	0	0.044955	0	1.96038
EVM0012893.1-g	0.395662	1.03433	0.384775	0.350911	0.172079	0.250404	0.912977	0.985595
EVM0000731.1-g	0.105049	1.30574	0.295131	0.878002	0.177106	0.0658115	2.60125	0.56038
EVM0008151.1-g	0.350762	0.679395	0.325919	0.0411987	0.0353677	0.0907005	0	0.145053
EVM0015818.1-g	1.90422	2.82324	2.00295	2.44184	0.403071	0.770882	2.09528	4.38772
EVM0003944.1-g	0.586484	1.34513	0.613561	0.457857	1.00104	0.432873	1.24871	0.946253
EVM0007072.1-g	1.77356	2.70057	3.41343	4.32355	0.168256	0.365974	11.1575	0.926732
EVM0009645.1-g	0.410006	1.8733	2.15646	3.16049	0.195705	0.235826	7.56565	0.927818
EVM0012983.1-g	0.189349	0.714651	0.818428	1.12071	0.00764687	0.192678	0.567298	0.169832
EVM0000861.1-g	0.0276714	0.328514	0.0334236	0.0261865	0.0287224	0	0.351758	0.853371
EVM0016737.1-g	0.0133583	0.449768	0.0483623	0.095723	0	0	0	0.06792
EVM0005079.1-g	0.0583249	0.642753	0.642566	0.091421	0	0.028364	3.19942	0.360001
EVM0019216.1-g	0.312725	1.20135	3.11331	2.40173	0.0436085	0.355926	0.989896	1.0571
EVM0018841.1-g	0.328107	1.2279	2.41499	4.59111	0.0745414	0.216545	1.52971	3.71012
EVM0014090.1-g	0.111285	0.756795	0.00899291	0.0875286	0.0277208	0.0993412	0	0.281493
EVM0014617.1-g	0.14527	0.665384	1.12089	1.71743	0.175218	0.0692531	2.5433	0.272859
EVM0009932.1-g	0.067924	0.442517	0.871904	0.140155	0.0400251	0.0129552	2.2677	0.189247
EVM0005512.1-g	0.499061	0.725747	0.484901	0.153218	0	0.0635311	0	0.167605
EVM0009554.1-g	0.193204	0.931938	1.13833	1.42332	0.118119	0.0364257	3.5327	0.380288
EVM0003938.1-g	0.0136447	0.288259	0.0621275	0.170077	0.0490196	0.0993396	0	0.139198
EVM0008943.1-g	0.0096677	0.166596	0.664382	0.0818645	0	0.0168447	0	0
EVM0019216.1-g	0.312725	1.20135	3.11331	2.40173	0.0436085	0.355926	0.989896	1.0571
EVM0012774.1-g	0.182945	0.295415	2.4726	0	0.232344	0.127148	0.131768	0
EVM0019442.1-g	0.0243201	0.154811	0.513278	0.0641153	0	0	0	0.146135
EVM0002339.1-g	0.240849	0.524038	2.57274	0.176385	0.0747994	0.422755	3.00804	1.61627
EVM0006092.1-g	0.088755	0.295032	0.908774	0.0256342	0	0.130401	0.402646	0.0838026
EVM0018841.1-g	0.328107	1.2279	2.41499	4.59111	0.0745414	0.216545	1.52971	3.71012
EVM0009645.1-g	0.410006	1.8733	2.15646	3.16049	0.195705	0.235826	7.56565	0.927818
EVM0009932.1-g	0.067924	0.442517	0.871904	0.140155	0.0400251	0.0129552	2.2677	0.189247
EVM0009554.1-g	0.193204	0.931938	1.13833	1.42332	0.118119	0.0364257	3.5327	0.380288
EVM0013760.1-g	0.326723	3.29955	2.23428	0.423045	0.116911	0.570502	2.39305	0.79874
EVM0007810.1-g	0.518046	0.817025	1.43368	0.175549	0.134436	0.292274	0.364963	0.679607
EVM0012983.1-g	0.189349	0.714651	0.818428	1.12071	0.00764687	0.192678	0.567298	0.169832
EVM0019384.1-g	0.144195	0.154062	0.411993	0	0.254048	0.0245886	0	0.0461732
EVM0007072.1-g	1.77356	2.70057	3.41343	4.32355	0.168256	0.365974	11.1575	0.926732
EVM0014617.1-g	0.14527	0.665384	1.12089	1.71743	0.175218	0.0692531	2.5433	0.272859
EVM0018841.1-g	0.328107	1.2279	2.41499	4.59111	0.0745414	0.216545	1.52971	3.71012
EVM0019216.1-g	0.312725	1.20135	3.11331	2.40173	0.0436085	0.355926	0.989896	1.0571
EVM0012983.1-g	0.189349	0.714651	0.818428	1.12071	0.00764687	0.192678	0.567298	0.169832
EVM0009554.1-g	0.193204	0.931938	1.13833	1.42332	0.118119	0.0364257	3.5327	0.380288
EVM0014617.1-g	0.14527	0.665384	1.12089	1.71743	0.175218	0.0692531	2.5433	0.272859
EVM0007072.1-g	1.77356	2.70057	3.41343	4.32355	0.168256	0.365974	11.1575	0.926732
EVM0009645.1-g	0.410006	1.8733	2.15646	3.16049	0.195705	0.235826	7.56565	0.927818
EVM0016618.1-g	0.819953	0.22885	0.109373	0.236462	2.61273	2.55745	0	0.108696
EVM0016618.1-g	0.819953	0.22885	0.109373	0.236462	2.61273	2.55745	0	0.108696
EVM0009645.1-g	0.410006	1.8733	2.15646	3.16049	0.195705	0.235826	7.56565	0.927818
EVM0009932.1-g	0.067924	0.442517	0.871904	0.140155	0.0400251	0.0129552	2.2677	0.189247
EVM0005079.1-g	0.0583249	0.642753	0.642566	0.091421	0	0.028364	3.19942	0.360001
EVM0007072.1-g	1.77356	2.70057	3.41343	4.32355	0.168256	0.365974	11.1575	0.926732
EVM0000861.1-g	0.0276714	0.328514	0.0334236	0.0261865	0.0287224	0	0.351758	0.853371
EVM0002339.1-g	0.240849	0.524038	2.57274	0.176385	0.0747994	0.422755	3.00804	1.61627
EVM0000731.1-g	0.105049	1.30574	0.295131	0.878002	0.177106	0.0658115	2.60125	0.56038
EVM0009554.1-g	0.193204	0.931938	1.13833	1.42332	0.118119	0.0364257	3.5327	0.380288
EVM0006092.1-g	0.088755	0.295032	0.908774	0.0256342	0	0.130401	0.402646	0.0838026
EVM0014617.1-g	0.14527	0.665384	1.12089	1.71743	0.175218	0.0692531	2.5433	0.272859
EVM0012893.1-g	0.395662	1.03433	0.384775	0.350911	0.172079	0.250404	0.912977	0.985595
EVM0019216.1-g	0.312725	1.20135	3.11331	2.40173	0.0436085	0.355926	0.989896	1.0571
EVM0013760.1-g	0.326723	3.29955	2.23428	0.423045	0.116911	0.570502	2.39305	0.79874
EVM0018841.1-g	0.328107	1.2279	2.41499	4.59111	0.0745414	0.216545	1.52971	3.71012
EVM0018377.1-g	9.23248	5.28721	1.56135	1.56332	1.06123	1.21796	14.0415	7.40622
EVM0003944.1-g	0.586484	1.34513	0.613561	0.457857	1.00104	0.432873	1.24871	0.946253
EVM0009840.1-g	0.0314063	0.395468	0.0148365	0	0	0.044955	0	1.96038
EVM0017197.1-g	0.0286363	0.140056	0.00244965	0	0	0	0.0355854	0.418198
EVM0018841.1-g	0.328107	1.2279	2.41499	4.59111	0.0745414	0.216545	1.52971	3.71012
EVM0000861.1-g	0.0276714	0.328514	0.0334236	0.0261865	0.0287224	0	0.351758	0.853371
EVM0015091.1-g	0.245645	0.0954945	0.0890086	0	0	0	0	0.491363
EVM0015818.1-g	1.90422	2.82324	2.00295	2.44184	0.403071	0.770882	2.09528	4.38772
EVM0000731.1-g	0.105049	1.30574	0.295131	0.878002	0.177106	0.0658115	2.60125	0.56038
	0.627304	1.16757	1.29139	1.31534	0.25699	0.330879	2.58153	1.09619

## Sheet: Table.s14
Table s14: averag expression of protocadherin genes in each cell cluster
gene	CellType1	CellType2	CellType3	CellType4	CellType5	CellType6	CellType7	CellType8
EVM0018377.1-g	9.23248	5.28721	1.56135	1.56332	1.06123	1.21796	14.0415	7.40622
EVM0015920.1-g	0.423331	0.629255	0.807376	1.13715	0.499818	0.503413	0.126703	0.915179
EVM0005437.1-g	0.0747031	0.102743	0.0666976	0.0799735	0	0	0.0872638	0
EVM0005027.1-g	0.544907	0.137068	0.292335	0.0420658	0.144794	0.0245886	0	0.090344
EVM0017120.1-g	0.136759	0.175796	0.120583	0.192445	0.0559075	0.0458366	0.128167	0.251993
EVM0008760.1-g	0.210964	0.245849	0.127364	0.104661	0.122888	0	0.283217	0.179935
EVM0015230.1-g	0.031623	0.161477	0.512247	0	0.00764687	0.0455462	1.04179	0
EVM0004406.1-g	0.0255719	0.0738225	0.0499427	0	0	0.0142927	0.454215	0
EVM0013760.1-g	0.326723	3.29955	2.23428	0.423045	0.116911	0.570502	2.39305	0.79874
EVM0008943.1-g	0.0096677	0.166596	0.664382	0.0818645	0	0.0168447	0	0
EVM0002339.1-g	0.240849	0.524038	2.57274	0.176385	0.0747994	0.422755	3.00804	1.61627
EVM0016513.1-g	0.0342978	0.256529	0.188632	0	0	0	0	0.0774857
EVM0006092.1-g	0.088755	0.295032	0.908774	0.0256342	0	0.130401	0.402646	0.0838026
EVM0005047.1-g	1.01451	1.89551	2.4047	1.92471	0.0704437	0.485378	6.89606	1.11952
EVM0017557.1-g	0.519504	1.01226	1.00005	0.918859	0.150358	0.174723	3.26914	0.97623
EVM0009645.1-g	0.410006	1.8733	2.15646	3.16049	0.195705	0.235826	7.56565	0.927818
EVM0009554.1-g	0.193204	0.931938	1.13833	1.42332	0.118119	0.0364257	3.5327	0.380288
EVM0014617.1-g	0.14527	0.665384	1.12089	1.71743	0.175218	0.0692531	2.5433	0.272859
EVM0009808.1-g	0.0446615	0.207486	0.243004	0.695192	0	0.0611666	1.91294	0
EVM0005910.1-g	0.132778	0.371784	0.414649	0.617724	0.0278257	0.0785939	1.21899	0.146964
EVM0018841.1-g	0.328107	1.2279	2.41499	4.59111	0.0745414	0.216545	1.52971	3.71012
EVM0005079.1-g	0.0583249	0.642753	0.642566	0.091421	0	0.028364	3.19942	0.360001
EVM0008521.1-g	0.0113841	0.126024	0.00798622	0	0	0	0.299121	0.278512
EVM0015091.1-g	0.245645	0.0954945	0.0890086	0	0	0	0	0.491363
EVM0017197.1-g	0.0286363	0.140056	0.00244965	0	0	0	0.0355854	0.418198
EVM0003944.1-g	0.586484	1.34513	0.613561	0.457857	1.00104	0.432873	1.24871	0.946253
EVM0008151.1-g	0.350762	0.679395	0.325919	0.0411987	0.0353677	0.0907005	0	0.145053
EVM0014685.1-g	0.0144631	0.00378872	0.0191571	0.0336364	0.0285413	0.477064	0	0
EVM0001917.1-g	0.252619	0.0911991	0.0622577	0	0.903377	1.04227	0.15756	0.11783
EVM0016618.1-g	0.819953	0.22885	0.109373	0.236462	2.61273	2.55745	0	0.108696
EVM0009705.1-g	0.0906227	0.00589882	0	0.0668105	0.310489	0.130271	0.0555586	0
EVM0012389.1-g	0.2813	0.112196	0.0562384	0.123765	0.254092	0.559145	0	0
EVM0014411.1-g	0.00994637	0.00419367	0	0	0.0297841	0.0364426	0	0
EVM0019212.1-g	0.358383	0.058418	0.12709	0.0854089	0.220173	0.877828	0.173103	0
EVM0004234.1-g	0.0851743	0.0282035	0.0214388	0	0.27726	0.249044	0.368763	0.123572
EVM0011485.1-g	0.0169743	0.0281244	0	0	0.0592933	0	0	0.181923
EVM0008074.1-g	0.0271093	0.0651417	0.140257	0.0279394	0.076743	0.0664768	0.141311	0.832372
EVM0012970.2-g	0.17411	0.749803	1.14992	0.291502	0.084833	0.101377	3.09448	0.332308
EVM0009777.1-g	0.254003	0.477247	0.645626	0.185788	0.00764687	0.00875539	0.344429	0.468856
EVM0015818.1-g	1.90422	2.82324	2.00295	2.44184	0.403071	0.770882	2.09528	4.38772
EVM0018360.1-g	0.588816	1.09699	1.11323	1.41603	0.157797	0.0942898	0.428897	3.00714
EVM0019216.1-g	0.312725	1.20135	3.11331	2.40173	0.0436085	0.355926	0.989896	1.0571
EVM0007810.1-g	0.518046	0.817025	1.43368	0.175549	0.134436	0.292274	0.364963	0.679607
EVM0008301.1-g	0.501646	0.473809	0.0950887	0.0172033	0	0.0858708	0.0355854	0.297146
EVM0009476.1-g	0.251626	0.171211	0.0569597	0	0.0594479	0.0175575	0.124187	0.0635292
EVM0010641.1-g	0.0242245	0.140865	0.0440745	0	0	0	0.132989	0.0357879
EVM0006827.1-g	0.0210128	0.367769	0.0371659	0	0.0278257	0.0179283	0	0.329688
EVM0015657.1-g	0.0257078	0.12418	0.0549957	0	0.0668829	0	0	0.137445
EVM0016737.1-g	0.0133583	0.449768	0.0483623	0.095723	0	0	0	0.06792
EVM0012302.1-g	0.0291311	0.0439045	0.0268636	0.0607022	0.0568069	0	0	0
EVM0007072.1-g	1.77356	2.70057	3.41343	4.32355	0.168256	0.365974	11.1575	0.926732
EVM0005973.1-g	1.82727	2.41516	1.9703	1.77238	0.365001	0.35857	2.30696	2.11479
EVM0003938.1-g	0.0136447	0.288259	0.0621275	0.170077	0.0490196	0.0993396	0	0.139198
EVM0005512.1-g	0.499061	0.725747	0.484901	0.153218	0	0.0635311	0	0.167605
EVM0015616.1-g	0.188524	0.0705669	0.0162139	0	0.0212743	0	0	0.0726575
EVM0009932.1-g	0.067924	0.442517	0.871904	0.140155	0.0400251	0.0129552	2.2677	0.189247
EVM0019442.1-g	0.0243201	0.154811	0.513278	0.0641153	0	0	0	0.146135
EVM0000861.1-g	0.0276714	0.328514	0.0334236	0.0261865	0.0287224	0	0.351758	0.853371
EVM0009840.1-g	0.0314063	0.395468	0.0148365	0	0	0.044955	0	1.96038
EVM0018926.1-g	0.0602159	0.0696706	0.109432	0.0956537	0.0668829	0.0994205	0	0
EVM0015855.1-g	1.12417	0.799008	0.455706	2.45009	0.52513	0.133118	0.0355854	0.682476
EVM0012250.1-g	2.40678	0.657964	0.580016	0.933661	0.189708	0.152912	0.143173	0.908464
EVM0004291.1-g	0.0600121	0.339783	0.419607	0.25243	0.0992034	0.0838997	0.987148	0.121824
EVM0013720.1-g	0.0466515	0.0822783	0.0290554	0	0.0845166	0	0	0
EVM0014090.1-g	0.111285	0.756795	0.00899291	0.0875286	0.0277208	0.0993412	0	0.281493
EVM0004159.1-g	0.053751	0.315929	1.08882	0	0.0152937	0.173563	0	0.23158
EVM0013896.1-g	0.0729754	0.0311872	0.0509783	0	0	0	0	0.06792
EVM0008002.1-g	0.314007	0.544457	0.641589	0.521671	0.107462	0.0741472	0.95648	0.39959
EVM0003405.1-g	0.884058	0.661461	0.660985	0.87453	0.210143	0.429597	0.467861	0.481103
EVM0005441.1-g	0.238243	0.0978691	0.16932	0.150104	0.0133417	0.0873182	0	0.0972309
EVM0005742.1-g	1.54284	0.973165	1.02881	1.16641	0.174715	0.700636	0.929882	0.885361
EVM0018934.1-g	2.05713	1.1809	1.34118	1.60012	0.42465	0.768275	0.785058	0.919337
EVM0001433.1-g	0.234574	0.12369	0.150506	0.127433	0.0269649	0.14455	0.0555586	0.0468446
EVM0002674.1-g	0.364515	0.224485	0.24599	0.120408	0.0276345	0.217209	0.205	0.0805664
EVM0007112.1-g	1.79332	1.14062	1.06932	0.957735	0.236135	0.696669	0.852804	0.399509
EVM0008559.1-g	0.527872	0.262267	0.297736	0.322916	0.148822	0.251071	0.532044	0.125005
EVM0011735.1-g	0.320452	0.168557	0.164204	0.0494315	0.00764687	0.167362	0.131768	0
EVM0001148.1-g	1.34556	0.590203	0.582981	0.6382	0.171829	0.260561	0.894401	0.199663
EVM0019345.1-g	0.517893	0.231895	0.202189	0.234263	0.0311813	0.0643151	0.748586	0.0468446
EVM0007939.1-g	2.68611	1.15279	0.901331	1.51139	0.550001	0.361411	1.11827	0.603666
EVM0008449.1-g	2.70602	4.39471	3.9982	6.44529	0.754408	0.140293	4.037	2.83134
EVM0015438.1-g	0.333496	0.462975	0.694669	1.46884	0.0244385	0.0142927	0.609767	0.260041
EVM0006367.1-g	1.23342	2.98973	3.18946	3.04221	0.270269	0.37197	2.31081	2.38072
EVM0013954.1-g	0.170244	0.375077	0.349035	0.736887	0.0635304	0.0336894	0.580405	0.131449
EVM0014269.1-g	0.0671195	0.143582	0.0924887	0.197429	0.0599934	0	0.566674	0.0819135
EVM0002998.1-g	0.086721	0.236157	0.231902	0.0659743	0.00764687	0.0858708	0.195556	0.0726575
EVM0012811.1-g	0.0238451	0.222923	0.0850584	0	0	0.0724462	1.31232	0.352217
EVM0017543.1-g	0.15675	0.177999	0.199294	0.309598	0.0637308	0.0295241	0.315316	0.0726575
EVM0012893.1-g	0.395662	1.03433	0.384775	0.350911	0.172079	0.250404	0.912977	0.985595
EVM0019652.1-g	5.00951	4.35004	4.37779	5.13645	3.88018	6.6543	6.6973	4.06015
EVM0018552.1-g	1.87754	1.51352	1.74481	1.43426	1.79149	2.32136	2.41558	1.31498
EVM0008653.1-g	0.515868	0.403122	0.311414	0.377569	0.209638	0.491243	0.414687	0.0543478
EVM0017533.1-g	3.16319	2.89526	2.8042	2.82882	2.00256	4.44033	4.00509	1.69926
EVM0008132.1-g	1.7077	1.3647	1.42643	2.41826	1.19042	1.38243	1.40338	1.71365
EVM0001280.1-g	2.14828	2.01361	1.70758	2.37274	1.73214	2.87285	1.98057	2.05658
EVM0009646.1-g	1.29652	0.977506	1.11291	1.39703	0.564934	1.1659	1.41052	1.14462
EVM0017000.1-g	2.28528	1.97966	1.89518	1.95323	0.979042	2.4601	2.15952	1.63285
EVM0013818.1-g	0.942337	0.851993	0.738007	1.08128	0.658054	0.594536	1.11427	0.662208
EVM0016086.1-g	1.04059	0.815944	0.857718	1.47733	0.714176	0.643399	1.46114	0.414668
EVM0012518.1-g	1.27151	1.18216	1.22489	1.62289	0.798471	1.07022	1.64958	0.482635
EVM0007521.1-g	0.651678	0.621946	0.578925	0.749241	0.530573	1.03525	1.44029	0.54675
EVM0002702.1-g	0.0888873	0.142097	0.132358	0.0225128	0.222524	0.191625	0.143173	0.119502
EVM0000666.1-g	0.412744	0.503471	0.451516	0.721969	0.364266	0.83204	0.219159	0.44192
EVM0010719.1-g	1.91057	2.05226	1.60579	2.56261	3.60277	2.11477	2.28935	1.44658
EVM0014124.1-g	0.235375	0.200905	0.0849762	0.265478	0.793077	0.150972	0.163145	0.0819135
EVM0017189.1-g	0.0797736	0.112423	0.0845538	0.101185	4.96436	0.0415651	0	0.0565099
EVM0006875.1-g	0.397693	1.43653	1.78029	2.85271	0.339779	0.0226304	3.47656	0.762153
EVM0017786.1-g	4.44988	3.37878	3.96253	3.48366	4.36693	1.15987	3.03141	2.50584
EVM0010364.1-g	2.13013	1.51266	1.66036	1.04734	1.92813	0.252718	1.52328	0.898797
EVM0003164.1-g	0.342303	0.243017	0.276618	0.294888	0.0917312	0	0.578946	0.135513
EVM0016301.1-g	1.07916	0.631088	0.708359	0.525713	0.790297	0.187467	0.362666	0.603875
EVM0009586.1-g	1.05792	0.733211	0.746752	0.80712	0.445924	0.0977263	1.5226	0.45632
EVM0016078.1-g	3.63833	2.35565	2.65811	2.40321	0.970194	0.35197	2.31884	2.60664
EVM0015748.1-g	0.548081	0.322739	0.499892	0.298493	0.0400209	0.177608	0.301486	0.189451
EVM0003309.1-g	0.759749	0.417262	0.397052	0.213891	0.0872008	0.223703	0.552181	0.374451
EVM0008527.1-g	0.614977	0.426276	0.329704	0.335127	0.0316256	0	0.0911441	0.458695
EVM0016747.1-g	0.750399	0.434628	0.518438	0.440117	0.344038	0.0851923	0.969064	0.596567
EVM0005342.1-g	0.638157	0.381929	0.502177	0.30236	0.141659	0	0.446912	0
EVM0000048.1-g	0.423294	0.22536	0.344223	0.319898	0.084777	0.0577346	0.385947	0.36239
EVM0012693.1-g	0.0206719	0.057045	0.0306	0	0	0	0.500043	0
EVM0005632.2-g	0.152104	0.045548	0.00554141	0	0	0	0	0
EVM0007269.1-g	0.197882	0.032615	0.054591	0.0232999	0	0.0237417	0	0.0819135
EVM0011682.1-g	0.735875	0.317078	1.25205	0.322913	0.372388	0.0709643	0.339659	0.256358
EVM0010323.1-g	0.0433779	0.0758951	0.110027	0	0.0281284	0.0179283	0	0.0774857
EVM0019362.1-g	0.352798	0.156417	0.136095	0.186795	0	0.0796207	0.262689	0.220489
EVM0014434.1-g	0.501012	0.226845	0.289036	0.297094	0.0209886	0.028364	0.378214	0
EVM0011072.1-g	1.70136	0.787512	0.990978	1.615	0.107074	0.154136	2.00303	0.502557
EVM0003495.1-g	1.50461	0.590047	0.808791	0.971887	0.299435	0.177707	0.602259	0.840267
EVM0014878.1-g	1.38985	0.711897	0.997799	1.0562	0.349359	0.36628	1.53734	0.479815
EVM0012745.1-g	1.42198	0.849154	0.972961	1.24612	0.250303	0.272135	0.326417	0.874879
EVM0000898.1-g	1.50494	0.765984	1.30227	1.41529	0.464838	0.175906	0.936683	1.24768
EVM0017875.1-g	0.0189743	0.063989	0.0104096	0	0.0615309	0.0510574	0	0
EVM0012983.1-g	0.189349	0.714651	0.818428	1.12071	0.00764687	0.192678	0.567298	0.169832
EVM0000731.1-g	0.105049	1.30574	0.295131	0.878002	0.177106	0.0658115	2.60125	0.56038
EVM0003848.1-g	8.80208	6.00536	7.24177	10.809	1.46898	1.70974	8.14229	5.58177
EVM0012864.1-g	2.03785	1.38978	1.29656	1.7382	0.559999	0.158062	2.3298	0.617715
EVM0019384.1-g	0.144195	0.154062	0.411993	0	0.254048	0.0245886	0	0.0461732
EVM0010570.1-g	0.0554056	0.188414	0.15458	0.112431	0.0217111	0.0808402	0.162546	0.260344
EVM0009864.1-g	0.0137904	0.214008	0.0306851	0	0.0401964	0	0	0
EVM0012774.1-g	0.182945	0.295415	2.4726	0	0.232344	0.127148	0.131768	0
EVM0015176.1-g	1.0945	0.710347	0.197579	0.941038	0.15392	0.0763875	0.208689	0
EVM0003932.1-g	0.134094	0.26349	0.165657	0.109677	1.11906	0.100816	0.0355854	0.126
EVM0003897.1-g	0.162243	0.143275	0.146286	0.13477	0.0541862	0.188324	0.162819	0.0847458
EVM0006096.1-g	0.369405	0.626986	0.496988	0.70132	0.117697	0.354651	0.617555	0.495927
EVM0015103.1-g	0.0559876	0.199629	0.0949108	0	0.0277208	0.108689	0.215557	0
EVM0007675.1-g	1.18127	0.529749	0.39512	0.45352	0.563281	0.132171	0.304262	0.163827
EVM0011021.1-g	0.00271858	0.00835976	0	0	0	0	0	0
	0.775224	0.761943	0.792832	0.833111	0.38359	0.376662	1.13188	0.644265

## Sheet: Table.s15 
Table s15: average expression of GPCR marker genes in each cell cluster
gene	CellType1	CellType2	CellType3	CellType4	CellType5	CellType6	CellType7	CellType8
EVM0015332.1-g	0.468535	0.106213	0.0783979	0.0467447	0.0445464	0.0251038	0.059387	0
EVM0009843.1-g	0.384652	0.134625	0.0563507	0.0151392	0	0.013875	0	0.549957
EVM0010524.1-g	0.0183398	0.235384	0	0	0	0	0	0.0287488
EVM0004916.1-g	0.0349852	0.384633	0.0136756	0.0439132	0.0568069	0.0691679	0	0.0711217
EVM0001672.1-g	0.0993721	0.689822	0.0460772	1.28437	0.044835	0.0269066	0.591413	0.169983
EVM0017685.1-g	0.414891	2.62898	1.04255	8.18704	0.803507	5.85479	3.22965	1.21364
EVM0003726.1-g	0.00947998	0.222828	0	0	0	0.0134882	0	1.25573
EVM0004511.1-g	0.0366915	0.429645	0.0775093	0.683645	0.0480192	0	0	0
EVM0008131.1-g	0.0794807	0.740181	0.0416847	0.0935002	0	0.141862	0	0.0337218
EVM0017955.1-g	0.0517977	0.265949	0.0227643	0	0.057307	0.0554401	0	0.193928
EVM0007718.1-g	0.0287393	0.592528	0.0113122	0.0396157	0.100812	0	0	0
EVM0010558.1-g	0.0353998	0.280568	0.140312	0.0635841	0	0	0	0
EVM0015302.1-g	0.313676	0.570989	0.271643	0.4702	0.284437	0.405821	0.131768	0.225735
EVM0012947.1-g	0.135103	0.821119	0.509614	0.476932	0.170336	4.10804	0.39303	1.50517
EVM0009282.1-g	0.616876	1.30661	1.46871	0.464347	0.424916	0.255983	0.258735	0.901453
EVM0019249.1-g	0.355578	0.942254	0.420089	2.20872	0.191135	0.241362	0.317129	0.210679
EVM0016599.1-g	0.27578	0.681208	0.28268	0.41109	0.199414	1.0057	0.059387	0.356229
EVM0018222.1-g	9.84725	16.194	15.778	1.8567	3.94065	5.30119	21.4488	4.52705
EVM0014070.1-g	0.036363	0.677561	0.0504935	0.0527407	0	0.336395	0.131768	0
EVM0009986.1-g	0.060813	0.327415	0.115357	0.089605	0.0832944	0.0565352	0	0.0898505
EVM0012781.1-g	0.036574	0.247673	0.143124	0.0357924	0.0971369	0.0719492	0.173103	0.382352
EVM0013011.1-g	0.131192	0.892706	0.163304	0.267195	0.110748	0.0495323	0.58003	0.380111
EVM0004139.1-g	0.0696877	0.326226	0.0883239	0.090389	0	0	1.06205	0.981353
EVM0014042.1-g	0.13246	0.405204	0.126043	0.253405	0.252232	0.546626	0	0
EVM0003286.1-g	0.437388	0.885603	0.257642	0.192904	0.271594	0.132659	0.489794	0.166981
EVM0010520.1-g	0.125693	0.492153	0.225258	0.0587849	0	0.333201	0.301486	0.137007
EVM0008628.1-g	0.0497393	0.142508	1.5167	0.243974	0.0848795	0.0706836	0.298871	0.190506
EVM0009377.1-g	1.03942	1.36153	1.8949	3.16323	0.525326	0.416643	0.320252	1.01917
EVM0016398.1-g	0.0486664	0.277628	0.701548	0	0.0814794	0.0638472	0.194061	0
EVM0018222.1-g	9.84725	16.194	15.778	1.8567	3.94065	5.30119	21.4488	4.52705
EVM0009282.1-g	0.616876	1.30661	1.46871	0.464347	0.424916	0.255983	0.258735	0.901453
EVM0011725.1-g	0.0300389	0.248197	0.212526	1.16898	0.0742255	0.0957005	0.170085	0
EVM0017685.1-g	0.414891	2.62898	1.04255	8.18704	0.803507	5.85479	3.22965	1.21364
EVM0004511.1-g	0.0366915	0.429645	0.0775093	0.683645	0.0480192	0	0	0
EVM0000145.1-g	0.0311246	0.214219	0.120966	0.778354	0.0302844	0.00875539	0.107778	0.379465
EVM0009377.1-g	1.03942	1.36153	1.8949	3.16323	0.525326	0.416643	0.320252	1.01917
EVM0001672.1-g	0.0993721	0.689822	0.0460772	1.28437	0.044835	0.0269066	0.591413	0.169983
EVM0009119.1-g	0.00615173	0.0322193	0.00664594	0.280135	0	0	0.169501	0
EVM0019249.1-g	0.355578	0.942254	0.420089	2.20872	0.191135	0.241362	0.317129	0.210679
EVM0016113.1-g	0.0303373	0.0328803	0.0783324	0	16.3279	0.0096005	0	0
EVM0011983.1-g	0.0215361	0.0253001	0.0019598	0	12.4128	0.0435036	0	0
EVM0004001.1-g	0.00623702	0.00362558	0.00405446	0	6.76959	0	0	0
EVM0018101.1-g	0.0236293	0.0719376	0	0.0494286	0.797585	0.025282	0.278603	0.045172
EVM0002761.1-g	0.151656	0.178431	0.149874	0.197035	1.29819	6.46471	0	0.0734776
EVM0012947.1-g	0.135103	0.821119	0.509614	0.476932	0.170336	4.10804	0.39303	1.50517
EVM0017685.1-g	0.414891	2.62898	1.04255	8.18704	0.803507	5.85479	3.22965	1.21364
EVM0014070.1-g	0.036363	0.677561	0.0504935	0.0527407	0	0.336395	0.131768	0
EVM0016599.1-g	0.27578	0.681208	0.28268	0.41109	0.199414	1.0057	0.059387	0.356229
EVM0004139.1-g	0.0696877	0.326226	0.0883239	0.090389	0	0	1.06205	0.981353
EVM0010994.1-g	0.0354245	0.212299	0.049446	0.115541	0.0133417	0.025282	0.568464	0
EVM0001672.1-g	0.0993721	0.689822	0.0460772	1.28437	0.044835	0.0269066	0.591413	0.169983
EVM0008218.1-g	0.00563691	0.0716463	0.0433355	0.473384	0.0576419	0.0237417	0.49228	0
EVM0018222.1-g	9.84725	16.194	15.778	1.8567	3.94065	5.30119	21.4488	4.52705
EVM0017685.1-g	0.414891	2.62898	1.04255	8.18704	0.803507	5.85479	3.22965	1.21364
EVM0001472.1-g	0.00065877	0.0684105	0	0	0	0	0	0.314886
EVM0003726.1-g	0.00947998	0.222828	0	0	0	0.0134882	0	1.25573
EVM0012947.1-g	0.135103	0.821119	0.509614	0.476932	0.170336	4.10804	0.39303	1.50517
EVM0006901.1-g	0.0270742	0.0556837	0.022708	0.119902	0	0	0	0.535196
EVM0009843.1-g	0.384652	0.134625	0.0563507	0.0151392	0	0.013875	0	0.549957
EVM0012781.1-g	0.036574	0.247673	0.143124	0.0357924	0.0971369	0.0719492	0.173103	0.382352
EVM0008541.1-g	0.807861	0.997003	0.801517	0.444789	0.58409	0.330002	0.230628	1.73628
	0.6692	1.39512	1.10348	1.03841	0.95815	1.07238	1.45796	0.645528

## Sheet: Table.s16
Table s16: average expression of GPCR genes in each cell cluster
gene	CellType1	CellType2	CellType3	CellType4	CellType5	CellType6	CellType7	CellType8
EVM0003286.1-g	0.437388	0.885603	0.257642	0.192904	0.271594	0.132659	0.489794	0.166981
EVM0001188.1-g	0.126144	0.175876	0.383828	0.191348	0.0398668	0.251061	0.138502	0.0594332
EVM0011725.1-g	0.0300389	0.248197	0.212526	1.16898	0.0742255	0.0957005	0.170085	0
EVM0016113.1-g	0.0303373	0.0328803	0.0783324	0	16.3279	0.0096005	0	0
EVM0017685.1-g	0.414891	2.62898	1.04255	8.18704	0.803507	5.85479	3.22965	1.21364
EVM0014070.1-g	0.036363	0.677561	0.0504935	0.0527407	0	0.336395	0.131768	0
EVM0015254.1-g	0.0412964	0.153611	0.0615751	0.0700518	0.148388	0.0251583	0	0.294496
EVM0009975.1-g	0	0.00131012	0	0	0	0	0	0
EVM0009282.1-g	0.616876	1.30661	1.46871	0.464347	0.424916	0.255983	0.258735	0.901453
EVM0014688.1-g	0.178806	0.14334	0.189876	0.038066	3.94887	0.0234755	0	0.0574977
EVM0016599.1-g	0.27578	0.681208	0.28268	0.41109	0.199414	1.0057	0.059387	0.356229
EVM0016921.1-g	0.0911488	0.168648	0.0826952	0.100418	0	0	0	0.251694
EVM0002285.1-g	0	0.0119872	0	0	0	0	0	0
EVM0010233.1-g	0.694578	0.282364	0.735745	1.23964	0.0828809	0.172892	0.303932	0.0357879
EVM0014761.1-g	0.0072188	0.0678904	0.00786492	0	0.04904	0.0264452	0	0.0755934
EVM0002902.1-g	2.74002	4.25004	9.30843	6.37562	0.754337	1.64582	3.06055	2.01656
EVM0012264.1-g	0.667925	0.721109	0.570011	0.689382	0.248546	0.466858	0.421564	0.306479
EVM0004349.1-g	0.0288526	0.0146048	0	0	0.0238587	0.0129552	0.321795	0.17507
EVM0005811.1-g	2.61241	0.56096	0.397993	1.14537	0.26443	0.126191	0.776726	0.088546
EVM0003726.1-g	0.00947998	0.222828	0	0	0	0.0134882	0	1.25573
EVM0016873.1-g	0.0128975	0.0454701	0	0	0	0	0	0
EVM0008722.1-g	0	0.0225632	0	0	0	0	0	0
EVM0019109.1-g	0.00284276	0.00807128	0.0330943	0	0	0	0	0
EVM0017700.1-g	0.0855778	0.158172	0.0496826	0	0.154498	0.0251038	0	0
EVM0004511.1-g	0.0366915	0.429645	0.0775093	0.683645	0.0480192	0	0	0
EVM0012612.1-g	0.0434895	0.123631	0	0	0.0238587	0.0841375	0.290549	0
EVM0005152.1-g	0.00852906	0.0181346	0.00675372	0	0.0244385	0.013875	0	0
EVM0003516.1-g	0	0.0384384	0.00649485	0	0	0.0781472	0	0
EVM0008354.1-g	0.00420604	0.0710052	0	0	0	0	0	0.101806
EVM0013088.1-g	0.0211105	0.000747345	0.00986748	0	0.788136	0	0	0
EVM0001071.1-g	0	0.00962179	0	0	0	0	0	0
EVM0007321.1-g	0.00501191	0.0618108	0.0836954	0.0264125	0.316085	0.165659	0	0.347267
EVM0009377.1-g	1.03942	1.36153	1.8949	3.16323	0.525326	0.416643	0.320252	1.01917
EVM0003067.1-g	0.0467732	0.146104	0.040637	0	0.0696549	0.0479538	0	0.0640369
EVM0000085.1-g	0.00142702	0	0	0	0	0	0	0
EVM0012947.1-g	0.135103	0.821119	0.509614	0.476932	0.170336	4.10804	0.39303	1.50517
EVM0004739.1-g	0.121862	0.455663	0.0784298	0.145918	0	0.0386317	0	0.305396
EVM0003757.1-g	0.083509	0.0368379	0.0424277	0.0550442	0.0556198	0	0	0
EVM0004692.1-g	0.00276091	0.0659445	0.00179645	0	0	0	0	0
EVM0009579.1-g	0.0291686	0.150739	0.385681	0.11837	0.00764687	0	0.301486	1.36365
EVM0002843.1-g	6.9122	1.39513	4.55349	7.2143	0.785266	0.511508	1.12492	1.39345
EVM0014410.1-g	0.00236585	0.0663926	0.0152231	0	0	0	0	0
EVM0002475.1-g	0.00265149	0	0	0	0	0	0	0
EVM0012427.1-g	0.14346	0.135174	0.116993	0.079515	0	0.18491	0.330663	0.27567
EVM0009986.1-g	0.060813	0.327415	0.115357	0.089605	0.0832944	0.0565352	0	0.0898505
EVM0008321.1-g	0.308524	0.365245	0.25637	0.084637	2.56918	0.361309	0.701764	0.271292
EVM0013494.1-g	0.00543832	0.00195246	0	0	0	0	0	0
EVM0018499.1-g	0.0294711	0.0777802	0.0845316	0.0100578	0.273827	0	0.170085	0
EVM0007718.1-g	0.0287393	0.592528	0.0113122	0.0396157	0.100812	0	0	0
EVM0002504.1-g	0.00194778	0.0985841	0.00695247	0	0	0	0	0
EVM0015815.1-g	0.00343611	0.0232553	0.00675372	0	0	0	0	0
EVM0017658.1-g	0.0107022	0.0918699	0.15713	0.102728	0	0.0251186	0.0422196	0.0565099
EVM0014636.1-g	0	0.00272025	0	0	0	0	0	0
EVM0014042.1-g	0.13246	0.405204	0.126043	0.253405	0.252232	0.546626	0	0
EVM0001974.1-g	0.000401013	0.062856	0	0	0	0	0	0.0287489
EVM0006331.1-g	0.00305724	0.0226067	0	0.0572331	0	0	0	0.14124
EVM0005394.1-g	0.163568	0.140184	0.206707	0.0151392	0.0809023	0.172793	0.107778	0.282715
EVM0011171.1-g	0.0852238	0.0933779	0.0535503	0.217646	0	0.0684126	0	0
EVM0004794.1-g	0.03308	0.0418849	0.0869364	0.0807526	0	0	0	0.101642
EVM0006634.1-g	0.00507379	0.0620813	0.0430421	0.0613918	0.0357047	0	0	0.0337218
EVM0004132.1-g	0.0748918	0.100792	0.0379574	0.067909	0.0199876	0.131277	0	0.0461732
EVM0016395.1-g	0.0320294	0.113327	0.310786	0	0	0.0245886	0	0.29006
EVM0010548.1-g	0	0.0515371	0.0401799	0	0.0531618	0.0703651	0	0
EVM0002577.1-g	0.00854179	0.0107175	0.00550034	0	0.0587145	0	0	0
EVM0007052.1-g	0	0	0	0	0	0	0	0
EVM0019399.1-g	0	0.0219008	0	0	0	0	0	0
EVM0002761.1-g	0.151656	0.178431	0.149874	0.197035	1.29819	6.46471	0	0.0734775
EVM0005075.1-g	0.00207866	0.00259897	0	0	1.53555	0.0535052	0	0
EVM0019546.1-g	0.00159119	0	0	0	0.449535	0.0096005	0	0
EVM0004497.1-g	0.0239348	0.0603381	0.198143	0	0	0	0	0
EVM0017885.1-g	0.0111428	0.00665017	0.0068157	0	0.06875	0	0	0
EVM0012781.1-g	0.036574	0.247673	0.143124	0.0357924	0.0971369	0.0719492	0.173103	0.382352
EVM0018494.1-g	0.185336	0.138146	0.130975	0.189206	1.12171	0.0927423	0.0422196	0.147366
EVM0014421.1-g	0.0371273	0.0551178	0.0435792	0.185718	0.135783	0.0203339	0.0908051	0.0337218
EVM0003836.1-g	0.00172165	0.00756087	0	0	0.303249	0	0	0
EVM0003484.1-g	0.75743	0.624611	0.645689	0.624209	1.54198	0.465858	0.220288	0.714571
EVM0015302.1-g	0.313676	0.570989	0.271643	0.4702	0.284437	0.405821	0.131768	0.225735
EVM0006962.1-g	0.543225	0.731385	0.742433	0.592972	10.0548	0.430659	0.714229	0.517428
EVM0017999.1-g	0.44304	0.488343	0.517254	0.751859	0.475617	0.328268	0.0555586	0.201044
EVM0006100.1-g	0.00129008	0.0721003	0	0	0	0	0	0
EVM0005162.1-g	0.223158	0.208074	0.269452	0.159665	0.131412	0.12243	0.146364	0.177629
EVM0019249.1-g	0.355578	0.942254	0.420089	2.20872	0.191135	0.241362	0.317129	0.210679
EVM0002939.1-g	0.00255722	0.0188701	0	0	0	0	0	0
EVM0007020.1-g	0.00965014	0.0929608	0.00552259	0.152449	0	0.0276901	0.0908051	0.185149
EVM0018245.1-g	0.0020551	0.0294298	0.00980714	0	0	0	0	0
EVM0001265.1-g	0.158164	0.236771	0.405625	0.2558	0.13957	0.0258195	0.128167	0.258549
EVM0008369.1-g	0.0200672	0	0	0	1.24079	0	0	0
EVM0008399.1-g	0	0.00383613	0	0	0.215763	0	0	0
EVM0015332.1-g	0.468535	0.106213	0.0783978	0.0467447	0.0445464	0.0251038	0.059387	0
EVM0010524.1-g	0.0183398	0.235384	0	0	0	0	0	0.0287489
EVM0018101.1-g	0.0236293	0.0719376	0	0.0494286	0.797585	0.025282	0.278603	0.045172
EVM0014116.1-g	0.00157378	0.00562595	0.0108125	0	0	0	0	0
EVM0018222.1-g	9.84725	16.194	15.778	1.8567	3.94065	5.30119	21.4488	4.52705
EVM0003793.1-g	0.0370615	0.0154582	0.164581	0	0.0133417	0.0128643	0	0
EVM0008201.1-g	4.9578	0.707105	0.778594	1.02028	0.36984	0.463496	3.54797	10.7007
EVM0010520.1-g	0.125693	0.492153	0.225258	0.0587849	0	0.333201	0.301486	0.137007
EVM0004001.1-g	0.00623702	0.00362558	0.00405446	0	6.76959	0	0	0
EVM0006926.1-g	0.0103957	0.00749393	0.0069114	0	0.195485	0	0	0
EVM0012699.1-g	0.0178069	0.0320601	0.0192928	0.0882257	0.445306	0.0577966	0	0
EVM0015497.1-g	0	0.0106052	0	0	0	0	0	0
EVM0000047.1-g	0.0297322	0.0460209	0.0204222	0.0792663	0.0619106	0	0	0
EVM0001671.1-g	2.99776	2.10194	1.49501	2.51838	0.635318	1.20752	1.03654	0.318623
EVM0009858.1-g	0.108794	0.149199	0.0326904	0	0	0.103988	0.228731	0.239684
EVM0004566.2-g	0.00283715	0.0214395	0	0	0.479929	0	0	0
EVM0002668.1-g	0.00429748	0.279892	0.0144785	0.0572331	0	0	0	0
EVM0010558.1-g	0.0353998	0.280568	0.140312	0.0635841	0	0	0	0
EVM0000295.1-g	0.00568715	0.05096	0.00697814	0.122925	0	0.0130316	0	0
EVM0009119.1-g	0.00615173	0.0322193	0.00664594	0.280135	0	0	0.169501	0
EVM0002531.1-g	0.152967	0.13512	0.199584	0.0926395	0.0388776	0.458284	0.429777	0
EVM0004324.1-g	0.00164299	0.188535	0.119775	0	0.00764687	0	0	0
EVM0003595.1-g	0.0151866	0.0597186	0	0.346046	0	0.0226304	0.110664	0
EVM0017291.1-g	0.734398	0.0919087	0.0533969	0.0201155	0.0247262	0.028364	0.0355854	0.0881026
EVM0003071.1-g	0.0637687	0.096111	0.118437	0.0580777	0.00764687	0.107864	0	0.17972
EVM0004139.1-g	0.0696877	0.326226	0.0883239	0.090389	0	0	1.06205	0.981353
EVM0014463.1-g	0.0337783	0.365297	0.122808	0.0768241	0.0943023	0.171168	0	0.221442
EVM0013320.1-g	0.0315906	0.221668	0.139024	0.111833	0.0297841	0	0.244636	0.154757
EVM0016398.1-g	0.0486664	0.277628	0.701548	0	0.0814794	0.0638472	0.194061	0
EVM0009079.1-g	0.00158801	0.0221542	0	0.0478544	0	0	0	0
EVM0014471.1-g	0.0398011	0.149098	0.0872493	0.0916238	0	0.0245886	0.0939894	0.0774857
EVM0011983.1-g	0.0215361	0.0253001	0.0019598	0	12.4128	0.0435036	0	0
EVM0005447.1-g	0.0090457	0.0864597	0.010107	0	0.0363669	0	0	0
EVM0008826.1-g	0.016984	0.0454344	0.0149447	0.045159	0	0.0142927	0	0
EVM0000860.1-g	0.00188895	0.0355144	0.00993385	0	0	0.0130316	0	0
EVM0008977.1-g	0.00748787	0.0167998	0	0	0	0	0	0
EVM0011371.1-g	0.105862	0.212734	0.0646352	0.0647816	0	0.0424314	0.059387	0.146955
EVM0010271.1-g	0.183061	0.247767	0.25241	0.195162	0.444367	0.175093	0	0.198423
EVM0004916.1-g	0.0349852	0.384633	0.0136756	0.0439132	0.0568069	0.0691679	0	0.0711217
EVM0006951.1-g	5.63262	0.909254	0.766614	0.961493	0.475728	2.35796	0.678131	9.47209
EVM0012817.1-g	0.0354072	0.0416874	0.0522655	0.0279394	0	0.0391825	0	0
EVM0015648.1-g	0.00376061	0	0	0	0	0	0	0
EVM0013798.1-g	0	0.0165725	0	0	0	0	0	0
EVM0008131.1-g	0.0794807	0.740181	0.0416847	0.0935002	0	0.141862	0	0.0337218
EVM0001672.1-g	0.0993721	0.689822	0.0460772	1.28437	0.044835	0.0269066	0.591413	0.169983
EVM0005408.1-g	1.15654	1.07229	1.21597	0.934745	0.487938	4.84994	1.00355	1.1178
EVM0003740.1-g	0.171629	0.208438	0.119657	0.300942	4.50775	1.12385	0.178069	0.259305
EVM0008628.1-g	0.0497393	0.142508	1.5167	0.243974	0.0848795	0.0706836	0.298871	0.190506
EVM0011560.1-g	0.0482611	0.0256166	0.0297974	0.135547	0.0807668	0.0987351	0.17459	0.0287489
EVM0014272.1-g	0.047214	0.0288328	0.0817399	0	0.0212743	0.132347	0	0.0993171
EVM0009759.1-g	0.0444882	0.0367892	0.0183288	0	0.265038	0.311576	0	0
EVM0015900.1-g	0	0	0	0	0	0.0611666	0	0
EVM0002632.1-g	0.30344	0.16565	0.189144	0.0465203	0.184457	0.0533077	0	0.0819611
EVM0000780.1-g	0.00155591	0.0959321	0.0272716	0.025698	0	0.0364945	0.0422196	0
EVM0015117.1-g	0.0158911	0.118334	0.0157278	0.0151392	0	0.0164029	0	0
EVM0019539.1-g	0.0159371	0.0607369	0.157246	0.0886661	0	0.0697119	0	0
EVM0001984.1-g	0.0134084	0.0726941	0	0	0	0.0168447	0	0
EVM0001472.1-g	0.000658775	0.0684105	0	0	0	0	0	0.314886
EVM0006901.1-g	0.0270742	0.0556837	0.022708	0.119902	0	0	0	0.535196
EVM0004461.1-g	0.263321	0.236742	0.336492	0.126059	0.198915	0.200427	0.812471	0.161075
EVM0010396.1-g	0	0.00296529	0	0	0	0	0	0
EVM0000227.1-g	0.0677962	0.0197059	0.0140601	0	0	0	0	0
EVM0009966.1-g	0.119305	0.0315369	0.0125132	0.0242218	0.188909	0	0	0
EVM0014237.1-g	0.533089	0.474105	0.422355	0.457396	0.202437	0.39042	0.300478	0.357112
EVM0012322.1-g	0.122785	0.0510364	0.0545935	0.0390201	0.0427866	0.0129552	0	0.385163
EVM0002754.1-g	0.0980296	0.300017	0.067156	0.0403344	0.0355385	0	0.0355854	0.301356
EVM0015898.1-g	0.124998	0.093491	0.0648911	0.0378409	0.161153	1.01859	0.110664	0.103354
EVM0004602.1-g	0.0207344	0.118892	0.00282447	0	0	0	0	0
EVM0002431.1-g	0.00415133	0	0.0114173	0	0	0	0	0
EVM0008218.1-g	0.00563691	0.0716463	0.0433355	0.473384	0.0576419	0.0237417	0.49228	0
EVM0002511.1-g	0.0508722	0.328057	0.0676454	0.0712774	0	0	0.265979	0.0645368
EVM0013011.1-g	0.131192	0.892706	0.163304	0.267195	0.110749	0.0495323	0.58003	0.380111
EVM0003891.1-g	5.1397	4.47333	4.00997	4.02329	1.45194	0.646365	3.28108	3.13263
EVM0005417.1-g	0.0168394	0.0332788	0.00218439	0	0	0	0	0.0635292
EVM0005916.1-g	0.00147683	0.0241142	0.0061579	0	0	0	0	0
EVM0005555.1-g	0.00407489	0	0	0	0	0	0	0
EVM0000145.1-g	0.0311246	0.214219	0.120966	0.778354	0.0302844	0.00875539	0.107778	0.379465
EVM0002492.1-g	0.0565008	0.097634	0.0564784	0.0696808	0.0338163	0.0918621	0.153882	0.131449
EVM0001999.1-g	0.0249693	0.0084605	0.0122649	0.0442186	0.0316256	0.0129552	0	0
EVM0017063.1-g	0.00280397	0.0147476	0.00550034	0.0232999	0	0	0	0
EVM0002691.1-g	0.0471863	0.0922711	0	0	0	0	0	0.133019
EVM0010994.1-g	0.0354245	0.212299	0.049446	0.115541	0.0133417	0.025282	0.568464	0
EVM0017955.1-g	0.0517977	0.265949	0.0227643	0	0.057307	0.0554401	0	0.193928
EVM0018615.1-g	0.105522	0.0251413	0.0250924	0	0	0	0	0
EVM0009201.1-g	0.115594	0.11149	0.197681	0.0537203	0.151518	0.134715	0	0.0357879
EVM0000278.1-g	0.295107	0.30155	0.343578	0.225759	0.281456	0.20454	0.217508	0.386925
EVM0012658.1-g	0.290595	0.507174	0.302497	0.354477	0.556214	0.245611	0.391039	0.441529
EVM0018282.1-g	0.00431937	0.0192577	0.161271	0.0734583	0.0592415	0	0	0.101792
EVM0003384.1-g	0.0539143	0.0935462	0.114782	0.231356	0.0872242	0.0181465	0.244636	0.0726575
EVM0015934.1-g	0.0479938	0.0910994	0.100402	0	0	0.0175575	0.280714	0
EVM0003873.1-g	0.286472	0.348462	0.267202	0.363157	0.348376	0.281961	0.150192	0.181332
EVM0016044.1-g	0.403062	0.532214	0.431456	0.531733	0.378168	0.155485	0.339443	0.267502
EVM0002229.1-g	0.0271597	0.0162835	0.0205891	0	0	0	0	0
EVM0014052.1-g	0.0134037	0.360315	0.0644388	0.0949648	0	0	1.6645	0.0287489
EVM0018621.1-g	0.0588574	0.158418	0.249947	0	0.120618	0	0.453347	0
EVM0015424.1-g	0.00468546	0.00701188	0	0	0	0	0	0
EVM0009817.1-g	0.0357692	0.288396	0.180219	0	0	0.0248508	0	0.0734775
EVM0008004.1-g	0.00927306	0.018005	0	0	0	0	0	0
EVM0009843.1-g	0.384652	0.134624	0.0563507	0.0151392	0	0.013875	0	0.549957
EVM0008541.1-g	0.807861	0.997003	0.801517	0.444789	0.58409	0.330002	0.230628	1.73628
EVM0012644.1-g	0.00147154	0.0042066	0	0	0.839845	0	0	0
EVM0006218.1-g	0.113892	0.134728	0.128519	0.0232933	0.141808	0.185404	0.268581	0
EVM0009999.1-g	0.0454165	0.280179	0.0433403	0	0.0474065	0.284576	0	0
EVM0001839.1-g	0.292591	0.377318	0.32024	0.0969613	0.503645	0.367675	0.16861	0.342717
EVM0011327.1-g	0.0135947	0.00886981	0.0105387	0	0.718969	0	0	0.0913452
EVM0004999.1-g	0.0022905	0	0	0	0.208494	0	0	0
EVM0017040.1-g	0	0	0	0	0.256688	0	0	0
EVM0012744.1-g	0	0.010004	0	0	0.0977446	0	0	0
EVM0007272.1-g	0.00200479	0.0112458	0.01426	0	0	0	0	0
EVM0000268.1-g	0	0.00158734	0	0	0.248636	0.045235	0	0
EVM0004748.1-g	0.0047401	0	0.00411696	0	0	0	0	0
EVM0001992.1-g	0.00934917	0.00619257	0	0	0	0	0	0
EVM0016673.1-g	0	0.00659069	0	0	0	0	0	0.0287489
EVM0013819.1-g	0.00606787	0.00197656	0.0019598	0	1.67965	0.0248508	0	0
EVM0004578.1-g	0.00132575	0.0225909	0.00541667	0	0	0	0	0
EVM0017017.1-g	0.0032789	0.0201411	0	0	0	0	0	0
EVM0007893.1-g	0.00926044	0.011236	0	0	0.0321944	0	0	0
EVM0013987.1-g	0.00835083	0.0075398	0	0	0.0199876	0.013875	0	0
EVM0018712.1-g	0.0228348	0.0341901	0	0	0.122823	0.0189149	0	0.0726575
EVM0019143.1-g	0.0257863	0.0156319	0.00936266	0	0.0140642	0	0	0
EVM0008686.1-g	0.00589624	0.00621199	0	0	0	0	0	0
EVM0011286.1-g	0.0519952	0.0951192	0.0287758	0.126573	0	0.025282	0	0.0543478
EVM0001284.1-g	0	0.000817482	0.0203142	0	0	0	0.128167	0
EVM0005928.1-g	0.00332078	0.00575879	0	0	0	0	0	0
EVM0018071.1-g	0.0448858	0.0353998	0.052445	0.0557936	0.0133417	0	0.110664	0
	0.284699	0.31844	0.296386	0.283009	0.435275	0.232212	0.276434	0.275929

## Sheet: Table.s17
Table s17: average expression of c2h2znf marker genes in each cluster
	CellType1	CellType2	CellType3	CellType4	CellType5	CellType6	CellType7	CellType8
EVM0018978.1-g	0.28475	3.76086	0.168863	0.256326	0.359179	0.328661	0.122849	6.92098
EVM0019641.1-g	1.0175	2.59412	1.00543	0.870625	0.721275	0.977146	0.913089	1.0107
EVM0009850.1-g	0.115185	0.441553	0.557489	0.315511	0.921497	0.243235	0.439154	0.211112
EVM0006816.1-g	0.0813756	0.538313	0.197535	0.105314	1.16331	1.30623	0	0.431135
EVM0006630.1-g	0.231574	0.511934	0.312936	0.314091	0.239196	0.497182	0.265338	0.385857
EVM0010467.1-g	0.515754	0.873442	16.3633	11.8946	0.277072	0.450693	5.10841	2.45702
EVM0008229.1-g	0.177101	0.308223	3.71146	2.44498	0.2904	0.607148	1.24384	0.846181
EVM0004668.1-g	0.0367166	0.134282	1.37874	1.37302	0.0745596	0.224261	0	0.0357879
EVM0010467.1-g	0.515754	0.873442	16.3633	11.8946	0.277072	0.450693	5.10841	2.45702
EVM0004668.1-g	0.0367166	0.134282	1.37874	1.37302	0.0745596	0.224261	0	0.0357879
EVM0008229.1-g	0.177101	0.308223	3.71146	2.44498	0.2904	0.607148	1.24384	0.846181
EVM0002331.1-g	0.188938	0.77557	0.112177	0	40.3101	6.35191	0.162819	0.214687
EVM0012937.1-g	0	0.00704023	0	0	0.343744	0.807708	0	0
EVM0013973.1-g	0.0144744	0.0696109	0.0249189	0	0.0703276	4.90408	0	0
EVM0002331.1-g	0.188938	0.77557	0.112177	0	40.3101	6.35191	0.162819	0.214687
EVM0006816.1-g	0.0813756	0.538313	0.197535	0.105314	1.16331	1.30623	0	0.431135
EVM0018235.1-g	0.191173	0.263787	0.210651	0.174876	0.0976402	0.537419	0.314188	0.119651
EVM0003706.1-g	0.197445	0.353407	0.300231	0.246725	0.159477	0.405452	0.162819	0.163822
EVM0010467.1-g	0.515754	0.873442	16.3633	11.8946	0.277072	0.450693	5.10841	2.45702
EVM0002378.1-g	0.0954159	0.0683235	0.10041	0.0509315	0.0140642	0.341359	0.288049	0.0958589
EVM0005604.1-g	0.18347	0.385425	0.299434	0.420177	0.122178	0.286765	0.524858	0.359819
EVM0014170.2-g	0.215066	0.240752	0.248834	0.406607	0.106189	0.160368	0.461441	0.333459
EVM0008229.1-g	0.177101	0.308223	3.71146	2.44498	0.2904	0.607148	1.24384	0.846181
EVM0018978.1-g	0.28475	3.76086	0.168863	0.256326	0.359179	0.328661	0.122849	6.92098
EVM0015244.1-g	0.562532	0.614518	0.472518	0.654244	0.46712	0.699192	0.533385	2.41233
EVM0008803.1-g	0.204455	0.246481	0.207718	0.313025	0.861039	0.178228	0.229447	0.433153
EVM0013084.1-g	0.146757	0.317917	0.277564	0.241749	0.433063	0.364648	0	0.529999
	0.238414	0.743627	2.51693	1.87025	3.33606	1.11105	0.879995	1.15446

## Sheet: Table.s18
Table s18: average expression of c2h2znf genes in each cluster
gene	CellType1	CellType2	CellType3	CellType4	CellType5	CellType6	CellType7	CellType8
EVM0018377.1-g	9.23248	5.28721	1.56135	1.56332	1.06123	1.21796	14.0415	7.40622
EVM0015920.1-g	0.423331	0.629255	0.807376	1.13715	0.499818	0.503413	0.126703	0.915179
EVM0005437.1-g	0.0747031	0.102743	0.0666976	0.0799735	0	0	0.0872638	0
EVM0005027.1-g	0.544907	0.137068	0.292335	0.0420658	0.144794	0.0245886	0	0.090344
EVM0017120.1-g	0.136759	0.175796	0.120583	0.192445	0.0559075	0.0458366	0.128167	0.251993
EVM0008760.1-g	0.210964	0.245849	0.127364	0.104661	0.122888	0	0.283217	0.179935
EVM0015230.1-g	0.031623	0.161477	0.512247	0	0.00764687	0.0455462	1.04179	0
EVM0004406.1-g	0.0255719	0.0738225	0.0499427	0	0	0.0142927	0.454215	0
EVM0013760.1-g	0.326723	3.29955	2.23428	0.423045	0.116911	0.570502	2.39305	0.79874
EVM0008943.1-g	0.0096677	0.166596	0.664382	0.0818645	0	0.0168447	0	0
EVM0002339.1-g	0.240849	0.524038	2.57274	0.176385	0.0747994	0.422755	3.00804	1.61627
EVM0016513.1-g	0.0342978	0.256529	0.188632	0	0	0	0	0.0774857
EVM0006092.1-g	0.088755	0.295032	0.908774	0.0256342	0	0.130401	0.402646	0.0838026
EVM0005047.1-g	1.01451	1.89551	2.4047	1.92471	0.0704437	0.485378	6.89606	1.11952
EVM0017557.1-g	0.519504	1.01226	1.00005	0.918859	0.150358	0.174723	3.26914	0.97623
EVM0009645.1-g	0.410006	1.8733	2.15646	3.16049	0.195705	0.235826	7.56565	0.927818
EVM0009554.1-g	0.193204	0.931938	1.13833	1.42332	0.118119	0.0364257	3.5327	0.380288
EVM0014617.1-g	0.14527	0.665384	1.12089	1.71743	0.175218	0.0692531	2.5433	0.272859
EVM0009808.1-g	0.0446615	0.207486	0.243004	0.695192	0	0.0611666	1.91294	0
EVM0005910.1-g	0.132778	0.371784	0.414649	0.617724	0.0278257	0.0785939	1.21899	0.146964
EVM0018841.1-g	0.328107	1.2279	2.41499	4.59111	0.0745414	0.216545	1.52971	3.71012
EVM0005079.1-g	0.0583249	0.642753	0.642566	0.091421	0	0.028364	3.19942	0.360001
EVM0008521.1-g	0.0113841	0.126024	0.00798622	0	0	0	0.299121	0.278512
EVM0015091.1-g	0.245645	0.0954945	0.0890086	0	0	0	0	0.491363
EVM0017197.1-g	0.0286363	0.140056	0.00244965	0	0	0	0.0355854	0.418198
EVM0003944.1-g	0.586484	1.34513	0.613561	0.457857	1.00104	0.432873	1.24871	0.946253
EVM0008151.1-g	0.350762	0.679395	0.325919	0.0411987	0.0353677	0.0907005	0	0.145053
EVM0014685.1-g	0.0144631	0.00378872	0.0191571	0.0336364	0.0285413	0.477064	0	0
EVM0001917.1-g	0.252619	0.0911991	0.0622577	0	0.903377	1.04227	0.15756	0.11783
EVM0016618.1-g	0.819953	0.22885	0.109373	0.236462	2.61273	2.55745	0	0.108696
EVM0009705.1-g	0.0906227	0.00589882	0	0.0668105	0.310489	0.130271	0.0555586	0
EVM0012389.1-g	0.2813	0.112196	0.0562384	0.123765	0.254092	0.559145	0	0
EVM0014411.1-g	0.00994637	0.00419367	0	0	0.0297841	0.0364426	0	0
EVM0019212.1-g	0.358383	0.058418	0.12709	0.0854089	0.220173	0.877828	0.173103	0
EVM0004234.1-g	0.0851743	0.0282035	0.0214388	0	0.27726	0.249044	0.368763	0.123572
EVM0011485.1-g	0.0169743	0.0281244	0	0	0.0592933	0	0	0.181923
EVM0008074.1-g	0.0271093	0.0651417	0.140257	0.0279394	0.076743	0.0664768	0.141311	0.832372
EVM0012970.2-g	0.17411	0.749803	1.14992	0.291502	0.084833	0.101377	3.09448	0.332308
EVM0009777.1-g	0.254003	0.477247	0.645626	0.185788	0.00764687	0.00875539	0.344429	0.468856
EVM0015818.1-g	1.90422	2.82324	2.00295	2.44184	0.403071	0.770882	2.09528	4.38772
EVM0018360.1-g	0.588816	1.09699	1.11323	1.41603	0.157797	0.0942898	0.428897	3.00714
EVM0019216.1-g	0.312725	1.20135	3.11331	2.40173	0.0436085	0.355926	0.989896	1.0571
EVM0007810.1-g	0.518046	0.817025	1.43368	0.175549	0.134436	0.292274	0.364963	0.679607
EVM0008301.1-g	0.501646	0.473809	0.0950887	0.0172033	0	0.0858708	0.0355854	0.297146
EVM0009476.1-g	0.251626	0.171211	0.0569597	0	0.0594479	0.0175575	0.124187	0.0635292
EVM0010641.1-g	0.0242245	0.140865	0.0440745	0	0	0	0.132989	0.0357879
EVM0006827.1-g	0.0210128	0.367769	0.0371659	0	0.0278257	0.0179283	0	0.329688
EVM0015657.1-g	0.0257078	0.12418	0.0549957	0	0.0668829	0	0	0.137445
EVM0016737.1-g	0.0133583	0.449768	0.0483623	0.095723	0	0	0	0.06792
EVM0012302.1-g	0.0291311	0.0439045	0.0268636	0.0607022	0.0568069	0	0	0
EVM0007072.1-g	1.77356	2.70057	3.41343	4.32355	0.168256	0.365974	11.1575	0.926732
EVM0005973.1-g	1.82727	2.41516	1.9703	1.77238	0.365001	0.35857	2.30696	2.11479
EVM0003938.1-g	0.0136447	0.288259	0.0621275	0.170077	0.0490196	0.0993396	0	0.139198
EVM0005512.1-g	0.499061	0.725747	0.484901	0.153218	0	0.0635311	0	0.167605
EVM0015616.1-g	0.188524	0.0705669	0.0162139	0	0.0212743	0	0	0.0726575
EVM0009932.1-g	0.067924	0.442517	0.871904	0.140155	0.0400251	0.0129552	2.2677	0.189247
EVM0019442.1-g	0.0243201	0.154811	0.513278	0.0641153	0	0	0	0.146135
EVM0000861.1-g	0.0276714	0.328514	0.0334236	0.0261865	0.0287224	0	0.351758	0.853371
EVM0009840.1-g	0.0314063	0.395468	0.0148365	0	0	0.044955	0	1.96038
EVM0018926.1-g	0.0602159	0.0696706	0.109432	0.0956537	0.0668829	0.0994205	0	0
EVM0015855.1-g	1.12417	0.799008	0.455706	2.45009	0.52513	0.133118	0.0355854	0.682476
EVM0012250.1-g	2.40678	0.657964	0.580016	0.933661	0.189708	0.152912	0.143173	0.908464
EVM0004291.1-g	0.0600121	0.339783	0.419607	0.25243	0.0992034	0.0838997	0.987148	0.121824
EVM0013720.1-g	0.0466515	0.0822783	0.0290554	0	0.0845166	0	0	0
EVM0014090.1-g	0.111285	0.756795	0.00899291	0.0875286	0.0277208	0.0993412	0	0.281493
EVM0004159.1-g	0.053751	0.315929	1.08882	0	0.0152937	0.173563	0	0.23158
EVM0013896.1-g	0.0729754	0.0311872	0.0509783	0	0	0	0	0.06792
EVM0008002.1-g	0.314007	0.544457	0.641589	0.521671	0.107462	0.0741472	0.95648	0.39959
EVM0003405.1-g	0.884058	0.661461	0.660985	0.87453	0.210143	0.429597	0.467861	0.481103
EVM0005441.1-g	0.238243	0.0978691	0.16932	0.150104	0.0133417	0.0873182	0	0.0972309
EVM0005742.1-g	1.54284	0.973165	1.02881	1.16641	0.174715	0.700636	0.929882	0.885361
EVM0018934.1-g	2.05713	1.1809	1.34118	1.60012	0.42465	0.768275	0.785058	0.919337
EVM0001433.1-g	0.234574	0.12369	0.150506	0.127433	0.0269649	0.14455	0.0555586	0.0468446
EVM0002674.1-g	0.364515	0.224485	0.24599	0.120408	0.0276345	0.217209	0.205	0.0805664
EVM0007112.1-g	1.79332	1.14062	1.06932	0.957735	0.236135	0.696669	0.852804	0.399509
EVM0008559.1-g	0.527872	0.262267	0.297736	0.322916	0.148822	0.251071	0.532044	0.125005
EVM0011735.1-g	0.320452	0.168557	0.164204	0.0494315	0.00764687	0.167362	0.131768	0
EVM0001148.1-g	1.34556	0.590203	0.582981	0.6382	0.171829	0.260561	0.894401	0.199663
EVM0019345.1-g	0.517893	0.231895	0.202189	0.234263	0.0311813	0.0643151	0.748586	0.0468446
EVM0007939.1-g	2.68611	1.15279	0.901331	1.51139	0.550001	0.361411	1.11827	0.603666
EVM0008449.1-g	2.70602	4.39471	3.9982	6.44529	0.754408	0.140293	4.037	2.83134
EVM0015438.1-g	0.333496	0.462975	0.694669	1.46884	0.0244385	0.0142927	0.609767	0.260041
EVM0006367.1-g	1.23342	2.98973	3.18946	3.04221	0.270269	0.37197	2.31081	2.38072
EVM0013954.1-g	0.170244	0.375077	0.349035	0.736887	0.0635304	0.0336894	0.580405	0.131449
EVM0014269.1-g	0.0671195	0.143582	0.0924887	0.197429	0.0599934	0	0.566674	0.0819135
EVM0002998.1-g	0.086721	0.236157	0.231902	0.0659743	0.00764687	0.0858708	0.195556	0.0726575
EVM0012811.1-g	0.0238451	0.222923	0.0850584	0	0	0.0724462	1.31232	0.352217
EVM0017543.1-g	0.15675	0.177999	0.199294	0.309598	0.0637308	0.0295241	0.315316	0.0726575
EVM0012893.1-g	0.395662	1.03433	0.384775	0.350911	0.172079	0.250404	0.912977	0.985595
EVM0019652.1-g	5.00951	4.35004	4.37779	5.13645	3.88018	6.6543	6.6973	4.06015
EVM0018552.1-g	1.87754	1.51352	1.74481	1.43426	1.79149	2.32136	2.41558	1.31498
EVM0008653.1-g	0.515868	0.403122	0.311414	0.377569	0.209638	0.491243	0.414687	0.0543478
EVM0017533.1-g	3.16319	2.89526	2.8042	2.82882	2.00256	4.44033	4.00509	1.69926
EVM0008132.1-g	1.7077	1.3647	1.42643	2.41826	1.19042	1.38243	1.40338	1.71365
EVM0001280.1-g	2.14828	2.01361	1.70758	2.37274	1.73214	2.87285	1.98057	2.05658
EVM0009646.1-g	1.29652	0.977506	1.11291	1.39703	0.564934	1.1659	1.41052	1.14462
EVM0017000.1-g	2.28528	1.97966	1.89518	1.95323	0.979042	2.4601	2.15952	1.63285
EVM0013818.1-g	0.942337	0.851993	0.738007	1.08128	0.658054	0.594536	1.11427	0.662208
EVM0016086.1-g	1.04059	0.815944	0.857718	1.47733	0.714176	0.643399	1.46114	0.414668
EVM0012518.1-g	1.27151	1.18216	1.22489	1.62289	0.798471	1.07022	1.64958	0.482635
EVM0007521.1-g	0.651678	0.621946	0.578925	0.749241	0.530573	1.03525	1.44029	0.54675
EVM0002702.1-g	0.0888873	0.142097	0.132358	0.0225128	0.222524	0.191625	0.143173	0.119502
EVM0000666.1-g	0.412744	0.503471	0.451516	0.721969	0.364266	0.83204	0.219159	0.44192
EVM0010719.1-g	1.91057	2.05226	1.60579	2.56261	3.60277	2.11477	2.28935	1.44658
EVM0014124.1-g	0.235375	0.200905	0.0849762	0.265478	0.793077	0.150972	0.163145	0.0819135
EVM0017189.1-g	0.0797736	0.112423	0.0845538	0.101185	4.96436	0.0415651	0	0.0565099
EVM0006875.1-g	0.397693	1.43653	1.78029	2.85271	0.339779	0.0226304	3.47656	0.762153
EVM0017786.1-g	4.44988	3.37878	3.96253	3.48366	4.36693	1.15987	3.03141	2.50584
EVM0010364.1-g	2.13013	1.51266	1.66036	1.04734	1.92813	0.252718	1.52328	0.898797
EVM0003164.1-g	0.342303	0.243017	0.276618	0.294888	0.0917312	0	0.578946	0.135513
EVM0016301.1-g	1.07916	0.631088	0.708359	0.525713	0.790297	0.187467	0.362666	0.603875
EVM0009586.1-g	1.05792	0.733211	0.746752	0.80712	0.445924	0.0977263	1.5226	0.45632
EVM0016078.1-g	3.63833	2.35565	2.65811	2.40321	0.970194	0.35197	2.31884	2.60664
EVM0015748.1-g	0.548081	0.322739	0.499892	0.298493	0.0400209	0.177608	0.301486	0.189451
EVM0003309.1-g	0.759749	0.417262	0.397052	0.213891	0.0872008	0.223703	0.552181	0.374451
EVM0008527.1-g	0.614977	0.426276	0.329704	0.335127	0.0316256	0	0.0911441	0.458695
EVM0016747.1-g	0.750399	0.434628	0.518438	0.440117	0.344038	0.0851923	0.969064	0.596567
EVM0005342.1-g	0.638157	0.381929	0.502177	0.30236	0.141659	0	0.446912	0
EVM0000048.1-g	0.423294	0.22536	0.344223	0.319898	0.084777	0.0577346	0.385947	0.36239
EVM0012693.1-g	0.0206719	0.057045	0.0306	0	0	0	0.500043	0
EVM0005632.2-g	0.152104	0.045548	0.00554141	0	0	0	0	0
EVM0007269.1-g	0.197882	0.032615	0.054591	0.0232999	0	0.0237417	0	0.0819135
EVM0011682.1-g	0.735875	0.317078	1.25205	0.322913	0.372388	0.0709643	0.339659	0.256358
EVM0010323.1-g	0.0433779	0.0758951	0.110027	0	0.0281284	0.0179283	0	0.0774857
EVM0019362.1-g	0.352798	0.156417	0.136095	0.186795	0	0.0796207	0.262689	0.220489
EVM0014434.1-g	0.501012	0.226845	0.289036	0.297094	0.0209886	0.028364	0.378214	0
EVM0011072.1-g	1.70136	0.787512	0.990978	1.615	0.107074	0.154136	2.00303	0.502557
EVM0003495.1-g	1.50461	0.590047	0.808791	0.971887	0.299435	0.177707	0.602259	0.840267
EVM0014878.1-g	1.38985	0.711897	0.997799	1.0562	0.349359	0.36628	1.53734	0.479815
EVM0012745.1-g	1.42198	0.849154	0.972961	1.24612	0.250303	0.272135	0.326417	0.874879
EVM0000898.1-g	1.50494	0.765984	1.30227	1.41529	0.464838	0.175906	0.936683	1.24768
EVM0017875.1-g	0.0189743	0.063989	0.0104096	0	0.0615309	0.0510574	0	0
EVM0012983.1-g	0.189349	0.714651	0.818428	1.12071	0.00764687	0.192678	0.567298	0.169832
EVM0000731.1-g	0.105049	1.30574	0.295131	0.878002	0.177106	0.0658115	2.60125	0.56038
EVM0003848.1-g	8.80208	6.00536	7.24177	10.809	1.46898	1.70974	8.14229	5.58177
EVM0012864.1-g	2.03785	1.38978	1.29656	1.7382	0.559999	0.158062	2.3298	0.617715
EVM0019384.1-g	0.144195	0.154062	0.411993	0	0.254048	0.0245886	0	0.0461732
EVM0010570.1-g	0.0554056	0.188414	0.15458	0.112431	0.0217111	0.0808402	0.162546	0.260344
EVM0009864.1-g	0.0137904	0.214008	0.0306851	0	0.0401964	0	0	0
EVM0012774.1-g	0.182945	0.295415	2.4726	0	0.232344	0.127148	0.131768	0
EVM0015176.1-g	1.0945	0.710347	0.197579	0.941038	0.15392	0.0763875	0.208689	0
EVM0003932.1-g	0.134094	0.26349	0.165657	0.109677	1.11906	0.100816	0.0355854	0.126
EVM0003897.1-g	0.162243	0.143275	0.146286	0.13477	0.0541862	0.188324	0.162819	0.0847458
EVM0006096.1-g	0.369405	0.626986	0.496988	0.70132	0.117697	0.354651	0.617555	0.495927
EVM0015103.1-g	0.0559876	0.199629	0.0949108	0	0.0277208	0.108689	0.215557	0
EVM0007675.1-g	1.18127	0.529749	0.39512	0.45352	0.563281	0.132171	0.304262	0.163827
EVM0011021.1-g	0.00271858	0.00835976	0	0	0	0	0	0
	1.13188	0.644265	#DIV/0!	#DIV/0!	#DIV/0!	#DIV/0!	#DIV/0!	#DIV/0!
