# Supplementary material for: The gold-ringed octopus (Amphioctopus fangsiao) genome and cerebral single-nucleus transcriptomes provide insights into the evolution of karyotype and neural novelties
Source: BMC Biol. 2022 Dec 27;20:289. doi: 10.1186/s12915-022-01500-2 (PMC9795677; doi:10.1186/s12915-022-01500-2)
Supplement: Supplementary file 1 — Additional file 1: Table s1. Statistics of Nanopore Clean Data. Table s2. Statistics of Nanopore Data after correction. Table s3. Comparisons of octopod genomes. Table s4. Gene information of Amphioctopus fangsiao genome. Table s5. Repeat statistics of Amphioctopus fangsiao genomes. Table s6. Comparison of genome size and repeat content in cephalopods. Table s7. Details of cephalopod repeats. Table s8. Repeat content in present study. Table s9. Percentage of cells that derived from two sequencing platforms in each cluster (before combining). Table s10. Cell markers in the octopod supra-brain. Table s11. Marker genes used in present study. Table s12. Counts of protocadherin, GPCR, and C2H2 ZNF genes in each cell cluster. Table s13-18. Average expression of protocadherin, GPCR, C2H2 ZNF genes in each cell cluster. [file 12915_2022_1500_MOESM1_ESM.zip › AdditionalFile1/AdditionalFile3.Tables1-8.xlsx]

## Sheet: Table_s1
Table s1: Summary of the Nanopore Clean Data
DataType	SeqNum	SumBase	N50Len	N90Len	MeanLen	MaxLen	MeanQual
Clean data	20111437	304915771588	22959	7081	15161	299715	8.88

## Sheet: Table_s2
Table s2: Summary of the Nanopore data after correction
Contig number	Contig length(bp)	Contig N50(bp)	Contig N90(bp)	Contig max (bp)	GC content(%)	Gap total length(bp)
9082	4340829090	2339378	379786	14581998	36.44	0
Summary of Reads mapping to genome
data	ratio
Short paired-end DNA	0.9933
RNAseq of 21 tissues	average 81.53%
Mapping rates of 21tissures
tissues	mapping rates, %
1-branchial_heart	80.03
1-cecum	78.62
1-funnel	88.45
1-gill	86.51
1-intestine	75.48
1-kidney	70.63
1-liver	84.49
1-mantle	85.67
1-optic	74.36
1-ovary	92.06
1-stomach	85.94
1-sub_brain	74.64
1-sucker_r34	86.72
1-supra_brain	75.96
2-buccal_mass	84.78
2-cecum	79.42
2-chromatophore_dorsal_mantle	87.36
2-funnel	85.17
2-gill	78.75
2-intestine	80.12
2-kidney	70.49
2-liver	84.07
2-mantle	87.67
2-mid_arm	83.99
2-optic	79.39
2-point_arn	84.61
2-spermary	86.7
2-stomach	84.88
2-sucker_r34	86.6
3-ant_salivery	46.63
3-branchial_heart	81.57
3-buccal_mass	83.96
3-cecum	78.74
3-chromatophore_dorsal_mantle	85.49
3-gill	80.05
3-intestine	79.77
3-kidney	69.88
3-liver	80.58
3-mantle	86.89
3-mid_arm	85.33
3-optic	76.1
3-ovary	91.39
3-point_arn	83.43
3-post_salivery	87.41
3-stomach	84.3
3-sucker_r34	85.15
average	81.5267

## Sheet: Table_s3
Table s3: Comparison of octopod genomes
Species	Contig N50 (Mb)	References
Octopus sinensis	0.49	Li et al., 2020
Octopus bimaculoides	0.005	Albertin et al., 2015
Octopus minor	0.197	Kim et al., 2018
Hapalochlaena maculosa	0.003	Whitelaw et al., 2020
﻿Architeuthis dux	0.005	Fonseca et al., 2020
﻿Euprymna scolopes	0.004	﻿Belcaid et al., 2019
Amphioctopus fangsiao	2.34	present study

## Sheet: Table_s4
Table s4: Summary of the gene information of Amphioctopus fangsiao genome
GeneNum	GeneNum (Len > 100aa)	Genelen	AveGenlen	ExonLen	AveExonLen	ExonNum	AveExonNum	CDSLen	AveCDSlen	CDSNum	AveCDSNum	IntronLen	AveIntronLen	IntronNum	AveIntronnum
19654	18889	454664371	23133.4	35886678	253.76	119269	6.07	25589360	1301.99	116348	5.92	418777693	1820.74	99615	5.07
gene	chromosome position	chromosome start	chromosome end	gene length (bp)
EVM0007445.1	Chr04	183479704	183479991	288
EVM0004707.1	Chr03	22419654	22437340	17687
EVM0018230.1	Chr03	23732646	23733823	1178
EVM0017806.1	Chr03	22501827	22523087	21261
EVM0014961.1	Chr03	23192970	23193653	684
EVM0009110.2	Chr03	22941923	22955181	13259
EVM0014168.1	Chr03	23106342	23154023	47682
EVM0006478.2	Chr03	23076413	23106289	29877
EVM0008944.1	Chr03	22324362	22327326	2965
EVM0010855.1	Chr03	23231218	23255268	24051
EVM0018082.1	Chr03	22987517	22989598	2082
EVM0008435.1	Chr03	22471332	22484686	13355
EVM0012542.1	Chr03	22239116	22270804	31689
EVM0001951.1	Chr03	23159371	23179255	19885
EVM0004904.1	Chr03	22447451	22460343	12893
EVM0019104.1	Chr03	23003633	23035153	31521
EVM0011970.1	Chr03	22273127	22287564	14438
EVM0014988.1	Chr03	22160409	22204840	44432
EVM0006993.1	Chr03	23337084	23339781	2698
EVM0008836.1	Chr06	120987388	121093448	106061
EVM0009909.1	Chr06	120262386	120263646	1261
EVM0017846.1	Chr06	121653671	121655001	1331
EVM0003585.1	Chr06	120349513	120355583	6071
EVM0010662.1	Chr06	120207981	120216518	8538
EVM0008410.1	Chr01	101066947	101076547	9601
EVM0009262.1	Chr01	100360482	100360787	306
EVM0016149.1	Chr01	100090402	100092092	1691
EVM0007655.1	Chr01	99789686	99789982	297
EVM0010412.1	Chr07	35872384	35872677	294
EVM0001874.1	Chr07	34862597	34867460	4864
EVM0013108.1	Chr07	36125766	36135309	9544
EVM0013375.1	Chr07	35955897	35964810	8914
EVM0003915.1	Chr07	34822457	34834030	11574
EVM0004937.1	Chr07	34777058	34800514	23457
EVM0012404.1	Chr07	33926609	34046958	120350
EVM0019547.1	Chr07	33754892	33791177	36286
EVM0006856.1	Chr07	35053560	35054078	519
EVM0013588.1	Chr07	36027973	36028149	177
EVM0000137.1	Chr07	33661086	33719945	58860
EVM0016565.1	Chr07	33876758	33880679	3922
EVM0001990.1	Chr07	34392854	34393297	444
EVM0005363.2	Chr07	34924847	34939756	14910
EVM0013361.1	Chr07	34841933	34847833	5901
EVM0016523.1	Chr07	34108752	34168448	59697
EVM0017019.2	Chr07	34174424	34203018	28595
EVM0001831.1	Chr08	85379031	85428653	49623
EVM0000843.1	Chr08	83198523	83202316	3794
EVM0015377.1	Chr08	85627090	85627698	609
EVM0010721.1	Chr08	83373314	83432969	59656
EVM0011104.1	Chr08	85139447	85177015	37569
EVM0003977.1	Chr08	84888835	84890648	1814
EVM0003121.1	Chr08	82255887	82324544	68658
EVM0013280.1	Chr08	85431857	85455557	23701
EVM0011904.1	Chr08	84267890	84392823	124934
EVM0015742.1	Chr08	82187480	82235904	48425
EVM0018773.1	Chr08	82149060	82180730	31671
EVM0013203.1	Chr08	83485614	83576453	90840
EVM0019063.1	Chr08	85729544	85730371	828
EVM0018912.1	Chr08	85009821	85063889	54069
EVM0004967.1	Chr08	85456376	85491894	35519
EVM0017848.1	Chr08	85510130	85576515	66386
EVM0013910.1	Chr08	85249467	85321262	71796
EVM0013377.1	Chr08	85065578	85123074	57497
EVM0005879.1	Chr08	83080618	83083807	3190
EVM0003697.1	Chr21	53708345	53737252	28908
EVM0004242.1	Chr21	54423487	54462473	38987
EVM0005176.1	Chr21	53489175	53522047	32873
EVM0000377.1	Chr21	55408821	55411399	2579
EVM0004747.1	Chr21	56231588	56235384	3797
EVM0017353.1	Chr21	54406428	54406832	405
EVM0006467.1	Chr21	54051899	54103320	51422
EVM0001599.1	Chr21	55566950	55610250	43301
EVM0015777.1	Chr21	55140700	55203326	62627
EVM0015895.1	Chr21	53604653	53605850	1198
EVM0016791.1	Chr21	55335811	55358117	22307
EVM0011081.1	Chr21	53271869	53275067	3199
EVM0008656.1	Chr21	53590501	53596806	6306
EVM0006342.1	Chr21	54557692	54586091	28400
EVM0002412.1	Chr21	53747017	53747454	438
EVM0012516.1	Chr21	55461945	55509542	47598
EVM0011412.1	Chr21	55206498	55334031	127534
EVM0018453.1	Chr21	54509209	54518152	8944
EVM0002104.1	Chr21	53419281	53420464	1184
EVM0004189.1	Chr21	55969727	55970647	921
EVM0014400.1	Chr13	118351574	118354426	2853
EVM0000400.1	Chr13	120081951	120087549	5599
EVM0003429.1	Chr13	120176127	120177279	1153
EVM0005802.1	Chr13	118610153	118613172	3020
EVM0006322.1	Chr13	119604756	119606744	1989
EVM0010978.1	Chr13	118424330	118431096	6767
EVM0005327.1	Chr13	119295248	119299524	4277
EVM0005290.1	Chr13	120286795	120288636	1842
EVM0010976.1	Chr13	119523605	119524186	582
EVM0009950.1	Chr13	120039156	120042075	2920
EVM0003135.1	Chr13	118099500	118101812	2313
EVM0002126.1	Chr13	120219319	120221261	1943
EVM0017439.1	Chr13	119741746	119745271	3526
EVM0001202.1	Chr13	118225508	118273573	48066
EVM0019459.1	Chr13	119696515	119700378	3864
EVM0017395.1	Chr13	120311773	120312420	648
EVM0004567.1	Chr13	119989882	119999173	9292
EVM0001697.1	Chr13	119179715	119198804	19090
EVM0011526.1	Chr13	118540376	118543058	2683
EVM0015334.1	Chr13	118294641	118298239	3599
EVM0008785.1	Chr13	119759451	119761804	2354
EVM0011003.1	Chr08	16672098	16674599	2502
EVM0013665.1	Chr08	17931296	17931889	594
EVM0015865.1	Chr08	16613245	16614869	1625
EVM0014312.1	Chr08	16096666	16103227	6562
EVM0018455.1	Chr08	17737255	17738083	829
EVM0013530.1	Chr08	16511911	16512564	654
EVM0012776.1	Chr25	10001540	10022400	20861
EVM0007479.1	Chr04	16864339	16865844	1506
EVM0018606.1	Chr04	129809086	129811548	2463
EVM0008607.1	Chr04	127649543	127787143	137601
EVM0017879.1	Chr04	130427305	130434048	6744
EVM0017319.1	Chr04	128196637	128197124	488
EVM0008388.1	Chr04	127784199	127831754	47556
EVM0005083.1	Chr04	130437919	130439826	1908
EVM0015134.1	Chr04	127453444	127453920	477
EVM0006505.1	Chr04	127235360	127248533	13174
EVM0009979.1	Chr04	129925812	129926693	882
EVM0018377.1	Chr04	130291879	130408418	116540
EVM0003689.1	Chr04	127502915	127518749	15835
EVM0008874.1	Chr04	127260302	127279937	19636
EVM0014181.1	Chr04	127529599	127570457	40859
EVM0001758.1	Chr04	130487783	130491173	3391
EVM0016262.1	Chr04	127068741	127104579	35839
EVM0008727.1	Chr02	270642449	270643174	726
EVM0015930.1	Chr02	270524222	270569737	45516
EVM0008522.1	Chr02	270269749	270269901	153
EVM0006778.1	Chr02	268949379	268949636	258
EVM0010099.1	Chr02	10937943	10962782	24840
EVM0004824.1	Chr02	10372718	10391742	19025
EVM0008800.1	Chr02	10584396	10642908	58513
EVM0006704.1	Chr02	10355768	10366918	11151
EVM0017709.1	Chr02	10340228	10346610	6383
EVM0008720.1	Chr02	10223221	10224119	899
EVM0002037.1	Chr02	10778542	10790852	12311
EVM0008845.1	Chr02	10394451	10471285	76835
EVM0009168.1	Chr02	10921621	10923421	1801
EVM0014037.1	Chr02	10540510	10580475	39966
EVM0001552.1	Chr02	10793623	10811312	17690
EVM0010011.1	Chr02	10202907	10203282	376
EVM0003960.1	Chr02	10745908	10748969	3062
EVM0017354.1	Chr07	169184730	169185134	405
EVM0001650.1	Chr13	108675099	108703657	28559
EVM0010597.1	Chr13	108814185	108876114	61930
EVM0010078.1	Chr13	109142339	109142551	213
EVM0002133.1	Chr13	108629586	108656029	26444
EVM0018212.1	Chr13	108900207	109073612	173406
EVM0006341.1	Chr14	100203400	100205483	2084
EVM0018874.1	Chr06	6467628	6476090	8463
EVM0004366.1	Chr06	6477697	6550781	73085
EVM0008574.1	Chr06	6835687	6879997	44311
EVM0008899.1	Chr06	6899296	6908294	8999
EVM0003236.1	Chr06	6915274	6993474	78201
EVM0008513.1	Chr06	7037508	7038413	906
EVM0010963.1	Chr06	6579331	6679737	100407
EVM0016073.1	Chr06	7167288	7222924	55637
EVM0010966.1	Chr06	7350431	7356638	6208
EVM0006350.1	Chr16	59497465	59546821	49357
EVM0004752.1	Chr16	59254317	59332900	78584
EVM0004079.1	Chr16	59660256	59662256	2001
EVM0012453.1	Chr16	59638316	59640528	2213
EVM0014293.1	Chr16	59605768	59606434	667
EVM0008581.1	Chr16	59463990	59474189	10200
EVM0004311.1	Chr16	59201954	59214066	12113
EVM0008407.1	Chr16	60273794	60278581	4788
EVM0011708.1	Chr16	59796368	59898025	101658
EVM0014741.1	Chr26	66891947	66933460	41514
EVM0015618.1	Chr26	65942593	65943576	984
EVM0012048.1	Chr26	66187387	66223735	36349
EVM0006121.1	Chr26	65609327	65626441	17115
EVM0016272.1	Chr26	66886446	66888012	1567
EVM0005545.2	Chr26	65560072	65585095	25024
EVM0003813.1	Chr26	65838703	65845050	6348
EVM0017045.1	Chr26	65225594	65266032	40439
EVM0001439.1	Chr26	66174755	66185074	10320
EVM0001179.2	Chr26	65284124	65397836	113713
EVM0015384.1	Chr26	66938094	66962745	24652
EVM0012608.1	Chr26	65585096	65601306	16211
EVM0011065.1	Chr26	67001500	67085821	84322
EVM0010490.1	Chr26	65755332	65784406	29075
EVM0004259.1	Chr26	65789523	65820419	30897
EVM0002123.1	Chr26	65829758	65836771	7014
EVM0016151.1	Chr26	65504936	65558284	53349
EVM0011140.1	Chr26	66863140	66864459	1320
EVM0018621.1	Chr26	65733443	65736010	2568
EVM0008589.1	Chr26	66073088	66073354	267
EVM0013971.1	Chr26	66775993	66844551	68559
EVM0004271.1	Chr26	65891080	65917219	26140
EVM0014605.1	Chr10	90986888	90987760	873
EVM0018426.3	Chr10	90578021	90616544	38524
EVM0014297.1	Chr10	91623642	91623896	255
EVM0004453.2	Chr10	91053001	91118481	65481
EVM0014340.1	Chr10	90616622	90720373	103752
EVM0010718.1	Chr10	90512032	90558187	46156
EVM0003884.1	Chr10	90885834	90917062	31229
EVM0017409.1	Chr10	92584843	92586621	1779
EVM0019090.1	Chr10	90983591	90986587	2997
EVM0004724.4	Chr10	91118430	91160715	42286
EVM0011661.1	Chr10	90492471	90509389	16919
EVM0016748.1	Chr10	90409708	90423872	14165
EVM0006294.1	Chr10	90302306	90346362	44057
EVM0004889.1	Chr10	91323207	91324747	1541
EVM0000187.1	Chr10	91044390	91044953	564
EVM0003163.1	Chr10	90854506	90855433	928
EVM0016667.1	Chr10	90365729	90408079	42351
EVM0005015.1	Chr10	91208102	91264710	56609
EVM0011673.1	Chr10	90877602	90879465	1864
EVM0008722.1	Chr02	190862864	190866412	3549
EVM0014299.1	Chr02	191829936	191830160	225
EVM0017931.1	Chr02	190827486	190827893	408
EVM0014609.1	Chr02	193383532	193385583	2052
EVM0004203.1	Chr02	191613189	191696366	83178
EVM0002881.1	Chr02	192863589	192863858	270
EVM0002824.1	Chr02	191393852	191395503	1652
EVM0012501.1	Chr02	191812452	191812673	222
EVM0015506.1	Chr26	30690812	30690970	159
EVM0010163.1	Chr26	30937626	30952866	15241
EVM0011644.1	Chr26	30763376	30802163	38788
EVM0014336.1	Chr26	30935181	30937603	2423
EVM0007064.1	Chr26	31157581	31160357	2777
EVM0016605.1	Chr26	30839236	30840057	822
EVM0004662.1	Chr03	37074550	37120771	46222
EVM0007727.1	Chr03	36687741	36981644	293904
EVM0014691.1	Chr03	35526210	35536736	10527
EVM0013702.1	Chr03	37894180	37894386	207
EVM0012713.1	Chr03	37145392	37173999	28608
EVM0006056.1	Chr03	36289479	36290360	882
EVM0001537.1	Chr03	37997701	38020469	22769
EVM0012408.1	Chr03	37417006	37432310	15305
EVM0017400.1	Chr03	37263485	37264737	1253
EVM0001262.1	Chr03	36000524	36003386	2863
EVM0008367.1	Chr03	37430164	37435152	4989
EVM0000489.2	Chr03	37122871	37133766	10896
EVM0017225.1	Chr03	37473528	37520735	47208
EVM0008175.1	Chr03	36122986	36239641	116656
EVM0009661.1	Chr03	36061797	36076073	14277
EVM0016736.1	Chr03	36511367	36681975	170609
EVM0006902.1	Chr03	37324831	37326527	1697
EVM0004682.1	Chr02	189519828	189678094	158267
EVM0019068.1	Chr02	189948766	189982201	33436
EVM0005054.1	Chr02	189871947	189947091	75145
EVM0007779.1	Chr02	189797836	189819448	21613
EVM0003130.1	Chr02	190179404	190211985	32582
EVM0005340.1	Chr02	189353368	189394601	41234
EVM0005396.1	Chr02	188845147	188846592	1446
EVM0018677.1	Chr02	190138960	190150160	11201
EVM0008274.1	Chr02	189984991	190021061	36071
EVM0014191.1	Chr02	189463584	189500666	37083
EVM0001940.1	Chr02	190074005	190135407	61403
EVM0001515.1	Chr02	189108621	189108884	264
EVM0017671.1	Chr02	189304541	189344195	39655
EVM0001516.1	Chr02	189683709	189773066	89358
EVM0014223.1	Chr02	188325546	188330264	4719
EVM0012229.1	Chr15	51152471	51184987	32517
EVM0015314.1	Chr15	51266317	51267132	816
EVM0011070.1	Chr15	51035377	51052430	17054
EVM0018575.1	Chr15	50601399	50602362	964
EVM0011184.1	Chr15	50105774	50107560	1787
EVM0008658.1	Chr15	50439702	50440043	342
EVM0016000.1	Chr15	50216654	50251165	34512
EVM0011864.1	Chr15	50165763	50177922	12160
EVM0008366.1	Chr15	51087778	51139476	51699
EVM0006738.1	Chr15	51423906	51558997	135092
EVM0002772.1	Chr15	50338796	50370010	31215
EVM0018927.1	Chr15	50191059	50192571	1513
EVM0017809.1	Chr15	49892482	49940321	47840
EVM0009652.1	Chr15	50562398	50600391	37994
EVM0003209.1	Chr15	50528528	50551914	23387
EVM0004104.1	Chr15	50712334	50728769	16436
EVM0019538.1	Chr15	50158284	50159543	1260
EVM0004250.1	Chr15	50087591	50089227	1637
EVM0001778.1	Chr14	40535921	40551355	15435
EVM0015824.1	Chr14	40805883	40806677	795
EVM0001381.1	Chr14	43526059	43526298	240
EVM0004474.1	Chr14	40454821	40456632	1812
EVM0003771.1	Chr14	40604648	40656286	51639
EVM0006997.1	Chr14	40771659	40772024	366
EVM0001854.1	Chr09	143520767	143570391	49625
EVM0012575.1	Chr09	143256130	143378028	121899
EVM0007145.1	Chr09	144071668	144073239	1572
EVM0003222.1	Chr09	142634150	142652062	17913
EVM0009919.1	Chr09	142667132	142667522	391
EVM0013686.1	Chr09	143575915	143657320	81406
EVM0011582.1	Chr09	143727861	143728407	547
EVM0008726.1	Chr09	142097542	142153883	56342
EVM0011327.1	Chr09	143833882	143853361	19480
EVM0000030.1	Chr09	144056528	144058735	2208
EVM0004999.1	Chr09	143816235	143818208	1974
EVM0001492.1	Chr09	144023196	144025548	2353
EVM0019586.1	Chr09	143776772	143778769	1998
EVM0008186.1	Chr09	144053445	144055851	2407
EVM0001097.1	Chr09	140588912	140591009	2098
EVM0007480.1	Chr09	142060555	142060989	435
EVM0006337.1	Chr09	143932544	143934601	2058
EVM0006925.1	Chr09	142745802	142848600	102799
EVM0018625.1	Chr09	141727943	141780586	52644
EVM0018039.1	Chr09	142604599	142605976	1378
EVM0000069.1	Chr09	141951632	141952348	717
EVM0006512.1	Chr09	142682862	142683833	972
EVM0009003.1	Chr09	142600681	142601120	440
EVM0005278.1	Chr09	141252093	141303958	51866
EVM0019155.1	Chr09	142574357	142593250	18894
EVM0010497.1	Chr09	140877330	140907210	29881
EVM0014502.1	Chr09	144006827	144009354	2528
EVM0019599.1	Chr09	140703780	140718395	14616
EVM0008369.1	Chr09	140651903	140653824	1922
EVM0015421.1	Chr09	143908403	143910513	2111
EVM0019414.1	Chr02	63216557	63230462	13906
EVM0012457.1	Chr02	62841579	62852543	10965
EVM0002119.1	Chr02	62914673	62940667	25995
EVM0008952.1	Chr02	63004458	63048589	44132
EVM0019577.1	Chr02	62870498	62888169	17672
EVM0012631.1	Chr07	78442363	78443334	972
EVM0019038.1	Chr07	75020927	75023117	2191
EVM0006949.1	Chr07	75241962	75242513	552
EVM0013002.1	Chr07	75091021	75130195	39175
EVM0010189.1	Chr07	75731904	75732299	396
EVM0007542.1	Chr07	75130419	75164113	33695
EVM0016871.1	Chr07	76054119	76061064	6946
EVM0014138.1	Chr07	129467665	129470497	2833
EVM0008769.1	Chr07	128780962	128781408	447
EVM0008412.1	Chr07	129226709	129227746	1038
EVM0001209.1	Chr07	129140640	129141198	559
EVM0003992.1	Chr07	128935437	128936549	1113
EVM0011011.1	Chr01	135698502	135701775	3274
EVM0003920.1	Chr01	135697685	135698493	809
EVM0010066.1	Chr01	134883529	134883903	375
EVM0011902.1	Chr24	36462790	36464008	1219
EVM0002745.1	Chr24	35952158	35954010	1853
EVM0005387.1	Chr24	36421957	36424107	2151
EVM0011726.1	Chr24	37244571	37245323	753
EVM0009831.1	Chr24	36226960	36240494	13535
EVM0010468.1	Chr24	36826977	36827511	535
EVM0007573.2	Chr24	37295053	37345241	50189
EVM0000850.1	Chr24	37188412	37198217	9806
EVM0003298.3	Chr04	72050792	72144102	93311
EVM0017139.1	Chr04	72821961	72890426	68466
EVM0012279.1	Chr04	72927358	72928676	1319
EVM0009462.1	Chr04	72963364	73002254	38891
EVM0006447.1	Chr04	73022676	73024075	1400
EVM0004570.1	Chr04	73443948	73444573	626
EVM0002078.1	Chr04	73173628	73174191	564
EVM0015165.1	Chr04	72427372	72428126	755
EVM0005223.1	Chr04	72647537	72709280	61744
EVM0006885.1	Chr12	115288961	115289354	394
EVM0006192.1	Chr02	114710446	114769433	58988
EVM0019190.1	Chr02	114872207	114908745	36539
EVM0011908.1	Chr02	115144782	115155827	11046
EVM0016213.1	Chr02	114109465	114110285	821
EVM0003924.1	Chr02	113986879	113987160	282
EVM0012122.1	Chr02	113872054	113949644	77591
EVM0012564.1	Chr02	114524505	114527589	3085
EVM0009330.1	Chr02	114035198	114035455	258
EVM0009300.1	Chr02	115072489	115091150	18662
EVM0015490.1	Chr02	113846104	113859770	13667
EVM0016023.1	Chr02	115111552	115123027	11476
EVM0007471.1	Chr02	113955504	113967309	11806
EVM0003979.1	Chr02	114586214	114586834	621
EVM0013767.1	Chr11	18630566	18630991	426
EVM0008072.1	Chr11	19561050	19562251	1202
EVM0009796.1	Chr11	19249348	19271952	22605
EVM0004756.1	Chr11	19521142	19549344	28203
EVM0012658.1	Chr24	52670748	52714483	43736
EVM0000278.1	Chr24	52559892	52618273	58382
EVM0009201.1	Chr24	52429518	52450507	20990
EVM0004792.1	Chr24	53049705	53050067	363
EVM0006094.1	Chr24	52777227	52799905	22679
EVM0000864.1	Chr24	52756899	52759886	2988
EVM0006141.1	Chr03	173533003	173548401	15399
EVM0007136.1	Chr03	173549777	173608161	58385
EVM0013634.1	Chr03	173331686	173345678	13993
EVM0000239.1	Chr03	172989121	173037969	48849
EVM0002143.1	Chr03	173193580	173259076	65497
EVM0002630.1	Chr03	173484734	173487047	2314
EVM0017725.1	Chr03	173482382	173483643	1262
EVM0001979.1	Chr25	23470469	23556611	86143
EVM0014403.1	Chr25	23275136	23392213	117078
EVM0000418.1	Chr25	22894203	22894475	273
EVM0002916.1	Chr15	108367439	108391480	24042
EVM0008833.1	Chr15	108516930	108597217	80288
EVM0005492.1	Chr15	108352558	108366664	14107
EVM0007757.1	Chr15	108629341	108708776	79436
EVM0013999.1	Chr15	108843494	108846540	3047
EVM0010481.1	Chr15	108708959	108731628	22670
EVM0004632.1	Chr15	108623386	108625111	1726
EVM0018560.1	Chr02	289503441	289563233	59793
EVM0018921.1	Chr02	289041257	289041571	315
EVM0015095.1	Chr02	289491819	289500159	8341
EVM0005287.1	Chr02	289626013	289638479	12467
EVM0018779.1	Chr02	289299959	289302880	2922
EVM0013218.1	Chr02	289579411	289587382	7972
EVM0009257.1	Chr10	112204251	112206686	2436
EVM0015442.1	Chr11	5774447	5774695	249
EVM0004190.1	Chr01	293292178	293299378	7201
EVM0014723.1	Chr01	293110831	293145880	35050
EVM0008029.1	Chr01	293219760	293222881	3122
EVM0004387.1	Chr01	293357085	293361752	4668
EVM0012931.1	Chr01	292447905	292448887	983
EVM0014332.1	Chr01	293422591	293466093	43503
EVM0011802.1	Chr11	52226527	52261413	34887
EVM0019039.1	Chr11	52395095	52420149	25055
EVM0010064.1	Chr11	52347467	52373535	26069
EVM0014398.1	Chr07	8021526	8024646	3121
EVM0019258.1	Chr07	7810512	7811153	642
EVM0010261.1	Chr05	130983625	130983918	294
EVM0005972.1	Chr05	130663930	130688439	24510
EVM0013044.1	Chr29	15818985	15821155	2171
EVM0001829.1	Chr29	15804726	15807587	2862
EVM0016471.1	Chr29	15763535	15788289	24755
EVM0012441.1	Chr29	15904497	15904760	264
EVM0013188.1	Chr29	15872354	15899831	27478
EVM0012089.1	Chr13	97746756	97777720	30965
EVM0002784.1	Chr13	97834195	97835713	1519
EVM0011093.1	Chr13	97734916	97746744	11829
EVM0011551.1	Chr13	97674967	97690353	15387
EVM0012149.1	Chr13	97866612	97883174	16563
EVM0014008.1	Chr01	199108526	199109005	480
EVM0009318.1	Chr01	199208752	199212451	3700
EVM0008780.1	Chr30	9802861	9804375	1515
EVM0019357.1	Chr30	9649336	9654638	5303
EVM0006894.1	Chr30	9702214	9753326	51113
EVM0014606.1	Chr30	9613321	9614532	1212
EVM0009758.1	Chr30	9422345	9454469	32125
EVM0017155.1	Chr30	9545555	9546787	1233
EVM0016710.1	Chr30	9668775	9670154	1380
EVM0016259.1	Chr30	9678740	9679931	1192
EVM0009034.1	Chr05	98655134	98676910	21777
EVM0005682.1	Chr05	98618933	98619450	518
EVM0016780.1	Chr05	98617684	98618561	878
EVM0003124.1	Chr06	129009316	129010116	801
EVM0006289.1	Chr11	38681125	38682240	1116
EVM0016261.1	Chr11	39022062	39022775	714
EVM0003946.1	Chr11	38534013	38545075	11063
EVM0007708.1	Chr29	25936182	26020078	83897
EVM0013550.1	Chr30	35834463	35835649	1187
EVM0012027.1	Chr30	35839642	35839866	225
EVM0018149.1	Chr30	35853725	35855489	1765
EVM0011937.1	Chr30	35837573	35838483	911
EVM0008868.1	Chr02	113169735	113240249	70515
EVM0017961.1	Chr25	12140517	12143159	2643
EVM0002701.1	Chr25	12171373	12172920	1548
EVM0002181.1	Chr25	12216064	12224760	8697
EVM0002328.1	Chr25	12563636	12565511	1876
EVM0009710.1	Chr25	12554166	12555221	1056
EVM0001238.1	Chr25	12434532	12445080	10549
EVM0010854.1	Chr25	12479195	12479956	762
EVM0006356.1	Chr25	12538243	12539590	1348
EVM0011740.1	Chr25	12418147	12427506	9360
EVM0016365.1	Chr25	12225052	12242237	17186
EVM0001597.1	Chr24	54331967	54344297	12331
EVM0012734.1	Chr24	54219342	54224340	4999
EVM0003263.1	Chr24	54248774	54250681	1908
EVM0002467.1	Chr22	11128344	11165967	37624
EVM0001766.1	Chr21	32643989	32693398	49410
EVM0002716.1	Chr21	32740392	32770921	30530
EVM0000154.1	Chr26	15938243	15938425	183
EVM0011622.1	Chr29	11031737	11059326	27590
EVM0012607.1	Chr29	11093383	11095536	2154
EVM0018700.1	Chr29	11172013	11173989	1977
EVM0012039.1	Chr29	11064607	11065956	1350
EVM0018818.1	Chr29	10992792	11013943	21152
EVM0005105.1	Chr29	11109312	11112108	2797
EVM0010494.1	Chr29	11200401	11239077	38677
EVM0006321.1	Chr29	11151331	11153253	1923
EVM0012034.1	Chr29	11247971	11250017	2047
EVM0008583.1	Chr29	11160503	11163195	2693
EVM0018178.1	Chr29	11133584	11138309	4726
EVM0017257.1	Chr16	41712015	41712263	249
EVM0000036.1	Chr16	41791139	41798843	7705
EVM0019091.1	Chr01	176728619	176729327	709
EVM0015289.1	Chr18	25079575	25082447	2873
EVM0009962.1	Chr06	74735410	74889512	154103
EVM0015436.1	Chr06	74696693	74697423	731
EVM0003091.1	Chr16	80572869	80574558	1690
EVM0007749.1	Chr02	115695567	115696205	639
EVM0003880.2	Chr30	22321182	22407941	86760
EVM0001490.1	Chr05	81520067	81520465	399
EVM0016818.1	Chr05	81426343	81436333	9991
EVM0013006.1	Chr05	81566862	81567221	360
EVM0016706.1	Chr13	121033802	121057530	23729
EVM0014576.1	Chr13	121091067	121095741	4675
EVM0016701.1	Chr13	120949353	120951744	2392
EVM0019633.1	Chr13	120830491	120837066	6576
EVM0002515.1	Chr13	120784173	120803605	19433
EVM0012084.1	Chr25	9172215	9205126	32912
EVM0019574.1	Chr25	9389698	9418206	28509
EVM0010488.1	Chr25	9248605	9249381	777
EVM0000426.1	Chr25	9445262	9446409	1148
EVM0001244.1	Chr25	9321092	9321427	336
EVM0008968.1	Chr01	171188403	171275313	86911
EVM0002825.1	Chr01	171280519	171283190	2672
EVM0002849.1	Chr01	171279186	171280067	882
EVM0014330.1	Chr01	171134400	171183616	49217
EVM0014915.1	Chr01	171323526	171398703	75178
EVM0018017.1	Chr08	70070264	70073164	2901
EVM0013787.1	Chr24	7451944	7452791	848
EVM0017914.1	Chr09	19440253	19440606	354
EVM0017568.1	Chr09	20741953	20749694	7742
EVM0004122.1	Chr09	20739422	20739757	336
EVM0011664.1	Chr09	20785243	20809166	23924
EVM0002317.1	Chr09	20543964	20610561	66598
EVM0016517.1	Chr09	17145976	17146704	729
EVM0008884.1	Chr09	16336452	16367249	30798
EVM0019249.1	Chr09	16719264	16845878	126615
EVM0000637.1	Chr09	17573515	17573697	183
EVM0012121.1	Chr09	16394533	16470718	76186
EVM0000802.1	Chr09	20629091	20717984	88894
EVM0000356.1	Chr05	122914421	122932541	18121
EVM0018816.1	Chr05	122281167	122282213	1047
EVM0016035.1	Chr05	121911201	121911524	324
EVM0004923.1	Chr05	122551428	122767060	215633
EVM0011381.1	Chr05	122977415	122983243	5829
EVM0017605.1	Chr05	123012936	123027345	14410
EVM0009912.1	Chr05	123065917	123081475	15559
EVM0015732.1	Chr22	52885847	52927009	41163
EVM0013003.1	Chr22	52466032	52466268	237
EVM0002863.1	Chr04	61322988	61331955	8968
EVM0018893.1	Chr04	61585897	61622295	36399
EVM0016804.1	Chr04	61801532	61863037	61506
EVM0016749.1	Chr04	60761524	60762105	582
EVM0012547.1	Chr04	61243644	61274738	31095
EVM0001571.1	Chr27	13778273	13838568	60296
EVM0004414.1	Chr27	13864655	13928821	64167
EVM0009359.1	Chr27	12221507	12286770	65264
EVM0017537.1	Chr27	12995660	12996352	693
EVM0006860.1	Chr27	12889786	12901825	12040
EVM0019360.1	Chr27	13527700	13528209	510
EVM0018110.1	Chr27	12333214	12334959	1746
EVM0017510.1	Chr27	12845379	12845777	399
EVM0019559.1	Chr27	13054498	13055131	634
EVM0003456.1	Chr27	13095620	13121629	26010
EVM0017526.1	Chr27	12395755	12428256	32502
EVM0015959.1	Chr27	12091798	12170065	78268
EVM0001817.1	Chr11	130143171	130243121	99951
EVM0008646.1	Chr11	130454530	130621314	166785
EVM0007491.1	Chr11	130398350	130418938	20589
EVM0003253.1	Chr11	131334412	131341444	7033
EVM0007599.1	Chr11	131440409	131447874	7466
EVM0007278.1	Chr11	130654194	130657602	3409
EVM0015054.1	Chr11	130873559	130974521	100963
EVM0017442.1	Chr11	130250541	130340419	89879
EVM0013822.1	Chr11	131263651	131315374	51724
EVM0004045.1	Chr11	131381790	131394557	12768
EVM0017018.1	Chr11	130423601	130425097	1497
EVM0012838.1	Chr11	131246263	131249439	3177
EVM0000765.1	Chr11	131356742	131358267	1526
EVM0014322.1	Chr11	131554609	131594725	40117
EVM0006733.1	Chr11	130989295	130990925	1631
EVM0001282.1	Chr11	131319062	131319460	399
EVM0005111.1	Chr11	131014663	131034651	19989
EVM0013412.1	Chr11	131076975	131103284	26310
EVM0006440.1	Chr11	130100715	130129560	28846
EVM0009486.1	Chr07	10558516	10559079	564
EVM0014431.1	Chr07	13429463	13430637	1175
EVM0005384.1	Chr07	11467321	11476562	9242
EVM0012379.1	Chr07	11529322	11576382	47061
EVM0015670.1	Chr07	11502989	11509205	6217
EVM0015956.1	Chr07	10809169	10809420	252
EVM0004606.1	Chr07	10506819	10509705	2887
EVM0018259.1	Chr08	115892981	115894708	1728
EVM0015738.1	Chr08	115608494	115608688	195
EVM0016263.1	Chr08	114581875	114582621	747
EVM0013731.1	Chr08	116370747	116370965	219
EVM0016631.1	Chr08	114822452	114822709	258
EVM0011968.1	Chr08	114786079	114786273	195
EVM0001974.1	Chr05	56252574	56253674	1101
EVM0000511.1	Chr11	58093137	58154118	60982
EVM0004153.1	Chr11	58157661	58173447	15787
EVM0015945.1	Chr11	57335275	57336330	1056
EVM0001855.1	Chr11	56371871	56375125	3255
EVM0008929.1	Chr11	56495683	56495937	255
EVM0018997.1	Chr11	57839434	57840419	986
EVM0005608.1	Chr11	57473915	57475198	1284
EVM0014966.1	Chr11	57763707	57767142	3436
EVM0015352.1	Chr11	55951241	55952156	916
EVM0008908.1	Chr11	58186655	58203272	16618
EVM0004888.1	Chr14	47512166	47515018	2853
EVM0018659.1	Chr14	47218808	47219104	297
EVM0019028.1	Chr14	45309132	45309887	756
EVM0011996.1	Chr18	80504504	80524921	20418
EVM0019463.1	Chr18	81474761	81506850	32090
EVM0005591.1	Chr18	80796987	80816854	19868
EVM0015444.1	Chr18	81646987	81680693	33707
EVM0004595.1	Chr18	81257243	81280700	23458
EVM0011704.1	Chr18	81510235	81511075	841
EVM0002842.1	Chr18	81690428	81719311	28884
EVM0006747.1	Chr18	81283698	81316060	32363
EVM0013742.3	Chr18	81176014	81215228	39215
EVM0002782.1	Chr18	80342971	80344992	2022
EVM0002275.1	Chr18	81426922	81433643	6722
EVM0013057.1	Chr18	80660263	80757977	97715
EVM0010250.1	Chr18	80000113	80022670	22558
EVM0003795.1	Chr18	81734313	81735989	1677
EVM0016252.1	Chr18	81523128	81553390	30263
EVM0016721.1	Chr18	81603615	81620507	16893
EVM0004241.2	Chr18	80524931	80577164	52234
EVM0017485.1	Chr18	81569824	81600160	30337
EVM0013695.1	Chr10	152947286	152950800	3515
EVM0010744.1	Chr10	151837324	151838223	900
EVM0015714.1	Chr10	153025724	153026167	444
EVM0006304.1	Chr03	178634742	178641057	6316
EVM0007525.1	Chr03	179454768	179455544	777
EVM0014655.1	Chr03	179415387	179416552	1166
EVM0019099.1	Chr03	177638039	177638746	708
EVM0014901.1	Chr03	177923278	177925156	1879
EVM0016338.1	Chr19	61853761	61854527	767
EVM0018145.1	Chr19	60630194	60632099	1906
EVM0011355.1	Chr19	60308994	60309188	195
EVM0018064.1	Chr19	60663802	60670757	6956
EVM0008630.1	Chr19	60650698	60652928	2231
EVM0012828.1	Chr19	59990697	60019027	28331
EVM0015919.1	Chr19	62658130	62697662	39533
EVM0018473.1	Chr19	60770668	60777501	6834
EVM0001576.1	Chr19	60330795	60358231	27437
EVM0009203.1	Chr19	60456883	60459854	2972
EVM0011246.1	Chr19	61626860	61628291	1432
EVM0014030.1	Chr19	59860265	59911879	51615
EVM0002899.1	Chr19	59940156	59940386	231
EVM0007359.1	Chr19	59853102	59853257	156
EVM0008875.1	Chr19	62273870	62287210	13341
EVM0001070.1	Chr19	60286576	60294251	7676
EVM0007601.1	Chr19	60164039	60209616	45578
EVM0016675.1	Chr19	61299776	61322742	22967
EVM0015946.1	Chr19	60575711	60624504	48794
EVM0003511.1	Chr19	59756781	59782997	26217
EVM0004579.1	Chr05	176242736	176244200	1465
EVM0005486.1	Chr05	176677137	176721953	44817
EVM0010632.1	Chr05	176765620	176786817	21198
EVM0004410.1	Chr05	175413640	175428193	14554
EVM0010374.1	Chr05	176228253	176235574	7322
EVM0002213.1	Chr05	176330217	176341373	11157
EVM0015685.1	Chr05	176274896	176287310	12415
EVM0019319.1	Chr05	177775233	177813222	37990
EVM0016422.1	Chr05	176897737	176925526	27790
EVM0005550.1	Chr05	177839604	177890077	50474
EVM0006457.1	Chr05	177188554	177204124	15571
EVM0014832.1	Chr05	177356433	177389592	33160
EVM0004990.1	Chr05	177259486	177276918	17433
EVM0010183.1	Chr05	176054029	176054359	331
EVM0013508.1	Chr05	177910069	177934416	24348
EVM0008097.1	Chr05	177063448	177075220	11773
EVM0010829.1	Chr05	175962584	176008081	45498
EVM0009107.1	Chr05	176164257	176179189	14933
EVM0005736.1	Chr05	176634326	176643582	9257
EVM0013939.1	Chr05	177686196	177721583	35388
EVM0007412.1	Chr05	176953532	176991438	37907
EVM0004024.1	Chr05	176448598	176463080	14483
EVM0016342.1	Chr05	176563286	176575682	12397
EVM0018296.1	Chr04	207264767	207282055	17289
EVM0006950.1	Chr04	205548983	205552186	3204
EVM0014059.1	Chr04	205644105	205669858	25754
EVM0010413.1	Chr04	207208089	207210689	2601
EVM0007284.1	Chr04	205552209	205563306	11098
EVM0013500.1	Chr04	207250426	207251556	1131
EVM0018435.1	Chr04	206408046	206423143	15098
EVM0005132.1	Chr04	207283587	207331578	47992
EVM0003875.1	Chr04	207406813	207443781	36969
EVM0016464.1	Chr04	206804290	206809856	5567
EVM0015098.1	Chr04	207377984	207379236	1253
EVM0008766.1	Chr08	24352725	24355991	3267
EVM0016862.1	Chr08	24800569	24800718	150
EVM0008765.1	Chr08	24727948	24736955	9008
EVM0012173.1	Chr08	24810992	24883736	72745
EVM0011877.1	Chr08	24309567	24314492	4926
EVM0016316.1	Chr08	24077699	24141199	63501
EVM0009957.1	Chr08	24210838	24252557	41720
EVM0018470.1	Chr08	24647297	24649166	1870
EVM0012136.1	Chr08	24439350	24549089	109740
EVM0011493.1	Chr08	24620063	24620329	267
EVM0019238.1	Chr08	24761852	24794912	33061
EVM0003412.1	Chr15	64307949	64309209	1261
EVM0011585.1	Chr15	64158504	64158911	408
EVM0019483.1	Chr15	59905819	59906079	261
EVM0003181.1	Chr15	63819727	63846883	27157
EVM0008406.1	Chr15	63252612	63372402	119791
EVM0005365.1	Chr15	63193255	63193701	447
EVM0012160.1	Chr15	63789957	63807738	17782
EVM0008013.1	Chr15	61662181	61662498	318
EVM0002609.1	Chr15	63386863	63460709	73847
EVM0009670.1	Chr20	2411598	2412005	408
EVM0009614.1	Chr20	901427	963603	62177
EVM0014853.1	Chr20	3646568	3648820	2253
EVM0013612.1	Chr20	2039678	2041387	1710
EVM0000103.1	Chr20	3595881	3597558	1678
EVM0008001.1	Chr20	33783	34520	738
EVM0014707.1	Chr20	554597	565309	10713
EVM0002041.1	Chr27	17018419	17019367	949
EVM0013039.1	Chr27	17360603	17381076	20474
EVM0008176.1	Chr27	17453794	17457427	3634
EVM0009977.1	Chr27	16962052	16963710	1659
EVM0004744.1	Chr27	16504441	16581567	77127
EVM0014586.1	Chr27	17298152	17356204	58053
EVM0015610.1	Chr27	17026815	17075347	48533
EVM0012991.1	Chr27	16606747	16608376	1630
EVM0009360.1	Chr27	17150724	17203157	52434
EVM0005772.1	Chr27	17246923	17266438	19516
EVM0005155.2	Chr27	16439236	16481170	41935
EVM0000498.1	Chr27	17079902	17138198	58297
EVM0001313.1	Chr27	16310010	16314168	4159
EVM0018864.1	Chr27	16996531	17006032	9502
EVM0013482.1	Chr27	17642711	17710349	67639
EVM0012515.1	Chr04	70476375	70478765	2391
EVM0017126.1	Chr04	70524892	70525462	571
EVM0008263.1	Chr04	69829666	69830484	819
EVM0015978.1	Chr04	69557546	69570129	12584
EVM0012787.1	Chr04	69502827	69517901	15075
EVM0014944.1	Chr04	69518075	69524763	6689
EVM0016919.1	Chr04	69465602	69492320	26719
EVM0005660.1	Chr04	69923740	70008942	85203
EVM0016935.1	Chr04	69401421	69463801	62381
EVM0010747.1	Chr04	69570162	69635081	64920
EVM0003542.1	Chr04	70166183	70225038	58856
EVM0011385.1	Chr04	70060296	70064464	4169
EVM0018996.1	Chr04	69647364	69719266	71903
EVM0003721.1	Chr05	36416245	36425949	9705
EVM0005509.1	Chr05	36972687	37019382	46696
EVM0000200.1	Chr05	39505780	39506097	318
EVM0005366.1	Chr05	41858106	41858603	498
EVM0009172.1	Chr05	39502322	39502740	419
EVM0003993.1	Chr05	36862318	36923554	61237
EVM0014407.1	Chr05	36941605	36955823	14219
EVM0001687.1	Chr05	34757734	34786511	28778
EVM0019183.1	Chr05	36045719	36082164	36446
EVM0007363.1	Chr05	36719489	36730520	11032
EVM0003170.1	Chr05	39503138	39504068	931
EVM0016258.1	Chr05	40461727	40462689	963
EVM0018929.1	Chr05	38009259	38010789	1531
EVM0007325.1	Chr05	39507450	39507985	536
EVM0002568.1	Chr05	41963427	41963783	357
EVM0009181.1	Chr05	36786358	36834341	47984
EVM0004650.1	Chr04	86155406	86171897	16492
EVM0014744.1	Chr04	90831628	90840792	9165
EVM0018231.1	Chr04	86937666	86938055	390
EVM0008143.1	Chr04	91010836	91116080	105245
EVM0016520.1	Chr04	86135568	86151465	15898
EVM0002007.1	Chr04	90935407	90956468	21062
EVM0003434.1	Chr04	90841354	90905136	63783
EVM0000476.1	Chr04	90758705	90831390	72686
EVM0016580.1	Chr03	14272503	14272985	483
EVM0008442.1	Chr03	13823648	13824973	1326
EVM0017302.1	Chr03	12813058	12814883	1826
EVM0015019.1	Chr03	13780169	13781855	1687
EVM0005135.1	Chr03	12111240	12148293	37054
EVM0007574.1	Chr03	12061041	12061223	183
EVM0018175.1	Chr03	14278112	14278369	258
EVM0007735.1	Chr03	13270636	13271052	417
EVM0006843.1	Chr03	12154986	12155802	817
EVM0007512.1	Chr03	11906192	11910304	4113
EVM0002194.1	Chr02	4308287	4310648	2362
EVM0018474.1	Chr02	3645466	3652255	6790
EVM0006083.1	Chr02	3005101	3024468	19368
EVM0016888.1	Chr02	4247894	4255562	7669
EVM0019639.1	Chr02	3782984	3841912	58929
EVM0011789.1	Chr02	3494077	3506615	12539
EVM0015672.1	Chr02	3333827	3333976	150
EVM0005773.1	Chr02	4331390	4350096	18707
EVM0017505.1	Chr07	145338948	145339205	258
EVM0011760.1	Chr07	146117755	146118102	348
EVM0013257.1	Chr07	145891138	145891800	663
EVM0008194.1	Chr07	146331319	146340307	8989
EVM0001651.1	Chr07	146151423	146176495	25073
EVM0017653.1	Chr07	146402763	146403994	1232
EVM0001913.1	Chr07	146346077	146370402	24326
EVM0006073.1	Chr07	146239818	146318027	78210
EVM0000961.1	Chr07	146219255	146220151	897
EVM0017427.1	Chr23	77692861	77712550	19690
EVM0005853.1	Chr23	78413640	78415532	1893
EVM0013265.2	Chr23	77861496	77935271	73776
EVM0018493.1	Chr23	77968202	77988015	19814
EVM0016624.1	Chr23	78446041	78446262	222
EVM0005662.1	Chr23	77712976	77770041	57066
EVM0002827.2	Chr23	77780335	77801157	20823
EVM0009869.1	Chr23	78504562	78525864	21303
EVM0009234.1	Chr23	78616611	78657017	40407
EVM0006657.2	Chr23	78739627	78779341	39715
EVM0009876.1	Chr23	78490844	78491392	549
EVM0008681.1	Chr23	77809529	77811264	1736
EVM0000786.2	Chr23	77814714	77845170	30457
EVM0015964.1	Chr23	78527117	78536765	9649
EVM0003001.1	Chr23	78568360	78585977	17618
EVM0004445.1	Chr03	128607460	128607627	168
EVM0012932.1	Chr13	121736528	121739493	2966
EVM0000592.1	Chr13	122417571	122441370	23800
EVM0012720.1	Chr13	122180727	122199213	18487
EVM0019177.1	Chr13	121665405	121667784	2380
EVM0012598.1	Chr13	122464309	122471805	7497
EVM0011196.1	Chr13	122153382	122157169	3788
EVM0016434.1	Chr13	121356791	121360104	3314
EVM0001422.1	Chr13	122039727	122043387	3661
EVM0017767.1	Chr13	121274528	121301182	26655
EVM0013058.1	Chr13	122314714	122329580	14867
EVM0002048.1	Chr13	121973756	121990101	16346
EVM0012911.1	Chr13	121773567	121780870	7304
EVM0016615.1	Chr13	122226612	122228531	1920
EVM0007775.1	Chr13	122003512	122024383	20872
EVM0009322.1	Chr13	121902642	121969518	66877
EVM0017479.1	Chr13	121479402	121481182	1781
EVM0004736.1	Chr13	121758666	121760240	1575
EVM0002710.1	Chr13	121331792	121332316	525
EVM0007537.1	Chr13	122298186	122300019	1834
EVM0012851.1	Chr13	122270973	122272952	1980
EVM0010134.1	Chr13	122446253	122446594	342
EVM0013930.1	Chr13	121691352	121691977	626
EVM0016203.1	Chr13	122521541	122529408	7868
EVM0006423.1	Chr13	122106125	122110025	3901
EVM0019282.1	Chr13	121518171	121529853	11683
EVM0007379.1	Chr13	122391949	122417398	25450
EVM0016331.1	Chr13	121799862	121804779	4918
EVM0004244.1	Chr26	17907194	17908415	1222
EVM0019371.1	Chr26	17671284	17675114	3831
EVM0019169.1	Chr26	17202873	17203144	272
EVM0008776.1	Chr02	179229199	179230478	1280
EVM0006085.1	Chr02	178066393	178066614	222
EVM0005076.1	Chr02	179546608	179546895	288
EVM0005068.1	Chr02	177431201	177447994	16794
EVM0013541.1	Chr02	177477937	177505691	27755
EVM0019579.1	Chr02	177834748	177834969	222
EVM0005820.1	Chr02	180076618	180080954	4337
EVM0001783.1	Chr20	19331432	19429426	97995
EVM0002811.1	Chr20	16565434	16568050	2617
EVM0017389.1	Chr20	18951011	19000442	49432
EVM0013308.1	Chr20	19087830	19120633	32804
EVM0015136.1	Chr20	19120846	19129252	8407
EVM0012322.1	Chr20	19068733	19084539	15807
EVM0014569.1	Chr20	19157039	19160387	3349
EVM0015733.1	Chr20	17169470	17431217	261748
EVM0012158.1	Chr20	15890635	15961209	70575
EVM0003131.1	Chr20	16868445	16870430	1986
EVM0019288.1	Chr20	15815803	15865419	49617
EVM0014952.1	Chr20	17436511	17436972	462
EVM0012613.1	Chr20	17857781	17876996	19216
EVM0012151.1	Chr20	19255262	19279020	23759
EVM0008285.1	Chr20	18883181	18901367	18187
EVM0001204.1	Chr20	17572167	17670406	98240
EVM0007257.1	Chr20	19026075	19046273	20199
EVM0008679.1	Chr20	16100115	16163311	63197
EVM0012863.1	Chr26	28598043	28598297	255
EVM0009412.1	Chr26	28037259	28048105	10847
EVM0010533.1	Chr26	28601693	28602980	1288
EVM0012746.1	Chr26	28603158	28603725	568
EVM0004149.1	Chr26	27848403	27877848	29446
EVM0014829.1	Chr26	27839750	27841219	1470
EVM0004840.1	Chr26	28594218	28595320	1103
EVM0013856.1	Chr26	28595341	28596279	939
EVM0010393.1	Chr26	27897363	27973534	76172
EVM0002954.1	Chr26	27991259	28020572	29314
EVM0015922.1	Chr26	27794238	27794654	417
EVM0018045.1	Chr26	28056546	28056746	201
EVM0010081.1	Chr29	10837894	10844627	6734
EVM0011416.1	Chr29	10741531	10743239	1709
EVM0019373.1	Chr29	10778140	10787466	9327
EVM0014091.1	Chr29	10693129	10725081	31953
EVM0009227.1	Chr29	10756011	10761959	5949
EVM0019651.1	Chr29	10929073	10929677	605
EVM0009215.1	Chr29	10937570	10944477	6908
EVM0019479.1	Chr29	10810353	10815729	5377
EVM0014974.1	Chr13	47610511	47624176	13666
EVM0010225.1	Chr15	82463527	82463845	319
EVM0019018.1	Chr15	82416406	82418797	2392
EVM0010108.1	Chr10	38550840	38556630	5791
EVM0012269.1	Chr10	37532727	37533554	828
EVM0018160.1	Chr10	37524622	37524852	231
EVM0016357.3	Chr10	38653922	38739400	85479
EVM0013675.1	Chr10	37440332	37462721	22390
EVM0013968.1	Chr10	37125969	37135501	9533
EVM0012701.1	Chr10	38071071	38076143	5073
EVM0013251.1	Chr10	38533058	38538918	5861
EVM0009873.1	Chr10	37245315	37277583	32269
EVM0003229.1	Chr10	37531961	37532425	465
EVM0011369.1	Chr10	38934213	38955606	21394
EVM0011352.1	Chr10	38080620	38386838	306219
EVM0006693.1	Chr10	38009670	38040855	31186
EVM0004552.1	Chr22	34272485	34360423	87939
EVM0017356.1	Chr22	35195478	35195879	402
EVM0002582.1	Chr22	35775482	35776006	525
EVM0013616.1	Chr22	35625804	35626715	912
EVM0018528.1	Chr22	35624179	35625464	1286
EVM0015203.1	Chr15	92605191	92605523	333
EVM0002051.1	Chr15	93142374	93188894	46521
EVM0013756.1	Chr06	100767869	100800983	33115
EVM0005346.1	Chr06	99820126	99879187	59062
EVM0004569.1	Chr06	100180188	100215929	35742
EVM0002989.1	Chr06	100832873	100874059	41187
EVM0014321.1	Chr06	100160130	100160525	396
EVM0003089.1	Chr06	99768733	99773160	4428
EVM0001373.1	Chr06	100908738	101026488	117751
EVM0002581.1	Chr06	99701971	99702643	673
EVM0015979.2	Chr06	100732685	100751119	18435
EVM0002442.1	Chr05	169749597	169776492	26896
EVM0011221.1	Chr05	170476479	170513974	37496
EVM0017636.1	Chr05	170409299	170464611	55313
EVM0005645.1	Chr05	170310531	170317396	6866
EVM0000674.1	Chr05	169931566	169957814	26249
EVM0016676.1	Chr05	170273795	170288078	14284
EVM0017908.1	Chr05	170365927	170408992	43066
EVM0003630.1	Chr05	170163712	170225728	62017
EVM0012052.1	Chr05	170320139	170353139	33001
EVM0001248.1	Chr05	170144128	170166651	22524
EVM0000600.1	Chr17	48292513	48292761	249
EVM0015038.1	Chr04	84099737	84100012	276
EVM0007497.1	Chr04	85265661	85304430	38770
EVM0018260.1	Chr04	84829796	84858648	28853
EVM0014134.1	Chr04	83992109	83999016	6908
EVM0012917.1	Chr04	85312192	85332663	20472
EVM0001961.1	Chr04	84187420	84214699	27280
EVM0019308.1	Chr04	84944977	84946273	1297
EVM0005791.1	Chr04	84648016	84656073	8058
EVM0003565.1	Chr04	85147308	85182978	35671
EVM0015706.1	Chr04	84080778	84081248	471
EVM0012929.1	Chr04	85183520	85210690	27171
EVM0010349.1	Chr04	85331954	85334747	2794
EVM0006089.2	Chr04	84773681	84818661	44981
EVM0003491.1	Chr02	129710668	129730579	19912
EVM0008251.1	Chr02	130103804	130117856	14053
EVM0002434.1	Chr02	129630440	129649501	19062
EVM0010086.1	Chr02	129831542	129842051	10510
EVM0011609.1	Chr02	129740265	129829566	89302
EVM0014076.1	Chr02	129607584	129617831	10248
EVM0005617.1	Chr27	22984510	22986418	1909
EVM0005330.1	Chr27	23049612	23050583	972
EVM0013112.1	Chr27	23610257	23611377	1121
EVM0016684.1	Chr27	23025479	23026444	966
EVM0012061.1	Chr27	23601829	23606820	4992
EVM0009231.1	Chr27	23073956	23075771	1816
EVM0014628.1	Chr27	24369848	24374693	4846
EVM0006206.1	Chr27	24452193	24452477	285
EVM0011636.1	Chr27	22997060	22997698	639
EVM0013220.1	Chr27	24249742	24305467	55726
EVM0016496.1	Chr27	23048010	23048984	975
EVM0002036.1	Chr27	22940590	22960091	19502
EVM0011750.1	Chr27	24057249	24187679	130431
EVM0006718.1	Chr27	23230757	23299199	68443
EVM0002853.1	Chr27	22991512	22992713	1202
EVM0007854.1	Chr24	2379600	2380267	668
EVM0003471.1	Chr24	1755055	1759202	4148
EVM0000823.1	Chr24	2381209	2382668	1460
EVM0006438.1	Chr24	1862317	1864636	2320
EVM0007903.1	Chr24	2339665	2340672	1008
EVM0001511.1	Chr24	2373892	2378171	4280
EVM0014554.1	Chr07	110583070	110584271	1202
EVM0012129.1	Chr07	109278713	109365896	87184
EVM0000045.1	Chr07	110462991	110539273	76283
EVM0005987.1	Chr07	110637074	110681598	44525
EVM0001812.1	Chr07	110430047	110434920	4874
EVM0019608.1	Chr07	110701041	110701322	282
EVM0015750.1	Chr07	110759642	110794234	34593
EVM0010781.1	Chr30	10818345	10838068	19724
EVM0004907.1	Chr30	10628834	10654172	25339
EVM0000827.1	Chr30	10681762	10743222	61461
EVM0018689.1	Chr30	10609415	10609931	517
EVM0001159.1	Chr30	10573270	10573431	162
EVM0002525.1	Chr30	10581122	10583218	2097
EVM0006045.2	Chr15	53216309	53252115	35807
EVM0007499.1	Chr02	168584241	168586729	2489
EVM0000449.1	Chr02	168470305	168471425	1121
EVM0014631.1	Chr02	168490449	168499168	8720
EVM0012464.1	Chr02	168556243	168564229	7987
EVM0017967.1	Chr02	168512320	168546490	34171
EVM0009879.1	Chr02	168565986	168567854	1869
EVM0008832.1	Chr02	168414685	168478317	63633
EVM0008104.1	Chr02	168381882	168409308	27427
EVM0003408.1	Chr03	163701664	163806234	104571
EVM0015809.2	Chr03	163865943	163891259	25317
EVM0008564.1	Chr03	163820585	163843688	23104
EVM0007002.1	Chr24	15750328	15776087	25760
EVM0009983.1	Chr29	23321074	23342849	21776
EVM0015556.1	Chr02	38716362	38717638	1277
EVM0011552.1	Chr13	59683533	59780547	97015
EVM0002499.1	Chr13	59589902	59601296	11395
EVM0008924.1	Chr26	18058695	18059348	654
EVM0014414.1	Chr30	20182641	20195884	13244
EVM0016639.1	Chr19	72522045	72523253	1209
EVM0014971.1	Chr08	85968816	85980813	11998
EVM0010917.1	Chr08	86030264	86087343	57080
EVM0009085.1	Chr24	19904510	19906086	1577
EVM0003103.1	Chr05	135549230	135575058	25829
EVM0003058.1	Chr05	135665644	135666066	423
EVM0003459.1	Chr05	135695846	135711633	15788
EVM0014684.1	Chr05	132128172	132128444	273
EVM0010898.1	Chr20	53615197	53639039	23843
EVM0019346.1	Chr20	53548350	53586241	37892
EVM0005063.1	Chr20	53640979	53758879	117901
EVM0000505.1	Chr08	74367363	74370949	3587
EVM0011691.1	Chr29	27843875	27909609	65735
EVM0004527.1	Chr21	14193697	14237703	44007
EVM0000247.1	Chr21	14302034	14305387	3354
EVM0004222.1	Chr21	14256416	14286546	30131
EVM0012535.1	Chr04	77150095	77150877	783
EVM0004628.1	Chr04	78617345	78623598	6254
EVM0008552.1	Chr04	78641329	78643179	1851
EVM0006115.1	Chr04	76958126	77015466	57341
EVM0013584.1	Chr04	76905561	76938066	32506
EVM0006482.1	Chr04	78597405	78600468	3064
EVM0012786.1	Chr04	79310108	79338751	28644
EVM0013082.1	Chr04	78761298	78781406	20109
EVM0007326.1	Chr04	77243487	77245720	2234
EVM0010114.1	Chr04	79244481	79261156	16676
EVM0012115.1	Chr04	78893599	78894081	483
EVM0013601.1	Chr04	76841727	76842229	503
EVM0009255.1	Chr04	77161251	77182172	20922
EVM0018428.1	Chr04	77212118	77240758	28641
EVM0001173.1	Chr04	77343184	77358279	15096
EVM0016885.1	Chr04	77028952	77030334	1383
EVM0005826.1	Chr04	77048985	77060675	11691
EVM0014568.1	Chr04	76660328	76673093	12766
EVM0018147.1	Chr04	79159191	79240730	81540
EVM0013565.1	Chr04	77154735	77155253	519
EVM0005316.1	Chr04	77060761	77146896	86136
EVM0016176.1	Chr04	78644153	78696756	52604
EVM0016378.1	Chr04	78591846	78594596	2751
EVM0004760.1	Chr04	76862727	76895827	33101
EVM0014523.1	Chr04	79285663	79304847	19185
EVM0017778.1	Chr04	77483068	77483319	252
EVM0012975.1	Chr04	78704479	78715020	10542
EVM0002018.1	Chr04	78696790	78699997	3208
EVM0003592.1	Chr07	189159534	189162326	2793
EVM0013788.1	Chr07	188812413	188813420	1008
EVM0011574.1	Chr07	189485357	189489497	4141
EVM0014570.1	Chr07	189078054	189079011	958
EVM0000065.1	Chr07	188523581	188615235	91655
EVM0005252.1	Chr07	189482998	189483710	713
EVM0009098.1	Chr07	189619484	189671510	52027
EVM0007457.1	Chr07	188468868	188514293	45426
EVM0005108.2	Chr07	189854074	189889441	35368
EVM0003728.1	Chr07	188083015	188138683	55669
EVM0008080.1	Chr07	187715787	187716251	465
EVM0001713.1	Chr07	187665747	187680710	14964
EVM0005303.1	Chr07	189440673	189455453	14781
EVM0000224.1	Chr07	188835321	188836145	825
EVM0008485.1	Chr07	187352324	187380635	28312
EVM0008933.1	Chr07	187334811	187349410	14600
EVM0015516.1	Chr07	189357785	189366341	8557
EVM0005517.1	Chr07	188755814	188782761	26948
EVM0001772.1	Chr07	188903982	188940369	36388
EVM0018526.1	Chr07	189396769	189417045	20277
EVM0017057.1	Chr07	187784296	187788988	4693
EVM0016157.1	Chr07	187739438	187741626	2189
EVM0006697.3	Chr07	188246734	188275563	28830
EVM0003642.1	Chr07	188375963	188377003	1041
EVM0015401.1	Chr07	188169872	188196992	27121
EVM0008434.1	Chr07	189774743	189776299	1557
EVM0010347.1	Chr07	189176838	189268483	91646
EVM0016245.2	Chr07	188206712	188245906	39195
EVM0013599.1	Chr07	188067038	188069055	2018
EVM0001468.1	Chr07	188406359	188406855	497
EVM0006262.1	Chr07	188987862	189013273	25412
EVM0002617.1	Chr07	189616245	189616728	484
EVM0004942.1	Chr07	187914100	187914762	663
EVM0000924.1	Chr07	187874205	187876490	2286
EVM0018363.1	Chr07	189554244	189598061	43818
EVM0002464.1	Chr07	189530416	189553725	23310
EVM0006574.1	Chr07	189125899	189146518	20620
EVM0017069.1	Chr07	189467481	189477065	9585
EVM0003070.1	Chr07	189506915	189524587	17673
EVM0018134.1	Chr07	189022559	189029774	7216
EVM0012406.1	Chr07	187890479	187890733	255
EVM0009155.1	Chr07	188296958	188362358	65401
EVM0004852.1	Chr07	189893216	189894055	840
EVM0019543.1	Chr07	188806031	188808584	2554
EVM0017539.1	Chr07	189100750	189109022	8273
EVM0003416.1	Chr07	187707581	187709189	1609
EVM0007990.1	Chr14	56987491	57052172	64682
EVM0005912.1	Chr14	58995375	58999312	3938
EVM0010475.1	Chr14	59189145	59189780	636
EVM0010180.1	Chr14	57448938	57455626	6689
EVM0002507.1	Chr14	58609981	58610487	507
EVM0006325.1	Chr14	56950339	56951747	1409
EVM0010158.1	Chr14	58984052	58987757	3706
EVM0001028.1	Chr05	140862807	140863397	591
EVM0018247.1	Chr05	140282982	140286847	3866
EVM0007821.1	Chr05	141382115	141442239	60125
EVM0011724.1	Chr05	140147089	140161120	14032
EVM0000697.1	Chr05	140293498	140310792	17295
EVM0012708.1	Chr05	140486508	140486816	309
EVM0010594.1	Chr05	140929551	140935644	6094
EVM0011179.1	Chr05	140264026	140277295	13270
EVM0017829.1	Chr05	140496322	140605801	109480
EVM0009458.1	Chr05	140203228	140254186	50959
EVM0005865.1	Chr05	141467338	141484688	17351
EVM0015012.1	Chr05	140399264	140402098	2835
EVM0000778.1	Chr05	141721318	141750258	28941
EVM0013258.1	Chr05	141528980	141605963	76984
EVM0000170.1	Chr06	51924469	51924750	282
EVM0016020.1	Chr06	51790960	51802549	11590
EVM0004751.1	Chr06	52360047	52363382	3336
EVM0005612.1	Chr06	51849402	51862808	13407
EVM0011160.1	Chr06	50579734	50579964	231
EVM0002676.1	Chr06	51205701	51206183	483
EVM0011281.1	Chr06	51866159	51868231	2073
EVM0011336.1	Chr13	83297674	83299741	2068
EVM0009308.1	Chr13	83389752	83446410	56659
EVM0002556.1	Chr13	83066969	83078198	11230
EVM0004145.1	Chr13	82231089	82265592	34504
EVM0014854.1	Chr13	83550783	83593728	42946
EVM0010154.1	Chr13	82966920	82968611	1692
EVM0001621.1	Chr13	83731931	83750149	18219
EVM0013135.1	Chr13	83643494	83687307	43814
EVM0008316.1	Chr13	82878963	82880297	1335
EVM0011966.1	Chr13	83005451	83029466	24016
EVM0004488.1	Chr13	82918936	82940317	21382
EVM0016082.1	Chr13	83047791	83051301	3511
EVM0019002.1	Chr13	83641554	83642756	1203
EVM0006422.1	Chr13	82646085	82651041	4957
EVM0008963.1	Chr07	2464901	2470636	5736
EVM0019195.1	Chr07	3245070	3260759	15690
EVM0013176.1	Chr07	2673135	2717625	44491
EVM0001343.1	Chr07	2443556	2444125	570
EVM0017770.1	Chr07	2591061	2596159	5099
EVM0012312.1	Chr07	4198349	4231203	32855
EVM0016608.1	Chr07	4570807	4572791	1985
EVM0000987.1	Chr07	4472894	4495923	23030
EVM0017264.1	Chr07	4312477	4332423	19947
EVM0015447.1	Chr07	4385149	4462736	77588
EVM0005335.1	Chr07	2633809	2673165	39357
EVM0005141.1	Chr07	2397311	2422149	24839
EVM0015804.1	Chr07	94818	102188	7371
EVM0002983.1	Chr07	4242750	4293368	50619
EVM0000414.1	Chr07	107664	108059	396
EVM0006104.1	Chr07	4341546	4366163	24618
EVM0011449.1	Chr07	3811545	4074204	262660
EVM0005601.1	Chr07	3495146	3503421	8276
EVM0002554.1	Chr07	2284557	2344212	59656
EVM0006783.1	Chr07	2722000	2937096	215097
EVM0010941.1	Chr07	3494047	3495131	1085
EVM0000405.1	Chr07	3349500	3405751	56252
EVM0002118.1	Chr07	108388780	108389289	510
EVM0005064.1	Chr15	107228383	107229708	1326
EVM0002165.1	Chr15	106563467	106731224	167758
EVM0008950.1	Chr15	107405923	107407229	1307
EVM0013026.1	Chr15	106330542	106382103	51562
EVM0009501.1	Chr15	106283311	106327754	44444
EVM0010501.1	Chr15	106948663	107021403	72741
EVM0006956.1	Chr15	106914425	106916112	1688
EVM0008397.1	Chr15	106908451	106909105	655
EVM0000955.1	Chr15	107408039	107408678	640
EVM0008789.1	Chr03	103621941	103626451	4511
EVM0013666.1	Chr03	103480438	103499480	19043
EVM0013420.1	Chr03	104785391	104788853	3463
EVM0006068.1	Chr03	103509634	103590571	80938
EVM0012041.1	Chr17	14492950	14518496	25547
EVM0014114.1	Chr17	13859749	13932171	72423
EVM0009142.1	Chr17	15507773	15616151	108379
EVM0017935.1	Chr17	16451966	16544007	92042
EVM0010269.1	Chr17	15906294	15908950	2657
EVM0005153.1	Chr17	16543612	16676319	132708
EVM0000685.1	Chr17	15331286	15368103	36818
EVM0013643.1	Chr17	15737623	15738384	762
EVM0008158.1	Chr17	14530257	14607107	76851
EVM0015582.1	Chr17	15444162	15486548	42387
EVM0009169.1	Chr17	15735239	15736273	1035
EVM0012247.1	Chr17	14356263	14410577	54315
EVM0015532.1	Chr17	14414408	14466256	51849
EVM0002707.1	Chr17	14726224	14793696	67473
EVM0000388.1	Chr17	15370177	15443970	73794
EVM0015032.1	Chr17	14838319	14839455	1137
EVM0003694.1	Chr17	16101700	16316677	214978
EVM0008048.1	Chr05	53097790	53098029	240
EVM0012777.1	Chr05	53311312	53313039	1728
EVM0003955.1	Chr14	26487781	26487966	186
EVM0007644.1	Chr14	27165177	27165638	462
EVM0005489.1	Chr14	27264785	27265534	750
EVM0012733.1	Chr15	58763386	58774316	10931
EVM0001104.1	Chr15	56621974	56622234	261
EVM0003075.1	Chr15	58523254	58524592	1339
EVM0003203.1	Chr15	54540749	54621319	80571
EVM0010651.1	Chr15	59464306	59466473	2168
EVM0011178.1	Chr15	54693362	54743284	49923
EVM0012088.1	Chr15	58328403	58470328	141926
EVM0000621.1	Chr15	56622640	56623636	997
EVM0013151.1	Chr15	59108579	59110123	1545
EVM0004664.1	Chr15	58474023	58474295	273
EVM0001132.1	Chr15	55392470	55392874	405
EVM0007532.1	Chr15	54389673	54429079	39407
EVM0012548.1	Chr15	58786835	58866403	79569
EVM0018146.1	Chr15	58217715	58275885	58171
EVM0009049.1	Chr05	31580289	31580828	540
EVM0004336.1	Chr05	30588221	30588964	744
EVM0002232.1	Chr21	23731410	23732636	1227
EVM0002930.1	Chr21	23748076	23749737	1662
EVM0006539.1	Chr21	23349997	23355521	5525
EVM0019491.1	Chr21	23230036	23234247	4212
EVM0010521.1	Chr03	77824236	77825741	1506
EVM0011349.1	Chr03	75672630	75729854	57225
EVM0006759.1	Chr03	75388106	75459022	70917
EVM0001724.1	Chr03	77527654	77527983	330
EVM0018166.1	Chr03	77820381	77820754	374
EVM0017779.1	Chr03	76504333	76512146	7814
EVM0011601.1	Chr03	75949151	75950756	1606
EVM0012978.2	Chr03	75180637	75193753	13117
EVM0011410.1	Chr03	75344762	75369873	25112
EVM0015417.1	Chr03	75484293	75513144	28852
EVM0013421.1	Chr03	75241047	75270091	29045
EVM0017625.1	Chr03	77818052	77819954	1903
EVM0016507.1	Chr03	75630208	75666111	35904
EVM0002304.1	Chr06	96304342	96331980	27639
EVM0011543.1	Chr06	96388407	96392876	4470
EVM0013640.1	Chr06	96259572	96301673	42102
EVM0010592.1	Chr06	97880305	97909169	28865
EVM0009491.1	Chr06	96844246	96845007	762
EVM0019005.1	Chr06	96340672	96359365	18694
EVM0013888.1	Chr06	97813958	97845419	31462
EVM0003352.1	Chr06	96564739	96566741	2003
EVM0004922.1	Chr06	96213498	96240115	26618
EVM0011692.1	Chr06	97766832	97794163	27332
EVM0006990.1	Chr06	96182381	96207619	25239
EVM0009055.1	Chr06	96454308	96520191	65884
EVM0002992.1	Chr28	29474756	29527224	52469
EVM0001032.1	Chr28	30713495	30732240	18746
EVM0004038.1	Chr28	30131147	30176065	44919
EVM0015212.2	Chr28	31000616	31024067	23452
EVM0006317.1	Chr28	29758685	29758885	201
EVM0005114.1	Chr28	31419449	31432642	13194
EVM0004945.1	Chr28	30953323	30988882	35560
EVM0012644.1	Chr28	30936466	30941127	4662
EVM0017910.1	Chr28	31398036	31398899	864
EVM0003819.1	Chr28	29930630	29935183	4554
EVM0000596.1	Chr28	29731073	29745105	14033
EVM0011046.1	Chr28	29566470	29616673	50204
EVM0003220.1	Chr28	29627629	29688997	61369
EVM0007877.1	Chr28	29811585	29812531	947
EVM0016972.1	Chr28	29539475	29539843	369
EVM0005205.1	Chr28	29757927	29758196	270
EVM0008691.1	Chr28	30228764	30339348	110585
EVM0001286.1	Chr28	31337305	31353863	16559
EVM0007513.1	Chr28	29913324	29920017	6694
EVM0018285.1	Chr28	29812606	29871592	58987
EVM0019205.1	Chr28	29705316	29719128	13813
EVM0007722.1	Chr28	30207502	30208842	1341
EVM0013467.1	Chr11	659739	671973	12235
EVM0006583.2	Chr11	113258	144061	30804
EVM0003658.1	Chr11	746410	746991	582
EVM0004972.1	Chr11	2208554	2307466	98913
EVM0011528.1	Chr11	1443983	1445476	1494
EVM0004092.1	Chr11	2152766	2191532	38767
EVM0015086.1	Chr11	567279	625378	58100
EVM0005371.1	Chr11	1453331	1469730	16400
EVM0003076.1	Chr11	1921873	1945473	23601
EVM0016510.1	Chr11	1141833	1315109	173277
EVM0011473.1	Chr11	1666010	1669644	3635
EVM0013121.1	Chr11	1475888	1476926	1039
EVM0004276.1	Chr11	1702093	1785071	82979
EVM0011604.1	Chr11	1411922	1413863	1942
EVM0008413.1	Chr11	2025475	2065646	40172
EVM0006668.1	Chr11	3343008	3343496	489
EVM0002365.1	Chr11	1505550	1506554	1005
EVM0007130.1	Chr11	3081003	3081765	763
EVM0009198.1	Chr10	134199176	134215699	16524
EVM0002451.1	Chr10	133331765	133339902	8138
EVM0002820.1	Chr10	144630030	144657759	27730
EVM0005872.1	Chr10	144446348	144447043	696
EVM0011271.1	Chr10	134281827	134292469	10643
EVM0005458.1	Chr10	134453363	134453861	499
EVM0012649.1	Chr10	138555783	138557090	1308
EVM0005071.1	Chr10	144905810	144926062	20253
EVM0016901.1	Chr10	144009124	144009801	678
EVM0017556.1	Chr10	144663644	144696698	33055
EVM0003215.1	Chr10	134045013	134046938	1926
EVM0016480.1	Chr10	144010149	144010742	594
EVM0018015.1	Chr10	141618464	141619105	642
EVM0017812.1	Chr10	144944846	144962130	17285
EVM0012150.1	Chr10	141164624	141165409	786
EVM0017614.1	Chr10	134226339	134228272	1934
EVM0004103.1	Chr10	134365174	134391237	26064
EVM0011696.3	Chr10	134327905	134331659	3755
EVM0017758.1	Chr10	144844955	144868171	23217
EVM0012677.1	Chr10	134442502	134446272	3771
EVM0005487.1	Chr10	137423096	137423317	222
EVM0004480.1	Chr10	144813323	144830653	17331
EVM0008205.1	Chr10	134179512	134194051	14540
EVM0017823.1	Chr05	76268439	76287760	19322
EVM0019240.1	Chr05	76640695	76648215	7521
EVM0008246.1	Chr05	71253146	71253331	186
EVM0005370.1	Chr05	76441764	76471017	29254
EVM0013042.1	Chr05	70857395	70857886	492
EVM0000779.1	Chr05	76728107	76738003	9897
EVM0012579.1	Chr05	76324073	76371445	47373
EVM0004781.1	Chr05	76933663	76936263	2601
EVM0003056.1	Chr05	76293972	76298229	4258
EVM0012251.1	Chr05	71964715	71965230	516
EVM0017012.1	Chr05	69954339	69955226	888
EVM0006808.1	Chr05	74079561	74080137	577
EVM0001368.1	Chr05	76525926	76533795	7870
EVM0006177.1	Chr05	70855890	70856690	801
EVM0016222.1	Chr05	76371736	76410180	38445
EVM0012211.1	Chr05	73155544	73158964	3421
EVM0017594.1	Chr22	40654257	40679053	24797
EVM0003109.1	Chr22	40755623	40758807	3185
EVM0004775.1	Chr27	60536098	60558720	22623
EVM0017379.1	Chr27	60591523	60603203	11681
EVM0000119.1	Chr27	60567295	60584270	16976
EVM0019070.1	Chr27	60625675	60635933	10259
EVM0009660.1	Chr27	60488593	60498420	9828
EVM0006814.1	Chr27	59171858	59195553	23696
EVM0008877.1	Chr27	60517767	60533110	15344
EVM0006409.1	Chr15	66794874	66837973	43100
EVM0015061.1	Chr15	69756345	69770656	14312
EVM0003665.1	Chr15	69520236	69521030	795
EVM0002348.1	Chr15	65695351	65770742	75392
EVM0014577.2	Chr15	66074523	66102325	27803
EVM0000854.1	Chr15	69521164	69522156	993
EVM0014315.1	Chr15	66054036	66056161	2126
EVM0005946.1	Chr15	67279483	67279932	450
EVM0001991.1	Chr15	64966780	65064050	97271
EVM0014301.1	Chr15	66381577	66439072	57496
EVM0012033.1	Chr15	66013631	66037859	24229
EVM0019197.1	Chr15	66877704	66878708	1005
EVM0000279.1	Chr15	66174158	66174412	255
EVM0011413.1	Chr15	66758562	66772357	13796
EVM0016524.1	Chr15	65793426	65844529	51104
EVM0002186.1	Chr15	66995637	67008625	12989
EVM0003654.1	Chr03	274889	378841	103953
EVM0014479.1	Chr03	33753	34655	903
EVM0013974.1	Chr03	73924	76528	2605
EVM0009572.1	Chr14	83984176	83993710	9535
EVM0001524.1	Chr14	84382139	84383825	1687
EVM0015612.1	Chr14	84487717	84489360	1644
EVM0005685.1	Chr14	85115692	85199616	83925
EVM0004310.1	Chr14	84799689	84800023	335
EVM0002177.1	Chr14	84250081	84267639	17559
EVM0016938.1	Chr14	84157907	84159400	1494
EVM0016604.1	Chr14	84437887	84487511	49625
EVM0005400.1	Chr14	84046773	84062205	15433
EVM0016056.1	Chr14	84538435	84543446	5012
EVM0012986.1	Chr14	84666278	84746183	79906
EVM0017418.1	Chr07	70971976	70992657	20682
EVM0018831.1	Chr07	71832592	71832801	210
EVM0009654.1	Chr07	71460818	71497465	36648
EVM0015304.1	Chr07	71110849	71181106	70258
EVM0017433.1	Chr07	71196260	71200024	3765
EVM0007739.1	Chr07	72213405	72221516	8112
EVM0002518.1	Chr07	71014099	71021053	6955
EVM0003933.1	Chr07	71678426	71678734	309
EVM0002026.1	Chr07	71038702	71039835	1134
EVM0012014.1	Chr07	71992266	72079559	87294
EVM0002880.1	Chr07	70622651	70628621	5971
EVM0018006.1	Chr07	70620069	70621128	1060
EVM0007648.1	Chr07	71431615	71432402	788
EVM0012574.1	Chr07	71774041	71815807	41767
EVM0011440.1	Chr07	71680221	71746141	65921
EVM0011839.1	Chr07	71624280	71633861	9582
EVM0017903.1	Chr07	72115237	72137818	22582
EVM0008535.1	Chr07	71521746	71560150	38405
EVM0001804.1	Chr07	71957243	71966588	9346
EVM0005723.1	Chr07	72235164	72262616	27453
EVM0017619.1	Chr15	43807229	43811357	4129
EVM0000346.1	Chr15	43767429	43778747	11319
EVM0019450.1	Chr15	43720873	43732877	12005
EVM0008016.1	Chr15	43692417	43703439	11023
EVM0007629.1	Chr02	128740680	128741420	741
EVM0010020.1	Chr02	129177974	129183579	5606
EVM0007432.1	Chr02	129512445	129545746	33302
EVM0018111.1	Chr02	128819598	128820317	720
EVM0002477.1	Chr02	129346004	129420713	74710
EVM0013540.1	Chr02	129204001	129207557	3557
EVM0006589.1	Chr02	129427713	129466621	38909
EVM0016867.1	Chr02	129484208	129488362	4155
EVM0014597.1	Chr22	51710695	51711531	837
EVM0005033.1	Chr22	51700370	51700861	492
EVM0015509.1	Chr18	23866495	23866998	504
EVM0013611.1	Chr18	23873312	23873545	234
EVM0016318.1	Chr08	2122399	2122716	318
EVM0004919.1	Chr08	1902385	1922838	20454
EVM0019348.1	Chr08	2052909	2114634	61726
EVM0013214.1	Chr08	2247656	2282771	35116
EVM0009601.1	Chr08	1669231	1679883	10653
EVM0010470.1	Chr08	2154965	2196598	41634
EVM0013255.1	Chr08	1639935	1641032	1098
EVM0016077.1	Chr08	2014335	2015540	1206
EVM0001358.1	Chr18	111406839	111407118	280
EVM0016800.1	Chr18	111088378	111200937	112560
EVM0013272.1	Chr18	111547357	111552509	5153
EVM0011148.1	Chr18	111226842	111230434	3593
EVM0010734.1	Chr03	238655833	238656707	875
EVM0015024.1	Chr03	237589677	237590668	992
EVM0013429.1	Chr03	237849917	237869583	19667
EVM0018370.1	Chr03	237108258	237230269	122012
EVM0010602.1	Chr03	237291774	237307705	15932
EVM0013580.1	Chr03	216793322	216793765	444
EVM0012973.1	Chr03	214794344	214795114	771
EVM0004066.1	Chr03	214796434	214797076	643
EVM0004440.1	Chr12	25770050	25772515	2466
EVM0014510.1	Chr12	24948102	24948263	162
EVM0000532.1	Chr12	25769264	25769953	690
EVM0015600.1	Chr12	24807716	24808042	327
EVM0001063.1	Chr05	126626816	126628980	2165
EVM0001727.1	Chr05	126942521	126943219	699
EVM0000956.1	Chr05	127070665	127238361	167697
EVM0017692.1	Chr05	126729865	126730278	414
EVM0009872.1	Chr05	127427996	127429363	1368
EVM0009353.1	Chr05	126799465	126801524	2060
EVM0000565.1	Chr06	171279814	171281792	1979
EVM0006518.1	Chr06	170675482	170677210	1729
EVM0002353.1	Chr24	17929076	17966511	37436
EVM0014660.1	Chr24	17970741	18033677	62937
EVM0000676.1	Chr24	16144119	16150407	6289
EVM0005767.1	Chr24	18258069	18280397	22329
EVM0014227.1	Chr24	16302076	16311725	9650
EVM0010716.1	Chr24	16265582	16284404	18823
EVM0003961.1	Chr24	16330871	16333726	2856
EVM0010569.1	Chr24	18083000	18089728	6729
EVM0007656.1	Chr24	18435945	18526026	90082
EVM0014054.1	Chr24	18135115	18135997	883
EVM0019481.1	Chr24	16171302	16173098	1797
EVM0002444.1	Chr24	17751558	17772904	21347
EVM0010768.1	Chr24	18215339	18250840	35502
EVM0007219.1	Chr24	18388001	18397008	9008
EVM0011225.1	Chr24	18359148	18376393	17246
EVM0009151.1	Chr24	16804046	16808799	4754
EVM0014643.1	Chr24	17883300	17884597	1298
EVM0012710.1	Chr24	16182420	16202107	19688
EVM0012208.1	Chr24	18555936	18636537	80602
EVM0018714.1	Chr24	18040368	18041773	1406
EVM0016570.1	Chr24	16138618	16139342	725
EVM0000764.1	Chr24	18403038	18432412	29375
EVM0001555.1	Chr24	16476606	16530561	53956
EVM0003925.1	Chr24	15863160	15869263	6104
EVM0015761.1	Chr24	18535059	18538608	3550
EVM0002073.1	Chr24	16210803	16226591	15789
EVM0003548.1	Chr24	17243844	17245002	1159
EVM0001743.1	Chr06	43653304	43662229	8926
EVM0008962.1	Chr06	44632415	44636919	4505
EVM0009684.1	Chr06	44389498	44417833	28336
EVM0008379.1	Chr06	44173624	44175263	1640
EVM0004021.1	Chr06	43571621	43587832	16212
EVM0002355.1	Chr06	44268913	44299310	30398
EVM0011702.1	Chr06	44363310	44363570	261
EVM0003802.1	Chr05	86288021	86288879	859
EVM0003855.1	Chr23	43070961	43071551	591
EVM0017063.1	Chr23	43219275	43227303	8029
EVM0002691.1	Chr23	43669028	43686138	17111
EVM0001999.1	Chr23	43114545	43132348	17804
EVM0018407.1	Chr23	43014392	43049503	35112
EVM0019640.1	Chr22	115514	156979	41466
EVM0011627.1	Chr22	15630	16459	830
EVM0018273.1	Chr22	214963	216850	1888
EVM0010816.1	Chr22	3879	5438	1560
EVM0017867.1	Chr30	10480229	10482613	2385
EVM0017300.1	Chr30	10475061	10476956	1896
EVM0019213.1	Chr30	10378975	10403283	24309
EVM0000645.1	Chr30	10477816	10479469	1654
EVM0004706.1	Chr01	156455522	156523061	67540
EVM0004825.1	Chr01	156283081	156430000	146920
EVM0003385.1	Chr01	156219860	156220148	289
EVM0015817.1	Chr01	156701048	156747580	46533
EVM0017742.1	Chr04	114515397	114529440	14044
EVM0000440.1	Chr04	114402305	114414189	11885
EVM0011963.1	Chr11	54178694	54193594	14901
EVM0012424.1	Chr11	54247501	54352547	105047
EVM0003866.1	Chr11	54121434	54171318	49885
EVM0016308.1	Chr02	112421145	112453496	32352
EVM0011890.1	Chr02	112458308	112516886	58579
EVM0005236.1	Chr21	35543866	35547472	3607
EVM0018056.1	Chr21	35512497	35528385	15889
EVM0002637.1	Chr20	50793984	50817307	23324
EVM0015335.1	Chr20	50683070	50745509	62440
EVM0017149.2	Chr04	82696150	82702108	5959
EVM0000444.1	Chr04	82616548	82675910	59363
EVM0003779.1	Chr17	47382447	47434260	51814
EVM0005359.1	Chr17	47527724	47584005	56282
EVM0000847.1	Chr06	73071201	73071709	509
EVM0007223.1	Chr06	73032635	73043380	10746
EVM0001774.1	Chr06	73200050	73200718	669
EVM0000836.1	Chr06	73139424	73152960	13537
EVM0001060.1	Chr10	132579908	132656134	76227
EVM0015821.1	Chr10	132303792	132313111	9320
EVM0011783.1	Chr17	46711518	46712918	1401
EVM0003631.1	Chr17	46738664	46739122	459
EVM0008990.1	Chr17	46361468	46421431	59964
EVM0011337.1	Chr17	46801279	46831438	30160
EVM0005712.1	Chr17	46908376	46908873	498
EVM0000570.1	Chr03	211360279	211376150	15872
EVM0015014.1	Chr03	211441642	211514610	72969
EVM0019397.1	Chr20	51093462	51152604	59143
EVM0017531.1	Chr20	51188954	51207519	18566
EVM0017443.1	Chr20	51986933	51994106	7174
EVM0008177.1	Chr20	51006678	51008805	2128
EVM0017844.1	Chr20	50858033	50858729	697
EVM0005646.1	Chr20	52015341	52101962	86622
EVM0003860.1	Chr20	51399862	51434396	34535
EVM0016310.1	Chr20	51769575	51868389	98815
EVM0012619.1	Chr20	51955399	51980467	25069
EVM0006877.1	Chr20	51668600	51706831	38232
EVM0000935.1	Chr20	51065075	51070628	5554
EVM0016985.1	Chr20	51221684	51241539	19856
EVM0004759.1	Chr20	50957163	50978441	21279
EVM0004808.1	Chr20	51022256	51028794	6539
EVM0006965.1	Chr20	52001497	52005528	4032
EVM0001081.1	Chr20	51175510	51187904	12395
EVM0018554.1	Chr20	50942491	50949487	6997
EVM0014073.1	Chr20	51244283	51294831	50549
EVM0018211.1	Chr20	51037902	51039740	1839
EVM0000083.1	Chr29	26762928	26860592	97665
EVM0018005.1	Chr29	26653650	26677045	23396
EVM0001797.1	Chr18	25702682	25703005	324
EVM0019369.1	Chr18	26203410	26204015	606
EVM0009421.1	Chr18	25373446	25374104	659
EVM0017191.1	Chr18	25839545	25841551	2007
EVM0007139.1	Chr18	25619924	25621165	1242
EVM0006118.1	Chr01	236576962	236594537	17576
EVM0003423.1	Chr01	236041380	236059731	18352
EVM0015924.1	Chr01	236667819	236668124	306
EVM0013592.1	Chr01	236103930	236129255	25326
EVM0015508.1	Chr01	236147386	236185000	37615
EVM0001710.1	Chr01	236192103	236402741	210639
EVM0018919.1	Chr01	236780581	236784498	3918
EVM0015592.1	Chr01	236089797	236103197	13401
EVM0016343.1	Chr01	236132108	236142018	9911
EVM0013750.1	Chr01	236727694	236731494	3801
EVM0007171.1	Chr01	236491074	236525717	34644
EVM0012823.1	Chr09	24431650	24432045	396
EVM0011672.1	Chr09	23851525	23852646	1122
EVM0010428.1	Chr09	23833855	23835094	1240
EVM0012235.1	Chr09	14653601	14673509	19909
EVM0015530.1	Chr09	14689831	14721492	31662
EVM0007761.1	Chr09	13774047	13836934	62888
EVM0008864.1	Chr09	13189854	13190150	297
EVM0018152.1	Chr09	13400268	13429006	28739
EVM0017672.1	Chr09	14385336	14386092	757
EVM0005851.1	Chr09	13522471	13584852	62382
EVM0005624.1	Chr09	14033141	14066360	33220
EVM0004114.1	Chr09	13865128	13886190	21063
EVM0011423.2	Chr09	13470234	13512749	42516
EVM0015027.1	Chr13	98913177	98915403	2227
EVM0009052.1	Chr13	98046345	98058809	12465
EVM0005048.1	Chr13	97940642	97942659	2018
EVM0000594.1	Chr13	99036751	99037718	968
EVM0000151.1	Chr13	98287379	98289082	1704
EVM0005902.1	Chr13	98521409	98615542	94134
EVM0017167.1	Chr13	99043903	99063941	20039
EVM0009496.1	Chr13	98824583	98826048	1466
EVM0015307.1	Chr13	99148479	99197860	49382
EVM0014170.2	Chr13	98395221	98408782	13562
EVM0011304.1	Chr13	98133775	98135202	1428
EVM0010823.2	Chr13	98144424	98155806	11383
EVM0016568.1	Chr13	98017525	98044311	26787
EVM0012998.1	Chr13	98084583	98096544	11962
EVM0000123.1	Chr13	99261232	99285438	24207
EVM0011339.1	Chr13	98115750	98117262	1513
EVM0006373.1	Chr13	98328555	98352352	23798
EVM0019094.1	Chr13	98874387	98882723	8337
EVM0000554.1	Chr13	98435405	98437625	2221
EVM0005551.1	Chr13	97971496	97997065	25570
EVM0007730.1	Chr13	98642583	98644750	2168
EVM0006672.1	Chr13	98202340	98219319	16980
EVM0011990.1	Chr11	80838007	80839215	1209
EVM0002889.1	Chr11	79846639	79874300	27662
EVM0004001.1	Chr11	80476322	80477548	1227
EVM0007367.1	Chr11	80773008	80774596	1589
EVM0014996.1	Chr11	80912910	80937827	24918
EVM0006568.1	Chr11	79887302	79913472	26171
EVM0012699.1	Chr11	80705226	80713855	8630
EVM0006926.1	Chr11	80580047	80588232	8186
EVM0017056.1	Chr11	80304927	80311639	6713
EVM0003347.1	Chr11	80316004	80356347	40344
EVM0015497.1	Chr11	80877419	80878651	1233
EVM0009418.1	Chr11	80283533	80304700	21168
EVM0011441.1	Chr11	80734307	80735533	1227
EVM0017040.1	Chr11	80550468	80551697	1230
EVM0016548.1	Chr11	81040141	81082715	42575
EVM0016895.1	Chr11	80238589	80262081	23493
EVM0011115.1	Chr15	18678674	18679312	639
EVM0011984.1	Chr15	19634802	19635050	249
EVM0013886.1	Chr15	19247342	19247605	264
EVM0011523.1	Chr29	19827115	19830597	3483
EVM0017657.1	Chr29	19830622	19837635	7014
EVM0002608.1	Chr29	19385170	19386174	1005
EVM0009239.1	Chr29	19446843	19515431	68589
EVM0000203.1	Chr29	20002154	20086202	84049
EVM0003413.1	Chr29	19838594	19855652	17059
EVM0015229.1	Chr29	19397993	19398538	546
EVM0001799.1	Chr29	19869853	19897535	27683
EVM0011077.1	Chr01	274138413	274177437	39025
EVM0002622.1	Chr01	273948543	273976785	28243
EVM0005800.1	Chr01	273795986	273796345	360
EVM0018523.1	Chr01	273982326	274016934	34609
EVM0018403.1	Chr01	273774346	273774711	366
EVM0009074.1	Chr01	274772549	274773022	474
EVM0019011.1	Chr01	273766651	273767133	483
EVM0005160.1	Chr01	274018366	274061378	43013
EVM0018084.1	Chr01	274177634	274230586	52953
EVM0009218.1	Chr03	146030208	146030688	481
EVM0006315.1	Chr03	146389929	146399448	9520
EVM0018261.1	Chr03	146152293	146237056	84764
EVM0013624.1	Chr03	145917725	145927731	10007
EVM0009092.1	Chr03	146446493	146447817	1325
EVM0015816.1	Chr03	146610697	146613053	2357
EVM0003749.1	Chr03	146082113	146086571	4459
EVM0011213.1	Chr03	146609647	146610203	557
EVM0019629.1	Chr03	146292574	146374882	82309
EVM0003539.1	Chr03	146468853	146472670	3818
EVM0007417.1	Chr03	146472723	146533300	60578
EVM0019556.1	Chr03	146060140	146060691	552
EVM0003012.1	Chr03	145164749	145165732	984
EVM0018186.1	Chr03	145775157	145783186	8030
EVM0006757.1	Chr03	146534506	146547725	13220
EVM0007633.1	Chr03	146584381	146584881	501
EVM0014891.1	Chr03	146613613	146632647	19035
EVM0005926.1	Chr03	145997493	146007701	10209
EVM0005248.1	Chr15	32923073	32923716	644
EVM0013023.1	Chr15	33182956	33183693	738
EVM0019420.1	Chr02	150195706	150196194	489
EVM0017009.1	Chr02	150632544	150633250	707
EVM0018648.1	Chr02	150130003	150130363	361
EVM0014976.1	Chr02	135792701	135793006	306
EVM0013551.1	Chr02	135918761	135918958	198
EVM0011928.1	Chr02	135422584	135422907	324
EVM0010852.1	Chr05	33981671	33987561	5891
EVM0000087.1	Chr01	200960142	200961326	1185
EVM0016462.1	Chr01	201381569	201411837	30269
EVM0004625.1	Chr01	200973248	201012080	38833
EVM0010454.1	Chr01	201195282	201231627	36346
EVM0010760.1	Chr01	201013324	201035311	21988
EVM0011105.1	Chr01	199975167	199975316	150
EVM0008741.1	Chr01	199998457	199998861	405
EVM0012273.1	Chr01	201127228	201163620	36393
EVM0018863.1	Chr01	201269253	201300019	30767
EVM0010113.1	Chr01	201168165	201188733	20569
EVM0014771.1	Chr01	200875248	200936582	61335
EVM0007376.1	Chr01	200710471	200746502	36032
EVM0002798.1	Chr01	200395082	200395555	474
EVM0003738.1	Chr01	201046606	201108235	61630
EVM0005578.1	Chr01	201323977	201354958	30982
EVM0005311.1	Chr01	200129287	200129628	342
EVM0010894.1	Chr01	199997921	199998316	396
EVM0005888.1	Chr01	201109390	201126844	17455
EVM0015727.1	Chr13	106980591	106981114	524
EVM0018529.1	Chr13	105902521	105937951	35431
EVM0012830.1	Chr13	105668676	105678452	9777
EVM0009549.1	Chr13	105770892	105778123	7232
EVM0015186.1	Chr13	107526647	107557295	30649
EVM0010083.1	Chr13	107300662	107315025	14364
EVM0002598.1	Chr13	105832046	105859815	27770
EVM0004887.1	Chr13	105693460	105705525	12066
EVM0013306.1	Chr13	107494420	107526516	32097
EVM0015122.1	Chr13	107618757	107671803	53047
EVM0010057.1	Chr13	105636863	105655660	18798
EVM0002764.1	Chr13	106847119	106847301	183
EVM0013810.1	Chr13	105715882	105764544	48663
EVM0014546.3	Chr13	107569690	107602543	32854
EVM0010929.1	Chr13	106029025	106041521	12497
EVM0018715.1	Chr27	18019331	18019900	570
EVM0002436.1	Chr27	17916846	17968219	51374
EVM0000090.1	Chr27	18669647	18670563	917
EVM0009450.3	Chr15	109283736	109311816	28081
EVM0016810.1	Chr15	109203886	109206183	2298
EVM0005069.1	Chr15	109349593	109349973	381
EVM0000174.1	Chr01	25679681	25681433	1753
EVM0004326.1	Chr09	58636501	58684250	47750
EVM0001867.1	Chr09	58381856	58382808	953
EVM0004989.1	Chr01	25594208	25595374	1167
EVM0011303.1	Chr09	59093156	59096012	2857
EVM0001413.1	Chr09	59150287	59150523	237
EVM0013032.1	Chr09	58330495	58377330	46836
EVM0006293.1	Chr01	25540773	25542776	2004
EVM0009503.1	Chr09	58441916	58444023	2108
EVM0009013.1	Chr09	59073358	59073747	390
EVM0005163.1	Chr09	58426268	58426969	702
EVM0008159.1	Chr09	58839457	59064816	225360
EVM0019247.1	Chr09	58451681	58452619	939
EVM0016716.1	Chr01	26767221	26767785	565
EVM0001228.1	Chr09	58468294	58516631	48338
EVM0011080.1	Chr26	25832526	25836036	3511
EVM0017360.1	Chr26	25530728	25561425	30698
EVM0002588.1	Chr26	26513553	26514476	924
EVM0003045.1	Chr26	25597301	25670026	72726
EVM0012296.1	Chr26	25251252	25343464	92213
EVM0003087.1	Chr26	26456345	26461247	4903
EVM0008094.1	Chr26	25396088	25397872	1785
EVM0009918.1	Chr26	26521041	26521670	630
EVM0012062.1	Chr26	25877596	25924868	47273
EVM0014392.1	Chr26	25199917	25211926	12010
EVM0014068.1	Chr26	26352715	26375096	22382
EVM0006346.1	Chr26	26051439	26058795	7357
EVM0013170.1	Chr26	26566620	26589401	22782
EVM0017050.1	Chr26	26124488	26127652	3165
EVM0004070.1	Chr26	25138900	25180660	41761
EVM0011284.1	Chr26	25989750	26016222	26473
EVM0008025.1	Chr26	26149887	26203112	53226
EVM0015454.1	Chr10	148962944	148972491	9548
EVM0015935.1	Chr10	148423794	148444769	20976
EVM0014935.1	Chr10	148483728	148484888	1161
EVM0013817.1	Chr10	149724439	149741423	16985
EVM0001569.1	Chr10	148955639	148956645	1007
EVM0008566.1	Chr10	149231213	149334599	103387
EVM0001792.1	Chr10	148664441	148702607	38167
EVM0004284.1	Chr10	149113716	149113996	281
EVM0013846.1	Chr10	148163799	148180731	16933
EVM0010129.1	Chr10	148142987	148146066	3080
EVM0000266.1	Chr01	322925	359127	36203
EVM0016205.1	Chr01	128072	155304	27233
EVM0014343.1	Chr01	527110	527550	441
EVM0019200.1	Chr01	1191885	1206765	14881
EVM0016723.1	Chr01	856543	856953	411
EVM0007465.1	Chr01	1783496	1787331	3836
EVM0002805.1	Chr01	88459	88950	492
EVM0000034.1	Chr01	472240	484910	12671
EVM0008484.1	Chr01	487691	487972	282
EVM0007365.1	Chr01	167439	169727	2289
EVM0004894.1	Chr01	16900	60739	43840
EVM0000299.1	Chr01	833569	833985	417
EVM0019140.1	Chr01	697813	701827	4015
EVM0013676.1	Chr01	420426	455685	35260
EVM0010596.1	Chr01	5134	5483	350
EVM0017904.1	Chr01	517623	522095	4473
EVM0002812.1	Chr01	1779483	1781842	2360
EVM0009226.1	Chr01	1095030	1104048	9019
EVM0006872.1	Chr01	234583	317403	82821
EVM0001424.1	Chr01	574606	614355	39750
EVM0016950.1	Chr01	1915952	1916347	396
EVM0003483.1	Chr05	115759661	115760377	717
EVM0007277.1	Chr05	114434311	114434868	558
EVM0011260.1	Chr05	112728186	112750764	22579
EVM0005519.1	Chr05	116755312	116820228	64917
EVM0013441.1	Chr05	116275539	116367264	91726
EVM0006103.1	Chr05	115478124	115480892	2769
EVM0019647.1	Chr05	114451396	114493896	42501
EVM0009676.1	Chr05	113814915	113815145	231
EVM0000387.1	Chr05	116838550	117340075	501526
EVM0014642.1	Chr05	114572068	114572324	257
EVM0018085.1	Chr05	116439957	116515642	75686
EVM0012915.1	Chr05	112769132	112771605	2474
EVM0005483.1	Chr05	113281958	113338142	56185
EVM0004308.1	Chr05	114446345	114449270	2926
EVM0004314.1	Chr05	114808329	114808971	643
EVM0004776.1	Chr05	115810858	115815574	4717
EVM0003425.1	Chr05	116596789	116714057	117269
EVM0018937.1	Chr05	113345059	113382918	37860
EVM0001846.1	Chr05	114249368	114255619	6252
EVM0015920.1	Chr05	117352301	117418450	66150
EVM0003143.1	Chr24	27792071	27800353	8283
EVM0004498.1	Chr24	28731888	28744540	12653
EVM0015224.1	Chr24	30397956	30417272	19317
EVM0004905.1	Chr24	28026413	28035516	9104
EVM0012866.1	Chr24	28827838	28833290	5453
EVM0013518.1	Chr24	28602519	28603164	646
EVM0003544.1	Chr24	30105704	30201588	95885
EVM0013906.1	Chr24	28872436	28908063	35628
EVM0009419.1	Chr24	29979984	29982009	2026
EVM0005777.1	Chr24	28915958	28982881	66924
EVM0009064.1	Chr24	29040608	29058153	17546
EVM0006774.1	Chr24	30352097	30362402	10306
EVM0011261.1	Chr24	30345998	30346681	684
EVM0005857.1	Chr24	27784018	27789591	5574
EVM0002818.1	Chr24	27727738	27746070	18333
EVM0016123.2	Chr24	30014552	30094969	80418
EVM0013785.1	Chr24	28690458	28721249	30792
EVM0009200.1	Chr24	28437433	28503337	65905
EVM0004044.1	Chr24	27693227	27716133	22907
EVM0018361.1	Chr24	29816909	29818077	1169
EVM0010176.1	Chr24	30298678	30309027	10350
EVM0015728.1	Chr24	30222242	30249228	26987
EVM0011849.1	Chr24	28758556	28776283	17728
EVM0007276.1	Chr24	30429239	30516549	87311
EVM0017489.1	Chr24	28398752	28437709	38958
EVM0015963.1	Chr24	28344341	28375946	31606
EVM0004268.1	Chr24	29958634	29979603	20970
EVM0004812.1	Chr24	30281281	30293155	11875
EVM0010824.1	Chr24	28089802	28100871	11070
EVM0006205.1	Chr24	29139177	29161174	21998
EVM0006406.1	Chr24	27827375	27853541	26167
EVM0011891.1	Chr24	30374384	30397844	23461
EVM0015158.1	Chr24	27918717	27985537	66821
EVM0008078.1	Chr24	29671801	29672613	813
EVM0015769.1	Chr24	27669551	27680466	10916
EVM0004596.1	Chr24	30195774	30196874	1101
EVM0004371.1	Chr24	28992913	29008998	16086
EVM0014843.1	Chr01	257033906	257034343	438
EVM0003039.1	Chr01	259252537	259253314	778
EVM0015737.1	Chr01	257612461	257621347	8887
EVM0008213.1	Chr01	257630933	257649340	18408
EVM0016988.1	Chr01	257792184	257793801	1618
EVM0009332.1	Chr02	300344904	300362212	17309
EVM0003072.1	Chr02	292027701	292071640	43940
EVM0017413.1	Chr02	294179755	294235384	55630
EVM0015683.1	Chr02	289789057	289798112	9056
EVM0002894.1	Chr02	292855867	292959426	103560
EVM0011136.1	Chr02	292126459	292239518	113060
EVM0010001.1	Chr02	299588802	299648551	59750
EVM0001335.1	Chr02	289941134	289956424	15291
EVM0017283.1	Chr02	294470039	294534458	64420
EVM0019507.1	Chr02	296941369	296941785	417
EVM0017524.1	Chr02	299164770	299165659	890
EVM0014720.1	Chr02	299946521	299947960	1440
EVM0012067.1	Chr02	294388240	294426335	38096
EVM0016271.1	Chr02	299334602	299340395	5794
EVM0007617.1	Chr02	298289656	298385697	96042
EVM0000844.1	Chr02	293881865	293882682	818
EVM0008291.1	Chr02	295369002	295369863	862
EVM0015446.1	Chr02	299855075	299900961	45887
EVM0000835.1	Chr02	297155301	297213286	57986
EVM0015864.1	Chr02	292497490	292497948	459
EVM0017519.1	Chr02	300362213	300392461	30249
EVM0006844.1	Chr02	300093719	300114436	20718
EVM0014137.1	Chr02	295244296	295245625	1330
EVM0001329.1	Chr02	297227650	297262515	34866
EVM0006608.1	Chr02	299959915	299968275	8361
EVM0012236.1	Chr02	291577166	291577690	525
EVM0016186.1	Chr02	300291147	300343589	52443
EVM0001428.1	Chr02	299203152	299203564	413
EVM0016428.1	Chr02	296831967	296836170	4204
EVM0004252.1	Chr02	290918493	290918876	384
EVM0004160.1	Chr02	297084480	297085427	948
EVM0002205.1	Chr02	291199285	291272546	73262
EVM0019256.1	Chr02	293140368	293157597	17230
EVM0007710.1	Chr02	299246475	299249102	2628
EVM0002997.1	Chr02	296942261	296943004	744
EVM0014900.1	Chr02	297110003	297136613	26611
EVM0011125.1	Chr02	297284997	297285833	837
EVM0009764.1	Chr02	295170230	295171134	905
EVM0003357.1	Chr02	296931789	296932202	414
EVM0014147.1	Chr12	46773142	46809227	36086
EVM0001769.1	Chr12	46028534	46038008	9475
EVM0002959.1	Chr12	41706043	41706270	228
EVM0008211.1	Chr12	46735202	46760360	25159
EVM0014884.1	Chr12	46078405	46078815	411
EVM0008168.1	Chr12	43058550	43084687	26138
EVM0012207.1	Chr12	42694618	42752603	57986
EVM0009349.1	Chr12	46303528	46514031	210504
EVM0007522.1	Chr12	43037634	43037963	330
EVM0006784.1	Chr12	42139764	42144257	4494
EVM0014441.1	Chr12	42144298	42150660	6363
EVM0007416.1	Chr12	46651771	46652127	357
EVM0012914.1	Chr12	42520627	42520923	297
EVM0001522.1	Chr12	43553678	43554132	455
EVM0011851.1	Chr12	40894113	40899080	4968
EVM0016704.1	Chr12	42013668	42059511	45844
EVM0007566.1	Chr12	46584399	46612843	28445
EVM0019458.1	Chr12	42510641	42510808	168
EVM0014288.1	Chr12	41937168	41937842	675
EVM0012559.1	Chr12	46822305	46828673	6369
EVM0007873.1	Chr12	45558700	45558960	261
EVM0002139.1	Chr12	44034329	44039706	5378
EVM0006606.1	Chr06	174235287	174284563	49277
EVM0007247.1	Chr06	174867956	174868597	642
EVM0018243.1	Chr06	174818567	174819610	1044
EVM0012383.1	Chr06	174167952	174215190	47239
EVM0017801.1	Chr06	173912211	173941747	29537
EVM0017851.1	Chr06	173876548	173890509	13962
EVM0014841.1	Chr06	173941550	173998143	56594
EVM0005875.1	Chr06	172876890	172894296	17407
EVM0015599.1	Chr06	173622676	173734031	111356
EVM0010905.1	Chr06	172908190	172925774	17585
EVM0005235.2	Chr03	243247991	243321007	73017
EVM0000599.1	Chr03	244740283	244740627	345
EVM0000044.1	Chr03	244614722	244616228	1507
EVM0016715.1	Chr17	39150664	39180081	29418
EVM0002062.3	Chr17	38822685	38993282	170598
EVM0002445.1	Chr17	39096971	39144568	47598
EVM0005002.1	Chr17	41394463	41396611	2149
EVM0000250.1	Chr17	41182745	41227863	45119
EVM0018448.1	Chr17	41609123	41611138	2016
EVM0005364.1	Chr17	41611966	41690747	78782
EVM0002441.1	Chr17	41693747	41698254	4508
EVM0009771.1	Chr17	40822298	40917126	94829
EVM0003796.1	Chr17	41494901	41508038	13138
EVM0015028.1	Chr17	39967043	39981560	14518
EVM0007841.1	Chr17	40772038	40785109	13072
EVM0015681.1	Chr17	41556047	41556880	834
EVM0000515.1	Chr17	41254102	41294666	40565
EVM0014668.1	Chr17	40003283	40014190	10908
EVM0004030.1	Chr17	40038018	40081185	43168
EVM0003259.1	Chr17	41427184	41478701	51518
EVM0009885.2	Chr17	40247961	40300548	52588
EVM0014951.2	Chr17	40919973	41070680	150708
EVM0016915.1	Chr17	42144839	42154652	9814
EVM0012571.1	Chr17	41708571	41728258	19688
EVM0007527.1	Chr17	39213912	39268667	54756
EVM0004482.1	Chr17	41830758	41905216	74459
EVM0000142.1	Chr17	39329442	39424532	95091
EVM0003258.1	Chr15	97269807	97270153	347
EVM0013764.1	Chr15	99083866	99115584	31719
EVM0018580.1	Chr15	98425867	98426617	751
EVM0016976.1	Chr15	97355531	97390101	34571
EVM0003805.1	Chr15	97651081	97651473	393
EVM0008392.1	Chr15	98528696	98581069	52374
EVM0009444.1	Chr15	98639009	98674795	35787
EVM0005199.1	Chr15	97498790	97499446	657
EVM0000796.1	Chr15	96741893	96742207	315
EVM0009558.1	Chr15	98946557	99048961	102405
EVM0004049.1	Chr15	97408044	97468541	60498
EVM0005847.1	Chr15	96810326	96810694	369
EVM0006211.1	Chr14	97082749	97095445	12697
EVM0017344.1	Chr14	96942093	96959008	16916
EVM0011786.1	Chr14	97124108	97134741	10634
EVM0009112.1	Chr14	97150602	97199765	49164
EVM0006449.1	Chr14	96967473	96989722	22250
EVM0013908.1	Chr14	97058895	97067651	8757
EVM0000963.2	Chr14	97213479	97226417	12939
EVM0005022.2	Chr14	96998788	97026868	28081
EVM0012403.1	Chr14	97976896	97977226	331
EVM0001474.1	Chr19	23752657	23788016	35360
EVM0007946.1	Chr19	23164544	23245627	81084
EVM0004424.1	Chr19	23633751	23634002	252
EVM0002483.1	Chr19	22976482	23001942	25461
EVM0016579.1	Chr19	23868013	23870274	2262
EVM0006653.1	Chr19	23697746	23711214	13469
EVM0009921.1	Chr19	23676549	23691076	14528
EVM0010839.1	Chr19	22828887	22884547	55661
EVM0002228.1	Chr19	23735210	23736278	1069
EVM0011967.1	Chr19	22788688	22805857	17170
EVM0011073.1	Chr19	23777699	23777907	209
EVM0012944.1	Chr19	23057671	23098967	41297
EVM0019304.1	Chr19	23887130	23889458	2329
EVM0016628.1	Chr19	23966332	24075144	108813
EVM0006033.1	Chr19	22888273	22920557	32285
EVM0014163.1	Chr19	23120067	23152727	32661
EVM0009738.1	Chr19	22933478	22964831	31354
EVM0019356.1	Chr19	23918732	23920747	2016
EVM0000059.1	Chr19	23691597	23691809	213
EVM0011212.1	Chr26	19757962	19762603	4642
EVM0006932.1	Chr26	19204342	19237970	33629
EVM0007826.1	Chr26	18810543	18844556	34014
EVM0001519.2	Chr26	19175848	19200456	24609
EVM0003448.1	Chr26	19120398	19164490	44093
EVM0014072.1	Chr26	20023061	20069212	46152
EVM0003667.1	Chr26	19857102	19864178	7077
EVM0001277.1	Chr26	19283551	19300873	17323
EVM0000535.1	Chr26	19680225	19681049	825
EVM0012989.1	Chr26	18976807	19099005	122199
EVM0002054.1	Chr26	18852645	18856683	4039
EVM0005846.1	Chr26	20378453	20378839	387
EVM0013683.1	Chr26	20374419	20374586	168
EVM0005142.1	Chr26	20091179	20147740	56562
EVM0012454.1	Chr26	18847022	18851899	4878
EVM0017020.1	Chr26	19776583	19780833	4251
EVM0012810.1	Chr26	20207195	20283780	76586
EVM0005998.1	Chr26	19239567	19253209	13643
EVM0015904.1	Chr26	19856322	19856768	447
EVM0001858.1	Chr26	19956247	19981926	25680
EVM0004443.1	Chr26	19734419	19739394	4976
EVM0009170.1	Chr11	115540593	115541048	456
EVM0002890.1	Chr11	116794177	116794630	454
EVM0008878.1	Chr11	116535883	116536374	492
EVM0000169.1	Chr11	116753202	116778166	24965
EVM0009007.1	Chr08	88768995	88779198	10204
EVM0018836.1	Chr08	88176476	88264958	88483
EVM0000809.1	Chr08	88404736	88409168	4433
EVM0009960.1	Chr08	88124431	88125868	1438
EVM0017999.1	Chr08	87926930	88071578	144649
EVM0016955.1	Chr08	88779301	88782159	2859
EVM0017279.1	Chr08	88318383	88337602	19220
EVM0006962.1	Chr08	87486349	87655230	168882
EVM0016912.1	Chr30	33663846	33666468	2623
EVM0017312.1	Chr30	32410415	32411989	1575
EVM0012154.1	Chr30	33276817	33355123	78307
EVM0013712.1	Chr30	33093769	33094481	713
EVM0012580.1	Chr30	33147416	33265707	118292
EVM0018014.1	Chr30	33095984	33124518	28535
EVM0018951.1	Chr30	32837320	32888126	50807
EVM0003285.1	Chr30	33382897	33384942	2046
EVM0003612.1	Chr30	32813097	32814261	1165
EVM0017116.1	Chr30	32486594	32489682	3089
EVM0011778.1	Chr30	33427487	33466672	39186
EVM0000940.1	Chr30	32606403	32641557	35155
EVM0002347.1	Chr30	32301316	32393315	92000
EVM0006163.1	Chr30	32914859	33043042	128184
EVM0008322.1	Chr30	33071367	33074158	2792
EVM0000182.1	Chr30	32515445	32519332	3888
EVM0001357.1	Chr30	32117041	32121345	4305
EVM0009703.1	Chr30	32425636	32432756	7121
EVM0018255.1	Chr30	32825420	32827195	1776
EVM0012622.1	Chr30	32569148	32575948	6801
EVM0018678.1	Chr03	175244770	175280455	35686
EVM0009102.1	Chr03	174263112	174283718	20607
EVM0006108.1	Chr03	173812171	173822012	9842
EVM0000519.1	Chr03	175034139	175240797	206659
EVM0019628.1	Chr03	174000828	174001082	255
EVM0008735.1	Chr03	173870488	173931360	60873
EVM0006418.1	Chr03	174867039	174885333	18295
EVM0005187.1	Chr03	173765191	173778446	13256
EVM0009166.1	Chr03	173831736	173870402	38667
EVM0015450.1	Chr09	10374024	10374530	507
EVM0017474.1	Chr09	6473883	6474736	854
EVM0000543.1	Chr09	8033833	8104872	71040
EVM0011312.1	Chr09	2760224	2761856	1633
EVM0003336.1	Chr09	3756596	3757330	735
EVM0002732.1	Chr09	5754129	5754281	153
EVM0000842.1	Chr09	3368313	3368903	591
EVM0004420.1	Chr09	2762479	2764359	1881
EVM0003923.1	Chr09	9019129	9019293	165
EVM0001527.1	Chr09	7350675	7354852	4178
EVM0014559.1	Chr09	421813	422790	978
EVM0001066.1	Chr09	10374848	10375411	564
EVM0016411.1	Chr09	7978232	8025416	47185
EVM0001699.1	Chr09	424799	425554	756
EVM0003844.1	Chr09	332465	380362	47898
EVM0013458.1	Chr09	9871474	9877002	5529
EVM0016065.1	Chr03	133020498	133041166	20669
EVM0002324.2	Chr03	132598409	132644602	46194
EVM0006694.1	Chr03	132301247	132306973	5727
EVM0018976.1	Chr03	132384859	132414960	30102
EVM0014750.1	Chr03	132539097	132594944	55848
[truncated: 17,658 more rows]

## Sheet: Table_s5
Table s5: Summary of the Amphioctopus fangsiao genome repeat
repeat class	Number	Total length (bp)	% of genome
DNA/Academ	5353	1752915	0.0403795
DNA/Academ2	0	0	0
DNA/CMC-Chapaev	48129	3635345	0.0837425
DNA/CMC-Chapaev-3	14785	3276898	0.0754855
DNA/CMC-EnSpm	3501742	1036628637	23.8794
DNA/CMC-Mirage	0	0	0
DNA/CMC-Transib	45944	3227220	0.0743411
DNA/Crypton	31	1538	3.54e-05
DNA/Crypton-H	4	11047	0.000254475
DNA/Crypton-V	11200	571240	0.0131589
DNA/Dada	22675	1195324	0.0275351
DNA/DNA	314114	37524683	0.864405
DNA/Ginger	99359	8029695	0.184969
DNA/Harbinger	0	0	0
DNA/hAT	68127	4590306	0.105741
DNA/hAT-Ac	45752	3659571	0.0843006
DNA/hAT-Blackja	0	0	0
DNA/hAT-Blackjack	738	40997	0.000944392
DNA/hAT-Charlie	91315	14737318	0.339484
DNA/hAT-hAT1	0	0	0
DNA/hAT-hAT19	0	0	0
DNA/hAT-hAT5	12	1645	3.79e-05
DNA/hAT-hAT6	1	92	2.12e-06
DNA/hAT-hATm	13035	1521310	0.0350444
DNA/hAT-hATw	1831	119461	0.00275186
DNA/hAT-hATx	516	257675	0.00593571
DNA/hAT-hobo	0	0	0
DNA/hAT-Pegasus	8410	507031	0.0116798
DNA/hAT-Restless	0	0	0
DNA/hAT-Tag1	10031	481255	0.011086
DNA/hAT-Tip100	66216	7930869	0.182693
DNA/hAT-Tol2	1959	120328	0.00277183
DNA/Helitron	171775	38800611	0.893797
DNA/IS	0	0	0
DNA/IS3EU	21478	1934231	0.0445563
DNA/Kolobok	1	63	1.45e-06
DNA/Kolobok-Hyd	0	0	0
DNA/Kolobok-Hydra	38681	3239344	0.0746204
DNA/Kolobok-T2	28314	1895755	0.0436699
DNA/Maverick	47538	2602149	0.0599422
DNA/Merlin	19928	1512163	0.0348337
DNA/MuLE-F	0	0	0
DNA/MULE-F	0	0	0
DNA/MuLE-MuDR	1429	260101	0.00599159
DNA/MULE-MuDR	64521	7299487	0.168148
DNA/MuLE-NOF	1	2672	6.16e-05
DNA/MULE-NOF	8	169	3.89e-06
DNA/Novosib	42463	6617383	0.152436
DNA/P	61848	4168563	0.0960255
DNA/P-Fungi	0	0	0
DNA/PIF-Harbing	0	0	0
DNA/PIF-Harbinger	33952	3462630	0.0797639
DNA/PIF-HarbS	0	0	0
DNA/PIF-ISL2EU	281	122129	0.00281332
DNA/PiggyBac	2383	489765	0.0112821
DNA/Sola	88631	10631316	0.244899
DNA/TcMar	13671	724375	0.0166864
DNA/TcMar-Ant1	0	0	0
DNA/TcMar-Fot1	60371	9888317	0.227784
DNA/TcMar-Gizmo	0	0	0
DNA/TcMar-IS630	0	0	0
DNA/TcMar-IS885	0	0	0
DNA/TcMar-ISRm1	0	0	0
DNA/TcMar-ISRm11	4974	218228	0.00502702
DNA/TcMar-m44	1	53	1.22e-06
DNA/TcMar-Marin	794	217638	0.00501343
DNA/TcMar-Mariner	106073	25041313	0.576843
DNA/TcMar-Mogwa	0	0	0
DNA/TcMar-Mogwai	0	0	0
DNA/TcMar-Pogo	29	17195	0.000396098
DNA/TcMar-Sagan	0	0	0
DNA/TcMar-Stowa	0	0	0
DNA/TcMar-Stowaway	4416	200449	0.00461747
DNA/TcMar-Tc1	58595	16338250	0.376362
DNA/TcMar-Tc2	7320	1969020	0.0453576
DNA/TcMar-Tc4	0	0	0
DNA/TcMar-Tigge	183	60194	0.00138661
DNA/TcMar-Tigger	4530	1553432	0.0357843
DNA/Zator	0	0	0
DNA/Zisupton	1437	59739	0.00137613
DNA/Zisupton-hA	0	0	0
LINE/Ambal	27	2120	4.88e-05
LINE/CR1	828981	202962705	4.67538
LINE/CR1-Zenon	1199	271013	0.00624296
LINE/CRE	0	0	0
LINE/CRE-Cnl1	0	0	0
LINE/CRE-II	331	121655	0.0028024
LINE/Dong-R4	626131	174891767	4.02874
LINE/DRE	1266	72564	0.00167156
LINE/Genie	0	0	0
LINE/I	4390	1298212	0.0299052
LINE/I-Nimb	1008	342666	0.00789353
LINE/Jockey	11913	1515617	0.0349132
LINE/L1	43525	4291555	0.0988587
LINE/L1-Tx1	257412	64503104	1.48587
LINE/L2	226034	44995811	1.03651
LINE/L2-Hydra	0	0	0
LINE/LINE	355882	73669768	1.69703
LINE/LOA	0	0	0
LINE/Penelope	259955	67495405	1.5548
LINE/Proto1	882	40966	0.000943678
LINE/Proto2	0	0	0
LINE/R1	7814	1013181	0.0233393
LINE/R2	21637	2654391	0.0611456
LINE/R2-Dualen	0	0	0
LINE/R2-Hero	9656	3787255	0.0872419
LINE/R2-NeSL	0	0	0
LINE/Rex-Babar	4123	689738	0.0158886
LINE/RTE	69	13080	0.000301306
LINE/RTE-BovB	785223	199003263	4.58417
LINE/RTE-RTE	1325	296413	0.00682807
LINE/RTE-RTEX	0	0	0
LINE/RTE-X	66	4544	0.000104674
LINE/Tad1	2	294	6.77e-06
LINE/Zorro	0	0	0
LTR/Cassandra	0	0	0
LTR/Caulimoviru	0	0	0
LTR/Caulimovirus	0	0	0
LTR/Copia	19004	3267915	0.0752785
LTR/DIRS	2901	125551	0.00289215
LTR/ERV	11696	731072	0.0168407
LTR/ERV1	38748	2519408	0.0580362
LTR/ERV4	55	2426	5.59e-05
LTR/ERV-Foamy	0	0	0
LTR/ERVK	7296	437426	0.0100764
LTR/ERVL	76	6660	0.000153417
LTR/ERV-Lenti	0	0	0
LTR/ERVL-MaLR	0	0	0
LTR/Foamy	0	0	0
LTR/Gypsy	266412	75351604	1.73577
LTR/Gypsy-Cigr	6	4008	9.23e-05
LTR/Gypsy-Troyk	0	0	0
LTR/Gypsy-Troyka	0	0	0
LTR/Lenti	0	0	0
LTR/LTR	2711402	711210318	16.3832
LTR/Ngaro	9371	602965	0.0138897
LTR/Pao	3774	3833521	0.0883076
LTR/Tate	0	0	0
LTR/Viper	0	0	0
Other/Composite	0	0	0
Other/DNA_virus	188	7643	0.000176061
Other/Other	2	1458	3.36e-05
Other/subtelome	0	0	0
Retroposon/Retroposon	0	0	0
Satellite/centr	0	0	0
Satellite/Satellite	9223	4120854	0.0949265
Simple_repeat/Simple_repeat	59990	22037285	0.507643
SINE/5S	26	2355	5.42e-05
SINE/5S-Core-RTE	0	0	0
SINE/5S-Deu	0	0	0
SINE/5S-Deu-L2	15	21542	0.000496234
SINE/5S-Sauria-RTE	48	4474	0.000103061
SINE/7SL	96	22585	0.00052026
SINE/Alu	2	532	1.23e-05
SINE/B2	62	22933	0.000528276
SINE/B4	2	18	4.15e-07
SINE/Core-RTE	1	90	2.07e-06
SINE/Dong-R4	0	0	0
SINE/ID	129	25453	0.000586326
SINE/MIR	159	120124	0.00276713
SINE/R2	0	0	0
SINE?/RTE	0	0	0
SINE/RTE	0	0	0
SINE/RTE-BovB	47	6180	0.00014236
SINE/SINE	220	264252	0.00608722
SINE/tRNA-7SL	1	47	1.08e-06
SINE/tRNA-C	0	0	0
SINE/tRNA-Core	308559	52433447	1.20784
SINE/tRNA-Core-L2	0	0	0
SINE/tRNA-Core-RTE	0	0	0
SINE/tRNA-CR1	62	4703	0.000108337
SINE/tRNA-Deu	4544	1849199	0.0425975
SINE/tRNA-Deu-CR1	0	0	0
SINE/tRNA-Deu-L2	3	82	1.89e-06
SINE/tRNA-I	0	0	0
SINE/tRNA-L2	0	0	0
SINE/tRNA-Mermaid	0	0	0
SINE/tRNA-R2	0	0	0
SINE/tRNA-Rex	0	0	0
SINE/tRNA-RTE	225	16148	0.00037198
SINE/tRNA-Sauria	0	0	0
SINE/tRNA-Sauria-L2	0	0	0
SINE/tRNA-Sauria-RTE	0	0	0
SINE/tRNA-V	0	0	0
SINE/tRNA-V-Core-L2	0	0	0
SINE/tRNA-V-CR1	0	0	0
SINE/U	28	6031	0.000138928
Unknown/Unknown	1156	1097034	0.0252709
Unspecified/Unspecified	1	392	9.03e-06

## Sheet: Table_s6
Table s6: Comparison of genome size and repeat content in selected cephalopods
species	genome, Gb	Karyotype	repeat, %	reference
Octopus vulgaris	2.26		65.67	present study
		30	42.16	Li et al., 2020
Octopus bimaculoides	2.28		48.95	present study
			49.3	Sun et al., 2020
		30 (Albertin et al., 2022)	45	Albertin et al., 2015
Octopus minor	5.09	30	44.43	Kim et al., 2018
Amphioctopus fangsiao	4.34	30	68.95	present study
Hapalochlaena maculosa	4.08		37.09	Whitelaw et al., 2020
﻿Architeuthis dux	2.69		47.9	present study
			49.17	Fonseca et al., 2020
﻿Euprymna scolopes	5.1	46 (Schmidbaur et al., 2022)	37.27	present study
Nautilus pompilus	0.79	26 (Huang et al., 2022)	42.6	Huang et al., 2021
	0.75		30.95	Zhang et al., 2021
	N=7, average 3.69Gb		N=11, average 48.72%

## Sheet: Table_s7
Table s7: Summary of genome repeats re-annotated in present study
	arcdu			ampfa			octvu			octbi
	Number	Total length (bp)	% of genome	Number	Total length (bp)	% of genome	Number	Total length (bp)	% of genome	Number	Total length (bp)	% of genome
DNA/Academ	60056	15016750	0.557493	5353	1752915	0.0403795	1797	270472	0.00994693	1487	178753	0.00764493
DNA/Academ2	6	431	1.6e-05	0	0	0	0	0	0	1	40	1.71e-06
DNA/CMC-Chapaev	3010	294375	0.0109286	48129	3635345	0.0837425	32989	2340343	0.0860689	25760	2157046	0.0922529
DNA/CMC-Chapaev-3	87000	13842690	0.513907	14785	3276898	0.0754855	11454	2851335	0.104861	36605	5227488	0.22357
DNA/CMC-EnSpm	461891	54638675	2.02845	3501742	1036628637	23.8794	3214749	829412753	30.5026	2728352	457478177	19.5655
DNA/CMC-Mirage	0	0	0	0	0	0	0	0	0	0	0	0
DNA/CMC-Transib	2236	148931	0.00552903	45944	3227220	0.0743411	30036	2305319	0.0847808	24941	2124437	0.0908582
DNA/Crypton	610	37830	0.00140443	31	1538	3.54e-05	44	3193	0.00011743	74	10837	0.00046348
DNA/Crypton-H	2	320	1.19e-05	4	11047	0.00025448	1	212	7.8e-06	0	0	0
DNA/Crypton-V	2188	175249	0.00650608	11200	571240	0.0131589	7301	341301	0.0125518	6030	281548	0.0120413
DNA/Dada	6477	385582	0.0143146	22675	1195324	0.0275351	17466	852425	0.0313489	16123	760936	0.0325438
DNA/DNA	769307	95947683	3.56204	314114	37524683	0.864405	440878	62141316	2.28532	465156	55084959	2.35588
DNA/Ginger	63764	6289179	0.233484	99359	8029695	0.184969	72618	5853504	0.215269	77800	5776123	0.247034
DNA/Harbinger	31	3142	0.00011665	0	0	0	1	58	2.13e-06	4	142	6.07e-06
DNA/hAT	23520	1743201	0.0647159	68127	4590306	0.105741	55455	4340374	0.159622	56436	4398090	0.188098
DNA/hAT-Ac	25941	2001608	0.0743092	45752	3659571	0.0843006	32922	2056875	0.075644	38713	2178429	0.0931674
DNA/hAT-Blackja	81	31593	0.00117288	0	0	0	19	6091	0.000224	127	51410	0.00219871
DNA/hAT-Blackjack	9088	953797	0.0354095	738	40997	0.00094439	1229	236815	0.00870915	12994	1219649	0.0521621
DNA/hAT-Charlie	330521	50698176	1.88216	91315	14737318	0.339484	78824	14134033	0.519796	81041	8892708	0.380325
DNA/hAT-hAT1	5	585	2.17e-05	0	0	0	0	0	0	1	70	2.99e-06
DNA/hAT-hAT19	2	120	4.45e-06	0	0	0	0	0	0	0	0	0
DNA/hAT-hAT5	67	16104	0.00059786	12	1645	3.79e-05	11	337	1.24e-05	33	1353	5.79e-05
DNA/hAT-hAT6	517	196864	0.00730853	1	92	2.12e-06	0	0	0	1	47	2.01e-06
DNA/hAT-hATm	29100	4764846	0.176894	13035	1521310	0.0350444	11162	1152334	0.0423784	5883	697394	0.0298262
DNA/hAT-hATw	455	79246	0.00294199	1831	119461	0.00275186	1142	238481	0.00877042	712	61044	0.00261074
DNA/hAT-hATx	13	1029	3.82e-05	516	257675	0.00593571	415	73633	0.00270794	113	66145	0.0028289
DNA/hAT-hobo	17	1750	6.5e-05	0	0	0	2	255	9.38e-06	3	665	2.84e-05
DNA/hAT-Pegasus	2129	151755	0.00563387	8410	507031	0.0116798	6114	358448	0.0131824	7072	402403	0.01721
DNA/hAT-Restless	2	105	3.9e-06	0	0	0	0	0	0	0	0	0
DNA/hAT-Tag1	4862	210741	0.00782371	10031	481255	0.011086	7270	489077	0.0179864	5717	258947	0.0110747
DNA/hAT-Tip100	166245	27659798	1.02686	66216	7930869	0.182693	42497	3967808	0.145921	34685	2880990	0.123215
DNA/hAT-Tol2	64	6542	0.00024287	1959	120328	0.00277183	1488	89052	0.00327499	960	209522	0.00896087
DNA/Helitron	36746	5043478	0.187238	171775	38800611	0.893797	93283	19198142	0.706034	88814	12294229	0.525801
DNA/IS	0	0	0	0	0	0	0	0	0	1	294	1.26e-05
DNA/IS3EU	8449	603256	0.0223957	21478	1934231	0.0445563	16890	1233154	0.0453507	17485	1139336	0.0487273
DNA/Kolobok	188	9083	0.0003372	1	63	1.45e-06	0	0	0	19	732	3.13e-05
DNA/Kolobok-Hyd	0	0	0	0	0	0	2	512	1.88e-05	5	1861	7.96e-05
DNA/Kolobok-Hydra	9487	789726	0.0293184	38681	3239344	0.0746204	27743	2373557	0.0872903	30671	2452830	0.104903
DNA/Kolobok-T2	11495	853829	0.0316982	28314	1895755	0.0436699	19326	1213222	0.0446177	18445	1077274	0.046073
DNA/Maverick	18004	933505	0.0346562	47538	2602149	0.0599422	35245	2168258	0.0797402	38174	1925902	0.0823673
DNA/Merlin	4737	682776	0.0253479	19928	1512163	0.0348337	17149	1782971	0.0655708	20691	1786988	0.0764262
DNA/MuLE-F	0	0	0	0	0	0	0	0	0	1	99	4.23e-06
DNA/MULE-F	3	157	5.83e-06	0	0	0	1	100	3.68e-06	0	0	0
DNA/MuLE-MuDR	36	15463	0.00057406	1429	260101	0.0059916	1204	233545	0.00858889	2737	431333	0.0184473
DNA/MULE-MuDR	49570	5839991	0.216808	64521	7299487	0.168148	55003	8408345	0.309227	59435	6797185	0.290703
DNA/MuLE-NOF	0	0	0	1	2672	6.16e-05	3	646	2.38e-05	1	115	4.92e-06
DNA/MULE-NOF	40	2165	8.04e-05	8	169	3.89e-06	12	1247	4.59e-05	13	473	2.02e-05
DNA/Novosib	61437	7791552	0.28926	42463	6617383	0.152436	34320	4735555	0.174156	107037	12288195	0.525543
DNA/P	3376	315916	0.0117283	61848	4168563	0.0960255	41732	3036053	0.111654	27933	1722899	0.0736852
DNA/P-Fungi	2	105	3.9e-06	0	0	0	0	0	0	0	0	0
DNA/PIF-Harbing	2	501	1.86e-05	0	0	0	4	1749	6.43e-05	6	2829	0.00012099
DNA/PIF-Harbinger	11028	986604	0.0366274	33952	3462630	0.0797639	24438	2328559	0.0856355	21241	1732674	0.0741033
DNA/PIF-HarbS	1	20	7.42e-07	0	0	0	0	0	0	0	0	0
DNA/PIF-ISL2EU	2496	115386	0.00428368	281	122129	0.00281332	152	8275	0.00030432	621	102849	0.00439866
DNA/PiggyBac	15280	4707562	0.174767	2383	489765	0.0112821	9125	2019261	0.0742607	8179	1616057	0.0691158
DNA/Sola	116896	15360229	0.570245	88631	10631316	0.244899	56048	5889494	0.216593	70090	7253822	0.310233
DNA/TcMar	1410	69913	0.0025955	13671	724375	0.0166864	7786	358523	0.0131851	6621	334149	0.0142909
DNA/TcMar-Ant1	2	139	5.16e-06	0	0	0	9	1446	5.32e-05	1	165	7.06e-06
DNA/TcMar-Fot1	5665	1509987	0.0560579	60371	9888317	0.227784	33783	3938824	0.144855	23431	2129151	0.0910598
DNA/TcMar-Gizmo	0	0	0	0	0	0	0	0	0	0	0	0
DNA/TcMar-IS630	1	119	4.42e-06	0	0	0	0	0	0	1	100	4.28e-06
DNA/TcMar-IS885	0	0	0	0	0	0	1	108	3.97e-06	1	108	4.62e-06
DNA/TcMar-ISRm1	0	0	0	0	0	0	26	10159	0.00037361	46	16923	0.00072377
DNA/TcMar-ISRm11	4225	515085	0.0191224	4974	218228	0.00502702	2706	456005	0.0167701	944	64210	0.00274614
DNA/TcMar-m44	4	203	7.54e-06	1	53	1.22e-06	0	0	0	4	500	2.14e-05
DNA/TcMar-Marin	22410	4067781	0.151015	794	217638	0.00501343	8654	2121132	0.0780071	16383	4035279	0.172581
DNA/TcMar-Mariner	445229	68794566	2.55398	106073	25041313	0.576843	289205	55927047	2.05678	269918	40710072	1.74109
DNA/TcMar-Mogwa	0	0	0	0	0	0	0	0	0	0	0	0
DNA/TcMar-Mogwai	2	105	3.9e-06	0	0	0	0	0	0	0	0	0
DNA/TcMar-Pogo	3929	419817	0.0155856	29	17195	0.0003961	3867	948386	0.034878	85	31367	0.00134151
DNA/TcMar-Sagan	11	553	2.05e-05	0	0	0	0	0	0	7	9954	0.00042571
DNA/TcMar-Stowa	0	0	0	0	0	0	2	474	1.74e-05	6	651	2.78e-05
DNA/TcMar-Stowaway	203	13496	0.00050104	4416	200449	0.00461747	3345	148332	0.00545508	2263	104885	0.00448574
DNA/TcMar-Tc1	183880	35583014	1.32101	58595	16338250	0.376362	142124	30062972	1.1056	195530	29150421	1.24671
DNA/TcMar-Tc2	10244	1342414	0.0498368	7320	1969020	0.0453576	2911	1006420	0.0370123	1217	454334	0.019431
DNA/TcMar-Tc4	10	503	1.87e-05	0	0	0	2	12	4.41e-07	1	46	1.97e-06
DNA/TcMar-Tigge	1140	309782	0.0115006	183	60194	0.00138661	563	160929	0.00591835	1640	551510	0.0235871
DNA/TcMar-Tigger	85925	11641184	0.432176	4530	1553432	0.0357843	9773	2699560	0.0992795	26317	4397830	0.188087
DNA/Zator	12	582	2.16e-05	0	0	0	1	52	1.91e-06	1	79	3.38e-06
DNA/Zisupton	1553	62265	0.00231157	1437	59739	0.00137613	897	38621	0.00142033	1106	42355	0.00181145
DNA/Zisupton-hA	0	0	0	0	0	0	0	0	0	0	0	0
LINE/Ambal	861	43417	0.00161185	27	2120	4.88e-05	33	2114	7.77e-05	107	5766	0.0002466
LINE/CR1	511008	71641153	2.65966	828981	202962705	4.67538	418185	89585901	3.29463	60836	10600710	0.453373
LINE/CR1-Zenon	2494	517442	0.0192099	1199	271013	0.00624296	1528	532846	0.019596	10520	1374466	0.0587834
LINE/CRE	14	1242	4.61e-05	0	0	0	3	176	6.47e-06	0	0	0
LINE/CRE-Cnl1	0	0	0	0	0	0	4	1404	5.16e-05	0	0	0
LINE/CRE-II	25222	2709168	0.100577	331	121655	0.0028024	7223	2957952	0.108782	10611	1554747	0.0664937
LINE/Dong-R4	84613	19919782	0.739517	626131	174891767	4.02874	519029	120163494	4.41915	273685	51965819	2.22248
LINE/DRE	266	15928	0.00059132	1266	72564	0.00167156	786	42394	0.00155909	1001	54883	0.00234724
LINE/Genie	1	219	8.13e-06	0	0	0	0	0	0	0	0	0
LINE/I	5311	1014050	0.0376464	4390	1298212	0.0299051	3026	741813	0.027281	702	112769	0.00482292
LINE/I-Nimb	817	125515	0.00465972	1008	342666	0.00789353	506	384281	0.0141324	6	625	2.67e-05
LINE/Jockey	7933	1090652	0.0404902	11913	1515617	0.0349132	20225	4689994	0.17248	20682	2431085	0.103973
LINE/L1	23110	2036479	0.0756038	43525	4291555	0.0988587	31754	2994742	0.110135	33589	2916400	0.124729
LINE/L1-Tx1	22552	2930970	0.108812	257412	64503104	1.48587	146121	40333133	1.4833	20294	5331951	0.228038
LINE/L2	70084	10460963	0.388361	226034	44995811	1.03651	174717	29484344	1.08432	235992	32328014	1.38261
LINE/L2-Hydra	4	224	8.32e-06	0	0	0	0	0	0	6	1722	7.36e-05
LINE/LINE	314208	39196126	1.45515	355882	73669768	1.69703	233818	39490673	1.45232	45021	7616388	0.325739
LINE/LOA	19	1649	6.12e-05	0	0	0	16	2036	7.49e-05	12	1136	4.86e-05
LINE/Penelope	139345	28399957	1.05434	259955	67495405	1.5548	155048	41770583	1.53616	113350	20363767	0.870921
LINE/Proto1	202	10013	0.00037173	882	40966	0.00094368	589	26169	0.0009624	815	32819	0.00140361
LINE/Proto2	4	199	7.39e-06	0	0	0	23	11968	0.00044014	9	1243	5.32e-05
LINE/R1	3162	166163	0.00616876	7814	1013181	0.0233393	6655	815069	0.0299751	8231	981913	0.0419946
LINE/R2	34610	3681307	0.136668	21637	2654391	0.0611456	15602	2429635	0.0893527	11099	892853	0.0381857
LINE/R2-Dualen	0	0	0	0	0	0	8	2000	7.36e-05	9	2077	8.88e-05
LINE/R2-Hero	25188	4284391	0.159057	9656	3787255	0.0872419	8684	2869443	0.105527	7435	2323082	0.0993539
LINE/R2-NeSL	4	179	6.65e-06	0	0	0	10	1896	6.97e-05	22	3803	0.00016265
LINE/Rex-Babar	12980	1185816	0.0440231	4123	689738	0.0158886	1267	73276	0.00269481	1789	75288	0.00321993
LINE/RTE	695	51837	0.00192444	69	13080	0.00030131	318	66162	0.00243319	257	47948	0.00205065
LINE/RTE-BovB	246663	35335344	1.31182	785223	199003263	4.58417	783972	184338514	6.77927	392692	72531685	3.10205
LINE/RTE-RTE	1402732	207479644	7.70264	1325	296413	0.00682807	9387	2064528	0.0759254	3067	723402	0.0309386
LINE/RTE-RTEX	1	132	4.9e-06	0	0	0	0	0	0	0	0	0
LINE/RTE-X	1986	262180	0.00973337	66	4544	0.00010467	197	19927	0.00073284	635	112533	0.00481283
LINE/Tad1	87	7274	0.00027005	2	294	6.77e-06	605	130619	0.00480367	15	1253	5.36e-05
LINE/Zorro	0	0	0	0	0	0	4	460	1.69e-05	5	622	2.66e-05
LTR/Cassandra	0	0	0	0	0	0	0	0	0	0	0	0
LTR/Caulimoviru	0	0	0	0	0	0	0	0	0	0	0	0
LTR/Caulimovirus	15	749	2.78e-05	0	0	0	3	149	5.48e-06	3	250	1.07e-05
LTR/Copia	20287	2923486	0.108534	19004	3267915	0.0752785	8659	1269792	0.0466981	8774	511109	0.0218592
LTR/DIRS	2151	250532	0.00930094	2901	125551	0.00289215	2172	85639	0.00314948	1634	63903	0.00273301
LTR/ERV	2880	215773	0.00801052	11696	731072	0.0168407	7709	446184	0.0164089	8798	552873	0.0236453
LTR/ERV1	30836	2849294	0.105779	38748	2519408	0.0580362	26963	1523402	0.0560249	28434	1500336	0.0641666
LTR/ERV4	455	64421	0.00239162	55	2426	5.59e-05	73	5254	0.00019322	150	7309	0.00031259
LTR/ERV-Foamy	0	0	0	0	0	0	1	79	2.91e-06	0	0	0
LTR/ERVK	19189	1455085	0.0540197	7296	437426	0.0100764	7187	438673	0.0161327	9462	641572	0.0274389
LTR/ERVL	227	11876	0.00044089	76	6660	0.00015342	68	6089	0.00022393	85	5006	0.0002141
LTR/ERV-Lenti	0	0	0	0	0	0	0	0	0	1	126	5.39e-06
LTR/ERVL-MaLR	5	321	1.19e-05	0	0	0	0	0	0	0	0	0
LTR/Foamy	0	0	0	0	0	0	0	0	0	1	89	3.81e-06
LTR/Gypsy	169708	30745297	1.14141	266412	75351604	1.73577	161559	31918451	1.17384	145879	24802989	1.06078
LTR/Gypsy-Cigr	13	3039	0.00011282	6	4008	9.23e-05	145	55327	0.00203472	205	87525	0.00374328
LTR/Gypsy-Troyk	183	82615	0.00306706	0	0	0	1	123	4.52e-06	1	174	7.44e-06
LTR/Gypsy-Troyka	847	311250	0.0115551	0	0	0	0	0	0	0	0	0
LTR/Lenti	0	0	0	0	0	0	20	14355	0.00052792	5	547	2.34e-05
LTR/LTR	1227639	171437001	6.36456	2711402	711210318	16.3832	7494	848392	0.0312006	850320	120404581	5.14948
LTR/Ngaro	5635	746835	0.0277261	9371	602965	0.0138897	6482	403163	0.0148268	8130	451231	0.0192983
LTR/Pao	11491	2775821	0.103052	3774	3833521	0.0883076	1080	142218	0.00523023	809	65977	0.00282171
LTR/Tate	0	0	0	0	0	0	1	114	4.19e-06	0	0	0
LTR/Viper	1	68	2.52e-06	0	0	0	1	252	9.27e-06	2	223	9.54e-06
Other/Composite	1	43	1.6e-06	0	0	0	0	0	0	0	0	0
Other/DNA_virus	87	3622	0.00013447	188	7643	0.00017606	193	7183	0.00026416	301	11779	0.00050377
Other/Other	1	51	1.89e-06	2	1458	3.36e-05	1	722	2.66e-05	0	0	0
Other/subtelome	0	0	0	0	0	0	0	0	0	0	0	0
Retroposon/Retroposon	3158	364312	0.013525	0	0	0	0	0	0	0	0	0
Satellite/centr	0	0	0	0	0	0	0	0	0	0	0	0
Satellite/Satellite	100355	17581839	0.652722	9223	4120854	0.0949265	15366	4864203	0.178887	22109	3465809	0.148226
Simple_repeat/Simple_repeat	426666	51629682	1.91674	59990	22037285	0.507643	139018	28945886	1.06452	311733	39482217	1.68858
SINE/5S	7084	816959	0.0303294	26	2355	5.42e-05	16	6001	0.00022069	17	1689	7.22e-05
SINE/5S-Core-RTE	34	1487	5.52e-05	0	0	0	0	0	0	0	0	0
SINE/5S-Deu	34	1233	4.58e-05	0	0	0	0	0	0	0	0	0
SINE/5S-Deu-L2	12204	1259960	0.0467757	15	21542	0.00049623	17	3959	0.0001456	25	3684	0.00015756
SINE/5S-Sauria-RTE	1117	64098	0.00237962	48	4474	0.00010306	88	7170	0.00026369	31	2544	0.0001088
SINE/7SL	43	6496	0.00024116	96	22585	0.00052026	38	8513	0.00031308	27	6523	0.00027898
SINE/Alu	119	26735	0.00099253	2	532	1.23e-05	12	16022	0.00058923	1	128	5.47e-06
SINE/B2	7	1493	5.54e-05	62	22933	0.00052828	26	31992	0.00117654	269	55259	0.00236333
SINE/B4	128	4605	0.00017096	2	18	4.15e-07	8	441	1.62e-05	10	268	1.15e-05
SINE/Core-RTE	1	102	3.79e-06	1	90	2.07e-06	0	0	0	0	0	0
SINE/Dong-R4	0	0	0	0	0	0	0	0	0	0	0	0
SINE/ID	16162	1965340	0.0729628	129	25453	0.00058633	95	12538	0.0004611	69	6233	0.00026657
SINE/MIR	5	174	6.46e-06	159	120124	0.00276713	2468	510638	0.0187793	5358	950615	0.040656
SINE/R2	0	0	0	0	0	0	0	0	0	0	0	0
SINE?/RTE	0	0	0	0	0	0	0	0	0	116	25528	0.00109179
SINE/RTE	0	0	0	0	0	0	0	0	0	1	178	7.61e-06
SINE/RTE-BovB	710	119723	0.00444469	47	6180	0.00014236	79	15872	0.00058371	70	13245	0.00056646
SINE/SINE	37186	5471926	0.203144	220	264252	0.00608722	632	373901	0.0137506	696	281610	0.0120439
SINE/tRNA-7SL	33	1483	5.51e-05	1	47	1.08e-06	0	0	0	4	262	1.12e-05
SINE/tRNA-C	143	6170	0.00022906	0	0	0	1	37	1.36e-06	10	340	1.45e-05
SINE/tRNA-Core	191	8404	0.000312	308559	52433447	1.20784	175862	28192950	1.03683	186406	24117652	1.03147
SINE/tRNA-Core-L2	0	0	0	0	0	0	0	0	0	0	0	0
SINE/tRNA-Core-RTE	21	1609	5.97e-05	0	0	0	1	152	5.59e-06	1	61	2.61e-06
SINE/tRNA-CR1	2185	223182	0.00828558	62	4703	0.00010834	12	491	1.81e-05	8	326	1.39e-05
SINE/tRNA-Deu	44712	4568624	0.169609	4544	1849199	0.0425975	10122	2506840	0.092192	20518	3801639	0.162589
SINE/tRNA-Deu-CR1	0	0	0	0	0	0	0	0	0	0	0	0
SINE/tRNA-Deu-L2	87	5074	0.00018837	3	82	1.89e-06	6	502	1.85e-05	11	327	1.4e-05
SINE/tRNA-I	0	0	0	0	0	0	0	0	0	0	0	0
SINE/tRNA-L2	219	10493	0.00038955	0	0	0	1	1	3.68e-08	56	37744	0.00161424
SINE/tRNA-Mermaid	4	233	8.65e-06	0	0	0	1	58	2.13e-06	1	58	2.48e-06
SINE/tRNA-R2	2	50	1.86e-06	0	0	0	0	0	0	0	0	0
SINE/tRNA-Rex	1	10	3.71e-07	0	0	0	0	0	0	0	0	0
SINE/tRNA-RTE	817	100245	0.00372157	225	16148	0.00037198	70	7315	0.00026902	51	3567	0.00015255
SINE/tRNA-Sauria	2	170	6.31e-06	0	0	0	0	0	0	0	0	0
SINE/tRNA-Sauria-L2	0	0	0	0	0	0	0	0	0	0	0	0
SINE/tRNA-Sauria-RTE	0	0	0	0	0	0	0	0	0	0	0	0
SINE/tRNA-V	29114	4439186	0.164804	0	0	0	1	70	2.57e-06	1	42	1.8e-06
SINE/tRNA-V-Core-L2	0	0	0	0	0	0	0	0	0	0	0	0
SINE/tRNA-V-CR1	49	1936	7.19e-05	0	0	0	0	0	0	0	0	0
SINE/U	42	2646	9.82e-05	28	6031	0.00013893	21	7344	0.00027008	28	3425	0.00014648
Unknown/Unknown	238449	74793478	2.77669	1156	1097034	0.0252709	4194	2783351	0.102361	28872	10135174	0.433463
Unspecified/Unspecified	0	0	0	1	392	9.03e-06	0	0	0	0	0	0
			46.5399			68.9513			64.6347			48.3689

## Sheet: Table_s8
Table s8: Summary of genome repeats re-annotated in present study
species_name	ID	Class	DNA_transposons,%	LINE, %	SINE, %	LTR, %
Octopus bimaculoides	octbi	Cephalopoda	35.96	16.54	5.28	11.66
Octopus vulgaris	octvu	Cephalopoda	30.93	20.82	7.02	4.06
Amphioctopus fangsiao	ampfa	Cephalopoda	29.24	19.44	1.26	18.38
﻿Architeuthis dux	arcdu	Cephalopoda	20	19.93	1.31	10.42
﻿Euprymna scolopes	eupsc	Cephalopoda	12.75	16.58	0.29	10.78
average			25.776	18.662	3.032	11.06

## Sheet: Table_s9
Fig. s9: Cell number of cells that derived from two sequencing platforms in each cluster (before combining).
cell type	0	1	2	3	4	5	6	7	8	9	10
DNBelab C4	365	214	217	107	78	175	45	7	27	16	8
10X	1804	557	502	300	295	40	76	78	51	25	24

## Sheet: Table_s10
Table s10: Cell markers in the supra-esopheageal brain of A. fangsiao
	p_val	avg_log2FC	pct.1	pct.2	p_val_adj	cluster	gene
EVM0017052.1-g	0	2.86349	0.981	0.772	0	cluster 1	EVM0017052.1-g
EVM0005547.1-g	0	1.94741	0.962	0.79	0	cluster 1	EVM0005547.1-g
EVM0000228.1-g	1.66968e-123	2.51716	0.641	0.435	3.33937e-120	cluster 1	EVM0000228.1-g
EVM0018377.1-g	7.94653e-59	1.25535	0.722	0.627	1.58931e-55	cluster 1	EVM0018377.1-g
EVM0012508.1-g	6.62478e-48	0.831735	0.33	0.203	1.32496e-44	cluster 1	EVM0012508.1-g
EVM0005647.1-g	1.01311e-39	0.50047	0.979	0.984	2.02622e-36	cluster 1	EVM0005647.1-g
EVM0009778.1-g	3.73333e-39	1.38027	0.463	0.366	7.46667e-36	cluster 1	EVM0009778.1-g
EVM0000644.1-g	5.52238e-32	1.54352	0.478	0.365	1.10448e-28	cluster 1	EVM0000644.1-g
EVM0012915.1-g	1.07309e-27	0.343992	0.186	0.292	2.14618e-24	cluster 1	EVM0012915.1-g
EVM0009038.1-g	3.9373e-23	0.457563	0.287	0.226	7.87461e-20	cluster 1	EVM0009038.1-g
EVM0008786.1-g	4.04448e-23	0.627862	0.928	0.956	8.08897e-20	cluster 1	EVM0008786.1-g
EVM0014131.1-g	5.89895e-23	0.286906	0.355	0.487	1.17979e-19	cluster 1	EVM0014131.1-g
EVM0012129.1-g	8.29457e-21	0.437501	0.494	0.411	1.65891e-17	cluster 1	EVM0012129.1-g
EVM0019212.1-g	2.79029e-20	0.295838	0.274	0.22	5.58059e-17	cluster 1	EVM0019212.1-g
EVM0015332.1-g	1.0775e-15	0.464803	0.256	0.204	2.155e-12	cluster 1	EVM0015332.1-g
EVM0012602.1-g	7.47667e-13	0.332046	0.404	0.519	1.49533e-09	cluster 1	EVM0012602.1-g
EVM0000441.1-g	1.42867e-10	0.303421	0.213	0.328	2.85733e-07	cluster 1	EVM0000441.1-g
EVM0012234.1-g	3.3339e-10	0.271894	0.293	0.397	6.6678e-07	cluster 1	EVM0012234.1-g
EVM0011747.1-g	1.07759e-08	0.382507	0.42	0.541	2.15518e-05	cluster 1	EVM0011747.1-g
EVM0009843.1-g	3.45568e-08	0.367314	0.274	0.228	6.91135e-05	cluster 1	EVM0009843.1-g
EVM0007863.1-g	8.3097e-08	0.999022	0.387	0.364	0.000166194	cluster 1	EVM0007863.1-g
EVM0003149.1-g	2.65948e-06	0.64737	0.464	0.587	0.00531896	cluster 1	EVM0003149.1-g
EVM0007586.1-g	8.59038e-06	0.506829	0.415	0.403	0.0171808	cluster 1	EVM0007586.1-g
EVM0016618.1-g	1.09991e-05	0.39094	0.296	0.283	0.0219981	cluster 1	EVM0016618.1-g
EVM0005146.1-g	2.86886e-05	0.527135	0.318	0.32	0.0573772	cluster 1	EVM0005146.1-g
EVM0005221.1-g	2.96596e-05	0.347265	0.467	0.586	0.0593192	cluster 1	EVM0005221.1-g
EVM0004025.1-g	3.17522e-05	0.428472	0.389	0.483	0.0635044	cluster 1	EVM0004025.1-g
EVM0003654.1-g	4.00529e-05	0.786583	0.682	0.745	0.0801057	cluster 1	EVM0003654.1-g
EVM0018867.6-g	6.82239e-05	0.316803	0.657	0.823	0.136448	cluster 1	EVM0018867.6-g
EVM0000256.1-g	0.000320066	0.908889	0.369	0.354	0.640133	cluster 1	EVM0000256.1-g
EVM0015783.1-g	0.000636806	0.419002	0.479	0.588	1	cluster 1	EVM0015783.1-g
EVM0012075.1-g	0.000692458	0.375902	0.332	0.332	1	cluster 1	EVM0012075.1-g
EVM0003909.1-g	0.000906823	0.641437	0.282	0.33	1	cluster 1	EVM0003909.1-g
EVM0014285.1-g	0.000968714	0.413768	0.592	0.722	1	cluster 1	EVM0014285.1-g
EVM0001088.1-g	0.00224688	0.275519	0.588	0.698	1	cluster 1	EVM0001088.1-g
EVM0008897.1-g	0.00230802	0.57147	0.329	0.334	1	cluster 1	EVM0008897.1-g
EVM0008642.1-g	0.00338972	0.408614	0.281	0.283	1	cluster 1	EVM0008642.1-g
EVM0016158.1-g	0.003664	0.328394	0.383	0.468	1	cluster 1	EVM0016158.1-g
EVM0004209.1-g	0.0063436	0.514499	0.77	0.859	1	cluster 1	EVM0004209.1-g
EVM0003798.1-g	0.00696182	0.405975	0.9	0.962	1	cluster 1	EVM0003798.1-g
EVM0007324.1-g	0.00726687	0.408923	0.26	0.266	1	cluster 1	EVM0007324.1-g
EVM0013609.1-g	0.0081363	0.496195	0.461	0.479	1	cluster 1	EVM0013609.1-g
EVM0016628.1-g	0	2.23423	0.978	0.481	0	cluster 2	EVM0016628.1-g
EVM0010466.1-g	7.21105e-307	2.1422	0.973	0.439	1.44221e-303	cluster 2	EVM0010466.1-g
EVM0010139.1-g	7.44157e-302	2.10214	0.94	0.352	1.48831e-298	cluster 2	EVM0010139.1-g
EVM0012845.1-g	4.72004e-278	1.7848	0.929	0.325	9.44009e-275	cluster 2	EVM0012845.1-g
EVM0001887.1-g	1.18973e-275	1.70373	0.935	0.367	2.37946e-272	cluster 2	EVM0001887.1-g
EVM0017593.1-g	1.45564e-274	1.85329	0.929	0.341	2.91128e-271	cluster 2	EVM0017593.1-g
EVM0011364.2-g	5.00923e-266	1.70883	0.988	0.488	1.00185e-262	cluster 2	EVM0011364.2-g
EVM0008768.2-g	7.76361e-255	1.89556	0.911	0.368	1.55272e-251	cluster 2	EVM0008768.2-g
EVM0009440.1-g	1.91662e-253	1.58109	0.818	0.305	3.83325e-250	cluster 2	EVM0009440.1-g
EVM0016265.1-g	7.35142e-251	1.77218	0.939	0.326	1.47028e-247	cluster 2	EVM0016265.1-g
EVM0005235.2-g	1.05573e-238	2.06246	0.774	0.267	2.11145e-235	cluster 2	EVM0005235.2-g
EVM0018978.1-g	1.28703e-227	1.84101	0.716	0.211	2.57405e-224	cluster 2	EVM0018978.1-g
EVM0002424.1-g	2.20886e-227	1.63677	0.946	0.471	4.41772e-224	cluster 2	EVM0002424.1-g
EVM0000960.1-g	1.53907e-226	1.28618	0.982	0.478	3.07814e-223	cluster 2	EVM0000960.1-g
EVM0004825.1-g	1.98215e-225	1.61378	0.948	0.476	3.9643e-222	cluster 2	EVM0004825.1-g
EVM0008289.1-g	5.33527e-225	1.54304	0.933	0.432	1.06705e-221	cluster 2	EVM0008289.1-g
EVM0000522.1-g	6.61091e-222	1.43933	0.979	0.504	1.32218e-218	cluster 2	EVM0000522.1-g
EVM0010524.1-g	3.36622e-217	0.300604	0.341	0.017	6.73244e-214	cluster 2	EVM0010524.1-g
EVM0017520.1-g	2.58602e-215	1.31523	0.733	0.265	5.17204e-212	cluster 2	EVM0017520.1-g
EVM0019241.1-g	1.65616e-214	1.70005	0.726	0.214	3.31232e-211	cluster 2	EVM0019241.1-g
EVM0005892.2-g	3.39441e-213	1.15069	0.9	0.386	6.78881e-210	cluster 2	EVM0005892.2-g
EVM0006248.1-g	2.54738e-209	1.71666	0.726	0.25	5.09477e-206	cluster 2	EVM0006248.1-g
EVM0016206.1-g	3.86378e-207	1.53837	0.825	0.335	7.72756e-204	cluster 2	EVM0016206.1-g
EVM0014166.1-g	7.3196e-206	1.58966	0.918	0.442	1.46392e-202	cluster 2	EVM0014166.1-g
EVM0017584.1-g	6.33084e-204	1.37515	0.975	0.604	1.26617e-200	cluster 2	EVM0017584.1-g
EVM0004577.1-g	3.69423e-199	1.33518	0.855	0.335	7.38847e-196	cluster 2	EVM0004577.1-g
EVM0000682.1-g	3.42062e-196	1.35116	0.822	0.299	6.84125e-193	cluster 2	EVM0000682.1-g
EVM0006139.1-g	4.09626e-195	1.11605	0.642	0.184	8.19252e-192	cluster 2	EVM0006139.1-g
EVM0014051.4-g	8.5061e-195	1.88852	0.767	0.273	1.70122e-191	cluster 2	EVM0014051.4-g
EVM0002878.1-g	8.32018e-190	0.462493	0.412	0.059	1.66404e-186	cluster 2	EVM0002878.1-g
EVM0008804.1-g	3.97027e-181	1.11001	0.991	0.684	7.94053e-178	cluster 2	EVM0008804.1-g
EVM0017078.1-g	4.23672e-181	1.58061	0.739	0.288	8.47344e-178	cluster 2	EVM0017078.1-g
EVM0012524.2-g	1.69438e-180	1.24822	0.742	0.275	3.38876e-177	cluster 2	EVM0012524.2-g
EVM0009416.1-g	1.40667e-177	1.45501	0.681	0.267	2.81334e-174	cluster 2	EVM0009416.1-g
EVM0012228.1-g	2.17747e-176	1.23055	0.899	0.412	4.35494e-173	cluster 2	EVM0012228.1-g
EVM0016288.1-g	2.92089e-172	1.31343	0.693	0.262	5.84179e-169	cluster 2	EVM0016288.1-g
EVM0005566.1-g	3.24056e-168	1.03055	0.86	0.399	6.48111e-165	cluster 2	EVM0005566.1-g
EVM0006002.1-g	2.8727e-167	1.21988	0.834	0.379	5.7454e-164	cluster 2	EVM0006002.1-g
EVM0019642.1-g	3.18597e-166	1.05675	0.826	0.369	6.37194e-163	cluster 2	EVM0019642.1-g
EVM0018748.1-g	9.32685e-165	1.17338	0.735	0.294	1.86537e-161	cluster 2	EVM0018748.1-g
EVM0017165.1-g	2.58547e-163	1.55756	0.739	0.274	5.17095e-160	cluster 2	EVM0017165.1-g
EVM0017166.1-g	5.08913e-163	0.286105	0.289	0.016	1.01783e-159	cluster 2	EVM0017166.1-g
EVM0018113.1-g	7.85747e-163	1.24178	0.669	0.233	1.57149e-159	cluster 2	EVM0018113.1-g
EVM0003562.2-g	4.38486e-162	1.31051	0.829	0.376	8.76973e-159	cluster 2	EVM0003562.2-g
EVM0003260.1-g	6.64679e-160	1.37971	0.693	0.292	1.32936e-156	cluster 2	EVM0003260.1-g
EVM0008386.1-g	2.19572e-158	1.20009	0.602	0.188	4.39145e-155	cluster 2	EVM0008386.1-g
EVM0014302.1-g	5.66282e-158	1.05841	0.763	0.316	1.13256e-154	cluster 2	EVM0014302.1-g
EVM0001959.1-g	4.71755e-157	0.339118	0.353	0.027	9.4351e-154	cluster 2	EVM0001959.1-g
EVM0018652.1-g	2.40488e-155	0.454968	0.387	0.063	4.80977e-152	cluster 2	EVM0018652.1-g
EVM0002147.1-g	8.36684e-155	1.02752	0.676	0.267	1.67337e-151	cluster 2	EVM0002147.1-g
EVM0010845.2-g	1.09898e-154	0.933361	0.792	0.338	2.19795e-151	cluster 2	EVM0010845.2-g
EVM0002051.1-g	1.66595e-154	1.33273	0.953	0.604	3.3319e-151	cluster 2	EVM0002051.1-g
EVM0015928.1-g	1.78005e-154	0.857157	0.639	0.225	3.5601e-151	cluster 2	EVM0015928.1-g
EVM0013760.1-g	1.54311e-150	1.53284	0.693	0.299	3.08622e-147	cluster 2	EVM0013760.1-g
EVM0015228.1-g	9.26303e-150	1.25526	0.667	0.264	1.85261e-146	cluster 2	EVM0015228.1-g
EVM0019525.1-g	1.99056e-149	1.784	0.591	0.231	3.98112e-146	cluster 2	EVM0019525.1-g
EVM0004353.1-g	2.18048e-149	1.00516	0.992	0.84	4.36096e-146	cluster 2	EVM0004353.1-g
EVM0019254.1-g	1.75101e-148	0.911494	0.865	0.387	3.50202e-145	cluster 2	EVM0019254.1-g
EVM0016080.1-g	1.67646e-147	0.983828	0.725	0.306	3.35292e-144	cluster 2	EVM0016080.1-g
EVM0008643.1-g	2.53271e-147	1.56731	0.92	0.518	5.06541e-144	cluster 2	EVM0008643.1-g
EVM0016114.1-g	1.5491e-146	0.974427	0.981	0.688	3.09819e-143	cluster 2	EVM0016114.1-g
EVM0014140.1-g	2.23254e-145	1.06742	0.943	0.467	4.46507e-142	cluster 2	EVM0014140.1-g
EVM0013881.1-g	2.24068e-143	1.67081	0.717	0.331	4.48135e-140	cluster 2	EVM0013881.1-g
EVM0007634.1-g	5.63409e-143	0.916717	0.911	0.47	1.12682e-139	cluster 2	EVM0007634.1-g
EVM0011293.2-g	8.45303e-142	1.38479	0.782	0.36	1.69061e-138	cluster 2	EVM0011293.2-g
EVM0001331.1-g	2.81381e-141	0.666576	0.546	0.147	5.62763e-138	cluster 2	EVM0001331.1-g
EVM0017183.1-g	1.06461e-138	0.97163	0.789	0.349	2.12922e-135	cluster 2	EVM0017183.1-g
EVM0004490.1-g	1.71048e-138	1.01527	0.789	0.353	3.42096e-135	cluster 2	EVM0004490.1-g
EVM0018527.1-g	2.68981e-138	0.845383	0.709	0.289	5.37962e-135	cluster 2	EVM0018527.1-g
EVM0005739.1-g	3.04678e-138	0.862179	0.934	0.482	6.09357e-135	cluster 2	EVM0005739.1-g
EVM0009885.2-g	1.47927e-136	0.888378	0.682	0.286	2.95855e-133	cluster 2	EVM0009885.2-g
EVM0008243.1-g	1.03677e-135	0.868894	0.843	0.4	2.07354e-132	cluster 2	EVM0008243.1-g
EVM0011969.1-g	1.20086e-133	0.939155	0.636	0.215	2.40173e-130	cluster 2	EVM0011969.1-g
EVM0018209.1-g	1.43403e-133	0.8019	0.822	0.384	2.86806e-130	cluster 2	EVM0018209.1-g
EVM0008378.1-g	8.52231e-132	0.839129	0.83	0.392	1.70446e-128	cluster 2	EVM0008378.1-g
EVM0013499.1-g	1.55504e-131	0.950881	0.883	0.462	3.11007e-128	cluster 2	EVM0013499.1-g
EVM0016857.1-g	3.53035e-131	0.341939	0.388	0.081	7.0607e-128	cluster 2	EVM0016857.1-g
EVM0006119.1-g	4.86431e-130	0.602313	0.75	0.315	9.72861e-127	cluster 2	EVM0006119.1-g
EVM0007503.1-g	1.50339e-129	1.14295	0.783	0.389	3.00678e-126	cluster 2	EVM0007503.1-g
EVM0006680.1-g	4.72311e-129	1.05501	0.743	0.327	9.44622e-126	cluster 2	EVM0006680.1-g
EVM0006850.1-g	1.11215e-128	0.898882	0.992	0.821	2.22431e-125	cluster 2	EVM0006850.1-g
EVM0003577.1-g	1.13104e-128	1.29564	0.694	0.329	2.26209e-125	cluster 2	EVM0003577.1-g
EVM0019047.1-g	1.51186e-128	0.907538	0.687	0.327	3.02372e-125	cluster 2	EVM0019047.1-g
EVM0009496.1-g	1.76064e-128	0.415038	0.388	0.059	3.52129e-125	cluster 2	EVM0009496.1-g
EVM0002158.1-g	1.74075e-126	0.91338	0.905	0.492	3.4815e-123	cluster 2	EVM0002158.1-g
EVM0006800.1-g	2.00654e-126	1.07599	0.607	0.256	4.01307e-123	cluster 2	EVM0006800.1-g
EVM0013461.1-g	1.20319e-125	0.809573	0.874	0.446	2.40638e-122	cluster 2	EVM0013461.1-g
EVM0000273.1-g	1.52541e-124	0.975236	0.774	0.384	3.05082e-121	cluster 2	EVM0000273.1-g
EVM0001918.1-g	2.04062e-124	0.883256	0.737	0.347	4.08124e-121	cluster 2	EVM0001918.1-g
EVM0009607.1-g	2.3124e-124	0.93817	0.767	0.346	4.6248e-121	cluster 2	EVM0009607.1-g
EVM0015026.1-g	7.78803e-124	0.640607	0.761	0.329	1.55761e-120	cluster 2	EVM0015026.1-g
EVM0004820.1-g	5.56698e-123	1.01257	0.969	0.627	1.1134e-119	cluster 2	EVM0004820.1-g
EVM0013092.1-g	1.37147e-122	0.917293	0.934	0.513	2.74294e-119	cluster 2	EVM0013092.1-g
EVM0014178.1-g	2.29399e-122	0.776472	0.874	0.469	4.58797e-119	cluster 2	EVM0014178.1-g
EVM0003411.1-g	2.54721e-122	0.907732	0.956	0.604	5.09442e-119	cluster 2	EVM0003411.1-g
EVM0010609.1-g	2.90652e-122	0.899459	0.76	0.338	5.81304e-119	cluster 2	EVM0010609.1-g
EVM0013637.1-g	5.75494e-122	1.12292	0.815	0.377	1.15099e-118	cluster 2	EVM0013637.1-g
EVM0010501.1-g	1.43161e-121	0.802563	0.671	0.298	2.86322e-118	cluster 2	EVM0010501.1-g
EVM0005746.1-g	1.77779e-121	0.970077	0.702	0.347	3.55559e-118	cluster 2	EVM0005746.1-g
EVM0002594.3-g	2.19975e-121	0.867163	0.791	0.366	4.39949e-118	cluster 2	EVM0002594.3-g
EVM0009349.1-g	1.09207e-120	0.955566	0.948	0.596	2.18414e-117	cluster 2	EVM0009349.1-g
EVM0004838.1-g	1.50631e-120	0.69427	0.837	0.407	3.01263e-117	cluster 2	EVM0004838.1-g
EVM0007869.1-g	1.67935e-120	2.00206	0.712	0.3	3.35871e-117	cluster 2	EVM0007869.1-g
EVM0016528.1-g	6.70569e-120	1.34251	0.892	0.547	1.34114e-116	cluster 2	EVM0016528.1-g
EVM0009596.1-g	1.70814e-119	0.774713	0.82	0.42	3.41627e-116	cluster 2	EVM0009596.1-g
EVM0005996.1-g	5.98906e-119	1.47226	0.668	0.274	1.19781e-115	cluster 2	EVM0005996.1-g
EVM0015558.1-g	6.68598e-119	0.922334	0.73	0.352	1.3372e-115	cluster 2	EVM0015558.1-g
EVM0012030.1-g	4.50155e-118	0.926991	0.83	0.426	9.00311e-115	cluster 2	EVM0012030.1-g
EVM0004003.1-g	7.71055e-118	1.12643	0.577	0.223	1.54211e-114	cluster 2	EVM0004003.1-g
EVM0011403.1-g	1.37474e-117	0.438153	0.323	0.024	2.74948e-114	cluster 2	EVM0011403.1-g
EVM0008566.1-g	2.6237e-116	0.883165	0.681	0.325	5.2474e-113	cluster 2	EVM0008566.1-g
EVM0013203.1-g	7.4166e-116	1.04431	0.639	0.254	1.48332e-112	cluster 2	EVM0013203.1-g
EVM0015820.1-g	1.02171e-115	0.822973	0.604	0.284	2.04341e-112	cluster 2	EVM0015820.1-g
EVM0000018.1-g	1.47903e-114	0.680626	0.977	0.712	2.95806e-111	cluster 2	EVM0000018.1-g
EVM0009276.1-g	3.62143e-114	0.728496	0.72	0.326	7.24286e-111	cluster 2	EVM0009276.1-g
EVM0003991.1-g	1.28028e-113	0.607045	0.994	0.962	2.56056e-110	cluster 2	EVM0003991.1-g
EVM0016494.1-g	1.80206e-113	0.661358	0.983	0.821	3.60412e-110	cluster 2	EVM0016494.1-g
EVM0014504.1-g	2.47554e-113	0.765924	0.866	0.438	4.95108e-110	cluster 2	EVM0014504.1-g
EVM0008836.1-g	5.42649e-113	1.01506	0.776	0.382	1.0853e-109	cluster 2	EVM0008836.1-g
EVM0009190.1-g	1.95577e-112	0.800586	0.681	0.304	3.91154e-109	cluster 2	EVM0009190.1-g
EVM0009626.1-g	4.04538e-112	0.77506	0.791	0.409	8.09076e-109	cluster 2	EVM0009626.1-g
EVM0006934.2-g	8.01338e-112	0.726083	0.694	0.329	1.60268e-108	cluster 2	EVM0006934.2-g
EVM0011593.1-g	8.09141e-112	0.911201	0.664	0.293	1.61828e-108	cluster 2	EVM0011593.1-g
EVM0005025.1-g	6.06898e-111	0.804717	0.791	0.408	1.2138e-107	cluster 2	EVM0005025.1-g
EVM0002600.1-g	6.21944e-111	0.94537	0.534	0.222	1.24389e-107	cluster 2	EVM0002600.1-g
EVM0019012.1-g	7.57657e-111	0.753551	0.986	0.735	1.51531e-107	cluster 2	EVM0019012.1-g
EVM0019084.1-g	8.87289e-111	0.930993	0.969	0.678	1.77458e-107	cluster 2	EVM0019084.1-g
EVM0004979.1-g	1.12381e-110	0.879348	0.868	0.474	2.24761e-107	cluster 2	EVM0004979.1-g
EVM0017402.1-g	2.95357e-110	0.949684	0.619	0.301	5.90713e-107	cluster 2	EVM0017402.1-g
EVM0008471.1-g	4.11464e-109	0.85323	0.873	0.487	8.22927e-106	cluster 2	EVM0008471.1-g
EVM0003120.1-g	5.46117e-109	0.520375	0.486	0.153	1.09223e-105	cluster 2	EVM0003120.1-g
EVM0010864.1-g	5.78854e-109	0.681013	0.695	0.319	1.15771e-105	cluster 2	EVM0010864.1-g
EVM0003792.1-g	7.78734e-109	0.822498	0.791	0.339	1.55747e-105	cluster 2	EVM0003792.1-g
EVM0001300.1-g	9.2108e-109	0.825487	0.76	0.381	1.84216e-105	cluster 2	EVM0001300.1-g
EVM0001091.1-g	1.11547e-108	0.753964	0.778	0.396	2.23095e-105	cluster 2	EVM0001091.1-g
EVM0018337.1-g	1.28073e-108	0.875876	0.551	0.236	2.56146e-105	cluster 2	EVM0018337.1-g
EVM0004892.1-g	1.54121e-108	0.848343	0.955	0.579	3.08242e-105	cluster 2	EVM0004892.1-g
EVM0009840.1-g	2.35656e-108	0.433167	0.342	0.054	4.71312e-105	cluster 2	EVM0009840.1-g
EVM0017131.1-g	3.03855e-108	0.680571	0.946	0.607	6.07709e-105	cluster 2	EVM0017131.1-g
EVM0010699.1-g	3.94056e-108	0.827192	0.883	0.482	7.88112e-105	cluster 2	EVM0010699.1-g
EVM0011889.1-g	5.23111e-108	0.691625	0.716	0.333	1.04622e-104	cluster 2	EVM0011889.1-g
EVM0009493.1-g	1.31008e-107	0.813124	0.763	0.386	2.62015e-104	cluster 2	EVM0009493.1-g
EVM0011900.1-g	1.56986e-107	0.743819	0.695	0.323	3.13972e-104	cluster 2	EVM0011900.1-g
EVM0016242.2-g	1.62563e-106	0.945868	0.615	0.274	3.25126e-103	cluster 2	EVM0016242.2-g
EVM0004868.1-g	1.68144e-106	0.634612	0.757	0.35	3.36288e-103	cluster 2	EVM0004868.1-g
EVM0008948.1-g	1.73337e-106	0.866099	0.602	0.264	3.46674e-103	cluster 2	EVM0008948.1-g
EVM0015687.1-g	4.47119e-106	0.587349	0.76	0.391	8.94237e-103	cluster 2	EVM0015687.1-g
EVM0018355.1-g	1.21229e-105	0.69296	0.829	0.429	2.42458e-102	cluster 2	EVM0018355.1-g
EVM0018388.1-g	1.55256e-105	0.644639	0.649	0.313	3.10512e-102	cluster 2	EVM0018388.1-g
EVM0014229.1-g	4.01053e-105	0.708093	0.759	0.37	8.02107e-102	cluster 2	EVM0014229.1-g
EVM0005488.1-g	4.53531e-105	0.383852	0.968	0.65	9.07062e-102	cluster 2	EVM0005488.1-g
EVM0003259.1-g	1.86615e-104	0.598676	0.682	0.337	3.73231e-101	cluster 2	EVM0003259.1-g
EVM0018417.1-g	4.90749e-103	0.599381	0.715	0.34	9.81499e-100	cluster 2	EVM0018417.1-g
EVM0013412.1-g	9.27357e-103	0.940427	0.733	0.369	1.85471e-99	cluster 2	EVM0013412.1-g
EVM0017839.1-g	1.18426e-102	0.601328	0.774	0.405	2.36852e-99	cluster 2	EVM0017839.1-g
EVM0000956.1-g	1.18881e-102	0.501652	0.842	0.443	2.37763e-99	cluster 2	EVM0000956.1-g
EVM0002256.1-g	1.37081e-102	0.866542	0.944	0.628	2.74163e-99	cluster 2	EVM0002256.1-g
EVM0004108.1-g	4.32858e-102	0.692329	0.655	0.26	8.65717e-99	cluster 2	EVM0004108.1-g
EVM0003119.1-g	8.78452e-102	0.723905	0.678	0.325	1.7569e-98	cluster 2	EVM0003119.1-g
EVM0019016.1-g	1.8088e-101	0.722211	0.878	0.483	3.6176e-98	cluster 2	EVM0019016.1-g
EVM0007530.1-g	1.92086e-101	0.627874	0.782	0.406	3.84171e-98	cluster 2	EVM0007530.1-g
EVM0018177.1-g	1.39737e-100	0.869709	0.608	0.264	2.79474e-97	cluster 2	EVM0018177.1-g
EVM0011852.1-g	1.80439e-100	0.574024	0.659	0.295	3.60879e-97	cluster 2	EVM0011852.1-g
EVM0009618.1-g	9.09275e-100	0.955742	0.582	0.219	1.81855e-96	cluster 2	EVM0009618.1-g
EVM0001015.1-g	5.81391e-99	0.714925	0.957	0.643	1.16278e-95	cluster 2	EVM0001015.1-g
EVM0006893.1-g	1.82289e-98	0.322067	0.829	0.384	3.64579e-95	cluster 2	EVM0006893.1-g
EVM0009527.1-g	1.72701e-97	0.699816	0.903	0.523	3.45402e-94	cluster 2	EVM0009527.1-g
EVM0004916.1-g	3.86488e-97	0.45405	0.367	0.093	7.72976e-94	cluster 2	EVM0004916.1-g
EVM0003464.1-g	4.6948e-97	0.753651	0.652	0.33	9.3896e-94	cluster 2	EVM0003464.1-g
EVM0007059.1-g	7.62232e-97	0.694271	0.484	0.153	1.52446e-93	cluster 2	EVM0007059.1-g
EVM0013495.1-g	1.03596e-96	0.721362	0.656	0.336	2.07192e-93	cluster 2	EVM0013495.1-g
EVM0003434.1-g	3.54239e-96	0.652834	0.669	0.323	7.08479e-93	cluster 2	EVM0003434.1-g
EVM0000661.1-g	4.23008e-96	0.724754	0.851	0.484	8.46017e-93	cluster 2	EVM0000661.1-g
EVM0016219.1-g	1.48112e-95	0.773409	0.879	0.511	2.96225e-92	cluster 2	EVM0016219.1-g
EVM0014609.1-g	1.57539e-95	1.08019	0.518	0.231	3.15078e-92	cluster 2	EVM0014609.1-g
EVM0002796.1-g	2.12216e-95	0.596714	0.563	0.254	4.24431e-92	cluster 2	EVM0002796.1-g
EVM0005732.1-g	2.3724e-95	0.605661	0.645	0.326	4.7448e-92	cluster 2	EVM0005732.1-g
EVM0007562.1-g	4.09879e-95	0.455351	0.63	0.266	8.19758e-92	cluster 2	EVM0007562.1-g
EVM0014915.1-g	1.01767e-94	0.503063	0.863	0.47	2.03534e-91	cluster 2	EVM0014915.1-g
EVM0007937.1-g	1.2036e-94	0.535523	0.608	0.276	2.40719e-91	cluster 2	EVM0007937.1-g
EVM0001792.1-g	5.42731e-94	0.599338	0.767	0.388	1.08546e-90	cluster 2	EVM0001792.1-g
EVM0016800.1-g	1.6345e-93	0.656752	0.901	0.517	3.26899e-90	cluster 2	EVM0016800.1-g
EVM0010996.5-g	2.563e-93	0.506912	0.79	0.39	5.126e-90	cluster 2	EVM0010996.5-g
EVM0018416.1-g	4.74522e-93	0.448891	0.638	0.284	9.49045e-90	cluster 2	EVM0018416.1-g
EVM0018588.1-g	4.9181e-93	0.48709	0.709	0.362	9.83619e-90	cluster 2	EVM0018588.1-g
EVM0008028.1-g	6.45209e-93	0.631912	0.686	0.338	1.29042e-89	cluster 2	EVM0008028.1-g
EVM0000026.1-g	9.74088e-93	0.70183	0.7	0.333	1.94818e-89	cluster 2	EVM0000026.1-g
EVM0009846.1-g	1.14296e-92	0.657195	0.655	0.306	2.28591e-89	cluster 2	EVM0009846.1-g
EVM0015927.1-g	1.18009e-92	0.557497	0.782	0.41	2.36018e-89	cluster 2	EVM0015927.1-g
EVM0010163.1-g	1.48543e-92	0.788127	0.613	0.297	2.97086e-89	cluster 2	EVM0010163.1-g
EVM0003519.1-g	3.37296e-92	0.585186	0.699	0.342	6.74593e-89	cluster 2	EVM0003519.1-g
EVM0009942.1-g	5.00241e-92	0.857664	0.62	0.274	1.00048e-88	cluster 2	EVM0009942.1-g
EVM0004970.1-g	7.08073e-92	0.550628	0.611	0.241	1.41615e-88	cluster 2	EVM0004970.1-g
EVM0008335.1-g	8.39201e-92	0.68352	0.716	0.356	1.6784e-88	cluster 2	EVM0008335.1-g
EVM0013302.1-g	2.64468e-91	1.08602	0.709	0.381	5.28937e-88	cluster 2	EVM0013302.1-g
EVM0014403.1-g	5.87294e-91	0.977358	0.589	0.274	1.17459e-87	cluster 2	EVM0014403.1-g
EVM0002109.1-g	7.92419e-91	0.632232	0.896	0.503	1.58484e-87	cluster 2	EVM0002109.1-g
EVM0019033.1-g	8.72762e-91	0.523838	0.805	0.408	1.74552e-87	cluster 2	EVM0019033.1-g
EVM0012092.2-g	1.84505e-90	0.712678	0.934	0.6	3.6901e-87	cluster 2	EVM0012092.2-g
EVM0008688.1-g	1.56348e-89	0.605257	0.84	0.45	3.12695e-86	cluster 2	EVM0008688.1-g
EVM0001672.1-g	4.70583e-89	0.620332	0.422	0.138	9.41165e-86	cluster 2	EVM0001672.1-g
EVM0013829.1-g	5.5785e-89	0.658539	0.859	0.507	1.1157e-85	cluster 2	EVM0013829.1-g
EVM0008278.1-g	1.74894e-88	0.478865	0.477	0.217	3.49788e-85	cluster 2	EVM0008278.1-g
EVM0010394.3-g	3.95719e-88	0.522081	0.768	0.363	7.91437e-85	cluster 2	EVM0010394.3-g
EVM0010535.1-g	5.67908e-88	0.426055	0.805	0.421	1.13582e-84	cluster 2	EVM0010535.1-g
EVM0012037.1-g	5.7253e-88	0.631693	0.848	0.429	1.14506e-84	cluster 2	EVM0012037.1-g
EVM0005475.1-g	7.14939e-88	0.480325	0.586	0.257	1.42988e-84	cluster 2	EVM0005475.1-g
EVM0019183.1-g	9.9353e-88	0.650525	0.48	0.206	1.98706e-84	cluster 2	EVM0019183.1-g
EVM0012483.1-g	1.43871e-87	0.968404	0.717	0.382	2.87743e-84	cluster 2	EVM0012483.1-g
EVM0000528.1-g	2.49699e-87	0.63315	0.704	0.361	4.99398e-84	cluster 2	EVM0000528.1-g
EVM0007990.1-g	2.63649e-87	0.712812	0.556	0.239	5.27298e-84	cluster 2	EVM0007990.1-g
EVM0016646.1-g	3.94236e-87	0.61025	0.667	0.311	7.88472e-84	cluster 2	EVM0016646.1-g
EVM0001197.1-g	1.03644e-86	0.479507	0.728	0.366	2.07287e-83	cluster 2	EVM0001197.1-g
EVM0012538.1-g	1.67196e-86	0.575746	0.772	0.385	3.34392e-83	cluster 2	EVM0012538.1-g
EVM0012893.1-g	3.70299e-86	0.595834	0.581	0.295	7.40598e-83	cluster 2	EVM0012893.1-g
EVM0003805.1-g	4.59004e-86	0.365932	0.419	0.135	9.18008e-83	cluster 2	EVM0003805.1-g
EVM0005754.1-g	5.85882e-86	0.549532	0.575	0.209	1.17176e-82	cluster 2	EVM0005754.1-g
EVM0012193.1-g	1.07429e-85	0.594967	0.77	0.41	2.14858e-82	cluster 2	EVM0012193.1-g
EVM0000495.1-g	1.22167e-85	0.589566	0.48	0.203	2.44334e-82	cluster 2	EVM0000495.1-g
EVM0011708.1-g	1.89099e-85	0.51888	0.764	0.411	3.78197e-82	cluster 2	EVM0011708.1-g
EVM0009962.1-g	2.00827e-85	0.511002	0.995	0.88	4.01653e-82	cluster 2	EVM0009962.1-g
EVM0012060.1-g	3.43812e-85	0.465441	0.669	0.337	6.87624e-82	cluster 2	EVM0012060.1-g
EVM0002989.1-g	3.46807e-85	0.390737	0.673	0.346	6.93613e-82	cluster 2	EVM0002989.1-g
EVM0003251.1-g	5.55095e-85	0.476659	0.838	0.456	1.11019e-81	cluster 2	EVM0003251.1-g
EVM0005039.1-g	8.08985e-85	0.393257	0.406	0.14	1.61797e-81	cluster 2	EVM0005039.1-g
EVM0013199.1-g	1.60839e-84	0.554066	0.543	0.264	3.21677e-81	cluster 2	EVM0013199.1-g
EVM0015337.1-g	3.32168e-84	0.832823	0.58	0.289	6.64336e-81	cluster 2	EVM0015337.1-g
EVM0001514.1-g	1.63851e-83	0.415273	0.717	0.374	3.27702e-80	cluster 2	EVM0001514.1-g
EVM0006129.1-g	3.3754e-83	0.432106	0.79	0.391	6.7508e-80	cluster 2	EVM0006129.1-g
EVM0004680.1-g	3.64802e-83	0.559267	0.573	0.262	7.29604e-80	cluster 2	EVM0004680.1-g
EVM0007558.1-g	5.43476e-83	0.533583	0.394	0.123	1.08695e-79	cluster 2	EVM0007558.1-g
EVM0007225.1-g	1.26815e-82	0.481659	0.843	0.448	2.5363e-79	cluster 2	EVM0007225.1-g
EVM0019334.1-g	2.00349e-82	0.789293	0.564	0.2	4.00699e-79	cluster 2	EVM0019334.1-g
EVM0003174.1-g	3.60818e-82	0.565926	0.691	0.354	7.21637e-79	cluster 2	EVM0003174.1-g
EVM0000731.1-g	4.81029e-82	0.908637	0.49	0.168	9.62059e-79	cluster 2	EVM0000731.1-g
EVM0002894.1-g	5.65716e-82	0.575282	0.789	0.437	1.13143e-78	cluster 2	EVM0002894.1-g
EVM0002243.1-g	5.94117e-82	0.329244	0.61	0.245	1.18823e-78	cluster 2	EVM0002243.1-g
EVM0014382.1-g	1.61253e-81	0.401985	0.776	0.417	3.22506e-78	cluster 2	EVM0014382.1-g
EVM0013657.1-g	2.42776e-81	0.700419	0.624	0.28	4.85553e-78	cluster 2	EVM0013657.1-g
EVM0015190.1-g	2.81029e-81	0.529296	0.825	0.47	5.62058e-78	cluster 2	EVM0015190.1-g
EVM0008151.1-g	3.02733e-81	0.432486	0.441	0.184	6.05466e-78	cluster 2	EVM0008151.1-g
EVM0007453.1-g	4.73452e-81	0.565422	0.859	0.472	9.46904e-78	cluster 2	EVM0007453.1-g
EVM0000467.1-g	1.26001e-80	0.494918	0.56	0.26	2.52001e-77	cluster 2	EVM0000467.1-g
EVM0017860.2-g	3.79489e-80	0.519491	0.765	0.405	7.58979e-77	cluster 2	EVM0017860.2-g
EVM0015014.1-g	5.59357e-80	0.529745	0.704	0.367	1.11871e-76	cluster 2	EVM0015014.1-g
EVM0012928.1-g	7.10524e-80	0.426991	0.567	0.234	1.42105e-76	cluster 2	EVM0012928.1-g
EVM0018114.1-g	7.63681e-80	0.605163	0.747	0.4	1.52736e-76	cluster 2	EVM0018114.1-g
EVM0018807.1-g	9.93094e-80	0.471645	0.802	0.45	1.98619e-76	cluster 2	EVM0018807.1-g
EVM0010878.2-g	2.28552e-79	0.479783	0.616	0.328	4.57104e-76	cluster 2	EVM0010878.2-g
EVM0014219.1-g	3.66392e-79	0.529377	0.75	0.405	7.32784e-76	cluster 2	EVM0014219.1-g
EVM0018125.1-g	1.22107e-78	0.501939	0.528	0.251	2.44214e-75	cluster 2	EVM0018125.1-g
EVM0012564.1-g	1.80049e-78	0.28005	0.284	0.024	3.60098e-75	cluster 2	EVM0012564.1-g
EVM0001204.1-g	1.91116e-78	0.57771	0.956	0.677	3.82232e-75	cluster 2	EVM0001204.1-g
EVM0015818.1-g	2.93948e-78	0.431018	0.802	0.461	5.87896e-75	cluster 2	EVM0015818.1-g
EVM0002744.1-g	4.38951e-78	0.435693	0.687	0.363	8.77902e-75	cluster 2	EVM0002744.1-g
EVM0017868.1-g	4.84784e-78	0.354438	0.383	0.116	9.69568e-75	cluster 2	EVM0017868.1-g
EVM0000981.1-g	8.62e-78	0.543602	0.638	0.336	1.724e-74	cluster 2	EVM0000981.1-g
EVM0016797.1-g	5.30382e-77	0.509949	0.992	0.858	1.06076e-73	cluster 2	EVM0016797.1-g
EVM0017535.1-g	1.03443e-76	0.850772	0.512	0.241	2.06886e-73	cluster 2	EVM0017535.1-g
EVM0003944.1-g	1.57058e-76	0.625792	0.624	0.351	3.14117e-73	cluster 2	EVM0003944.1-g
EVM0004667.1-g	1.90753e-76	0.490224	0.974	0.724	3.81507e-73	cluster 2	EVM0004667.1-g
EVM0003804.1-g	3.47479e-76	0.488477	0.665	0.315	6.94958e-73	cluster 2	EVM0003804.1-g
EVM0002609.1-g	4.06525e-76	0.490131	0.848	0.45	8.13049e-73	cluster 2	EVM0002609.1-g
EVM0004923.1-g	4.25344e-76	0.98606	0.737	0.421	8.50689e-73	cluster 2	EVM0004923.1-g
EVM0007072.1-g	4.32414e-76	0.399183	0.782	0.444	8.64828e-73	cluster 2	EVM0007072.1-g
EVM0014892.2-g	8.26428e-76	0.45833	0.689	0.367	1.65286e-72	cluster 2	EVM0014892.2-g
EVM0011692.1-g	8.43811e-76	0.619531	0.629	0.306	1.68762e-72	cluster 2	EVM0011692.1-g
EVM0001431.1-g	1.15559e-75	0.274391	0.997	0.945	2.31119e-72	cluster 2	EVM0001431.1-g
EVM0013348.1-g	1.86771e-75	0.415539	0.717	0.387	3.73541e-72	cluster 2	EVM0013348.1-g
EVM0011244.1-g	1.96531e-75	0.571098	0.475	0.231	3.93062e-72	cluster 2	EVM0011244.1-g
EVM0005862.1-g	2.4568e-75	0.555763	0.992	0.846	4.91361e-72	cluster 2	EVM0005862.1-g
EVM0013482.1-g	3.07092e-75	0.911846	0.582	0.3	6.14184e-72	cluster 2	EVM0013482.1-g
EVM0000204.1-g	4.13382e-75	0.552165	0.873	0.527	8.26765e-72	cluster 2	EVM0000204.1-g
EVM0015717.1-g	9.34952e-75	0.5677	0.593	0.313	1.8699e-71	cluster 2	EVM0015717.1-g
EVM0000979.1-g	1.32353e-74	1.05524	0.59	0.291	2.64707e-71	cluster 2	EVM0000979.1-g
EVM0018678.1-g	1.86634e-74	0.346878	0.586	0.282	3.73268e-71	cluster 2	EVM0018678.1-g
EVM0008938.1-g	2.34204e-74	0.319839	0.521	0.26	4.68409e-71	cluster 2	EVM0008938.1-g
EVM0006007.1-g	2.42584e-74	0.271892	0.39	0.152	4.85169e-71	cluster 2	EVM0006007.1-g
EVM0001980.1-g	3.05619e-74	0.660732	0.581	0.31	6.11239e-71	cluster 2	EVM0001980.1-g
EVM0008700.1-g	3.58795e-74	0.555288	0.869	0.482	7.17591e-71	cluster 2	EVM0008700.1-g
EVM0019397.1-g	5.89821e-74	0.459017	0.729	0.39	1.17964e-70	cluster 2	EVM0019397.1-g
EVM0003189.3-g	1.04713e-73	0.389095	0.733	0.383	2.09426e-70	cluster 2	EVM0003189.3-g
EVM0013012.1-g	1.20099e-73	0.382363	0.617	0.326	2.40198e-70	cluster 2	EVM0013012.1-g
EVM0018690.1-g	2.42095e-73	0.452464	0.313	0.06	4.84191e-70	cluster 2	EVM0018690.1-g
EVM0001207.1-g	3.46644e-73	0.556538	0.551	0.277	6.93289e-70	cluster 2	EVM0001207.1-g
EVM0005856.1-g	5.82043e-73	0.647186	0.455	0.195	1.16409e-69	cluster 2	EVM0005856.1-g
EVM0015054.1-g	6.9788e-73	0.48632	0.652	0.352	1.39576e-69	cluster 2	EVM0015054.1-g
EVM0001747.1-g	7.83092e-73	0.538014	0.848	0.499	1.56618e-69	cluster 2	EVM0001747.1-g
EVM0006005.1-g	9.93952e-73	0.937486	0.676	0.378	1.9879e-69	cluster 2	EVM0006005.1-g
EVM0006551.1-g	1.37884e-72	0.437038	0.668	0.36	2.75768e-69	cluster 2	EVM0006551.1-g
EVM0010180.1-g	1.79224e-72	0.58469	0.485	0.239	3.58448e-69	cluster 2	EVM0010180.1-g
EVM0018424.1-g	2.12716e-72	0.420081	0.602	0.301	4.25431e-69	cluster 2	EVM0018424.1-g
EVM0009916.1-g	3.2517e-72	0.443532	0.833	0.464	6.5034e-69	cluster 2	EVM0009916.1-g
EVM0008701.1-g	8.68092e-72	0.408923	0.607	0.295	1.73618e-68	cluster 2	EVM0008701.1-g
EVM0017685.1-g	9.07489e-72	1.01328	0.571	0.274	1.81498e-68	cluster 2	EVM0017685.1-g
EVM0005269.1-g	1.18686e-71	0.48813	0.947	0.608	2.37371e-68	cluster 2	EVM0005269.1-g
EVM0016773.1-g	2.18812e-71	0.407071	0.741	0.411	4.37624e-68	cluster 2	EVM0016773.1-g
EVM0016316.1-g	3.30601e-71	0.442789	0.664	0.353	6.61202e-68	cluster 2	EVM0016316.1-g
EVM0009924.1-g	8.16095e-71	0.453966	0.555	0.286	1.63219e-67	cluster 2	EVM0009924.1-g
EVM0014096.1-g	1.0261e-70	0.350715	0.712	0.4	2.0522e-67	cluster 2	EVM0014096.1-g
EVM0011472.1-g	1.57227e-70	0.48347	0.981	0.763	3.14455e-67	cluster 2	EVM0011472.1-g
EVM0009462.1-g	2.3348e-70	0.291991	0.507	0.252	4.66961e-67	cluster 2	EVM0009462.1-g
EVM0016804.1-g	2.94192e-70	0.326391	0.778	0.438	5.88385e-67	cluster 2	EVM0016804.1-g
EVM0005149.1-g	5.09075e-70	0.419606	0.826	0.479	1.01815e-66	cluster 2	EVM0005149.1-g
EVM0012257.1-g	5.4307e-70	0.361082	0.716	0.405	1.08614e-66	cluster 2	EVM0012257.1-g
EVM0003194.1-g	6.26048e-70	0.365596	0.607	0.312	1.2521e-66	cluster 2	EVM0003194.1-g
EVM0001061.1-g	6.53155e-70	0.570555	0.894	0.58	1.30631e-66	cluster 2	EVM0001061.1-g
EVM0006786.1-g	9.27754e-70	0.393577	0.798	0.461	1.85551e-66	cluster 2	EVM0006786.1-g
EVM0002943.1-g	1.07871e-69	0.479854	0.599	0.324	2.15742e-66	cluster 2	EVM0002943.1-g
EVM0019167.1-g	1.26835e-69	0.582762	0.428	0.186	2.53671e-66	cluster 2	EVM0019167.1-g
EVM0018980.1-g	2.29223e-69	0.731074	0.866	0.531	4.58447e-66	cluster 2	EVM0018980.1-g
EVM0016838.2-g	7.22086e-69	0.398604	0.66	0.369	1.44417e-65	cluster 2	EVM0016838.2-g
EVM0014549.1-g	1.13699e-68	0.328037	0.485	0.207	2.27397e-65	cluster 2	EVM0014549.1-g
EVM0011997.1-g	1.29978e-68	0.458509	0.586	0.323	2.59957e-65	cluster 2	EVM0011997.1-g
EVM0010330.1-g	4.44731e-68	0.321138	0.47	0.222	8.89463e-65	cluster 2	EVM0010330.1-g
EVM0008108.1-g	4.50747e-68	0.557385	0.459	0.191	9.01495e-65	cluster 2	EVM0008108.1-g
EVM0011302.1-g	4.58157e-68	0.417108	0.438	0.21	9.16315e-65	cluster 2	EVM0011302.1-g
EVM0016998.1-g	5.24229e-68	0.39379	0.995	0.903	1.04846e-64	cluster 2	EVM0016998.1-g
EVM0009654.1-g	9.00383e-68	0.344845	0.545	0.278	1.80077e-64	cluster 2	EVM0009654.1-g
EVM0006267.1-g	1.27136e-67	0.499508	0.53	0.291	2.54272e-64	cluster 2	EVM0006267.1-g
EVM0019317.1-g	1.6176e-67	0.477405	0.659	0.333	3.2352e-64	cluster 2	EVM0019317.1-g
EVM0003216.1-g	1.69238e-67	0.383884	0.578	0.31	3.38476e-64	cluster 2	EVM0003216.1-g
EVM0019547.1-g	3.75419e-67	0.410686	0.599	0.317	7.50838e-64	cluster 2	EVM0019547.1-g
EVM0015062.1-g	6.19727e-67	0.592971	0.475	0.212	1.23945e-63	cluster 2	EVM0015062.1-g
EVM0012603.1-g	9.85411e-67	0.826972	0.471	0.233	1.97082e-63	cluster 2	EVM0012603.1-g
EVM0013192.1-g	1.10835e-66	0.327325	0.642	0.325	2.21669e-63	cluster 2	EVM0013192.1-g
EVM0018074.2-g	1.68213e-66	0.422035	0.905	0.56	3.36425e-63	cluster 2	EVM0018074.2-g
EVM0003585.1-g	2.32208e-66	0.539218	0.436	0.164	4.64417e-63	cluster 2	EVM0003585.1-g
EVM0003726.1-g	3.09938e-66	0.256104	0.262	0.024	6.19875e-63	cluster 2	EVM0003726.1-g
EVM0008421.1-g	3.279e-66	0.572829	0.599	0.325	6.55801e-63	cluster 2	EVM0008421.1-g
EVM0008235.1-g	3.33659e-66	0.607875	0.527	0.261	6.67318e-63	cluster 2	EVM0008235.1-g
EVM0015604.1-g	1.35255e-65	0.544823	0.433	0.171	2.7051e-62	cluster 2	EVM0015604.1-g
EVM0015704.1-g	1.8727e-65	0.41538	0.353	0.132	3.74539e-62	cluster 2	EVM0015704.1-g
EVM0016546.1-g	2.12462e-65	0.403677	0.787	0.464	4.24925e-62	cluster 2	EVM0016546.1-g
EVM0002552.1-g	2.21959e-65	0.374592	0.803	0.481	4.43918e-62	cluster 2	EVM0002552.1-g
EVM0003515.1-g	4.25194e-65	0.31981	0.613	0.314	8.50389e-62	cluster 2	EVM0003515.1-g
EVM0013373.1-g	4.59537e-65	0.670056	0.459	0.168	9.19074e-62	cluster 2	EVM0013373.1-g
EVM0013969.1-g	5.00362e-65	0.584528	0.473	0.204	1.00072e-61	cluster 2	EVM0013969.1-g
EVM0015959.1-g	6.60771e-65	0.503329	0.559	0.257	1.32154e-61	cluster 2	EVM0015959.1-g
EVM0006324.1-g	9.21786e-65	0.375877	0.787	0.456	1.84357e-61	cluster 2	EVM0006324.1-g
EVM0004229.1-g	1.03612e-64	0.342856	0.489	0.232	2.07224e-61	cluster 2	EVM0004229.1-g
EVM0005924.1-g	1.19501e-64	0.286419	0.51	0.23	2.39002e-61	cluster 2	EVM0005924.1-g
EVM0015199.1-g	1.21628e-64	0.618935	0.511	0.25	2.43257e-61	cluster 2	EVM0015199.1-g
EVM0001828.1-g	2.23521e-64	0.379393	0.376	0.128	4.47042e-61	cluster 2	EVM0001828.1-g
EVM0001310.1-g	3.37635e-64	1.34521	0.56	0.264	6.75271e-61	cluster 2	EVM0001310.1-g
EVM0002105.1-g	4.90801e-64	0.422412	0.449	0.213	9.81602e-61	cluster 2	EVM0002105.1-g
EVM0016176.1-g	7.13672e-64	0.364216	0.551	0.283	1.42734e-60	cluster 2	EVM0016176.1-g
EVM0018510.1-g	8.41287e-64	0.671222	0.48	0.257	1.68257e-60	cluster 2	EVM0018510.1-g
EVM0014489.1-g	1.19817e-63	0.348962	0.564	0.3	2.39633e-60	cluster 2	EVM0014489.1-g
EVM0007971.1-g	3.88736e-63	0.901578	0.498	0.238	7.77472e-60	cluster 2	EVM0007971.1-g
EVM0007312.1-g	6.3833e-63	0.702122	0.514	0.239	1.27666e-59	cluster 2	EVM0007312.1-g
EVM0000815.1-g	7.30165e-63	0.385084	0.586	0.31	1.46033e-59	cluster 2	EVM0000815.1-g
EVM0005561.1-g	7.84804e-63	0.496104	0.547	0.267	1.56961e-59	cluster 2	EVM0005561.1-g
EVM0003430.1-g	9.86338e-63	0.288796	0.537	0.281	1.97268e-59	cluster 2	EVM0003430.1-g
EVM0017406.1-g	9.90591e-63	0.391985	0.332	0.089	1.98118e-59	cluster 2	EVM0017406.1-g
EVM0017907.1-g	1.74662e-62	0.401753	0.594	0.336	3.49323e-59	cluster 2	EVM0017907.1-g
EVM0013311.1-g	1.83259e-62	0.406818	0.315	0.084	3.66518e-59	cluster 2	EVM0013311.1-g
EVM0003604.1-g	4.26782e-62	0.303752	0.525	0.255	8.53564e-59	cluster 2	EVM0003604.1-g
EVM0005713.1-g	5.92303e-62	0.332592	0.611	0.341	1.18461e-58	cluster 2	EVM0005713.1-g
EVM0011764.1-g	7.03475e-62	0.42192	0.503	0.262	1.40695e-58	cluster 2	EVM0011764.1-g
EVM0013063.1-g	8.62038e-62	0.396331	0.563	0.289	1.72408e-58	cluster 2	EVM0013063.1-g
EVM0017836.1-g	1.27052e-61	0.55759	0.501	0.252	2.54104e-58	cluster 2	EVM0017836.1-g
EVM0015035.1-g	3.50926e-61	0.489593	0.582	0.334	7.01853e-58	cluster 2	EVM0015035.1-g
EVM0017359.1-g	4.1202e-61	0.431128	0.82	0.441	8.2404e-58	cluster 2	EVM0017359.1-g
EVM0008788.1-g	4.36494e-61	0.412662	0.545	0.292	8.72989e-58	cluster 2	EVM0008788.1-g
EVM0001058.2-g	7.44673e-61	0.270098	0.655	0.344	1.48935e-57	cluster 2	EVM0001058.2-g
EVM0016853.1-g	1.9092e-60	0.422745	0.589	0.321	3.81841e-57	cluster 2	EVM0016853.1-g
EVM0009404.1-g	1.93856e-60	0.258529	0.486	0.25	3.87711e-57	cluster 2	EVM0009404.1-g
EVM0005898.1-g	4.36267e-60	0.41015	0.451	0.209	8.72533e-57	cluster 2	EVM0005898.1-g
EVM0006783.1-g	6.00189e-60	0.459396	0.901	0.579	1.20038e-56	cluster 2	EVM0006783.1-g
EVM0006930.1-g	1.44744e-59	0.326549	0.8	0.446	2.89487e-56	cluster 2	EVM0006930.1-g
EVM0007801.1-g	1.75503e-59	0.26613	0.632	0.347	3.51006e-56	cluster 2	EVM0007801.1-g
EVM0009645.1-g	2.30619e-59	0.735656	0.55	0.251	4.61238e-56	cluster 2	EVM0009645.1-g
EVM0008482.1-g	3.4272e-59	0.60737	0.755	0.46	6.8544e-56	cluster 2	EVM0008482.1-g
EVM0019232.1-g	5.10273e-59	0.356073	0.817	0.477	1.02055e-55	cluster 2	EVM0019232.1-g
EVM0012033.1-g	5.19597e-59	0.670317	0.49	0.242	1.03919e-55	cluster 2	EVM0012033.1-g
EVM0006829.1-g	8.09573e-59	0.33811	0.652	0.356	1.61915e-55	cluster 2	EVM0006829.1-g
EVM0004622.1-g	9.27138e-59	0.279999	0.337	0.123	1.85428e-55	cluster 2	EVM0004622.1-g
EVM0012609.1-g	1.12102e-58	0.275437	0.435	0.201	2.24205e-55	cluster 2	EVM0012609.1-g
EVM0014294.1-g	3.63251e-58	0.377353	0.54	0.229	7.26503e-55	cluster 2	EVM0014294.1-g
EVM0001617.1-g	7.38851e-58	0.497829	0.979	0.769	1.4777e-54	cluster 2	EVM0001617.1-g
EVM0004711.1-g	1.16642e-57	0.424595	0.948	0.621	2.33285e-54	cluster 2	EVM0004711.1-g
EVM0018811.1-g	1.22358e-57	0.379696	0.441	0.195	2.44716e-54	cluster 2	EVM0018811.1-g
EVM0006701.1-g	2.60346e-57	0.484866	0.567	0.316	5.20693e-54	cluster 2	EVM0006701.1-g
EVM0005533.1-g	2.85015e-57	0.3177	0.549	0.306	5.70029e-54	cluster 2	EVM0005533.1-g
EVM0018147.1-g	5.5598e-57	0.751377	0.516	0.283	1.11196e-53	cluster 2	EVM0018147.1-g
EVM0013847.1-g	5.83463e-57	0.37313	0.953	0.683	1.16693e-53	cluster 2	EVM0013847.1-g
EVM0009284.1-g	8.157e-57	0.606337	0.499	0.253	1.6314e-53	cluster 2	EVM0009284.1-g
EVM0014016.1-g	9.07083e-57	0.467774	0.547	0.243	1.81417e-53	cluster 2	EVM0014016.1-g
EVM0004511.1-g	1.09674e-56	0.459473	0.387	0.164	2.19347e-53	cluster 2	EVM0004511.1-g
EVM0004220.1-g	1.10635e-56	0.268136	0.633	0.376	2.2127e-53	cluster 2	EVM0004220.1-g
EVM0010959.1-g	1.21179e-56	0.424494	0.495	0.262	2.42358e-53	cluster 2	EVM0010959.1-g
EVM0010096.1-g	1.31764e-56	0.633267	0.555	0.286	2.63529e-53	cluster 2	EVM0010096.1-g
EVM0002062.3-g	1.31768e-56	0.343702	0.992	0.874	2.63535e-53	cluster 2	EVM0002062.3-g
EVM0018207.1-g	1.40354e-56	0.357841	0.403	0.193	2.80708e-53	cluster 2	EVM0018207.1-g
EVM0005428.1-g	1.65979e-56	0.419591	0.973	0.737	3.31957e-53	cluster 2	EVM0005428.1-g
EVM0005024.1-g	1.88401e-56	0.441167	0.558	0.302	3.76802e-53	cluster 2	EVM0005024.1-g
EVM0017594.1-g	3.2081e-56	0.559698	0.442	0.209	6.4162e-53	cluster 2	EVM0017594.1-g
EVM0010517.1-g	3.36469e-56	0.266543	0.615	0.343	6.72938e-53	cluster 2	EVM0010517.1-g
EVM0006328.1-g	3.94173e-56	0.304731	0.451	0.248	7.88347e-53	cluster 2	EVM0006328.1-g
EVM0010079.1-g	4.20875e-56	0.405076	0.617	0.33	8.41749e-53	cluster 2	EVM0010079.1-g
EVM0001703.1-g	9.27996e-56	0.286366	0.505	0.274	1.85599e-52	cluster 2	EVM0001703.1-g
EVM0012983.1-g	1.86098e-55	0.525821	0.502	0.293	3.72195e-52	cluster 2	EVM0012983.1-g
EVM0007098.1-g	8.13077e-55	0.250207	0.472	0.254	1.62615e-51	cluster 2	EVM0007098.1-g
EVM0018473.1-g	1.03095e-54	0.322033	0.326	0.108	2.0619e-51	cluster 2	EVM0018473.1-g
EVM0011449.1-g	1.70955e-54	0.432563	0.746	0.438	3.41909e-51	cluster 2	EVM0011449.1-g
EVM0001889.1-g	3.64041e-54	0.683823	0.495	0.267	7.28083e-51	cluster 2	EVM0001889.1-g
EVM0015369.1-g	3.66844e-54	0.499723	0.652	0.378	7.33689e-51	cluster 2	EVM0015369.1-g
EVM0019184.1-g	1.07504e-53	0.467453	0.49	0.263	2.15008e-50	cluster 2	EVM0019184.1-g
EVM0000672.1-g	1.19466e-53	0.498081	0.518	0.274	2.38932e-50	cluster 2	EVM0000672.1-g
EVM0010296.1-g	1.75824e-53	0.410979	0.486	0.263	3.51648e-50	cluster 2	EVM0010296.1-g
EVM0010910.1-g	2.27228e-53	0.320151	0.597	0.33	4.54456e-50	cluster 2	EVM0010910.1-g
EVM0008131.1-g	3.02048e-53	0.718948	0.398	0.193	6.04096e-50	cluster 2	EVM0008131.1-g
EVM0017507.1-g	3.64e-53	0.573891	0.354	0.1	7.27999e-50	cluster 2	EVM0017507.1-g
EVM0016657.1-g	3.99872e-53	0.394241	0.946	0.673	7.99745e-50	cluster 2	EVM0016657.1-g
EVM0008833.1-g	7.33364e-53	0.432523	0.499	0.269	1.46673e-49	cluster 2	EVM0008833.1-g
EVM0008253.1-g	1.46549e-52	0.411238	0.567	0.343	2.93097e-49	cluster 2	EVM0008253.1-g
EVM0008331.1-g	2.10714e-52	0.323035	0.821	0.512	4.21429e-49	cluster 2	EVM0008331.1-g
EVM0000861.1-g	2.93165e-52	0.359407	0.3	0.077	5.8633e-49	cluster 2	EVM0000861.1-g
EVM0015566.1-g	4.39467e-52	0.298994	0.521	0.237	8.78934e-49	cluster 2	EVM0015566.1-g
EVM0000607.1-g	5.43973e-52	0.379746	0.381	0.163	1.08795e-48	cluster 2	EVM0000607.1-g
EVM0005740.1-g	6.80009e-52	0.351334	0.988	0.833	1.36002e-48	cluster 2	EVM0005740.1-g
EVM0018126.1-g	1.0097e-51	0.349834	0.437	0.222	2.01939e-48	cluster 2	EVM0018126.1-g
EVM0008341.1-g	1.29787e-51	0.251988	0.425	0.23	2.59574e-48	cluster 2	EVM0008341.1-g
EVM0005144.1-g	1.71861e-51	0.371994	0.502	0.279	3.43721e-48	cluster 2	EVM0005144.1-g
EVM0017477.1-g	1.90786e-51	0.426305	0.569	0.309	3.81573e-48	cluster 2	EVM0017477.1-g
EVM0012121.1-g	2.50697e-51	0.324807	0.551	0.314	5.01393e-48	cluster 2	EVM0012121.1-g
EVM0009974.1-g	2.52039e-51	0.330549	0.729	0.414	5.04079e-48	cluster 2	EVM0009974.1-g
EVM0006305.1-g	5.30453e-51	0.595175	0.437	0.196	1.06091e-47	cluster 2	EVM0006305.1-g
EVM0009450.3-g	1.05916e-50	0.330242	0.934	0.644	2.11833e-47	cluster 2	EVM0009450.3-g
EVM0018194.1-g	2.31316e-50	0.29838	0.495	0.271	4.62632e-47	cluster 2	EVM0018194.1-g
EVM0012114.1-g	2.82616e-50	0.278296	0.978	0.737	5.65233e-47	cluster 2	EVM0012114.1-g
EVM0002484.2-g	2.87578e-50	0.37812	0.441	0.223	5.75157e-47	cluster 2	EVM0002484.2-g
EVM0009995.1-g	3.12561e-50	0.323528	0.362	0.183	6.25122e-47	cluster 2	EVM0009995.1-g
EVM0017751.1-g	3.53696e-50	0.387407	0.796	0.489	7.07391e-47	cluster 2	EVM0017751.1-g
EVM0018434.1-g	3.54906e-50	0.374085	0.621	0.346	7.09812e-47	cluster 2	EVM0018434.1-g
EVM0012469.1-g	5.07737e-50	0.322931	0.446	0.235	1.01547e-46	cluster 2	EVM0012469.1-g
EVM0019641.1-g	7.0861e-50	0.858904	0.525	0.308	1.41722e-46	cluster 2	EVM0019641.1-g
EVM0012827.1-g	9.58195e-50	0.453908	0.756	0.45	1.91639e-46	cluster 2	EVM0012827.1-g
EVM0008891.1-g	1.24583e-49	0.323755	0.454	0.258	2.49166e-46	cluster 2	EVM0008891.1-g
EVM0015537.1-g	1.57815e-49	0.290808	0.48	0.259	3.15631e-46	cluster 2	EVM0015537.1-g
EVM0009382.1-g	1.68957e-49	0.260617	0.89	0.575	3.37915e-46	cluster 2	EVM0009382.1-g
EVM0016327.1-g	2.79735e-49	0.359973	0.468	0.257	5.5947e-46	cluster 2	EVM0016327.1-g
EVM0014396.1-g	3.56963e-49	0.488925	0.447	0.25	7.13925e-46	cluster 2	EVM0014396.1-g
EVM0017583.1-g	3.59582e-49	0.815269	0.687	0.411	7.19164e-46	cluster 2	EVM0017583.1-g
EVM0014024.1-g	8.43329e-49	0.486619	0.572	0.316	1.68666e-45	cluster 2	EVM0014024.1-g
EVM0018212.1-g	1.18237e-48	0.324451	0.969	0.729	2.36474e-45	cluster 2	EVM0018212.1-g
EVM0018343.1-g	2.9828e-48	0.474668	0.431	0.225	5.9656e-45	cluster 2	EVM0018343.1-g
EVM0013640.1-g	4.78812e-48	0.453323	0.689	0.407	9.57625e-45	cluster 2	EVM0013640.1-g
EVM0006710.1-g	4.97468e-48	0.284973	0.97	0.741	9.94936e-45	cluster 2	EVM0006710.1-g
EVM0011936.1-g	5.75342e-48	0.364974	0.909	0.611	1.15068e-44	cluster 2	EVM0011936.1-g
EVM0018291.1-g	9.63088e-48	0.326846	0.524	0.28	1.92618e-44	cluster 2	EVM0018291.1-g
EVM0017955.1-g	1.05553e-47	0.292388	0.366	0.165	2.11106e-44	cluster 2	EVM0017955.1-g
EVM0000821.1-g	1.7529e-47	0.903369	0.9	0.709	3.50581e-44	cluster 2	EVM0000821.1-g
EVM0008159.1-g	2.62038e-47	0.29795	0.949	0.677	5.24076e-44	cluster 2	EVM0008159.1-g
EVM0009992.1-g	3.68411e-47	0.446634	0.685	0.396	7.36822e-44	cluster 2	EVM0009992.1-g
EVM0007718.1-g	1.65619e-46	0.62763	0.301	0.101	3.31239e-43	cluster 2	EVM0007718.1-g
EVM0013340.1-g	2.14593e-46	0.346598	0.953	0.657	4.29187e-43	cluster 2	EVM0013340.1-g
EVM0017618.1-g	2.42216e-46	0.297477	0.563	0.335	4.84432e-43	cluster 2	EVM0017618.1-g
EVM0012304.1-g	2.93934e-46	0.749462	0.444	0.185	5.87867e-43	cluster 2	EVM0012304.1-g
EVM0016737.1-g	3.48813e-46	0.530626	0.349	0.14	6.97626e-43	cluster 2	EVM0016737.1-g
EVM0003877.1-g	3.48947e-46	0.308049	0.664	0.386	6.97895e-43	cluster 2	EVM0003877.1-g
EVM0002163.1-g	5.64301e-46	0.407057	0.464	0.274	1.1286e-42	cluster 2	EVM0002163.1-g
EVM0000267.1-g	7.41273e-46	0.259291	0.357	0.167	1.48255e-42	cluster 2	EVM0000267.1-g
EVM0001021.1-g	8.93147e-46	0.553414	0.545	0.288	1.78629e-42	cluster 2	EVM0001021.1-g
EVM0015241.1-g	1.07549e-45	0.331286	0.981	0.773	2.15099e-42	cluster 2	EVM0015241.1-g
EVM0017215.1-g	1.41134e-45	0.290648	0.348	0.163	2.82267e-42	cluster 2	EVM0017215.1-g
EVM0018891.1-g	1.48362e-45	0.291208	0.521	0.291	2.96724e-42	cluster 2	EVM0018891.1-g
EVM0002474.1-g	1.85386e-45	0.360822	0.556	0.336	3.70771e-42	cluster 2	EVM0002474.1-g
EVM0002554.1-g	7.30169e-45	0.314682	0.398	0.195	1.46034e-41	cluster 2	EVM0002554.1-g
EVM0005223.1-g	8.34005e-45	0.346759	0.903	0.624	1.66801e-41	cluster 2	EVM0005223.1-g
EVM0015466.1-g	9.45476e-45	0.419181	0.501	0.279	1.89095e-41	cluster 2	EVM0015466.1-g
EVM0012215.1-g	2.05057e-44	0.316921	0.472	0.243	4.10115e-41	cluster 2	EVM0012215.1-g
EVM0010558.1-g	3.99371e-44	0.312156	0.329	0.134	7.98743e-41	cluster 2	EVM0010558.1-g
EVM0005079.1-g	5.32991e-44	0.544968	0.389	0.198	1.06598e-40	cluster 2	EVM0005079.1-g
EVM0010852.1-g	9.17761e-44	0.618995	0.444	0.175	1.83552e-40	cluster 2	EVM0010852.1-g
EVM0010930.1-g	1.39276e-43	0.415734	0.542	0.288	2.78553e-40	cluster 2	EVM0010930.1-g
EVM0000690.1-g	1.7407e-43	0.277215	0.406	0.166	3.48139e-40	cluster 2	EVM0000690.1-g
EVM0006865.1-g	2.26337e-43	0.645239	0.476	0.239	4.52674e-40	cluster 2	EVM0006865.1-g
EVM0016894.1-g	2.4002e-43	0.325434	0.957	0.73	4.8004e-40	cluster 2	EVM0016894.1-g
EVM0010207.1-g	3.16765e-43	0.61748	0.444	0.216	6.3353e-40	cluster 2	EVM0010207.1-g
EVM0016190.1-g	5.30216e-43	0.447322	0.447	0.262	1.06043e-39	cluster 2	EVM0016190.1-g
EVM0016939.1-g	7.32713e-43	0.280619	0.446	0.238	1.46543e-39	cluster 2	EVM0016939.1-g
EVM0013618.1-g	3.43348e-42	0.348914	0.494	0.297	6.86696e-39	cluster 2	EVM0013618.1-g
EVM0002278.2-g	7.63301e-42	0.303068	0.501	0.309	1.5266e-38	cluster 2	EVM0002278.2-g
EVM0016919.1-g	7.93879e-42	0.363902	0.446	0.229	1.58776e-38	cluster 2	EVM0016919.1-g
EVM0009444.1-g	9.74274e-42	0.32981	0.875	0.571	1.94855e-38	cluster 2	EVM0009444.1-g
EVM0009990.1-g	1.28027e-41	0.326735	0.389	0.219	2.56053e-38	cluster 2	EVM0009990.1-g
EVM0008127.1-g	1.88308e-41	0.290918	0.355	0.176	3.76616e-38	cluster 2	EVM0008127.1-g
EVM0010212.1-g	3.08351e-41	0.261887	0.449	0.272	6.16703e-38	cluster 2	EVM0010212.1-g
EVM0015597.1-g	3.14434e-41	0.495994	0.498	0.283	6.28867e-38	cluster 2	EVM0015597.1-g
EVM0008030.1-g	4.17092e-41	0.287231	0.411	0.217	8.34183e-38	cluster 2	EVM0008030.1-g
EVM0014233.1-g	5.42693e-41	0.479771	0.489	0.261	1.08539e-37	cluster 2	EVM0014233.1-g
EVM0008142.1-g	6.1901e-41	0.272797	0.511	0.304	1.23802e-37	cluster 2	EVM0008142.1-g
EVM0005245.1-g	8.69523e-41	0.334993	0.563	0.325	1.73905e-37	cluster 2	EVM0005245.1-g
EVM0010502.1-g	1.57375e-40	0.27172	0.447	0.259	3.14749e-37	cluster 2	EVM0010502.1-g
EVM0019216.1-g	1.82126e-40	0.36633	0.527	0.303	3.64252e-37	cluster 2	EVM0019216.1-g
EVM0009850.1-g	2.39865e-40	0.30371	0.381	0.191	4.7973e-37	cluster 2	EVM0009850.1-g
EVM0015302.1-g	8.72346e-40	0.29007	0.47	0.293	1.74469e-36	cluster 2	EVM0015302.1-g
EVM0000373.1-g	2.21336e-39	0.69139	0.512	0.306	4.42673e-36	cluster 2	EVM0000373.1-g
EVM0016415.1-g	3.53968e-39	0.43846	0.437	0.254	7.07935e-36	cluster 2	EVM0016415.1-g
EVM0011733.1-g	4.15506e-39	0.4075	0.346	0.142	8.31012e-36	cluster 2	EVM0011733.1-g
EVM0012947.1-g	9.24008e-39	0.493428	0.462	0.251	1.84802e-35	cluster 2	EVM0012947.1-g
EVM0012028.1-g	1.51864e-38	0.443041	0.501	0.279	3.03727e-35	cluster 2	EVM0012028.1-g
EVM0001899.2-g	2.57994e-38	0.379459	0.56	0.326	5.15989e-35	cluster 2	EVM0001899.2-g
EVM0009014.1-g	3.21916e-38	0.308843	0.545	0.316	6.43833e-35	cluster 2	EVM0009014.1-g
EVM0018622.1-g	4.55708e-38	0.260526	0.463	0.287	9.11417e-35	cluster 2	EVM0018622.1-g
EVM0007731.1-g	1.06131e-37	0.309272	0.538	0.297	2.12262e-34	cluster 2	EVM0007731.1-g
EVM0006933.1-g	1.78379e-37	0.310635	0.358	0.191	3.56758e-34	cluster 2	EVM0006933.1-g
EVM0006145.1-g	1.93575e-37	0.293617	0.925	0.652	3.8715e-34	cluster 2	EVM0006145.1-g
EVM0014457.1-g	2.20539e-37	0.434262	0.444	0.277	4.41078e-34	cluster 2	EVM0014457.1-g
EVM0005473.1-g	2.41207e-37	0.487476	0.35	0.157	4.82414e-34	cluster 2	EVM0005473.1-g
EVM0010628.1-g	1.2352e-36	0.319897	0.481	0.311	2.47039e-33	cluster 2	EVM0010628.1-g
EVM0006816.1-g	2.9234e-36	0.411931	0.398	0.194	5.84681e-33	cluster 2	EVM0006816.1-g
EVM0006446.2-g	3.01572e-36	0.289188	0.47	0.271	6.03145e-33	cluster 2	EVM0006446.2-g
EVM0010123.1-g	3.72789e-36	0.559626	0.47	0.272	7.45579e-33	cluster 2	EVM0010123.1-g
EVM0000675.1-g	4.2202e-36	0.256236	0.986	0.838	8.44039e-33	cluster 2	EVM0000675.1-g
EVM0016399.1-g	5.31467e-36	0.401622	0.481	0.294	1.06293e-32	cluster 2	EVM0016399.1-g
EVM0015256.1-g	7.11945e-36	0.432679	0.446	0.237	1.42389e-32	cluster 2	EVM0015256.1-g
EVM0018221.1-g	9.96151e-36	0.272384	0.593	0.363	1.9923e-32	cluster 2	EVM0018221.1-g
EVM0019499.2-g	1.7612e-35	0.261709	0.307	0.109	3.5224e-32	cluster 2	EVM0019499.2-g
EVM0011513.1-g	3.69824e-35	0.387051	0.489	0.299	7.39647e-32	cluster 2	EVM0011513.1-g
EVM0016782.1-g	1.12865e-34	0.48192	0.374	0.152	2.25731e-31	cluster 2	EVM0016782.1-g
EVM0000906.1-g	1.24387e-34	0.442156	0.298	0.111	2.48774e-31	cluster 2	EVM0000906.1-g
EVM0003173.1-g	2.10039e-34	0.415366	0.256	0.053	4.20078e-31	cluster 2	EVM0003173.1-g
EVM0008793.1-g	2.18007e-34	0.504039	0.549	0.337	4.36014e-31	cluster 2	EVM0008793.1-g
EVM0003954.1-g	3.40801e-34	0.365922	0.457	0.264	6.81601e-31	cluster 2	EVM0003954.1-g
EVM0011439.1-g	4.48242e-34	0.36423	0.387	0.18	8.96483e-31	cluster 2	EVM0011439.1-g
EVM0013238.1-g	1.02646e-33	0.256197	0.927	0.682	2.05292e-30	cluster 2	EVM0013238.1-g
EVM0003270.1-g	1.34935e-33	1.67487	0.533	0.355	2.6987e-30	cluster 2	EVM0003270.1-g
EVM0006243.1-g	1.82468e-33	0.275862	0.403	0.255	3.64937e-30	cluster 2	EVM0006243.1-g
EVM0005232.1-g	6.61917e-33	0.312877	0.451	0.279	1.32383e-29	cluster 2	EVM0005232.1-g
EVM0014276.1-g	7.09652e-33	0.489719	0.407	0.225	1.4193e-29	cluster 2	EVM0014276.1-g
EVM0009770.5-g	3.66021e-32	0.289917	0.506	0.332	7.32042e-29	cluster 2	EVM0009770.5-g
EVM0012624.1-g	9.23948e-32	0.377839	0.431	0.258	1.8479e-28	cluster 2	EVM0012624.1-g
EVM0018493.1-g	1.08911e-31	0.325226	0.38	0.197	2.17822e-28	cluster 2	EVM0018493.1-g
EVM0009282.1-g	3.0729e-31	0.457651	0.53	0.346	6.1458e-28	cluster 2	EVM0009282.1-g
EVM0013215.1-g	6.52974e-31	0.257217	0.486	0.287	1.30595e-27	cluster 2	EVM0013215.1-g
EVM0010663.1-g	1.68693e-30	0.370605	0.939	0.752	3.37387e-27	cluster 2	EVM0010663.1-g
EVM0006264.1-g	2.89263e-30	0.525364	0.306	0.097	5.78525e-27	cluster 2	EVM0006264.1-g
EVM0019249.1-g	4.43384e-30	0.438889	0.45	0.279	8.86769e-27	cluster 2	EVM0019249.1-g
EVM0006630.1-g	1.31785e-29	0.289166	0.37	0.196	2.6357e-26	cluster 2	EVM0006630.1-g
EVM0013997.1-g	2.45748e-29	0.35748	0.403	0.213	4.91495e-26	cluster 2	EVM0013997.1-g
EVM0018841.1-g	3.9336e-29	0.365513	0.486	0.306	7.8672e-26	cluster 2	EVM0018841.1-g
EVM0003734.1-g	4.75224e-29	0.371435	0.484	0.313	9.50447e-26	cluster 2	EVM0003734.1-g
EVM0000579.1-g	7.43722e-29	0.252118	0.379	0.213	1.48744e-25	cluster 2	EVM0000579.1-g
EVM0011910.1-g	8.33461e-29	0.268704	0.47	0.267	1.66692e-25	cluster 2	EVM0011910.1-g
EVM0017446.1-g	9.19888e-29	0.445912	0.403	0.245	1.83978e-25	cluster 2	EVM0017446.1-g
EVM0012982.1-g	1.25394e-28	0.357622	0.475	0.304	2.50789e-25	cluster 2	EVM0012982.1-g
EVM0016653.1-g	2.84066e-28	0.50615	0.414	0.249	5.68131e-25	cluster 2	EVM0016653.1-g
EVM0001915.1-g	3.7105e-28	0.275628	0.364	0.206	7.421e-25	cluster 2	EVM0001915.1-g
EVM0014090.1-g	4.10255e-28	0.63618	0.35	0.165	8.2051e-25	cluster 2	EVM0014090.1-g
EVM0018830.1-g	5.08056e-28	0.314368	0.335	0.164	1.01611e-24	cluster 2	EVM0018830.1-g
EVM0017444.1-g	6.46467e-28	0.421716	0.484	0.287	1.29293e-24	cluster 2	EVM0017444.1-g
EVM0006607.1-g	2.81634e-27	0.319603	0.428	0.272	5.63268e-24	cluster 2	EVM0006607.1-g
EVM0016599.1-g	5.03472e-27	0.369749	0.427	0.255	1.00694e-23	cluster 2	EVM0016599.1-g
EVM0011522.1-g	5.05743e-27	0.309203	0.416	0.254	1.01149e-23	cluster 2	EVM0011522.1-g
EVM0018222.1-g	1.12563e-26	0.543131	0.903	0.698	2.25125e-23	cluster 2	EVM0018222.1-g
EVM0008679.1-g	1.47985e-26	0.338489	0.433	0.228	2.9597e-23	cluster 2	EVM0008679.1-g
EVM0018879.1-g	4.49067e-26	0.268155	0.294	0.105	8.98135e-23	cluster 2	EVM0018879.1-g
EVM0001084.1-g	3.82787e-25	0.378237	0.329	0.158	7.65575e-22	cluster 2	EVM0001084.1-g
EVM0008851.1-g	5.9886e-25	0.269769	0.357	0.164	1.19772e-21	cluster 2	EVM0008851.1-g
EVM0001772.1-g	1.52063e-24	0.365004	0.393	0.233	3.04127e-21	cluster 2	EVM0001772.1-g
EVM0015629.1-g	2.62607e-24	0.300538	0.591	0.399	5.25214e-21	cluster 2	EVM0015629.1-g
EVM0014070.1-g	6.27532e-24	0.641315	0.288	0.109	1.25506e-20	cluster 2	EVM0014070.1-g
EVM0006872.1-g	1.16468e-23	0.273587	0.486	0.315	2.32936e-20	cluster 2	EVM0006872.1-g
EVM0018432.1-g	1.53125e-23	0.262562	0.403	0.25	3.0625e-20	cluster 2	EVM0018432.1-g
EVM0014617.1-g	2.09872e-23	0.351659	0.425	0.276	4.19744e-20	cluster 2	EVM0014617.1-g
EVM0007454.1-g	4.53609e-23	0.339382	0.328	0.157	9.07219e-20	cluster 2	EVM0007454.1-g
EVM0002477.1-g	7.54186e-23	0.29285	0.466	0.315	1.50837e-19	cluster 2	EVM0002477.1-g
EVM0009932.1-g	1.3029e-22	0.29046	0.336	0.14	2.6058e-19	cluster 2	EVM0009932.1-g
EVM0009986.1-g	1.89412e-22	0.333423	0.332	0.202	3.78823e-19	cluster 2	EVM0009986.1-g
EVM0012152.1-g	2.90858e-22	0.387753	0.34	0.189	5.81716e-19	cluster 2	EVM0012152.1-g
EVM0007831.1-g	6.58755e-21	0.393349	0.41	0.251	1.31751e-17	cluster 2	EVM0007831.1-g
EVM0005512.1-g	1.5701e-20	0.250894	0.42	0.286	3.1402e-17	cluster 2	EVM0005512.1-g
EVM0012093.1-g	2.7997e-20	0.290613	0.349	0.211	5.5994e-17	cluster 2	EVM0012093.1-g
EVM0005316.1-g	1.02029e-19	0.349912	0.398	0.247	2.04057e-16	cluster 2	EVM0005316.1-g
EVM0002607.1-g	1.9309e-19	0.256042	0.462	0.286	3.86179e-16	cluster 2	EVM0002607.1-g
EVM0008690.1-g	2.54762e-19	1.19292	0.637	0.456	5.09525e-16	cluster 2	EVM0008690.1-g
EVM0014137.1-g	4.12148e-19	0.297536	0.335	0.205	8.24296e-16	cluster 2	EVM0014137.1-g
EVM0012387.1-g	1.18409e-17	0.300676	0.314	0.17	2.36818e-14	cluster 2	EVM0012387.1-g
EVM0006657.2-g	3.52526e-17	0.290701	0.422	0.273	7.05052e-14	cluster 2	EVM0006657.2-g
EVM0004007.1-g	1.30908e-16	0.27222	0.358	0.223	2.61816e-13	cluster 2	EVM0004007.1-g
EVM0005100.1-g	1.49865e-16	0.377679	0.371	0.239	2.99731e-13	cluster 2	EVM0005100.1-g
EVM0005198.1-g	2.34541e-16	1.30994	0.503	0.358	4.69082e-13	cluster 2	EVM0005198.1-g
EVM0003753.1-g	9.59143e-16	0.743904	0.493	0.361	1.91829e-12	cluster 2	EVM0003753.1-g
EVM0012781.1-g	2.85853e-15	0.257125	0.31	0.186	5.71706e-12	cluster 2	EVM0012781.1-g
EVM0018861.1-g	3.18509e-15	0.311319	0.358	0.209	6.37019e-12	cluster 2	EVM0018861.1-g
EVM0011055.1-g	5.36665e-15	0.330897	0.362	0.229	1.07333e-11	cluster 2	EVM0011055.1-g
EVM0014439.1-g	6.62163e-15	0.281449	0.441	0.296	1.32433e-11	cluster 2	EVM0014439.1-g
EVM0008644.1-g	1.53292e-14	0.347856	0.346	0.23	3.06585e-11	cluster 2	EVM0008644.1-g
EVM0015734.1-g	2.68528e-14	0.333295	0.383	0.267	5.37057e-11	cluster 2	EVM0015734.1-g
EVM0003121.1-g	5.63249e-14	0.531959	0.329	0.189	1.1265e-10	cluster 2	EVM0003121.1-g
EVM0013011.1-g	1.78577e-13	0.673238	0.348	0.225	3.57154e-10	cluster 2	EVM0013011.1-g
EVM0012934.1-g	7.9788e-13	0.493905	0.337	0.182	1.59576e-09	cluster 2	EVM0012934.1-g
EVM0002139.1-g	1.47588e-12	0.47845	0.319	0.176	2.95176e-09	cluster 2	EVM0002139.1-g
EVM0008234.1-g	1.82898e-12	0.377441	0.327	0.172	3.65796e-09	cluster 2	EVM0008234.1-g
EVM0004139.1-g	2.50623e-11	0.258957	0.32	0.21	5.01245e-08	cluster 2	EVM0004139.1-g
EVM0009554.1-g	2.6681e-11	0.415351	0.403	0.285	5.3362e-08	cluster 2	EVM0009554.1-g
EVM0003938.1-g	1.60943e-10	0.319627	0.274	0.154	3.21887e-07	cluster 2	EVM0003938.1-g
EVM0012069.1-g	4.12776e-10	0.660663	0.296	0.209	8.25551e-07	cluster 2	EVM0012069.1-g
EVM0000369.1-g	4.58435e-09	0.550179	0.37	0.246	9.16869e-06	cluster 2	EVM0000369.1-g
EVM0014042.1-g	2.22846e-08	0.295271	0.349	0.254	4.45692e-05	cluster 2	EVM0014042.1-g
EVM0007484.1-g	3.80787e-08	0.268918	0.339	0.259	7.61574e-05	cluster 2	EVM0007484.1-g
EVM0003286.1-g	4.50499e-08	0.367799	0.392	0.282	9.00998e-05	cluster 2	EVM0003286.1-g
EVM0008753.1-g	1.18397e-07	0.266141	0.415	0.289	0.000236793	cluster 2	EVM0008753.1-g
EVM0016164.1-g	1.27083e-07	3.09701	0.406	0.294	0.000254166	cluster 2	EVM0016164.1-g
EVM0006456.1-g	6.77068e-07	0.362004	0.3	0.195	0.00135414	cluster 2	EVM0006456.1-g
EVM0010520.1-g	1.05361e-06	0.369136	0.284	0.174	0.00210722	cluster 2	EVM0010520.1-g
EVM0014851.1-g	1.30232e-06	1.08315	0.236	0.262	0.00260464	cluster 2	EVM0014851.1-g
EVM0005472.1-g	1.6054e-06	0.297038	0.293	0.175	0.00321079	cluster 2	EVM0005472.1-g
EVM0015917.1-g	2.28027e-06	0.263425	0.393	0.285	0.00456054	cluster 2	EVM0015917.1-g
EVM0003243.1-g	2.28324e-06	0.72012	0.309	0.216	0.00456647	cluster 2	EVM0003243.1-g
EVM0003177.1-g	6.46822e-06	0.353157	0.354	0.25	0.0129364	cluster 2	EVM0003177.1-g
EVM0009304.1-g	6.67504e-06	0.391072	0.336	0.257	0.0133501	cluster 2	EVM0009304.1-g
EVM0000537.1-g	7.9098e-06	0.309704	0.319	0.238	0.0158196	cluster 2	EVM0000537.1-g
EVM0007142.1-g	1.56942e-05	0.511973	0.301	0.201	0.0313883	cluster 2	EVM0007142.1-g
EVM0005388.1-g	4.28997e-05	0.256416	0.37	0.273	0.0857993	cluster 2	EVM0005388.1-g
EVM0008847.1-g	6.09779e-05	0.720443	0.254	0.167	0.121956	cluster 2	EVM0008847.1-g
EVM0003721.1-g	0.0002652	1.89617	0.326	0.264	0.530399	cluster 2	EVM0003721.1-g
EVM0001276.1-g	0.00296133	0.410547	0.315	0.241	1	cluster 2	EVM0001276.1-g
EVM0010467.1-g	5.7163e-268	3.23215	0.968	0.242	1.14326e-264	cluster 3	EVM0010467.1-g
EVM0006619.1-g	3.84689e-266	3.71144	0.973	0.245	7.69377e-263	cluster 3	EVM0006619.1-g
EVM0018146.1-g	2.26521e-224	2.96494	1	0.569	4.53041e-221	cluster 3	EVM0018146.1-g
EVM0003251.1-g1	1.16668e-221	3.0232	0.99	0.473	2.33336e-218	cluster 3	EVM0003251.1-g
EVM0013637.1-g1	3.2934e-203	2.61807	0.966	0.398	6.58679e-200	cluster 3	EVM0013637.1-g
EVM0000956.1-g1	1.08176e-194	2.63581	0.978	0.463	2.16353e-191	cluster 3	EVM0000956.1-g
EVM0008229.1-g	1.35125e-185	2.06835	0.811	0.267	2.70251e-182	cluster 3	EVM0008229.1-g
EVM0005739.1-g1	3.70693e-177	2.14191	0.975	0.514	7.41386e-174	cluster 3	EVM0005739.1-g
EVM0006893.1-g1	2.72632e-176	2.32452	0.948	0.409	5.45264e-173	cluster 3	EVM0006893.1-g
EVM0016821.1-g	1.27099e-175	2.72696	0.806	0.267	2.54197e-172	cluster 3	EVM0016821.1-g
EVM0015629.1-g1	4.45499e-174	2.53357	0.899	0.387	8.90998e-171	cluster 3	EVM0015629.1-g
EVM0006041.1-g	6.06684e-170	2.1881	0.902	0.354	1.21337e-166	cluster 3	EVM0006041.1-g
EVM0019334.1-g1	4.62925e-168	1.96042	0.828	0.205	9.25851e-165	cluster 3	EVM0019334.1-g
EVM0011900.1-g1	1.78669e-167	2.14094	0.877	0.336	3.57339e-164	cluster 3	EVM0011900.1-g
EVM0002773.1-g	9.53864e-167	2.01937	0.88	0.344	1.90773e-163	cluster 3	EVM0002773.1-g
EVM0015026.1-g1	1.98721e-166	2.09484	0.899	0.351	3.97442e-163	cluster 3	EVM0015026.1-g
EVM0018417.1-g1	2.22329e-166	2.18686	0.902	0.353	4.44657e-163	cluster 3	EVM0018417.1-g
EVM0003519.1-g1	2.39352e-162	2.23252	0.87	0.355	4.78705e-159	cluster 3	EVM0003519.1-g
EVM0011364.2-g1	9.07891e-162	1.99543	0.99	0.528	1.81578e-158	cluster 3	EVM0011364.2-g
EVM0017960.1-g	9.9465e-158	2.21066	0.796	0.251	1.9893e-154	cluster 3	EVM0017960.1-g
EVM0000960.1-g1	1.33314e-155	2.01906	0.968	0.519	2.66628e-152	cluster 3	EVM0000960.1-g
EVM0009382.1-g1	1.01327e-154	1.99067	0.99	0.591	2.02654e-151	cluster 3	EVM0009382.1-g
EVM0001786.1-g	2.75872e-151	2.90758	0.784	0.309	5.51744e-148	cluster 3	EVM0001786.1-g
EVM0011293.2-g1	1.43082e-141	1.69476	0.899	0.383	2.86165e-138	cluster 3	EVM0011293.2-g
EVM0000522.1-g1	7.91763e-140	1.71545	0.985	0.541	1.58353e-136	cluster 3	EVM0000522.1-g
EVM0012483.1-g1	2.93528e-138	1.80676	0.892	0.393	5.87055e-135	cluster 3	EVM0012483.1-g
EVM0016265.1-g1	3.21042e-132	1.57464	0.943	0.374	6.42084e-129	cluster 3	EVM0016265.1-g
EVM0014915.1-g1	7.35667e-132	1.81751	0.919	0.496	1.47133e-128	cluster 3	EVM0014915.1-g
EVM0012165.3-g	8.30924e-128	1.92078	0.771	0.306	1.66185e-124	cluster 3	EVM0012165.3-g
EVM0009942.1-g1	1.23113e-127	1.97305	0.786	0.287	2.46226e-124	cluster 3	EVM0009942.1-g
EVM0004825.1-g1	1.61352e-122	1.59822	0.961	0.512	3.22704e-119	cluster 3	EVM0004825.1-g
EVM0003792.1-g1	4.62269e-122	1.871	0.877	0.368	9.24537e-119	cluster 3	EVM0003792.1-g
EVM0005836.1-g	4.96956e-117	1.62162	0.894	0.46	9.93913e-114	cluster 3	EVM0005836.1-g
EVM0001310.1-g1	2.63169e-116	1.79529	0.757	0.27	5.26337e-113	cluster 3	EVM0001310.1-g
EVM0010845.2-g1	3.54011e-116	1.64609	0.826	0.371	7.08022e-113	cluster 3	EVM0010845.2-g
EVM0000273.1-g1	1.58347e-115	1.64918	0.845	0.409	3.16694e-112	cluster 3	EVM0000273.1-g
EVM0013018.1-g	1.29728e-113	1.60803	0.789	0.308	2.59455e-110	cluster 3	EVM0013018.1-g
EVM0017593.1-g1	8.2914e-113	1.43249	0.88	0.392	1.65828e-109	cluster 3	EVM0017593.1-g
EVM0008628.1-g	1.49455e-111	1.32179	0.516	0.128	2.9891e-108	cluster 3	EVM0008628.1-g
EVM0001980.1-g1	5.57506e-110	1.63077	0.737	0.318	1.11501e-106	cluster 3	EVM0001980.1-g
EVM0001541.1-g	7.93017e-107	0.657864	0.391	0.072	1.58603e-103	cluster 3	EVM0001541.1-g
EVM0001887.1-g1	7.98411e-105	1.42042	0.882	0.417	1.59682e-101	cluster 3	EVM0001887.1-g
EVM0010466.1-g1	1.11491e-104	1.29231	0.951	0.483	2.22982e-101	cluster 3	EVM0010466.1-g
EVM0007530.1-g1	1.25247e-103	1.69309	0.835	0.431	2.50495e-100	cluster 3	EVM0007530.1-g
EVM0012257.1-g1	2.42947e-103	1.42827	0.83	0.42	4.85894e-100	cluster 3	EVM0012257.1-g
EVM0002642.1-g	1.25848e-100	2.09751	0.769	0.372	2.51695e-97	cluster 3	EVM0002642.1-g
EVM0010139.1-g1	2.36066e-100	1.27731	0.87	0.405	4.72132e-97	cluster 3	EVM0010139.1-g
EVM0008943.1-g	1.59313e-99	0.722764	0.393	0.078	3.18626e-96	cluster 3	EVM0008943.1-g
EVM0002424.1-g1	2.57517e-99	1.36575	0.931	0.509	5.15034e-96	cluster 3	EVM0002424.1-g
EVM0002256.1-g1	1.30617e-98	1.42712	0.961	0.652	2.61234e-95	cluster 3	EVM0002256.1-g
EVM0002535.1-g	6.23064e-96	1.33079	0.629	0.207	1.24613e-92	cluster 3	EVM0002535.1-g
EVM0019642.1-g1	8.13078e-94	1.59871	0.799	0.407	1.62616e-90	cluster 3	EVM0019642.1-g
EVM0000026.1-g1	1.0682e-92	1.28697	0.794	0.354	2.1364e-89	cluster 3	EVM0000026.1-g
EVM0019216.1-g1	1.15371e-92	1.52869	0.69	0.306	2.30741e-89	cluster 3	EVM0019216.1-g
EVM0016219.1-g1	2.84556e-92	1.41113	0.907	0.538	5.69112e-89	cluster 3	EVM0016219.1-g
EVM0018980.1-g1	9.0747e-92	1.27769	0.926	0.552	1.81494e-88	cluster 3	EVM0018980.1-g
EVM0012774.1-g	1.47729e-84	1.59556	0.612	0.277	2.95458e-81	cluster 3	EVM0012774.1-g
EVM0002865.1-g	4.20665e-83	1.26804	0.813	0.415	8.4133e-80	cluster 3	EVM0002865.1-g
EVM0018748.1-g1	4.98862e-83	1.70268	0.703	0.332	9.97725e-80	cluster 3	EVM0018748.1-g
EVM0015171.1-g	5.9876e-82	1.18967	0.966	0.697	1.19752e-78	cluster 3	EVM0015171.1-g
EVM0019016.1-g1	5.54603e-81	1.11312	0.904	0.512	1.10921e-77	cluster 3	EVM0019016.1-g
EVM0016628.1-g1	1.31383e-80	0.974496	0.958	0.522	2.62766e-77	cluster 3	EVM0016628.1-g
EVM0018746.1-g	1.12593e-79	1.25681	0.619	0.256	2.25185e-76	cluster 3	EVM0018746.1-g
EVM0008762.1-g	1.23603e-79	1.40782	0.622	0.283	2.47207e-76	cluster 3	EVM0008762.1-g
EVM0019442.1-g	1.46375e-78	0.565161	0.366	0.076	2.92749e-75	cluster 3	EVM0019442.1-g
EVM0017078.1-g1	3.76191e-77	1.18121	0.708	0.326	7.52382e-74	cluster 3	EVM0017078.1-g
EVM0007312.1-g1	1.23695e-76	1.34378	0.629	0.251	2.4739e-73	cluster 3	EVM0007312.1-g
EVM0004868.1-g1	1.51515e-74	1.0856	0.774	0.38	3.0303e-71	cluster 3	EVM0004868.1-g
EVM0014166.1-g1	7.21775e-74	1.22811	0.85	0.485	1.44355e-70	cluster 3	EVM0014166.1-g
EVM0013461.1-g1	2.14438e-73	1.18166	0.835	0.483	4.28876e-70	cluster 3	EVM0013461.1-g
EVM0012387.1-g1	5.17187e-73	1.37991	0.592	0.157	1.03437e-69	cluster 3	EVM0012387.1-g
EVM0014359.1-g	2.96306e-72	1.33791	0.649	0.325	5.92612e-69	cluster 3	EVM0014359.1-g
EVM0011135.2-g	3.2572e-71	1.32943	0.671	0.303	6.5144e-68	cluster 3	EVM0011135.2-g
EVM0017950.1-g	3.83606e-71	1.24932	0.821	0.474	7.67213e-68	cluster 3	EVM0017950.1-g
EVM0005025.1-g1	4.14458e-71	1.02697	0.801	0.437	8.28915e-68	cluster 3	EVM0005025.1-g
EVM0003997.1-g	7.53002e-71	1.29358	0.543	0.24	1.506e-67	cluster 3	EVM0003997.1-g
EVM0012228.1-g1	1.11252e-70	0.869426	0.84	0.456	2.22504e-67	cluster 3	EVM0012228.1-g
EVM0006005.1-g1	1.27473e-69	1.27952	0.74	0.396	2.54946e-66	cluster 3	EVM0006005.1-g
EVM0000373.1-g1	4.38355e-68	1.34946	0.629	0.312	8.7671e-65	cluster 3	EVM0000373.1-g
EVM0016578.1-g	1.28118e-67	0.943592	0.978	0.763	2.56235e-64	cluster 3	EVM0016578.1-g
EVM0017035.1-g	3.33241e-67	0.709474	0.43	0.137	6.66482e-64	cluster 3	EVM0017035.1-g
EVM0012694.1-g	5.28695e-67	0.92545	0.457	0.163	1.05739e-63	cluster 3	EVM0012694.1-g
EVM0010663.1-g1	6.57762e-66	0.968221	0.956	0.765	1.31552e-62	cluster 3	EVM0010663.1-g
EVM0016861.1-g	1.82831e-65	1.26643	0.713	0.363	3.65662e-62	cluster 3	EVM0016861.1-g
EVM0008289.1-g1	1.75053e-64	0.947258	0.86	0.478	3.50105e-61	cluster 3	EVM0008289.1-g
EVM0008804.1-g1	2.38818e-63	0.899689	0.983	0.709	4.77635e-60	cluster 3	EVM0008804.1-g
EVM0013495.1-g1	2.18955e-62	1.06326	0.673	0.36	4.37911e-59	cluster 3	EVM0013495.1-g
EVM0015927.1-g1	7.3365e-62	1.05939	0.781	0.44	1.4673e-58	cluster 3	EVM0015927.1-g
EVM0002339.1-g	3.18021e-61	1.49072	0.577	0.288	6.36041e-58	cluster 3	EVM0002339.1-g
EVM0008793.1-g1	7.59528e-61	1.23404	0.666	0.343	1.51906e-57	cluster 3	EVM0008793.1-g
EVM0006938.1-g	8.01586e-61	1.40326	0.614	0.315	1.60317e-57	cluster 3	EVM0006938.1-g
EVM0008243.1-g1	6.52878e-59	1.01347	0.781	0.441	1.30576e-55	cluster 3	EVM0008243.1-g
EVM0006092.1-g	1.87265e-58	0.871557	0.43	0.159	3.7453e-55	cluster 3	EVM0006092.1-g
EVM0018841.1-g1	3.27286e-58	1.19567	0.602	0.31	6.54572e-55	cluster 3	EVM0018841.1-g
EVM0004668.1-g	7.04947e-58	1.05284	0.469	0.149	1.40989e-54	cluster 3	EVM0004668.1-g
EVM0013458.1-g	8.27463e-58	0.8942	0.668	0.335	1.65493e-54	cluster 3	EVM0013458.1-g
EVM0008421.1-g1	1.17135e-57	1.27922	0.644	0.343	2.34269e-54	cluster 3	EVM0008421.1-g
EVM0010394.3-g1	3.81093e-57	0.861539	0.749	0.397	7.62187e-54	cluster 3	EVM0010394.3-g
EVM0009349.1-g1	1.34014e-55	0.840735	0.946	0.624	2.68028e-52	cluster 3	EVM0009349.1-g
EVM0016206.1-g1	1.56228e-55	1.11652	0.695	0.385	3.12455e-52	cluster 3	EVM0016206.1-g
EVM0013969.1-g1	2.49716e-55	1.05935	0.526	0.22	4.99432e-52	cluster 3	EVM0013969.1-g
EVM0011439.1-g1	3.06015e-54	0.977723	0.486	0.188	6.12029e-51	cluster 3	EVM0011439.1-g
EVM0017128.1-g	1.45606e-53	1.19608	0.575	0.272	2.91213e-50	cluster 3	EVM0017128.1-g
EVM0008920.1-g	5.80919e-53	0.621007	0.356	0.073	1.16184e-49	cluster 3	EVM0008920.1-g
EVM0009776.1-g	7.19984e-53	1.11575	0.636	0.326	1.43997e-49	cluster 3	EVM0009776.1-g
EVM0007971.1-g1	4.88428e-52	0.746284	0.543	0.254	9.76856e-49	cluster 3	EVM0007971.1-g
EVM0003805.1-g1	1.34792e-51	0.635632	0.418	0.157	2.69584e-48	cluster 3	EVM0003805.1-g
EVM0016657.1-g1	1.50772e-51	0.775638	0.956	0.694	3.01543e-48	cluster 3	EVM0016657.1-g
EVM0008643.1-g1	2.07804e-51	0.877139	0.86	0.555	4.15607e-48	cluster 3	EVM0008643.1-g
EVM0013092.1-g1	2.11688e-51	0.822146	0.894	0.55	4.23377e-48	cluster 3	EVM0013092.1-g
EVM0002403.1-g	3.17877e-51	1.0067	0.558	0.263	6.35755e-48	cluster 3	EVM0002403.1-g
EVM0006145.1-g1	7.52858e-51	0.628927	0.956	0.671	1.50572e-47	cluster 3	EVM0006145.1-g
EVM0019375.1-g	1.78584e-50	1.20469	0.501	0.22	3.57167e-47	cluster 3	EVM0019375.1-g
EVM0006504.1-g	4.73714e-50	0.297822	0.253	0.026	9.47428e-47	cluster 3	EVM0006504.1-g
EVM0000672.1-g1	5.87081e-50	1.00135	0.565	0.289	1.17416e-46	cluster 3	EVM0000672.1-g
EVM0018074.2-g1	2.2336e-48	0.740222	0.88	0.59	4.46721e-45	cluster 3	EVM0018074.2-g
EVM0013499.1-g1	4.00947e-48	0.754447	0.833	0.5	8.01894e-45	cluster 3	EVM0013499.1-g
EVM0012037.1-g1	2.85972e-47	0.713466	0.821	0.464	5.71943e-44	cluster 3	EVM0012037.1-g
EVM0003120.1-g1	3.01523e-47	0.655112	0.45	0.183	6.03046e-44	cluster 3	EVM0003120.1-g
EVM0009645.1-g1	3.0565e-47	0.846512	0.585	0.272	6.11301e-44	cluster 3	EVM0009645.1-g
EVM0016114.1-g1	3.53873e-47	0.74101	0.968	0.712	7.07746e-44	cluster 3	EVM0016114.1-g
EVM0019047.1-g1	3.67898e-47	0.931387	0.624	0.361	7.35795e-44	cluster 3	EVM0019047.1-g
EVM0014233.1-g1	4.59044e-47	0.590352	0.56	0.272	9.18088e-44	cluster 3	EVM0014233.1-g
EVM0019602.1-g	1.17622e-46	0.325357	0.27	0.048	2.35244e-43	cluster 3	EVM0019602.1-g
EVM0006680.1-g1	1.78027e-46	0.818995	0.678	0.366	3.56055e-43	cluster 3	EVM0006680.1-g
EVM0008482.1-g1	6.93448e-46	0.893245	0.764	0.483	1.3869e-42	cluster 3	EVM0008482.1-g
EVM0013215.1-g1	8.53297e-45	0.789432	0.57	0.295	1.70659e-41	cluster 3	EVM0013215.1-g
EVM0013203.1-g1	1.17192e-43	0.779635	0.582	0.29	2.34385e-40	cluster 3	EVM0013203.1-g
EVM0017535.1-g1	1.21742e-43	0.976485	0.511	0.263	2.43484e-40	cluster 3	EVM0017535.1-g
EVM0018627.1-g	5.00727e-43	0.265384	0.256	0.042	1.00145e-39	cluster 3	EVM0018627.1-g
EVM0019084.1-g1	5.65277e-43	0.641125	0.948	0.703	1.13055e-39	cluster 3	EVM0019084.1-g
EVM0014403.1-g1	7.0499e-43	0.863995	0.575	0.3	1.40998e-39	cluster 3	EVM0014403.1-g
EVM0011692.1-g1	2.22689e-42	0.864569	0.609	0.333	4.45378e-39	cluster 3	EVM0011692.1-g
EVM0004820.1-g1	7.345e-42	0.48716	0.946	0.656	1.469e-38	cluster 3	EVM0004820.1-g
EVM0002295.1-g	1.80346e-41	1.03336	0.523	0.255	3.60693e-38	cluster 3	EVM0002295.1-g
EVM0009444.1-g1	2.68584e-41	0.74969	0.86	0.597	5.37169e-38	cluster 3	EVM0009444.1-g
EVM0019428.1-g	7.15544e-41	1.1036	0.587	0.307	1.43109e-37	cluster 3	EVM0019428.1-g
EVM0010996.5-g1	2.47794e-40	0.70778	0.727	0.427	4.95587e-37	cluster 3	EVM0010996.5-g
EVM0002894.1-g1	2.62075e-40	0.70474	0.759	0.467	5.2415e-37	cluster 3	EVM0002894.1-g
EVM0012922.1-g	3.00848e-40	0.491542	0.396	0.175	6.01695e-37	cluster 3	EVM0012922.1-g
EVM0009618.1-g1	4.20659e-40	0.743964	0.511	0.254	8.41319e-37	cluster 3	EVM0009618.1-g
EVM0016857.1-g1	1.58321e-39	0.280478	0.337	0.11	3.16642e-36	cluster 3	EVM0016857.1-g
EVM0009190.1-g1	1.64615e-38	1.03444	0.602	0.341	3.2923e-35	cluster 3	EVM0009190.1-g
EVM0004577.1-g1	6.19592e-38	0.502297	0.7	0.39	1.23918e-34	cluster 3	EVM0004577.1-g
EVM0010079.1-g1	2.93261e-37	0.845643	0.629	0.352	5.86522e-34	cluster 3	EVM0010079.1-g
EVM0009932.1-g1	7.72153e-37	0.671794	0.393	0.151	1.54431e-33	cluster 3	EVM0009932.1-g
EVM0008378.1-g1	2.98577e-36	0.725146	0.715	0.437	5.97154e-33	cluster 3	EVM0008378.1-g
EVM0006829.1-g1	3.06673e-36	0.749884	0.646	0.38	6.13346e-33	cluster 3	EVM0006829.1-g
EVM0013997.1-g1	2.95317e-35	0.634407	0.464	0.223	5.90634e-32	cluster 3	EVM0013997.1-g
EVM0005475.1-g1	7.67662e-35	0.785298	0.518	0.289	1.53532e-31	cluster 3	EVM0005475.1-g
EVM0017444.1-g1	9.1022e-35	0.840858	0.528	0.298	1.82044e-31	cluster 3	EVM0017444.1-g
EVM0011415.1-g	1.89323e-34	0.63852	0.528	0.272	3.78645e-31	cluster 3	EVM0011415.1-g
EVM0009554.1-g1	5.88807e-34	0.676317	0.501	0.286	1.17761e-30	cluster 3	EVM0009554.1-g
EVM0005473.1-g1	3.15913e-33	0.418038	0.376	0.17	6.31826e-30	cluster 3	EVM0005473.1-g
EVM0008028.1-g1	9.44655e-33	0.669779	0.612	0.372	1.88931e-29	cluster 3	EVM0008028.1-g
EVM0004229.1-g1	5.90885e-32	0.615796	0.472	0.254	1.18177e-28	cluster 3	EVM0004229.1-g
EVM0019254.1-g1	6.22501e-32	0.584955	0.708	0.439	1.245e-28	cluster 3	EVM0019254.1-g
EVM0015256.1-g1	1.15004e-31	1.02661	0.459	0.253	2.30008e-28	cluster 3	EVM0015256.1-g
EVM0013348.1-g1	1.42617e-31	0.780711	0.663	0.418	2.85234e-28	cluster 3	EVM0013348.1-g
EVM0005566.1-g1	2.83664e-31	0.555981	0.705	0.449	5.67329e-28	cluster 3	EVM0005566.1-g
EVM0000979.1-g1	3.21756e-31	0.623293	0.538	0.319	6.43512e-28	cluster 3	EVM0000979.1-g
EVM0007011.1-g	6.26677e-31	0.798996	0.518	0.297	1.25335e-27	cluster 3	EVM0007011.1-g
EVM0014382.1-g1	8.9923e-31	0.382493	0.703	0.452	1.79846e-27	cluster 3	EVM0014382.1-g
EVM0014016.1-g1	9.21117e-31	0.487184	0.521	0.27	1.84223e-27	cluster 3	EVM0014016.1-g
EVM0011536.1-g	3.20605e-30	0.589476	0.514	0.328	6.4121e-27	cluster 3	EVM0011536.1-g
EVM0003154.1-g	3.55405e-30	0.448661	0.432	0.237	7.10809e-27	cluster 3	EVM0003154.1-g
EVM0001918.1-g1	6.90517e-30	0.555157	0.607	0.389	1.38103e-26	cluster 3	EVM0001918.1-g
EVM0013760.1-g1	8.23304e-30	0.81408	0.548	0.343	1.64661e-26	cluster 3	EVM0013760.1-g
EVM0006305.1-g1	8.52286e-30	0.424339	0.415	0.217	1.70457e-26	cluster 3	EVM0006305.1-g
EVM0014140.1-g1	1.02858e-29	0.411596	0.85	0.513	2.05717e-26	cluster 3	EVM0014140.1-g
EVM0010609.1-g1	1.05755e-29	0.638908	0.627	0.383	2.1151e-26	cluster 3	EVM0010609.1-g
EVM0003734.1-g1	3.3832e-29	0.554188	0.516	0.324	6.7664e-26	cluster 3	EVM0003734.1-g
EVM0012827.1-g1	5.02531e-29	0.571647	0.737	0.476	1.00506e-25	cluster 3	EVM0012827.1-g
EVM0009377.1-g	5.1012e-29	0.461749	0.572	0.328	1.02024e-25	cluster 3	EVM0009377.1-g
EVM0002744.1-g1	1.63256e-28	0.546443	0.612	0.396	3.26513e-25	cluster 3	EVM0002744.1-g
EVM0014219.1-g1	9.77603e-28	0.543114	0.663	0.44	1.95521e-24	cluster 3	EVM0014219.1-g
EVM0014439.1-g1	1.04686e-27	1.06773	0.499	0.302	2.09373e-24	cluster 3	EVM0014439.1-g
EVM0018765.1-g	1.15051e-27	0.391977	0.943	0.717	2.30102e-24	cluster 3	EVM0018765.1-g
EVM0006324.1-g1	2.26778e-27	0.561662	0.715	0.488	4.53555e-24	cluster 3	EVM0006324.1-g
EVM0017402.1-g1	2.93829e-27	0.818334	0.526	0.334	5.87658e-24	cluster 3	EVM0017402.1-g
EVM0002243.1-g1	3.96664e-27	0.302263	0.501	0.284	7.93327e-24	cluster 3	EVM0002243.1-g
EVM0019012.1-g1	6.39312e-27	0.417477	0.973	0.756	1.27862e-23	cluster 3	EVM0019012.1-g
EVM0007810.1-g	2.22679e-26	0.774887	0.496	0.318	4.45358e-23	cluster 3	EVM0007810.1-g
EVM0002109.1-g1	3.23671e-26	0.437259	0.791	0.543	6.47342e-23	cluster 3	EVM0002109.1-g
EVM0010852.1-g1	7.64591e-26	0.693391	0.425	0.198	1.52918e-22	cluster 3	EVM0010852.1-g
EVM0017868.1-g1	1.65172e-25	0.276739	0.329	0.142	3.30344e-22	cluster 3	EVM0017868.1-g
EVM0010699.1-g1	2.04923e-25	0.414327	0.767	0.524	4.09847e-22	cluster 3	EVM0010699.1-g
EVM0003174.1-g1	5.35526e-25	0.724398	0.604	0.389	1.07105e-21	cluster 3	EVM0003174.1-g
EVM0000682.1-g1	7.70455e-25	0.501584	0.587	0.361	1.54091e-21	cluster 3	EVM0000682.1-g
EVM0004353.1-g1	9.41452e-25	0.353028	0.98	0.853	1.8829e-21	cluster 3	EVM0004353.1-g
EVM0013192.1-g1	1.03096e-24	0.305252	0.582	0.355	2.06193e-21	cluster 3	EVM0013192.1-g
EVM0014386.1-g	3.39394e-24	0.309758	0.359	0.198	6.78787e-21	cluster 3	EVM0014386.1-g
EVM0001617.1-g1	3.90949e-24	0.390072	0.968	0.787	7.81899e-21	cluster 3	EVM0001617.1-g
EVM0010864.1-g1	4.55781e-24	0.56573	0.572	0.36	9.11562e-21	cluster 3	EVM0010864.1-g
EVM0001207.1-g1	1.131e-23	0.920048	0.494	0.304	2.262e-20	cluster 3	EVM0001207.1-g
EVM0016398.1-g	1.2946e-23	0.620053	0.351	0.157	2.58921e-20	cluster 3	EVM0016398.1-g
EVM0018434.1-g1	1.50842e-23	0.707709	0.57	0.373	3.01684e-20	cluster 3	EVM0018434.1-g
EVM0012574.1-g	1.86859e-23	0.474749	0.388	0.231	3.73718e-20	cluster 3	EVM0012574.1-g
EVM0012538.1-g1	2.18589e-23	0.292384	0.663	0.425	4.37178e-20	cluster 3	EVM0012538.1-g
EVM0008471.1-g1	2.22867e-23	0.352603	0.767	0.527	4.45735e-20	cluster 3	EVM0008471.1-g
EVM0009626.1-g1	3.39328e-23	0.360427	0.658	0.451	6.78656e-20	cluster 3	EVM0009626.1-g
EVM0016528.1-g1	4.68766e-23	0.42896	0.796	0.583	9.37533e-20	cluster 3	EVM0016528.1-g
EVM0008108.1-g1	5.17431e-23	0.617636	0.393	0.218	1.03486e-19	cluster 3	EVM0008108.1-g
EVM0004786.1-g	6.13658e-23	0.546055	0.408	0.227	1.22732e-19	cluster 3	EVM0004786.1-g
EVM0017525.1-g	7.29029e-23	0.391293	0.857	0.64	1.45806e-19	cluster 3	EVM0017525.1-g
EVM0017477.1-g1	8.66249e-23	0.935507	0.531	0.333	1.7325e-19	cluster 3	EVM0017477.1-g
EVM0014229.1-g1	1.00615e-22	0.374752	0.634	0.412	2.01231e-19	cluster 3	EVM0014229.1-g
EVM0019350.1-g	1.07351e-22	0.631881	0.479	0.291	2.14702e-19	cluster 3	EVM0019350.1-g
EVM0015190.1-g1	2.61282e-22	0.342009	0.747	0.505	5.22565e-19	cluster 3	EVM0015190.1-g
EVM0003877.1-g1	7.34296e-22	0.364467	0.622	0.412	1.46859e-18	cluster 3	EVM0003877.1-g
EVM0000675.1-g1	1.30245e-21	0.264149	0.98	0.851	2.60489e-18	cluster 3	EVM0000675.1-g
EVM0009607.1-g1	1.47668e-21	0.539188	0.614	0.392	2.95335e-18	cluster 3	EVM0009607.1-g
EVM0001331.1-g1	1.64342e-21	0.383925	0.388	0.192	3.28684e-18	cluster 3	EVM0001331.1-g
EVM0010535.1-g1	1.74875e-21	0.292409	0.69	0.461	3.4975e-18	cluster 3	EVM0010535.1-g
EVM0007096.1-g	1.76244e-21	0.529657	0.666	0.459	3.52489e-18	cluster 3	EVM0007096.1-g
EVM0018210.2-g	2.37128e-21	0.343141	0.695	0.486	4.74256e-18	cluster 3	EVM0018210.2-g
EVM0004970.1-g1	2.6092e-21	0.339236	0.496	0.28	5.2184e-18	cluster 3	EVM0004970.1-g
EVM0003119.1-g1	4.3535e-21	0.366352	0.553	0.364	8.70701e-18	cluster 3	EVM0003119.1-g
EVM0000742.1-g	1.00673e-20	0.385947	0.921	0.733	2.01346e-17	cluster 3	EVM0000742.1-g
EVM0014504.1-g1	1.17756e-20	0.299003	0.735	0.483	2.35512e-17	cluster 3	EVM0014504.1-g
EVM0001015.1-g1	2.19818e-20	0.325243	0.909	0.672	4.39635e-17	cluster 3	EVM0001015.1-g
EVM0008514.1-g	3.18867e-20	0.300469	0.383	0.245	6.37734e-17	cluster 3	EVM0008514.1-g
EVM0016080.1-g1	3.68935e-20	0.517594	0.538	0.356	7.37871e-17	cluster 3	EVM0016080.1-g
EVM0013949.1-g	7.98955e-20	0.546201	0.415	0.271	1.59791e-16	cluster 3	EVM0013949.1-g
EVM0000495.1-g1	8.45201e-20	0.291271	0.386	0.233	1.6904e-16	cluster 3	EVM0000495.1-g
EVM0012983.1-g1	1.04227e-19	0.530998	0.459	0.314	2.08454e-16	cluster 3	EVM0012983.1-g
EVM0015928.1-g1	1.86913e-19	0.333788	0.442	0.275	3.73826e-16	cluster 3	EVM0015928.1-g
EVM0019033.1-g1	2.55867e-19	0.494787	0.668	0.452	5.11733e-16	cluster 3	EVM0019033.1-g
EVM0005713.1-g1	5.43974e-19	0.401886	0.536	0.369	1.08795e-15	cluster 3	EVM0005713.1-g
EVM0017359.1-g1	5.84338e-19	0.479375	0.713	0.481	1.16868e-15	cluster 3	EVM0017359.1-g
EVM0000688.1-g	8.38635e-19	0.629584	0.403	0.236	1.67727e-15	cluster 3	EVM0000688.1-g
EVM0008688.1-g1	8.67279e-19	0.27438	0.72	0.492	1.73456e-15	cluster 3	EVM0008688.1-g
EVM0018506.2-g	9.18278e-19	0.526539	0.59	0.374	1.83656e-15	cluster 3	EVM0018506.2-g
EVM0006551.1-g1	1.23504e-18	0.580163	0.57	0.393	2.47008e-15	cluster 3	EVM0006551.1-g
EVM0009226.1-g	1.73592e-18	0.323054	0.396	0.249	3.47184e-15	cluster 3	EVM0009226.1-g
EVM0006248.1-g1	2.38148e-18	0.286482	0.479	0.309	4.76296e-15	cluster 3	EVM0006248.1-g
EVM0007734.1-g	5.54434e-18	0.493863	0.541	0.379	1.10887e-14	cluster 3	EVM0007734.1-g
EVM0005898.1-g1	1.56359e-17	0.341386	0.376	0.235	3.12717e-14	cluster 3	EVM0005898.1-g
EVM0008700.1-g1	1.68481e-17	0.288425	0.754	0.523	3.36962e-14	cluster 3	EVM0008700.1-g
EVM0017419.1-g	1.21612e-16	0.298583	0.307	0.171	2.43225e-13	cluster 3	EVM0017419.1-g
EVM0014484.1-g	2.31104e-16	0.716387	0.452	0.318	4.62208e-13	cluster 3	EVM0014484.1-g
EVM0008566.1-g1	4.26444e-16	0.485232	0.523	0.367	8.52888e-13	cluster 3	EVM0008566.1-g
EVM0003259.1-g1	5.6373e-16	0.386614	0.533	0.377	1.12746e-12	cluster 3	EVM0003259.1-g
EVM0012215.1-g1	7.0616e-16	0.341156	0.415	0.267	1.41232e-12	cluster 3	EVM0012215.1-g
EVM0003411.1-g1	8.12279e-16	0.266227	0.867	0.639	1.62456e-12	cluster 3	EVM0003411.1-g
EVM0016415.1-g1	1.07992e-15	0.427525	0.4	0.272	2.15984e-12	cluster 3	EVM0016415.1-g
EVM0019384.1-g	1.97616e-15	0.342681	0.351	0.233	3.95232e-12	cluster 3	EVM0019384.1-g
EVM0004490.1-g1	2.27535e-15	0.480877	0.592	0.405	4.5507e-12	cluster 3	EVM0004490.1-g
EVM0007072.1-g1	4.61533e-15	0.402118	0.668	0.481	9.23066e-12	cluster 3	EVM0007072.1-g
EVM0002105.1-g1	7.06567e-15	0.518409	0.383	0.237	1.41313e-11	cluster 3	EVM0002105.1-g
EVM0018222.1-g1	8.0352e-15	0.373543	0.86	0.718	1.60704e-11	cluster 3	EVM0018222.1-g
EVM0014617.1-g1	2.05981e-14	0.705176	0.425	0.288	4.11961e-11	cluster 3	EVM0014617.1-g
EVM0014051.4-g1	6.68102e-14	0.938102	0.506	0.335	1.3362e-10	cluster 3	EVM0014051.4-g
EVM0009772.1-g	7.17346e-14	0.333686	0.41	0.272	1.43469e-10	cluster 3	EVM0009772.1-g
EVM0014276.1-g1	8.73654e-14	0.471356	0.366	0.243	1.74731e-10	cluster 3	EVM0014276.1-g
EVM0018221.1-g1	2.67293e-13	0.5358	0.533	0.386	5.34586e-10	cluster 3	EVM0018221.1-g
EVM0014302.1-g1	2.67935e-13	0.361955	0.536	0.371	5.35869e-10	cluster 3	EVM0014302.1-g
EVM0017483.1-g	2.74286e-13	0.353342	0.342	0.208	5.48571e-10	cluster 3	EVM0017483.1-g
EVM0018588.1-g1	2.93929e-13	0.268174	0.555	0.404	5.87859e-10	cluster 3	EVM0018588.1-g
EVM0011997.1-g1	7.40245e-13	0.292572	0.477	0.354	1.48049e-09	cluster 3	EVM0011997.1-g
EVM0015337.1-g1	7.49475e-13	0.678864	0.464	0.323	1.49895e-09	cluster 3	EVM0015337.1-g
EVM0006341.1-g	9.70583e-13	0.484536	0.322	0.181	1.94117e-09	cluster 3	EVM0006341.1-g
EVM0009688.1-g	1.36985e-12	0.494358	0.349	0.208	2.7397e-09	cluster 3	EVM0009688.1-g
EVM0009440.1-g1	2.18159e-12	0.443711	0.514	0.372	4.36318e-09	cluster 3	EVM0009440.1-g
EVM0002139.1-g1	2.78137e-12	0.25778	0.307	0.188	5.56275e-09	cluster 3	EVM0002139.1-g
EVM0000369.1-g1	3.51435e-12	0.3051	0.41	0.252	7.0287e-09	cluster 3	EVM0000369.1-g
EVM0003604.1-g1	7.703e-12	0.356002	0.423	0.285	1.5406e-08	cluster 3	EVM0003604.1-g
EVM0006865.1-g1	7.80149e-12	0.355211	0.388	0.265	1.5603e-08	cluster 3	EVM0006865.1-g
EVM0013048.1-g	8.81787e-12	0.261564	0.292	0.172	1.76357e-08	cluster 3	EVM0013048.1-g
EVM0005235.2-g1	2.15125e-11	0.33597	0.479	0.333	4.3025e-08	cluster 3	EVM0005235.2-g
EVM0018807.1-g1	3.43892e-11	0.330771	0.641	0.492	6.87784e-08	cluster 3	EVM0018807.1-g
EVM0011969.1-g1	2.88418e-10	0.411038	0.396	0.269	5.76836e-07	cluster 3	EVM0011969.1-g
EVM0018388.1-g1	4.49361e-10	0.314828	0.474	0.355	8.98722e-07	cluster 3	EVM0018388.1-g
EVM0000981.1-g1	5.29539e-10	0.949418	0.501	0.372	1.05908e-06	cluster 3	EVM0000981.1-g
EVM0004620.1-g	1.07269e-09	0.339901	0.383	0.274	2.14539e-06	cluster 3	EVM0004620.1-g
EVM0009282.1-g1	4.19204e-09	0.496893	0.467	0.366	8.38407e-06	cluster 3	EVM0009282.1-g
EVM0013609.1-g1	1.89263e-08	0.28265	0.595	0.455	3.78526e-05	cluster 3	EVM0013609.1-g
EVM0002554.1-g1	2.19841e-08	0.33441	0.317	0.218	4.39681e-05	cluster 3	EVM0002554.1-g
EVM0008235.1-g1	5.99322e-08	0.483499	0.4	0.293	0.000119864	cluster 3	EVM0008235.1-g
EVM0006267.1-g1	2.38913e-07	0.28613	0.41	0.321	0.000477826	cluster 3	EVM0006267.1-g
EVM0003585.1-g1	3.94124e-07	0.26644	0.314	0.196	0.000788248	cluster 3	EVM0003585.1-g
EVM0012482.1-g	1.7139e-06	0.348505	0.474	0.372	0.00342779	cluster 3	EVM0012482.1-g
EVM0008767.1-g	4.80065e-06	0.281703	0.334	0.26	0.00960129	cluster 3	EVM0008767.1-g
EVM0016242.2-g1	5.92967e-05	0.505089	0.413	0.319	0.118593	cluster 3	EVM0016242.2-g
EVM0019183.1-g1	7.9482e-05	0.313643	0.317	0.242	0.158964	cluster 3	EVM0019183.1-g
EVM0014459.1-g	0.000360826	0.343376	0.447	0.375	0.721653	cluster 3	EVM0014459.1-g
EVM0010020.1-g	0.000464134	0.446049	0.302	0.231	0.928267	cluster 3	EVM0010020.1-g
EVM0014396.1-g1	0.00215091	0.779652	0.346	0.275	1	cluster 3	EVM0014396.1-g
EVM0004369.1-g	0.00369514	0.259908	0.334	0.27	1	cluster 3	EVM0004369.1-g
EVM0018527.1-g1	0.00669686	0.393742	0.418	0.348	1	cluster 3	EVM0018527.1-g
EVM0008336.1-g	6.02066e-91	3.88179	0.95	0.191	1.20413e-87	cluster 4	EVM0008336.1-g
EVM0012483.1-g2	5.17848e-78	3.02944	0.983	0.42	1.0357e-74	cluster 4	EVM0012483.1-g
EVM0014233.1-g2	4.14226e-70	3.14961	0.901	0.281	8.28452e-67	cluster 4	EVM0014233.1-g
EVM0000026.1-g2	1.05741e-68	3.23167	0.95	0.376	2.11481e-65	cluster 4	EVM0000026.1-g
EVM0002773.1-g1	6.44197e-66	2.78724	0.934	0.374	1.28839e-62	cluster 4	EVM0002773.1-g
EVM0017165.1-g1	7.87569e-64	2.76213	0.917	0.331	1.57514e-60	cluster 4	EVM0017165.1-g
EVM0008482.1-g2	6.21965e-61	2.7873	0.959	0.494	1.24393e-57	cluster 4	EVM0008482.1-g
EVM0012228.1-g2	4.9102e-57	2.82299	0.967	0.475	9.82039e-54	cluster 4	EVM0012228.1-g
EVM0002865.1-g1	2.46588e-56	2.78739	0.926	0.435	4.93176e-53	cluster 4	EVM0002865.1-g
EVM0001458.1-g	2.24741e-55	0.287301	0.43	0.06	4.49483e-52	cluster 4	EVM0001458.1-g
EVM0000956.1-g2	5.69726e-54	2.17787	0.975	0.493	1.13945e-50	cluster 4	EVM0000956.1-g
EVM0009485.1-g	6.99672e-53	1.86607	0.694	0.206	1.39934e-49	cluster 4	EVM0009485.1-g
EVM0006619.1-g1	1.16196e-52	2.26241	0.901	0.289	2.32392e-49	cluster 4	EVM0006619.1-g
EVM0002295.1-g1	1.85673e-49	2.58629	0.76	0.264	3.71346e-46	cluster 4	EVM0002295.1-g
EVM0011364.2-g2	5.04122e-49	1.96336	0.992	0.555	1.00824e-45	cluster 4	EVM0011364.2-g
EVM0006680.1-g2	1.12625e-48	2.61622	0.876	0.379	2.2525e-45	cluster 4	EVM0006680.1-g
EVM0008690.1-g1	3.07813e-48	2.75507	0.893	0.474	6.15625e-45	cluster 4	EVM0008690.1-g
EVM0015026.1-g2	3.28615e-46	2.3637	0.893	0.383	6.5723e-43	cluster 4	EVM0015026.1-g
EVM0000960.1-g2	3.65733e-46	1.77902	0.983	0.545	7.31466e-43	cluster 4	EVM0000960.1-g
EVM0000522.1-g2	1.89798e-44	1.82927	0.983	0.567	3.79596e-41	cluster 4	EVM0000522.1-g
EVM0017043.1-g	2.44746e-44	2.39337	0.736	0.296	4.89492e-41	cluster 4	EVM0017043.1-g
EVM0001310.1-g2	1.96023e-43	2.01866	0.818	0.297	3.92046e-40	cluster 4	EVM0001310.1-g
EVM0007971.1-g2	2.11474e-42	1.30152	0.736	0.266	4.22949e-39	cluster 4	EVM0007971.1-g
EVM0016265.1-g2	3.7116e-42	1.51788	0.967	0.407	7.4232e-39	cluster 4	EVM0016265.1-g
EVM0018841.1-g2	3.51764e-41	1.99929	0.769	0.323	7.03527e-38	cluster 4	EVM0018841.1-g
EVM0017463.1-g	3.52663e-40	2.57103	0.719	0.235	7.05327e-37	cluster 4	EVM0017463.1-g
EVM0018074.2-g2	2.22446e-39	1.79997	0.942	0.605	4.44892e-36	cluster 4	EVM0018074.2-g
EVM0017158.1-g	2.35807e-39	0.399776	0.405	0.043	4.71614e-36	cluster 4	EVM0017158.1-g
EVM0011900.1-g2	2.11936e-36	1.75916	0.818	0.369	4.23872e-33	cluster 4	EVM0011900.1-g
EVM0004577.1-g2	5.09593e-36	1.96029	0.851	0.404	1.01919e-32	cluster 4	EVM0004577.1-g
EVM0000273.1-g2	8.02635e-36	1.87293	0.843	0.435	1.60527e-32	cluster 4	EVM0000273.1-g
EVM0016219.1-g2	3.55635e-35	1.94123	0.909	0.559	7.11271e-32	cluster 4	EVM0016219.1-g
EVM0018262.1-g	1.08462e-34	2.43112	0.694	0.257	2.16924e-31	cluster 4	EVM0018262.1-g
EVM0010466.1-g2	1.26958e-34	1.358	0.975	0.51	2.53916e-31	cluster 4	EVM0010466.1-g
EVM0010467.1-g1	2.78632e-33	2.01865	0.793	0.289	5.57264e-30	cluster 4	EVM0010467.1-g
EVM0003430.1-g1	6.73216e-33	1.71719	0.711	0.31	1.34643e-29	cluster 4	EVM0003430.1-g
EVM0010864.1-g2	8.27018e-33	1.75113	0.785	0.367	1.65404e-29	cluster 4	EVM0010864.1-g
EVM0006960.1-g	1.01629e-32	0.361554	0.446	0.086	2.03258e-29	cluster 4	EVM0006960.1-g
EVM0004668.1-g1	2.16503e-32	1.07957	0.537	0.166	4.33006e-29	cluster 4	EVM0004668.1-g
EVM0004825.1-g2	1.2323e-31	1.47203	0.934	0.539	2.46461e-28	cluster 4	EVM0004825.1-g
EVM0005643.1-g	1.25784e-31	0.931479	0.512	0.12	2.51569e-28	cluster 4	EVM0005643.1-g
EVM0016821.1-g1	1.36193e-31	1.58841	0.702	0.301	2.72385e-28	cluster 4	EVM0016821.1-g
EVM0011725.1-g	7.96669e-31	1.01944	0.471	0.102	1.59334e-27	cluster 4	EVM0011725.1-g
EVM0010123.1-g1	1.79992e-30	1.71203	0.653	0.294	3.59985e-27	cluster 4	EVM0010123.1-g
EVM0002424.1-g2	5.10039e-30	1.54225	0.893	0.535	1.02008e-26	cluster 4	EVM0002424.1-g
EVM0009942.1-g2	1.78224e-29	1.77816	0.727	0.318	3.56448e-26	cluster 4	EVM0009942.1-g
EVM0009117.1-g	3.31272e-29	0.823749	0.479	0.133	6.62545e-26	cluster 4	EVM0009117.1-g
EVM0017685.1-g1	6.44064e-29	2.21397	0.694	0.311	1.28813e-25	cluster 4	EVM0017685.1-g
EVM0010139.1-g2	3.27834e-28	1.31115	0.843	0.433	6.55669e-25	cluster 4	EVM0010139.1-g
EVM0018811.1-g1	6.27796e-28	1.11212	0.603	0.224	1.25559e-24	cluster 4	EVM0018811.1-g
EVM0001208.1-g	1.02214e-27	0.271911	0.388	0.073	2.04427e-24	cluster 4	EVM0001208.1-g
EVM0006005.1-g2	1.04168e-27	1.52055	0.793	0.415	2.08336e-24	cluster 4	EVM0006005.1-g
EVM0018146.1-g1	4.50737e-27	1.26618	0.942	0.596	9.01474e-24	cluster 4	EVM0018146.1-g
EVM0019642.1-g2	2.34056e-26	1.40781	0.802	0.43	4.68112e-23	cluster 4	EVM0019642.1-g
EVM0008229.1-g1	8.45317e-26	1.52971	0.653	0.303	1.69063e-22	cluster 4	EVM0008229.1-g
EVM0003821.1-g	1.66334e-24	0.782067	0.405	0.064	3.32669e-21	cluster 4	EVM0003821.1-g
EVM0013495.1-g2	1.78345e-24	1.66622	0.711	0.377	3.56691e-21	cluster 4	EVM0013495.1-g
EVM0007098.1-g1	2.35439e-24	1.58197	0.603	0.28	4.70877e-21	cluster 4	EVM0007098.1-g
EVM0001786.1-g1	2.78207e-24	1.44618	0.686	0.339	5.56414e-21	cluster 4	EVM0001786.1-g
EVM0012111.1-g	5.67834e-24	0.335234	0.397	0.112	1.13567e-20	cluster 4	EVM0012111.1-g
EVM0016956.1-g	6.69114e-24	0.574993	0.413	0.109	1.33823e-20	cluster 4	EVM0016956.1-g
EVM0004511.1-g1	1.48982e-23	0.722602	0.496	0.191	2.97963e-20	cluster 4	EVM0004511.1-g
EVM0000145.1-g	3.07012e-23	0.856654	0.504	0.208	6.14024e-20	cluster 4	EVM0000145.1-g
EVM0009377.1-g1	3.24859e-23	1.15863	0.719	0.339	6.49718e-20	cluster 4	EVM0009377.1-g
EVM0009688.1-g1	7.27371e-23	1.05608	0.512	0.212	1.45474e-19	cluster 4	EVM0009688.1-g
EVM0012624.1-g1	1.12662e-22	1.34378	0.587	0.277	2.25324e-19	cluster 4	EVM0012624.1-g
EVM0016000.1-g	3.15277e-22	0.673288	0.595	0.266	6.30554e-19	cluster 4	EVM0016000.1-g
EVM0003251.1-g2	3.60439e-22	1.03174	0.876	0.506	7.20878e-19	cluster 4	EVM0003251.1-g
EVM0006145.1-g2	7.07806e-22	1.21822	0.901	0.689	1.41561e-18	cluster 4	EVM0006145.1-g
EVM0019216.1-g2	9.51031e-22	1.31552	0.653	0.33	1.90206e-18	cluster 4	EVM0019216.1-g
EVM0014936.1-g	1.06185e-21	0.258571	0.339	0.072	2.1237e-18	cluster 4	EVM0014936.1-g
EVM0004868.1-g2	1.1405e-21	1.40699	0.736	0.404	2.281e-18	cluster 4	EVM0004868.1-g
EVM0019084.1-g2	1.15651e-21	1.13854	0.942	0.718	2.31303e-18	cluster 4	EVM0019084.1-g
EVM0009349.1-g2	1.05981e-20	1.16133	0.917	0.643	2.11961e-17	cluster 4	EVM0009349.1-g
EVM0016628.1-g2	2.3054e-20	1.61233	0.893	0.549	4.61081e-17	cluster 4	EVM0016628.1-g
EVM0014140.1-g2	6.53262e-20	1.28698	0.884	0.532	1.30652e-16	cluster 4	EVM0014140.1-g
EVM0005836.1-g1	1.08057e-19	1.20268	0.826	0.487	2.16113e-16	cluster 4	EVM0005836.1-g
EVM0011916.1-g	1.08442e-19	0.414941	0.446	0.164	2.16884e-16	cluster 4	EVM0011916.1-g
EVM0001331.1-g2	1.30189e-19	0.904171	0.521	0.201	2.60379e-16	cluster 4	EVM0001331.1-g
EVM0010079.1-g2	2.14519e-19	1.30399	0.686	0.367	4.29038e-16	cluster 4	EVM0010079.1-g
EVM0001672.1-g1	5.09027e-19	0.996645	0.471	0.174	1.01805e-15	cluster 4	EVM0001672.1-g
EVM0012752.1-g	5.78473e-19	0.331029	0.438	0.167	1.15695e-15	cluster 4	EVM0012752.1-g
EVM0010163.1-g1	9.41958e-19	1.18035	0.653	0.338	1.88392e-15	cluster 4	EVM0010163.1-g
EVM0015820.1-g1	1.37125e-18	1.45583	0.603	0.327	2.74251e-15	cluster 4	EVM0015820.1-g
EVM0001088.1-g1	1.45833e-18	0.998407	0.876	0.615	2.91667e-15	cluster 4	EVM0001088.1-g
EVM0011409.1-g	1.5484e-18	2.09361	0.636	0.311	3.09681e-15	cluster 4	EVM0011409.1-g
EVM0005025.1-g2	2.32275e-18	1.26024	0.785	0.459	4.6455e-15	cluster 4	EVM0005025.1-g
EVM0017593.1-g2	3.1303e-18	1.31619	0.76	0.424	6.26061e-15	cluster 4	EVM0017593.1-g
EVM0017035.1-g1	1.44499e-17	0.799408	0.455	0.153	2.88998e-14	cluster 4	EVM0017035.1-g
EVM0008289.1-g2	3.18322e-17	1.19708	0.818	0.501	6.36644e-14	cluster 4	EVM0008289.1-g
EVM0002256.1-g2	2.19898e-16	1.07112	0.926	0.671	4.39796e-13	cluster 4	EVM0002256.1-g
EVM0011135.2-g1	3.88337e-16	0.944495	0.636	0.325	7.76674e-13	cluster 4	EVM0011135.2-g
EVM0016114.1-g2	5.01165e-16	0.998148	0.959	0.727	1.00233e-12	cluster 4	EVM0016114.1-g
EVM0018221.1-g2	5.03235e-16	1.04309	0.678	0.391	1.00647e-12	cluster 4	EVM0018221.1-g
EVM0009445.1-g	6.18371e-16	0.965696	0.479	0.235	1.23674e-12	cluster 4	EVM0009445.1-g
EVM0017078.1-g2	7.98309e-16	0.976135	0.645	0.35	1.59662e-12	cluster 4	EVM0017078.1-g
EVM0018417.1-g2	1.10451e-15	1.31237	0.694	0.39	2.20903e-12	cluster 4	EVM0018417.1-g
EVM0019209.1-g	1.11688e-15	0.316249	0.43	0.191	2.23376e-12	cluster 4	EVM0019209.1-g
EVM0017483.1-g1	2.25893e-15	0.779089	0.471	0.212	4.51785e-12	cluster 4	EVM0017483.1-g
EVM0006248.1-g2	2.31605e-15	0.592996	0.603	0.316	4.63209e-12	cluster 4	EVM0006248.1-g
EVM0016080.1-g2	5.89033e-15	0.927786	0.645	0.364	1.17807e-11	cluster 4	EVM0016080.1-g
EVM0008471.1-g2	1.50062e-14	0.99876	0.81	0.54	3.00124e-11	cluster 4	EVM0008471.1-g
EVM0000495.1-g2	3.97715e-14	0.445323	0.504	0.239	7.95431e-11	cluster 4	EVM0000495.1-g
EVM0000390.1-g	4.47869e-14	0.253803	0.446	0.196	8.95738e-11	cluster 4	EVM0000390.1-g
EVM0019334.1-g2	5.87224e-14	0.536182	0.579	0.248	1.17445e-10	cluster 4	EVM0019334.1-g
EVM0012093.1-g1	5.98238e-14	0.273171	0.455	0.227	1.19648e-10	cluster 4	EVM0012093.1-g
EVM0019016.1-g2	1.59221e-13	1.07813	0.793	0.537	3.18442e-10	cluster 4	EVM0019016.1-g
EVM0012037.1-g2	2.14599e-13	0.814309	0.769	0.486	4.29197e-10	cluster 4	EVM0012037.1-g
EVM0012983.1-g2	3.06669e-13	0.815408	0.545	0.32	6.13338e-10	cluster 4	EVM0012983.1-g
EVM0009554.1-g2	4.9882e-13	0.939894	0.529	0.298	9.97639e-10	cluster 4	EVM0009554.1-g
EVM0003154.1-g1	5.33119e-13	0.683561	0.488	0.247	1.06624e-09	cluster 4	EVM0003154.1-g
EVM0001887.1-g2	5.99525e-13	0.769526	0.752	0.447	1.19905e-09	cluster 4	EVM0001887.1-g
EVM0009404.1-g1	6.53657e-13	0.71942	0.512	0.281	1.30731e-09	cluster 4	EVM0009404.1-g
EVM0007530.1-g2	7.69099e-13	0.969215	0.719	0.458	1.5382e-09	cluster 4	EVM0007530.1-g
EVM0014617.1-g2	1.24109e-12	1.06313	0.529	0.294	2.48218e-09	cluster 4	EVM0014617.1-g
EVM0014166.1-g2	1.47486e-12	0.886691	0.785	0.508	2.94972e-09	cluster 4	EVM0014166.1-g
EVM0011244.1-g1	1.90824e-12	0.435093	0.149	0.271	3.81647e-09	cluster 4	EVM0011244.1-g
EVM0009304.1-g1	2.10373e-12	0.286065	0.479	0.264	4.20746e-09	cluster 4	EVM0009304.1-g
EVM0003119.1-g2	2.95759e-12	0.816172	0.628	0.373	5.91518e-09	cluster 4	EVM0003119.1-g
EVM0003378.1-g	2.96606e-12	0.32686	0.496	0.274	5.93211e-09	cluster 4	EVM0003378.1-g
EVM0006908.1-g	4.72288e-12	0.410307	0.463	0.255	9.44575e-09	cluster 4	EVM0006908.1-g
EVM0010382.1-g	5.2129e-12	0.385782	0.479	0.235	1.04258e-08	cluster 4	EVM0010382.1-g
EVM0010826.1-g	6.6504e-12	0.381016	0.421	0.215	1.33008e-08	cluster 4	EVM0010826.1-g
EVM0015122.1-g	6.74624e-12	0.75269	0.727	0.444	1.34925e-08	cluster 4	EVM0015122.1-g
EVM0012030.1-g1	8.46371e-12	1.24904	0.719	0.482	1.69274e-08	cluster 4	EVM0012030.1-g
EVM0005235.2-g2	8.52295e-12	0.919579	0.595	0.339	1.70459e-08	cluster 4	EVM0005235.2-g
EVM0014386.1-g1	9.82971e-12	0.296202	0.43	0.206	1.96594e-08	cluster 4	EVM0014386.1-g
EVM0015927.1-g2	1.00374e-11	1.08342	0.702	0.462	2.00748e-08	cluster 4	EVM0015927.1-g
EVM0002105.1-g2	1.0128e-11	0.904949	0.488	0.243	2.0256e-08	cluster 4	EVM0002105.1-g
EVM0013657.1-g1	1.26603e-11	0.479319	0.587	0.326	2.53207e-08	cluster 4	EVM0013657.1-g
EVM0007503.1-g1	1.76666e-11	0.879537	0.702	0.444	3.53331e-08	cluster 4	EVM0007503.1-g
EVM0008644.1-g1	1.7789e-11	0.297468	0.446	0.243	3.55779e-08	cluster 4	EVM0008644.1-g
EVM0016206.1-g2	1.95178e-11	0.633416	0.669	0.404	3.90355e-08	cluster 4	EVM0016206.1-g
EVM0004131.1-g	2.48228e-11	0.531857	0.463	0.261	4.96457e-08	cluster 4	EVM0004131.1-g
EVM0001091.1-g1	5.17592e-11	0.735725	0.702	0.449	1.03518e-07	cluster 4	EVM0001091.1-g
EVM0015872.1-g	5.76259e-11	0.360153	0.43	0.23	1.15252e-07	cluster 4	EVM0015872.1-g
EVM0002163.1-g1	6.42032e-11	0.560686	0.496	0.298	1.28406e-07	cluster 4	EVM0002163.1-g
EVM0019241.1-g1	7.83497e-11	0.470414	0.529	0.287	1.56699e-07	cluster 4	EVM0019241.1-g
EVM0007990.1-g1	8.35746e-11	1.02231	0.529	0.282	1.67149e-07	cluster 4	EVM0007990.1-g
EVM0004873.1-g	9.16609e-11	0.27555	0.413	0.217	1.83322e-07	cluster 4	EVM0004873.1-g
EVM0009190.1-g2	1.06457e-10	0.770608	0.579	0.357	2.12915e-07	cluster 4	EVM0009190.1-g
EVM0013907.1-g	1.07113e-10	0.364635	0.463	0.264	2.14225e-07	cluster 4	EVM0013907.1-g
EVM0009444.1-g2	1.58577e-10	0.594383	0.851	0.612	3.17154e-07	cluster 4	EVM0009444.1-g
EVM0008792.1-g	2.02398e-10	0.267498	0.413	0.206	4.04796e-07	cluster 4	EVM0008792.1-g
EVM0017402.1-g2	2.25378e-10	0.572933	0.562	0.345	4.50756e-07	cluster 4	EVM0017402.1-g
EVM0008762.1-g1	2.36184e-10	0.693078	0.512	0.305	4.72368e-07	cluster 4	EVM0008762.1-g
EVM0006865.1-g2	2.41959e-10	0.691852	0.488	0.27	4.83918e-07	cluster 4	EVM0006865.1-g
EVM0001174.1-g	2.57201e-10	0.331129	0.496	0.298	5.14403e-07	cluster 4	EVM0001174.1-g
EVM0003792.1-g2	2.62906e-10	0.957808	0.669	0.402	5.25812e-07	cluster 4	EVM0003792.1-g
EVM0008030.1-g1	3.12119e-10	0.405014	0.446	0.242	6.24238e-07	cluster 4	EVM0008030.1-g
EVM0009382.1-g2	3.31452e-10	0.565127	0.86	0.617	6.62905e-07	cluster 4	EVM0009382.1-g
EVM0007011.1-g1	5.84408e-10	0.523619	0.512	0.31	1.16882e-06	cluster 4	EVM0007011.1-g
EVM0005566.1-g2	6.17274e-10	0.691379	0.719	0.464	1.23455e-06	cluster 4	EVM0005566.1-g
EVM0008508.3-g	6.55994e-10	0.663214	0.603	0.332	1.31199e-06	cluster 4	EVM0008508.3-g
EVM0007072.1-g2	7.22093e-10	0.918057	0.702	0.491	1.44419e-06	cluster 4	EVM0007072.1-g
EVM0019033.1-g2	7.4988e-10	0.659283	0.736	0.463	1.49976e-06	cluster 4	EVM0019033.1-g
EVM0018432.1-g1	1.18231e-09	0.469076	0.463	0.269	2.36462e-06	cluster 4	EVM0018432.1-g
EVM0013997.1-g2	1.19481e-09	0.315347	0.446	0.238	2.38963e-06	cluster 4	EVM0013997.1-g
EVM0008804.1-g2	1.25311e-09	0.464728	0.942	0.726	2.50621e-06	cluster 4	EVM0008804.1-g
EVM0001207.1-g2	1.25791e-09	0.651187	0.512	0.315	2.51582e-06	cluster 4	EVM0001207.1-g
EVM0005740.1-g1	1.35328e-09	0.605732	0.959	0.854	2.70657e-06	cluster 4	EVM0005740.1-g
EVM0018765.1-g1	1.3973e-09	0.610683	0.926	0.731	2.79459e-06	cluster 4	EVM0018765.1-g
EVM0010394.3-g2	1.40364e-09	0.889519	0.661	0.419	2.80727e-06	cluster 4	EVM0010394.3-g
EVM0009885.2-g1	1.49315e-09	0.679579	0.57	0.342	2.98629e-06	cluster 4	EVM0009885.2-g
EVM0009119.1-g	1.62366e-09	0.355365	0.264	0.039	3.24733e-06	cluster 4	EVM0009119.1-g
EVM0001366.1-g	1.66858e-09	0.334132	0.43	0.246	3.33716e-06	cluster 4	EVM0001366.1-g
EVM0008643.1-g2	2.82193e-09	0.801892	0.777	0.575	5.64387e-06	cluster 4	EVM0008643.1-g
EVM0013458.1-g1	3.78477e-09	0.823387	0.595	0.356	7.56954e-06	cluster 4	EVM0013458.1-g
EVM0010180.1-g1	4.31384e-09	0.340466	0.463	0.272	8.62769e-06	cluster 4	EVM0010180.1-g
EVM0002109.1-g2	4.58711e-09	0.899531	0.76	0.558	9.17423e-06	cluster 4	EVM0002109.1-g
EVM0001918.1-g2	5.89997e-09	0.823535	0.62	0.401	1.17999e-05	cluster 4	EVM0001918.1-g
EVM0010377.1-g	6.09046e-09	0.286484	0.512	0.273	1.21809e-05	cluster 4	EVM0010377.1-g
EVM0001617.1-g2	7.01961e-09	0.648463	0.967	0.798	1.40392e-05	cluster 4	EVM0001617.1-g
EVM0019254.1-g2	7.07088e-09	0.711305	0.686	0.455	1.41418e-05	cluster 4	EVM0019254.1-g
EVM0013192.1-g2	7.76346e-09	0.834984	0.603	0.368	1.55269e-05	cluster 4	EVM0013192.1-g
EVM0003825.1-g	9.08084e-09	0.534147	0.901	0.698	1.81617e-05	cluster 4	EVM0003825.1-g
EVM0017815.2-g	9.89467e-09	0.342442	0.182	0.274	1.97893e-05	cluster 4	EVM0017815.2-g
EVM0009450.3-g1	1.11648e-08	0.697806	0.851	0.685	2.23296e-05	cluster 4	EVM0009450.3-g
EVM0001204.1-g1	1.61934e-08	0.535512	0.909	0.715	3.23869e-05	cluster 4	EVM0001204.1-g
EVM0011764.1-g1	1.90719e-08	0.365242	0.479	0.295	3.81437e-05	cluster 4	EVM0011764.1-g
EVM0010535.1-g2	1.93355e-08	0.458074	0.719	0.474	3.86711e-05	cluster 4	EVM0010535.1-g
EVM0003734.1-g2	3.61749e-08	0.413699	0.545	0.335	7.23498e-05	cluster 4	EVM0003734.1-g
EVM0019047.1-g2	4.35373e-08	0.552215	0.57	0.378	8.70745e-05	cluster 4	EVM0019047.1-g
EVM0006800.1-g1	6.964e-08	0.391608	0.496	0.305	0.00013928	cluster 4	EVM0006800.1-g
EVM0010988.1-g	6.98492e-08	0.626662	0.793	0.605	0.000139698	cluster 4	EVM0010988.1-g
EVM0003649.1-g	9.68473e-08	0.896965	0.463	0.253	0.000193695	cluster 4	EVM0003649.1-g
EVM0002796.1-g1	1.04152e-07	0.299175	0.479	0.297	0.000208304	cluster 4	EVM0002796.1-g
EVM0017680.1-g	1.10348e-07	0.37316	0.397	0.213	0.000220696	cluster 4	EVM0017680.1-g
EVM0002484.2-g1	1.30119e-07	0.315556	0.43	0.253	0.000260237	cluster 4	EVM0002484.2-g
EVM0009214.1-g	1.3172e-07	0.266925	0.388	0.214	0.00026344	cluster 4	EVM0009214.1-g
EVM0006267.1-g2	1.60304e-07	0.33952	0.488	0.324	0.000320607	cluster 4	EVM0006267.1-g
EVM0003411.1-g2	1.66024e-07	0.459739	0.868	0.653	0.000332048	cluster 4	EVM0003411.1-g
EVM0013092.1-g2	1.70199e-07	0.565529	0.777	0.573	0.000340397	cluster 4	EVM0013092.1-g
EVM0014024.1-g1	2.14358e-07	0.250719	0.545	0.35	0.000428715	cluster 4	EVM0014024.1-g
EVM0012422.1-g	2.18348e-07	0.465433	0.405	0.242	0.000436697	cluster 4	EVM0012422.1-g
EVM0014459.1-g1	2.25049e-07	0.366971	0.562	0.376	0.000450098	cluster 4	EVM0014459.1-g
EVM0001481.1-g	2.40624e-07	0.638348	0.388	0.188	0.000481248	cluster 4	EVM0001481.1-g
EVM0008700.1-g2	2.63781e-07	0.570384	0.76	0.536	0.000527561	cluster 4	EVM0008700.1-g
EVM0014051.4-g2	2.64914e-07	1.40207	0.562	0.344	0.000529829	cluster 4	EVM0014051.4-g
EVM0018141.1-g	2.78549e-07	0.373525	0.397	0.224	0.000557099	cluster 4	EVM0018141.1-g
EVM0008143.1-g	3.07383e-07	0.486151	0.488	0.316	0.000614765	cluster 4	EVM0008143.1-g
EVM0006002.1-g1	3.26115e-07	0.675741	0.669	0.444	0.000652229	cluster 4	EVM0006002.1-g
EVM0013829.1-g1	3.9568e-07	0.392771	0.802	0.555	0.00079136	cluster 4	EVM0013829.1-g
EVM0012193.1-g1	4.05784e-07	0.626485	0.653	0.461	0.000811568	cluster 4	EVM0012193.1-g
EVM0011952.1-g	4.16593e-07	0.268391	0.529	0.343	0.000833186	cluster 4	EVM0011952.1-g
EVM0013461.1-g2	4.67349e-07	0.552381	0.727	0.507	0.000934697	cluster 4	EVM0013461.1-g
EVM0006324.1-g2	5.14098e-07	0.596482	0.694	0.502	0.0010282	cluster 4	EVM0006324.1-g
EVM0008795.1-g	6.68026e-07	0.569839	0.413	0.238	0.00133605	cluster 4	EVM0008795.1-g
EVM0009772.1-g1	8.65257e-07	0.293875	0.438	0.279	0.00173051	cluster 4	EVM0009772.1-g
EVM0011887.1-g	8.86169e-07	0.310988	0.355	0.181	0.00177234	cluster 4	EVM0011887.1-g
EVM0016657.1-g2	1.03966e-06	0.662205	0.893	0.711	0.00207932	cluster 4	EVM0016657.1-g
EVM0007798.1-g	1.07485e-06	0.28214	0.496	0.322	0.00214971	cluster 4	EVM0007798.1-g
EVM0001514.1-g1	1.11295e-06	0.533166	0.603	0.422	0.00222591	cluster 4	EVM0001514.1-g
EVM0010020.1-g1	1.29809e-06	0.465088	0.405	0.233	0.00259617	cluster 4	EVM0010020.1-g
EVM0007342.1-g	1.41962e-06	0.271874	0.421	0.262	0.00283924	cluster 4	EVM0007342.1-g
EVM0015988.1-g	1.56203e-06	0.320227	0.463	0.303	0.00312406	cluster 4	EVM0015988.1-g
EVM0003804.1-g1	1.82108e-06	0.302085	0.57	0.364	0.00364215	cluster 4	EVM0003804.1-g
EVM0001015.1-g2	1.84666e-06	0.562702	0.86	0.687	0.00369331	cluster 4	EVM0001015.1-g
EVM0003086.1-g	2.08724e-06	0.324029	0.562	0.404	0.00417448	cluster 4	EVM0003086.1-g
EVM0005475.1-g2	2.49623e-06	0.273119	0.496	0.303	0.00499246	cluster 4	EVM0005475.1-g
EVM0010663.1-g2	2.92504e-06	0.410241	0.884	0.778	0.00585008	cluster 4	EVM0010663.1-g
EVM0006710.1-g1	2.97832e-06	0.330912	0.942	0.772	0.00595664	cluster 4	EVM0006710.1-g
EVM0004892.1-g1	3.21912e-06	0.393415	0.843	0.632	0.00643824	cluster 4	EVM0004892.1-g
EVM0005739.1-g2	3.22065e-06	0.279365	0.777	0.546	0.0064413	cluster 4	EVM0005739.1-g
EVM0004203.1-g	3.77407e-06	0.276925	0.488	0.31	0.00754815	cluster 4	EVM0004203.1-g
EVM0013637.1-g2	4.20102e-06	0.280845	0.669	0.439	0.00840204	cluster 4	EVM0013637.1-g
EVM0018210.2-g1	5.23226e-06	0.628318	0.669	0.499	0.0104645	cluster 4	EVM0018210.2-g
EVM0002144.1-g	5.88586e-06	0.283628	0.455	0.277	0.0117717	cluster 4	EVM0002144.1-g
EVM0004667.1-g1	5.98133e-06	0.52804	0.901	0.759	0.0119627	cluster 4	EVM0004667.1-g
EVM0011293.2-g2	6.91932e-06	0.264995	0.595	0.421	0.0138386	cluster 4	EVM0011293.2-g
EVM0018434.1-g2	7.98395e-06	0.397726	0.545	0.385	0.0159679	cluster 4	EVM0018434.1-g
EVM0016578.1-g1	8.23448e-06	0.673173	0.917	0.777	0.016469	cluster 4	EVM0016578.1-g
EVM0015337.1-g2	9.11607e-06	0.575065	0.496	0.33	0.0182321	cluster 4	EVM0015337.1-g
EVM0017584.1-g1	1.99058e-05	0.323916	0.868	0.656	0.0398116	cluster 4	EVM0017584.1-g
EVM0014915.1-g2	2.33903e-05	0.627675	0.711	0.526	0.0467806	cluster 4	EVM0014915.1-g
EVM0014382.1-g2	2.71411e-05	0.354458	0.645	0.468	0.0542823	cluster 4	EVM0014382.1-g
EVM0004620.1-g1	2.72411e-05	0.704838	0.455	0.279	0.0544823	cluster 4	EVM0004620.1-g
EVM0009618.1-g2	3.1169e-05	0.403816	0.223	0.276	0.062338	cluster 4	EVM0009618.1-g
EVM0003515.1-g1	3.73427e-05	0.560216	0.545	0.355	0.0746853	cluster 4	EVM0003515.1-g
EVM0013348.1-g2	4.0512e-05	0.351527	0.612	0.434	0.0810241	cluster 4	EVM0013348.1-g
EVM0012257.1-g2	4.08787e-05	0.317215	0.612	0.449	0.0817574	cluster 4	EVM0012257.1-g
EVM0004820.1-g2	4.28826e-05	0.317362	0.868	0.675	0.0857652	cluster 4	EVM0004820.1-g
EVM0011692.1-g2	4.42798e-05	0.417505	0.521	0.351	0.0885596	cluster 4	EVM0011692.1-g
EVM0008421.1-g2	6.37179e-05	0.37599	0.512	0.364	0.127436	cluster 4	EVM0008421.1-g
EVM0007734.1-g1	7.45504e-05	0.410694	0.529	0.388	0.149101	cluster 4	EVM0007734.1-g
EVM0006934.2-g1	8.15918e-05	0.332751	0.554	0.381	0.163184	cluster 4	EVM0006934.2-g
EVM0009440.1-g2	9.55632e-05	0.460711	0.521	0.38	0.191126	cluster 4	EVM0009440.1-g
EVM0003259.1-g2	0.000143956	0.454509	0.554	0.386	0.287912	cluster 4	EVM0003259.1-g
EVM0019249.1-g1	0.000145251	1.05956	0.479	0.301	0.290501	cluster 4	EVM0019249.1-g
EVM0004220.1-g1	0.000145627	0.3262	0.529	0.413	0.291254	cluster 4	EVM0004220.1-g
EVM0008751.1-g	0.000154576	0.285669	0.306	0.154	0.309153	cluster 4	EVM0008751.1-g
EVM0013457.1-g	0.000160511	0.296749	0.612	0.465	0.321023	cluster 4	EVM0013457.1-g
EVM0015159.1-g	0.000170142	0.670093	0.455	0.285	0.340285	cluster 4	EVM0015159.1-g
EVM0010852.1-g2	0.000173902	0.608186	0.388	0.212	0.347804	cluster 4	EVM0010852.1-g
EVM0013640.1-g1	0.000184418	0.533536	0.628	0.446	0.368837	cluster 4	EVM0013640.1-g
EVM0002243.1-g2	0.00020181	0.345182	0.463	0.297	0.40362	cluster 4	EVM0002243.1-g
EVM0005635.1-g	0.000207994	0.342448	0.463	0.316	0.415988	cluster 4	EVM0005635.1-g
EVM0011316.1-g	0.000226047	0.306494	0.678	0.515	0.452093	cluster 4	EVM0011316.1-g
EVM0004634.1-g	0.000280049	0.529892	0.405	0.253	0.560098	cluster 4	EVM0004634.1-g
EVM0013215.1-g2	0.000280444	0.509304	0.488	0.313	0.560888	cluster 4	EVM0013215.1-g
EVM0014558.1-g	0.000326798	0.540642	0.702	0.582	0.653595	cluster 4	EVM0014558.1-g
EVM0001935.1-g	0.000332611	0.25808	0.372	0.233	0.665221	cluster 4	EVM0001935.1-g
EVM0005713.1-g2	0.000337385	0.251478	0.537	0.379	0.674771	cluster 4	EVM0005713.1-g
EVM0012092.2-g1	0.000465925	0.308946	0.802	0.648	0.931849	cluster 4	EVM0012092.2-g
EVM0002642.1-g1	0.00052225	0.42556	0.562	0.4	1	cluster 4	EVM0002642.1-g
EVM0003654.1-g1	0.000686388	0.26837	0.843	0.698	1	cluster 4	EVM0003654.1-g
EVM0006657.2-g1	0.000754946	0.293338	0.413	0.293	1	cluster 4	EVM0006657.2-g
EVM0010996.5-g2	0.000847003	0.525929	0.595	0.448	1	cluster 4	EVM0010996.5-g
EVM0010699.1-g2	0.000877568	0.350373	0.702	0.54	1	cluster 4	EVM0010699.1-g
EVM0018980.1-g2	0.000933059	0.416898	0.702	0.58	1	cluster 4	EVM0018980.1-g
EVM0016825.6-g	0.00140431	0.524747	0.471	0.323	1	cluster 4	EVM0016825.6-g
EVM0010096.1-g1	0.00147035	0.351497	0.455	0.325	1	cluster 4	EVM0010096.1-g
EVM0006674.1-g	0.00157275	0.300474	0.388	0.258	1	cluster 4	EVM0006674.1-g
EVM0004353.1-g2	0.0016041	0.392913	0.975	0.861	1	cluster 4	EVM0004353.1-g
EVM0018416.1-g1	0.00164401	0.387991	0.488	0.335	1	cluster 4	EVM0018416.1-g
EVM0010930.1-g1	0.00180673	0.675176	0.479	0.323	1	cluster 4	EVM0010930.1-g
EVM0015687.1-g1	0.00185761	0.357203	0.562	0.445	1	cluster 4	EVM0015687.1-g
EVM0012928.1-g1	0.00194578	0.266078	0.438	0.281	1	cluster 4	EVM0012928.1-g
EVM0003434.1-g1	0.00309312	0.337692	0.512	0.373	1	cluster 4	EVM0003434.1-g
EVM0004490.1-g2	0.00316032	0.814104	0.57	0.416	1	cluster 4	EVM0004490.1-g
EVM0003011.1-g	0.00370471	0.39713	0.479	0.337	1	cluster 4	EVM0003011.1-g
EVM0014178.1-g1	0.00380337	0.295874	0.661	0.528	1	cluster 4	EVM0014178.1-g
EVM0017950.1-g1	0.0043084	0.270594	0.669	0.498	1	cluster 4	EVM0017950.1-g
EVM0017988.1-g	0.00434915	0.431773	0.372	0.235	1	cluster 4	EVM0017988.1-g
EVM0011504.1-g	0.00465252	0.261339	0.388	0.259	1	cluster 4	EVM0011504.1-g
EVM0001058.2-g1	0.0049307	0.287205	0.529	0.388	1	cluster 4	EVM0001058.2-g
EVM0016797.1-g1	0.00823827	0.263323	0.959	0.876	1	cluster 4	EVM0016797.1-g
EVM0004970.1-g2	0.00824499	0.62139	0.438	0.294	1	cluster 4	EVM0004970.1-g
EVM0014285.1-g1	0.00860275	0.306161	0.777	0.628	1	cluster 4	EVM0014285.1-g
EVM0009645.1-g2	0.00917078	0.930659	0.43	0.294	1	cluster 4	EVM0009645.1-g
EVM0019198.1-g	7.08226e-96	4.83102	0.929	0.184	1.41645e-92	cluster 5	EVM0019198.1-g
EVM0003621.1-g	4.2766e-67	1.63365	0.459	0.033	8.5532e-64	cluster 5	EVM0003621.1-g
EVM0015346.1-g	4.89077e-67	6.77777	0.953	0.33	9.78154e-64	cluster 5	EVM0015346.1-g
EVM0016113.1-g	7.20837e-50	4.10617	0.6	0.115	1.44167e-46	cluster 5	EVM0016113.1-g
EVM0007913.1-g	6.54918e-47	3.04691	0.882	0.35	1.30984e-43	cluster 5	EVM0007913.1-g
EVM0007484.1-g1	1.29781e-43	3.14316	0.776	0.263	2.59562e-40	cluster 5	EVM0007484.1-g
EVM0002331.1-g	6.09617e-43	4.92476	0.741	0.214	1.21923e-39	cluster 5	EVM0002331.1-g
EVM0011983.1-g	1.1194e-40	3.64423	0.6	0.147	2.23881e-37	cluster 5	EVM0011983.1-g
EVM0001802.1-g	1.48993e-40	4.86611	0.788	0.293	2.97986e-37	cluster 5	EVM0001802.1-g
EVM0003086.1-g1	1.54395e-39	3.73741	0.847	0.4	3.08791e-36	cluster 5	EVM0003086.1-g
EVM0012845.1-g1	1.09543e-38	2.44417	0.918	0.41	2.19085e-35	cluster 5	EVM0012845.1-g
EVM0003967.1-g	4.83093e-38	2.88389	0.729	0.236	9.66187e-35	cluster 5	EVM0003967.1-g
EVM0005693.1-g	1.08115e-37	4.44213	0.765	0.29	2.16229e-34	cluster 5	EVM0005693.1-g
EVM0010214.1-g	6.89544e-37	2.81698	0.776	0.269	1.37909e-33	cluster 5	EVM0010214.1-g
EVM0011325.1-g	2.39331e-35	2.45191	0.812	0.324	4.78663e-32	cluster 5	EVM0011325.1-g
EVM0002321.1-g	2.47507e-35	3.94269	0.741	0.274	4.95014e-32	cluster 5	EVM0002321.1-g
EVM0010961.2-g	5.58229e-34	2.14163	0.753	0.297	1.11646e-30	cluster 5	EVM0010961.2-g
EVM0001363.1-g	1.65426e-33	5.79018	0.612	0.186	3.30852e-30	cluster 5	EVM0001363.1-g
EVM0008731.1-g	8.22775e-33	2.7055	0.694	0.245	1.64555e-29	cluster 5	EVM0008731.1-g
EVM0018868.1-g	8.54246e-33	2.76591	0.588	0.153	1.70849e-29	cluster 5	EVM0018868.1-g
EVM0014319.1-g	9.74686e-33	1.61463	0.447	0.047	1.94937e-29	cluster 5	EVM0014319.1-g
EVM0011802.1-g	1.71698e-32	2.53079	0.788	0.33	3.43396e-29	cluster 5	EVM0011802.1-g
EVM0002135.1-g	3.48092e-32	3.26583	0.729	0.298	6.96185e-29	cluster 5	EVM0002135.1-g
EVM0009450.3-g2	1.21013e-31	1.86485	0.976	0.684	2.42026e-28	cluster 5	EVM0009450.3-g
EVM0002594.3-g1	2.74044e-31	2.02005	0.871	0.424	5.48087e-28	cluster 5	EVM0002594.3-g
EVM0017583.1-g1	1.68432e-30	3.48545	0.835	0.447	3.36863e-27	cluster 5	EVM0017583.1-g
EVM0017896.1-g	3.49447e-29	3.76045	0.647	0.214	6.98894e-26	cluster 5	EVM0017896.1-g
EVM0000359.1-g	9.4142e-28	4.15978	0.682	0.296	1.88284e-24	cluster 5	EVM0000359.1-g
EVM0018308.1-g	4.74016e-27	2.52789	0.718	0.333	9.48032e-24	cluster 5	EVM0018308.1-g
EVM0000522.1-g3	3.1348e-26	1.43927	0.965	0.57	6.2696e-23	cluster 5	EVM0000522.1-g
EVM0018510.1-g1	3.41907e-25	1.92847	0.659	0.285	6.83814e-22	cluster 5	EVM0018510.1-g
EVM0008289.1-g3	1.02981e-24	1.9095	0.871	0.502	2.05962e-21	cluster 5	EVM0008289.1-g
EVM0003128.1-g	1.04517e-24	3.80564	0.612	0.254	2.09033e-21	cluster 5	EVM0003128.1-g
EVM0011969.1-g2	3.63734e-24	2.03189	0.671	0.273	7.27469e-21	cluster 5	EVM0011969.1-g
EVM0004001.1-g	6.47791e-24	2.96391	0.435	0.116	1.29558e-20	cluster 5	EVM0004001.1-g
EVM0019343.1-g	7.44445e-24	2.40617	0.506	0.147	1.48889e-20	cluster 5	EVM0019343.1-g
EVM0015471.1-g	2.72648e-23	1.66925	0.553	0.159	5.45296e-20	cluster 5	EVM0015471.1-g
EVM0010900.1-g	2.80742e-23	2.20952	0.612	0.262	5.61485e-20	cluster 5	EVM0010900.1-g
EVM0009644.1-g	2.86749e-23	5.3322	0.6	0.25	5.73499e-20	cluster 5	EVM0009644.1-g
EVM0003591.2-g	1.13395e-22	2.18544	0.659	0.307	2.2679e-19	cluster 5	EVM0003591.2-g
EVM0012843.1-g	2.39403e-22	1.89	0.824	0.54	4.78807e-19	cluster 5	EVM0012843.1-g
EVM0001197.1-g1	3.12765e-22	1.9407	0.765	0.416	6.2553e-19	cluster 5	EVM0001197.1-g
EVM0011415.1-g1	1.25205e-20	1.92809	0.635	0.287	2.50409e-17	cluster 5	EVM0011415.1-g
EVM0001952.1-g	7.56684e-20	2.34246	0.612	0.29	1.51337e-16	cluster 5	EVM0001952.1-g
EVM0004494.1-g	8.35e-20	2.7771	0.659	0.366	1.67e-16	cluster 5	EVM0004494.1-g
EVM0013600.1-g	2.90121e-19	2.04282	0.506	0.184	5.80242e-16	cluster 5	EVM0013600.1-g
EVM0018113.1-g1	2.93854e-19	1.75426	0.635	0.294	5.87707e-16	cluster 5	EVM0018113.1-g
EVM0013215.1-g3	4.73283e-19	2.25921	0.635	0.312	9.46565e-16	cluster 5	EVM0013215.1-g
EVM0004267.1-g	1.07254e-18	2.2512	0.376	0.1	2.14507e-15	cluster 5	EVM0004267.1-g
EVM0005256.1-g	1.32404e-18	2.31464	0.294	0.062	2.64808e-15	cluster 5	EVM0005256.1-g
EVM0010988.1-g1	1.55546e-18	1.60973	0.859	0.605	3.11091e-15	cluster 5	EVM0010988.1-g
EVM0019027.1-g	1.92586e-18	2.69458	0.553	0.241	3.85171e-15	cluster 5	EVM0019027.1-g
EVM0007859.1-g	2.57879e-18	1.81225	0.694	0.385	5.15758e-15	cluster 5	EVM0007859.1-g
EVM0004541.1-g	2.65689e-18	2.17914	0.6	0.302	5.31378e-15	cluster 5	EVM0004541.1-g
EVM0006920.1-g	3.49218e-18	3.23393	0.576	0.272	6.98436e-15	cluster 5	EVM0006920.1-g
EVM0001300.1-g1	1.41213e-17	1.65709	0.741	0.434	2.82426e-14	cluster 5	EVM0001300.1-g
EVM0000467.1-g1	7.37462e-17	2.26198	0.588	0.302	1.47492e-13	cluster 5	EVM0000467.1-g
EVM0011786.1-g	3.58311e-16	5.04783	0.541	0.261	7.16621e-13	cluster 5	EVM0011786.1-g
EVM0005488.1-g1	4.33079e-16	1.47092	0.882	0.696	8.66158e-13	cluster 5	EVM0005488.1-g
EVM0018062.1-g	3.43673e-15	1.73822	0.506	0.219	6.87345e-12	cluster 5	EVM0018062.1-g
EVM0010321.1-g	9.86329e-15	2.83717	0.529	0.264	1.97266e-11	cluster 5	EVM0010321.1-g
EVM0016242.2-g2	1.39304e-14	1.60815	0.6	0.322	2.78608e-11	cluster 5	EVM0016242.2-g
EVM0007098.1-g2	1.49333e-14	1.73031	0.565	0.283	2.98666e-11	cluster 5	EVM0007098.1-g
EVM0008081.1-g	2.45284e-14	1.93376	0.682	0.448	4.90568e-11	cluster 5	EVM0008081.1-g
EVM0006818.1-g	7.06331e-14	4.60175	0.518	0.275	1.41266e-10	cluster 5	EVM0006818.1-g
EVM0011708.1-g1	1.57164e-13	1.16593	0.741	0.46	3.14329e-10	cluster 5	EVM0011708.1-g
EVM0004838.1-g1	2.47635e-13	1.49857	0.741	0.468	4.95269e-10	cluster 5	EVM0004838.1-g
EVM0017238.1-g	3.25387e-13	1.42886	0.376	0.124	6.50775e-10	cluster 5	EVM0017238.1-g
EVM0016646.1-g1	5.56232e-13	1.48358	0.612	0.361	1.11246e-09	cluster 5	EVM0016646.1-g
EVM0006606.1-g	1.54034e-12	5.10855	0.529	0.281	3.08068e-09	cluster 5	EVM0006606.1-g
EVM0000478.1-g	2.58422e-12	0.824041	0.976	0.938	5.16844e-09	cluster 5	EVM0000478.1-g
EVM0018667.1-g	3.15477e-12	2.20293	0.412	0.17	6.30953e-09	cluster 5	EVM0018667.1-g
EVM0014504.1-g2	5.47443e-12	1.75269	0.729	0.5	1.09489e-08	cluster 5	EVM0014504.1-g
EVM0002833.1-g	5.85167e-12	1.14555	0.553	0.306	1.17033e-08	cluster 5	EVM0002833.1-g
EVM0005924.1-g1	9.03324e-12	2.16722	0.506	0.269	1.80665e-08	cluster 5	EVM0005924.1-g
EVM0003713.1-g	9.10021e-12	1.47016	0.306	0.098	1.82004e-08	cluster 5	EVM0003713.1-g
EVM0005668.1-g	1.64854e-11	2.06225	0.765	0.55	3.29708e-08	cluster 5	EVM0005668.1-g
EVM0010394.3-g3	1.86232e-11	1.25832	0.671	0.421	3.72465e-08	cluster 5	EVM0010394.3-g
EVM0014627.1-g	2.9185e-11	2.16267	0.471	0.251	5.837e-08	cluster 5	EVM0014627.1-g
EVM0017281.1-g	3.27486e-11	1.49395	0.376	0.147	6.54972e-08	cluster 5	EVM0017281.1-g
EVM0008679.1-g1	3.3205e-11	1.47125	0.482	0.256	6.64101e-08	cluster 5	EVM0008679.1-g
EVM0013732.1-g	3.44455e-11	4.11353	0.471	0.242	6.88911e-08	cluster 5	EVM0013732.1-g
EVM0002750.1-g	3.48416e-11	1.72748	0.471	0.243	6.96831e-08	cluster 5	EVM0002750.1-g
EVM0012183.1-g	5.4214e-11	1.5842	0.471	0.244	1.08428e-07	cluster 5	EVM0012183.1-g
EVM0010006.1-g	7.8007e-11	1.66894	0.424	0.211	1.56014e-07	cluster 5	EVM0010006.1-g
EVM0018101.1-g	1.05954e-10	0.814186	0.259	0.079	2.11909e-07	cluster 5	EVM0018101.1-g
EVM0016967.1-g	1.22994e-10	1.36929	0.353	0.13	2.45987e-07	cluster 5	EVM0016967.1-g
EVM0016618.1-g1	1.77963e-10	1.05807	0.529	0.288	3.55926e-07	cluster 5	EVM0016618.1-g
EVM0018675.1-g	5.63479e-10	1.82354	0.553	0.349	1.12696e-06	cluster 5	EVM0018675.1-g
EVM0009284.1-g1	7.7274e-10	1.8341	0.494	0.287	1.54548e-06	cluster 5	EVM0009284.1-g
EVM0018773.1-g	8.27318e-10	0.96458	0.318	0.122	1.65464e-06	cluster 5	EVM0018773.1-g
EVM0006129.1-g1	1.21093e-09	1.18955	0.671	0.449	2.42185e-06	cluster 5	EVM0006129.1-g
EVM0007363.1-g	1.40412e-09	1.66212	0.306	0.111	2.80824e-06	cluster 5	EVM0007363.1-g
EVM0019232.1-g1	1.48628e-09	1.25919	0.694	0.526	2.97255e-06	cluster 5	EVM0019232.1-g
EVM0006727.1-g	1.6009e-09	1.08933	0.612	0.427	3.20181e-06	cluster 5	EVM0006727.1-g
EVM0006942.1-g	1.60727e-09	1.45455	0.459	0.265	3.21455e-06	cluster 5	EVM0006942.1-g
EVM0005578.1-g	1.8524e-09	1.63124	0.435	0.231	3.70479e-06	cluster 5	EVM0005578.1-g
EVM0013033.1-g	2.22349e-09	2.92426	0.447	0.264	4.44698e-06	cluster 5	EVM0013033.1-g
EVM0006852.1-g	2.36979e-09	0.503691	0.906	0.767	4.73959e-06	cluster 5	EVM0006852.1-g
EVM0006145.1-g3	2.76396e-09	0.611616	0.882	0.691	5.52791e-06	cluster 5	EVM0006145.1-g
EVM0017493.1-g	3.42615e-09	1.59952	0.529	0.343	6.8523e-06	cluster 5	EVM0017493.1-g
EVM0002607.1-g1	3.72677e-09	1.82205	0.506	0.31	7.45353e-06	cluster 5	EVM0002607.1-g
EVM0013648.1-g	6.26474e-09	1.5631	0.588	0.406	1.25295e-05	cluster 5	EVM0013648.1-g
EVM0015201.1-g	7.70748e-09	2.23581	0.435	0.245	1.5415e-05	cluster 5	EVM0015201.1-g
EVM0005074.1-g	7.85438e-09	1.56901	0.471	0.291	1.57088e-05	cluster 5	EVM0005074.1-g
EVM0001792.1-g1	1.70484e-08	1.50921	0.624	0.443	3.40969e-05	cluster 5	EVM0001792.1-g
EVM0011807.1-g	1.96256e-08	1.39787	0.494	0.32	3.92512e-05	cluster 5	EVM0011807.1-g
EVM0016635.1-g	2.75504e-08	1.67324	0.424	0.254	5.51008e-05	cluster 5	EVM0016635.1-g
EVM0018343.1-g1	4.08508e-08	1.75319	0.435	0.254	8.17017e-05	cluster 5	EVM0018343.1-g
EVM0005948.2-g	4.11514e-08	2.89956	0.353	0.173	8.23028e-05	cluster 5	EVM0005948.2-g
EVM0008836.1-g1	6.32796e-08	1.18103	0.624	0.439	0.000126559	cluster 5	EVM0008836.1-g
EVM0001514.1-g2	7.11975e-08	1.13237	0.6	0.423	0.000142395	cluster 5	EVM0001514.1-g
EVM0000801.1-g	7.81858e-08	2.96317	0.424	0.253	0.000156372	cluster 5	EVM0000801.1-g
EVM0000767.1-g	1.55807e-07	1.12956	0.365	0.208	0.000311614	cluster 5	EVM0000767.1-g
EVM0005269.1-g1	1.73736e-07	0.759203	0.824	0.657	0.000347471	cluster 5	EVM0005269.1-g
EVM0000682.1-g2	2.02611e-07	1.07063	0.553	0.377	0.000405222	cluster 5	EVM0000682.1-g
EVM0013373.1-g1	2.19249e-07	0.758132	0.388	0.21	0.000438497	cluster 5	EVM0013373.1-g
EVM0000960.1-g3	2.36643e-07	0.62241	0.776	0.552	0.000473287	cluster 5	EVM0000960.1-g
EVM0013378.2-g	3.16683e-07	0.564414	0.553	0.36	0.000633365	cluster 5	EVM0013378.2-g
EVM0003430.1-g2	3.45576e-07	0.980261	0.482	0.317	0.000691153	cluster 5	EVM0003430.1-g
EVM0004970.1-g3	4.10581e-07	0.879548	0.471	0.295	0.000821163	cluster 5	EVM0004970.1-g
EVM0003649.1-g1	4.15436e-07	1.43465	0.412	0.256	0.000830872	cluster 5	EVM0003649.1-g
EVM0018807.1-g2	7.14485e-07	0.876934	0.671	0.501	0.00142897	cluster 5	EVM0018807.1-g
EVM0000815.1-g1	1.0524e-06	1.39579	0.506	0.35	0.0021048	cluster 5	EVM0000815.1-g
EVM0006236.1-g	1.51623e-06	0.656951	0.741	0.574	0.00303245	cluster 5	EVM0006236.1-g
EVM0016782.1-g1	1.57347e-06	1.39894	0.365	0.183	0.00314695	cluster 5	EVM0016782.1-g
EVM0000441.1-g1	1.82417e-06	0.259168	0.435	0.245	0.00364834	cluster 5	EVM0000441.1-g
EVM0003035.1-g	2.12354e-06	1.65535	0.435	0.295	0.00424707	cluster 5	EVM0003035.1-g
EVM0007178.1-g	2.45437e-06	2.60518	0.459	0.329	0.00490874	cluster 5	EVM0007178.1-g
EVM0006821.1-g	2.47119e-06	0.678677	0.788	0.652	0.00494238	cluster 5	EVM0006821.1-g
EVM0000633.1-g	3.04978e-06	1.50335	0.482	0.341	0.00609956	cluster 5	EVM0000633.1-g
EVM0000018.1-g1	3.58231e-06	0.387056	0.929	0.749	0.00716462	cluster 5	EVM0000018.1-g
EVM0009014.1-g1	3.60778e-06	1.27555	0.482	0.349	0.00721556	cluster 5	EVM0009014.1-g
EVM0011472.1-g1	4.06735e-06	0.477987	0.906	0.795	0.0081347	cluster 5	EVM0011472.1-g
EVM0014263.1-g	5.42987e-06	0.969544	0.282	0.156	0.0108597	cluster 5	EVM0014263.1-g
EVM0001549.1-g	5.7474e-06	1.72628	0.365	0.236	0.0114948	cluster 5	EVM0001549.1-g
EVM0016409.1-g	5.83084e-06	1.98375	0.459	0.327	0.0116617	cluster 5	EVM0016409.1-g
EVM0005740.1-g2	8.36183e-06	0.811281	0.941	0.855	0.0167237	cluster 5	EVM0005740.1-g
EVM0006930.1-g1	1.31008e-05	0.644993	0.647	0.498	0.0262017	cluster 5	EVM0006930.1-g
EVM0013012.1-g1	1.38473e-05	1.50325	0.494	0.369	0.0276945	cluster 5	EVM0013012.1-g
EVM0019322.1-g	1.47435e-05	1.53581	0.341	0.212	0.029487	cluster 5	EVM0019322.1-g
EVM0011834.1-g	1.55028e-05	1.80795	0.341	0.193	0.0310056	cluster 5	EVM0011834.1-g
EVM0015072.5-g	1.8101e-05	2.06483	0.4	0.274	0.036202	cluster 5	EVM0015072.5-g
EVM0008792.1-g1	2.22543e-05	1.0097	0.329	0.209	0.0445085	cluster 5	EVM0008792.1-g
EVM0017358.1-g	2.57542e-05	3.85839	0.353	0.232	0.0515084	cluster 5	EVM0017358.1-g
EVM0016288.1-g1	6.72601e-05	0.988724	0.447	0.326	0.13452	cluster 5	EVM0016288.1-g
EVM0011852.1-g1	6.95884e-05	0.734344	0.471	0.349	0.139177	cluster 5	EVM0011852.1-g
EVM0001964.1-g	7.26912e-05	0.745938	0.282	0.162	0.145382	cluster 5	EVM0001964.1-g
EVM0013133.1-g	7.72154e-05	0.750391	0.341	0.237	0.154431	cluster 5	EVM0013133.1-g
EVM0011692.1-g3	9.54227e-05	0.909262	0.459	0.354	0.190845	cluster 5	EVM0011692.1-g
EVM0009206.1-g	0.000125897	0.701942	0.153	0.358	0.251793	cluster 5	EVM0009206.1-g
EVM0009606.1-g	0.000138527	1.50558	0.482	0.387	0.277054	cluster 5	EVM0009606.1-g
EVM0013657.1-g2	0.000165156	0.519051	0.447	0.331	0.330312	cluster 5	EVM0013657.1-g
EVM0003499.1-g	0.000165595	0.870795	0.412	0.311	0.331189	cluster 5	EVM0003499.1-g
EVM0006119.1-g1	0.000227015	0.707651	0.494	0.38	0.454031	cluster 5	EVM0006119.1-g
EVM0007166.3-g	0.000244843	0.981451	0.482	0.382	0.489686	cluster 5	EVM0007166.3-g
EVM0011100.1-g	0.000253726	0.839954	0.4	0.287	0.507453	cluster 5	EVM0011100.1-g
EVM0005167.1-g	0.000262642	1.86007	0.388	0.292	0.525283	cluster 5	EVM0005167.1-g
EVM0007096.1-g1	0.000334398	0.480841	0.6	0.473	0.668797	cluster 5	EVM0007096.1-g
EVM0000981.1-g2	0.000367868	0.713848	0.482	0.381	0.735736	cluster 5	EVM0000981.1-g
EVM0016853.1-g1	0.000384241	1.31782	0.447	0.36	0.768481	cluster 5	EVM0016853.1-g
EVM0016984.1-g	0.000414406	1.4085	0.282	0.174	0.828812	cluster 5	EVM0016984.1-g
EVM0006680.1-g3	0.000464589	0.78875	0.494	0.39	0.929179	cluster 5	EVM0006680.1-g
EVM0008881.1-g	0.000502758	1.27546	0.388	0.289	1	cluster 5	EVM0008881.1-g
EVM0013729.1-g	0.000544437	1.12855	0.4	0.311	1	cluster 5	EVM0013729.1-g
EVM0010878.2-g1	0.000556598	1.17659	0.447	0.371	1	cluster 5	EVM0010878.2-g
EVM0009776.1-g1	0.000583045	0.623367	0.459	0.349	1	cluster 5	EVM0009776.1-g
EVM0006036.1-g	0.000638237	0.493671	0.259	0.191	1	cluster 5	EVM0006036.1-g
EVM0017525.1-g1	0.000641683	0.285177	0.776	0.656	1	cluster 5	EVM0017525.1-g
EVM0017783.1-g	0.000660644	0.65882	0.259	0.189	1	cluster 5	EVM0017783.1-g
EVM0010377.1-g1	0.000704101	1.12611	0.376	0.277	1	cluster 5	EVM0010377.1-g
EVM0012165.3-g1	0.000718408	0.923041	0.424	0.342	1	cluster 5	EVM0012165.3-g
EVM0012482.1-g1	0.000891802	0.624171	0.471	0.378	1	cluster 5	EVM0012482.1-g
EVM0012092.2-g2	0.000919743	0.596693	0.718	0.65	1	cluster 5	EVM0012092.2-g
EVM0011337.1-g	0.000927493	0.575669	0.106	0.277	1	cluster 5	EVM0011337.1-g
EVM0018177.1-g1	0.000999023	0.972169	0.4	0.315	1	cluster 5	EVM0018177.1-g
EVM0007731.1-g1	0.00151198	0.539158	0.412	0.333	1	cluster 5	EVM0007731.1-g
EVM0002389.1-g	0.00159524	1.05398	0.424	0.346	1	cluster 5	EVM0002389.1-g
EVM0012866.1-g	0.00201612	0.486097	0.424	0.312	1	cluster 5	EVM0012866.1-g
EVM0011997.1-g2	0.00228007	0.828197	0.447	0.362	1	cluster 5	EVM0011997.1-g
EVM0011936.1-g1	0.00243602	0.258989	0.788	0.654	1	cluster 5	EVM0011936.1-g
EVM0002158.1-g1	0.00301703	0.330043	0.659	0.554	1	cluster 5	EVM0002158.1-g
EVM0011449.1-g1	0.00359078	0.43675	0.565	0.484	1	cluster 5	EVM0011449.1-g
EVM0013847.1-g1	0.00418897	0.263713	0.835	0.723	1	cluster 5	EVM0013847.1-g
EVM0003804.1-g2	0.00486123	0.407957	0.447	0.367	1	cluster 5	EVM0003804.1-g
EVM0002744.1-g2	0.00491285	0.784185	0.471	0.412	1	cluster 5	EVM0002744.1-g
EVM0010164.1-g	0.00555737	1.04079	0.306	0.23	1	cluster 5	EVM0010164.1-g
EVM0002424.1-g3	0.00599824	0.446531	0.635	0.542	1	cluster 5	EVM0002424.1-g
EVM0019547.1-g1	0.00606289	0.800985	0.412	0.359	1	cluster 5	EVM0019547.1-g
EVM0018602.1-g	0.00636744	0.40321	0.282	0.233	1	cluster 5	EVM0018602.1-g
EVM0016206.1-g3	0.00735945	0.912662	0.471	0.409	1	cluster 5	EVM0016206.1-g
EVM0016919.1-g1	0.00785552	0.801899	0.318	0.261	1	cluster 5	EVM0016919.1-g
EVM0009977.1-g	0.00816277	1.14901	0.329	0.265	1	cluster 5	EVM0009977.1-g
EVM0005840.1-g	0.00861409	1.7483	0.388	0.349	1	cluster 5	EVM0005840.1-g
EVM0002484.2-g2	0.00904279	0.751306	0.318	0.256	1	cluster 5	EVM0002484.2-g
EVM0000799.1-g	3.10424e-157	0.983036	0.577	0.02	6.20849e-154	cluster 6	EVM0000799.1-g
EVM0004073.1-g	3.7874e-122	1.14025	0.564	0.024	7.5748e-119	cluster 6	EVM0004073.1-g
EVM0008774.1-g	1.46242e-113	1.12632	0.603	0.041	2.92484e-110	cluster 6	EVM0008774.1-g
EVM0002368.1-g	1.56815e-109	4.01837	0.949	0.106	3.1363e-106	cluster 6	EVM0002368.1-g
EVM0005540.1-g	1.25046e-102	3.01401	0.795	0.058	2.50092e-99	cluster 6	EVM0005540.1-g
EVM0011081.1-g	1.01278e-101	0.775487	0.474	0.013	2.02557e-98	cluster 6	EVM0011081.1-g
EVM0012374.1-g	2.49026e-101	0.406438	0.436	0.012	4.98052e-98	cluster 6	EVM0012374.1-g
EVM0017697.2-g	4.67683e-100	1.86221	0.731	0.075	9.35366e-97	cluster 6	EVM0017697.2-g
EVM0010153.1-g	1.66014e-93	0.612068	0.308	0	3.32028e-90	cluster 6	EVM0010153.1-g
EVM0007368.1-g	8.41205e-90	2.52364	0.577	0.053	1.68241e-86	cluster 6	EVM0007368.1-g
EVM0000825.1-g	2.46049e-86	0.485832	0.385	0.002	4.92098e-83	cluster 6	EVM0000825.1-g
EVM0011705.1-g	1.37096e-84	2.4312	0.603	0.055	2.74193e-81	cluster 6	EVM0011705.1-g
EVM0001712.1-g	3.47985e-83	2.84137	0.59	0.028	6.9597e-80	cluster 6	EVM0001712.1-g
EVM0012937.1-g	7.90324e-81	0.932534	0.462	0.01	1.58065e-77	cluster 6	EVM0012937.1-g
EVM0005278.1-g	2.7622e-71	4.69783	0.936	0.196	5.5244e-68	cluster 6	EVM0005278.1-g
EVM0007915.1-g	1.64316e-68	5.39749	0.987	0.272	3.28633e-65	cluster 6	EVM0007915.1-g
EVM0019133.1-g	3.61529e-67	0.392853	0.423	0.023	7.23059e-64	cluster 6	EVM0019133.1-g
EVM0015441.1-g	4.06673e-65	1.65366	0.551	0.049	8.13346e-62	cluster 6	EVM0015441.1-g
EVM0008569.1-g	2.15877e-64	3.06113	0.859	0.179	4.31755e-61	cluster 6	EVM0008569.1-g
EVM0002833.1-g1	5.46792e-63	5.07737	0.974	0.3	1.09358e-59	cluster 6	EVM0002833.1-g
EVM0002976.1-g	8.99993e-63	3.2737	0.808	0.092	1.79999e-59	cluster 6	EVM0002976.1-g
EVM0007134.1-g	1.41782e-60	1.94767	0.718	0.132	2.83564e-57	cluster 6	EVM0007134.1-g
EVM0007160.1-g	4.29713e-60	2.84182	0.859	0.22	8.59426e-57	cluster 6	EVM0007160.1-g
EVM0019198.1-g1	1.32177e-59	2.48112	0.808	0.187	2.64354e-56	cluster 6	EVM0019198.1-g
EVM0000393.1-g	2.268e-59	4.11115	0.91	0.255	4.53599e-56	cluster 6	EVM0000393.1-g
EVM0003619.1-g	2.7583e-59	2.19361	0.551	0.072	5.51661e-56	cluster 6	EVM0003619.1-g
EVM0013729.1-g1	3.53359e-59	3.82596	0.949	0.303	7.06719e-56	cluster 6	EVM0013729.1-g
EVM0016000.1-g1	1.76174e-58	4.54549	0.923	0.264	3.52349e-55	cluster 6	EVM0016000.1-g
EVM0008515.1-g	4.63122e-58	1.68282	0.577	0.069	9.26245e-55	cluster 6	EVM0008515.1-g
EVM0012797.1-g	5.20733e-58	1.1595	0.538	0.074	1.04147e-54	cluster 6	EVM0012797.1-g
EVM0006727.1-g1	1.93242e-57	3.64977	1	0.421	3.86483e-54	cluster 6	EVM0006727.1-g
EVM0009033.1-g	3.5238e-57	3.54068	0.923	0.237	7.0476e-54	cluster 6	EVM0009033.1-g
EVM0015525.1-g	1.60842e-55	3.51022	0.936	0.319	3.21684e-52	cluster 6	EVM0015525.1-g
EVM0005010.1-g	5.29543e-55	0.446488	0.449	0.04	1.05909e-51	cluster 6	EVM0005010.1-g
EVM0004146.1-g	1.96122e-53	4.11507	0.756	0.146	3.92245e-50	cluster 6	EVM0004146.1-g
EVM0010382.1-g1	1.5559e-51	3.19854	0.859	0.232	3.11181e-48	cluster 6	EVM0010382.1-g
EVM0015966.1-g	2.13901e-51	4.06514	0.846	0.222	4.27802e-48	cluster 6	EVM0015966.1-g
EVM0012843.1-g1	5.57718e-51	3.89815	0.987	0.538	1.11544e-47	cluster 6	EVM0012843.1-g
EVM0013717.1-g	6.21705e-51	0.431	0.462	0.046	1.24341e-47	cluster 6	EVM0013717.1-g
EVM0005488.1-g2	2.23144e-50	4.05481	0.987	0.695	4.46288e-47	cluster 6	EVM0005488.1-g
EVM0015228.1-g1	3.73014e-50	3.49774	0.923	0.317	7.46028e-47	cluster 6	EVM0015228.1-g
EVM0004838.1-g2	7.14958e-50	3.26458	0.987	0.465	1.42992e-46	cluster 6	EVM0004838.1-g
EVM0013931.1-g	3.54183e-49	4.09719	0.808	0.188	7.08366e-46	cluster 6	EVM0013931.1-g
EVM0002607.1-g2	1.13806e-48	2.7058	0.936	0.303	2.27613e-45	cluster 6	EVM0002607.1-g
EVM0001952.1-g1	3.8961e-47	2.70258	0.872	0.286	7.7922e-44	cluster 6	EVM0001952.1-g
EVM0014217.1-g	1.86369e-46	4.10663	0.795	0.232	3.72738e-43	cluster 6	EVM0014217.1-g
EVM0002761.1-g	7.0741e-46	2.79023	0.821	0.27	1.41482e-42	cluster 6	EVM0002761.1-g
EVM0006883.1-g	1.14942e-45	3.4097	0.808	0.254	2.29885e-42	cluster 6	EVM0006883.1-g
EVM0000682.1-g3	3.6993e-45	2.71731	0.949	0.371	7.39859e-42	cluster 6	EVM0000682.1-g
EVM0013846.1-g	7.22394e-45	3.46501	0.962	0.436	1.44479e-41	cluster 6	EVM0013846.1-g
EVM0011415.1-g2	2.35636e-44	2.7059	0.885	0.283	4.71273e-41	cluster 6	EVM0011415.1-g
EVM0004494.1-g1	1.50703e-43	3.21095	0.897	0.363	3.01407e-40	cluster 6	EVM0004494.1-g
EVM0012845.1-g2	2.24207e-43	2.73497	0.949	0.41	4.48415e-40	cluster 6	EVM0012845.1-g
EVM0002135.1-g1	2.50231e-43	2.34056	0.885	0.297	5.00462e-40	cluster 6	EVM0002135.1-g
EVM0013302.1-g1	7.97365e-43	2.69135	0.936	0.423	1.59473e-39	cluster 6	EVM0013302.1-g
EVM0013857.1-g	3.88244e-42	3.19651	0.936	0.397	7.76488e-39	cluster 6	EVM0013857.1-g
EVM0006960.1-g1	4.34719e-42	1.17992	0.59	0.087	8.69438e-39	cluster 6	EVM0006960.1-g
EVM0000767.1-g1	8.72173e-42	2.60387	0.808	0.201	1.74435e-38	cluster 6	EVM0000767.1-g
EVM0000522.1-g4	1.24676e-41	2.2035	1	0.57	2.49351e-38	cluster 6	EVM0000522.1-g
EVM0019604.1-g	3.37485e-41	2.31956	0.692	0.187	6.7497e-38	cluster 6	EVM0019604.1-g
EVM0000415.2-g	8.37843e-41	2.00045	0.923	0.298	1.67569e-37	cluster 6	EVM0000415.2-g
EVM0011053.1-g	1.37391e-40	3.76759	0.769	0.203	2.74783e-37	cluster 6	EVM0011053.1-g
EVM0018554.1-g	2.58865e-40	0.325266	0.436	0.038	5.1773e-37	cluster 6	EVM0018554.1-g
EVM0019027.1-g1	4.30498e-40	2.97908	0.756	0.238	8.60997e-37	cluster 6	EVM0019027.1-g
EVM0000998.1-g	5.68037e-40	3.63407	0.833	0.302	1.13607e-36	cluster 6	EVM0000998.1-g
EVM0008304.1-g	1.0851e-39	2.30861	0.795	0.223	2.1702e-36	cluster 6	EVM0008304.1-g
EVM0013032.1-g	2.59496e-39	2.62441	0.795	0.265	5.18992e-36	cluster 6	EVM0013032.1-g
EVM0016934.1-g	1.39636e-38	1.26812	0.577	0.132	2.79273e-35	cluster 6	EVM0016934.1-g
EVM0016288.1-g2	2.66616e-38	3.08329	0.846	0.32	5.33233e-35	cluster 6	EVM0016288.1-g
EVM0005839.2-g	4.16256e-38	3.28959	0.628	0.125	8.32513e-35	cluster 6	EVM0005839.2-g
EVM0007333.1-g	6.76324e-38	0.599047	0.462	0.07	1.35265e-34	cluster 6	EVM0007333.1-g
EVM0008052.1-g	2.25091e-37	1.36101	0.615	0.151	4.50182e-34	cluster 6	EVM0008052.1-g
EVM0005723.1-g	4.20836e-37	2.151	0.872	0.349	8.41673e-34	cluster 6	EVM0005723.1-g
EVM0000755.1-g	5.24931e-37	2.1327	0.782	0.256	1.04986e-33	cluster 6	EVM0000755.1-g
EVM0014490.1-g	3.27017e-36	2.11372	0.667	0.194	6.54033e-33	cluster 6	EVM0014490.1-g
EVM0011916.1-g1	5.96486e-36	1.621	0.679	0.162	1.19297e-32	cluster 6	EVM0011916.1-g
EVM0001549.1-g1	6.15059e-34	2.3935	0.718	0.231	1.23012e-30	cluster 6	EVM0001549.1-g
EVM0007484.1-g2	1.07406e-33	2.63458	0.744	0.264	2.14811e-30	cluster 6	EVM0007484.1-g
EVM0009916.1-g1	1.79914e-33	2.19456	0.936	0.514	3.59828e-30	cluster 6	EVM0009916.1-g
EVM0017314.1-g	1.43098e-32	1.57652	0.564	0.136	2.86196e-29	cluster 6	EVM0017314.1-g
EVM0017463.1-g1	6.29943e-32	2.08115	0.718	0.239	1.25989e-28	cluster 6	EVM0017463.1-g
EVM0016825.6-g1	2.30228e-31	2.12659	0.808	0.319	4.60455e-28	cluster 6	EVM0016825.6-g
EVM0000956.1-g3	3.61089e-31	2.08189	0.974	0.497	7.22178e-28	cluster 6	EVM0000956.1-g
EVM0013561.1-g	4.38323e-31	0.378003	0.333	0.023	8.76645e-28	cluster 6	EVM0013561.1-g
EVM0018868.1-g1	1.42115e-30	2.317	0.628	0.153	2.84231e-27	cluster 6	EVM0018868.1-g
EVM0010212.1-g1	1.91309e-30	1.98709	0.756	0.292	3.82617e-27	cluster 6	EVM0010212.1-g
EVM0018493.1-g1	2.86811e-30	1.57912	0.679	0.218	5.73621e-27	cluster 6	EVM0018493.1-g
EVM0018769.1-g	5.26116e-30	1.52172	0.731	0.24	1.05223e-26	cluster 6	EVM0018769.1-g
EVM0018399.2-g	6.77792e-30	1.99581	0.692	0.24	1.35558e-26	cluster 6	EVM0018399.2-g
EVM0013238.1-g1	7.84132e-30	1.90302	0.987	0.715	1.56826e-26	cluster 6	EVM0013238.1-g
EVM0009284.1-g2	3.42582e-29	1.45979	0.756	0.284	6.85164e-26	cluster 6	EVM0009284.1-g
EVM0000579.1-g1	4.64194e-29	1.72232	0.692	0.231	9.28388e-26	cluster 6	EVM0000579.1-g
EVM0003576.1-g	5.85427e-29	1.83608	0.808	0.34	1.17085e-25	cluster 6	EVM0003576.1-g
EVM0016672.1-g	6.26729e-29	4.02267	0.654	0.212	1.25346e-25	cluster 6	EVM0016672.1-g
EVM0017368.1-g	6.6852e-29	0.48863	0.449	0.098	1.33704e-25	cluster 6	EVM0017368.1-g
EVM0017751.1-g1	6.78336e-29	2.47013	0.885	0.531	1.35667e-25	cluster 6	EVM0017751.1-g
EVM0003997.1-g1	1.04578e-28	1.7874	0.692	0.258	2.09155e-25	cluster 6	EVM0003997.1-g
EVM0003499.1-g1	3.08463e-28	2.76481	0.744	0.306	6.16926e-25	cluster 6	EVM0003499.1-g
EVM0018980.1-g3	8.11918e-28	1.80635	0.974	0.577	1.62384e-24	cluster 6	EVM0018980.1-g
EVM0010878.2-g2	1.98506e-27	1.88059	0.808	0.365	3.97013e-24	cluster 6	EVM0010878.2-g
EVM0010179.1-g	3.97625e-27	1.47431	0.538	0.137	7.95249e-24	cluster 6	EVM0010179.1-g
EVM0001739.1-g	4.88749e-27	0.338145	0.423	0.081	9.77498e-24	cluster 6	EVM0001739.1-g
EVM0009382.1-g3	5.61444e-27	1.83379	0.949	0.618	1.12289e-23	cluster 6	EVM0009382.1-g
EVM0003804.1-g3	1.01358e-26	1.85737	0.846	0.361	2.02715e-23	cluster 6	EVM0003804.1-g
EVM0013973.1-g	1.34884e-26	2.22287	0.449	0.016	2.69768e-23	cluster 6	EVM0013973.1-g
EVM0009450.3-g3	3.00076e-26	1.44978	0.974	0.684	6.00153e-23	cluster 6	EVM0009450.3-g
EVM0016853.1-g2	3.31267e-26	1.74567	0.821	0.355	6.62533e-23	cluster 6	EVM0016853.1-g
EVM0004085.1-g	5.24277e-26	2.30699	0.692	0.221	1.04855e-22	cluster 6	EVM0004085.1-g
EVM0006786.1-g1	8.30358e-26	2.10285	0.91	0.506	1.66072e-22	cluster 6	EVM0006786.1-g
EVM0007343.2-g	8.72471e-26	1.73627	0.513	0.095	1.74494e-22	cluster 6	EVM0007343.2-g
EVM0002331.1-g1	1.45412e-25	2.04912	0.667	0.216	2.90824e-22	cluster 6	EVM0002331.1-g
EVM0009020.1-g	1.84579e-25	1.56143	0.705	0.266	3.69159e-22	cluster 6	EVM0009020.1-g
EVM0015200.1-g	3.27126e-25	1.79315	0.782	0.334	6.54253e-22	cluster 6	EVM0015200.1-g
EVM0004357.1-g	3.29546e-25	0.983749	0.462	0.078	6.59091e-22	cluster 6	EVM0004357.1-g
EVM0018773.1-g1	1.01581e-24	1.02342	0.538	0.119	2.03161e-21	cluster 6	EVM0018773.1-g
EVM0003103.1-g	1.16499e-24	1.79407	0.846	0.397	2.32999e-21	cluster 6	EVM0003103.1-g
EVM0018652.1-g1	2.25225e-24	0.585718	0.449	0.107	4.5045e-21	cluster 6	EVM0018652.1-g
EVM0006816.1-g1	2.80485e-24	1.20579	0.628	0.219	5.6097e-21	cluster 6	EVM0006816.1-g
EVM0011880.1-g	3.57627e-24	1.57903	0.538	0.147	7.15254e-21	cluster 6	EVM0011880.1-g
EVM0016417.1-g	5.01637e-24	1.19569	0.577	0.132	1.00327e-20	cluster 6	EVM0016417.1-g
EVM0007098.1-g3	5.97089e-24	1.27841	0.692	0.281	1.19418e-20	cluster 6	EVM0007098.1-g
EVM0003591.2-g1	1.10629e-23	1.26338	0.731	0.307	2.21257e-20	cluster 6	EVM0003591.2-g
EVM0009831.1-g	1.19161e-23	0.531533	0.385	0.046	2.38321e-20	cluster 6	EVM0009831.1-g
EVM0005948.2-g1	1.6267e-23	1.13488	0.538	0.17	3.2534e-20	cluster 6	EVM0005948.2-g
EVM0006248.1-g3	3.70988e-23	1.30578	0.769	0.316	7.41975e-20	cluster 6	EVM0006248.1-g
EVM0003805.1-g2	3.79253e-23	0.970344	0.551	0.173	7.58505e-20	cluster 6	EVM0003805.1-g
EVM0014096.1-g1	3.91632e-23	1.71372	0.846	0.442	7.83265e-20	cluster 6	EVM0014096.1-g
EVM0003519.1-g2	6.04933e-23	1.26957	0.821	0.39	1.20987e-19	cluster 6	EVM0003519.1-g
EVM0005740.1-g3	8.29406e-23	1.24867	1	0.854	1.65881e-19	cluster 6	EVM0005740.1-g
EVM0003540.1-g	8.90121e-23	1.1129	0.641	0.217	1.78024e-19	cluster 6	EVM0003540.1-g
EVM0006119.1-g2	1.08343e-22	2.66448	0.782	0.375	2.16685e-19	cluster 6	EVM0006119.1-g
EVM0012771.1-g	1.09752e-22	1.94539	0.718	0.272	2.19504e-19	cluster 6	EVM0012771.1-g
EVM0010394.3-g4	1.36122e-22	1.41348	0.885	0.418	2.72243e-19	cluster 6	EVM0010394.3-g
EVM0011802.1-g1	1.6042e-22	1.19317	0.782	0.331	3.20841e-19	cluster 6	EVM0011802.1-g
EVM0012947.1-g1	1.70176e-22	2.23567	0.667	0.277	3.40353e-19	cluster 6	EVM0012947.1-g
EVM0000960.1-g4	3.10612e-22	2.1775	0.962	0.549	6.21224e-19	cluster 6	EVM0000960.1-g
EVM0011952.1-g1	3.59544e-22	3.36342	0.731	0.341	7.19088e-19	cluster 6	EVM0011952.1-g
EVM0018262.1-g1	4.00553e-22	1.57087	0.679	0.261	8.01106e-19	cluster 6	EVM0018262.1-g
EVM0006236.1-g1	4.57461e-22	1.95593	0.91	0.572	9.14923e-19	cluster 6	EVM0006236.1-g
EVM0002780.1-g	4.90464e-22	1.53667	0.615	0.181	9.80928e-19	cluster 6	EVM0002780.1-g
EVM0006852.1-g1	7.39329e-22	1.51793	0.962	0.766	1.47866e-18	cluster 6	EVM0006852.1-g
EVM0019350.1-g1	7.54105e-22	2.33204	0.718	0.3	1.50821e-18	cluster 6	EVM0019350.1-g
EVM0012222.1-g	1.10434e-21	0.399222	0.449	0.113	2.20867e-18	cluster 6	EVM0012222.1-g
EVM0004152.1-g	3.95417e-21	0.97169	0.538	0.174	7.90835e-18	cluster 6	EVM0004152.1-g
EVM0015537.1-g1	5.77523e-21	1.53897	0.667	0.287	1.15505e-17	cluster 6	EVM0015537.1-g
EVM0002321.1-g1	6.38618e-21	1.10577	0.679	0.276	1.27724e-17	cluster 6	EVM0002321.1-g
EVM0006783.1-g1	9.63165e-21	1.57043	0.936	0.624	1.92633e-17	cluster 6	EVM0006783.1-g
EVM0007166.3-g1	1.08633e-20	1.46372	0.808	0.377	2.17266e-17	cluster 6	EVM0007166.3-g
EVM0010961.2-g1	1.29173e-20	1.57476	0.692	0.299	2.58345e-17	cluster 6	EVM0010961.2-g
EVM0015227.1-g	1.36158e-20	1.50776	0.679	0.302	2.72317e-17	cluster 6	EVM0015227.1-g
EVM0013158.2-g	1.38391e-20	1.35363	0.987	0.878	2.76781e-17	cluster 6	EVM0013158.2-g
EVM0011969.1-g3	1.70557e-20	1.14376	0.692	0.273	3.41115e-17	cluster 6	EVM0011969.1-g
EVM0006794.1-g	1.83679e-20	0.940279	0.346	0.033	3.67357e-17	cluster 6	EVM0006794.1-g
EVM0004313.1-g	3.63257e-20	0.315121	0.397	0.087	7.26514e-17	cluster 6	EVM0004313.1-g
EVM0016189.1-g	3.80878e-20	1.03487	0.641	0.263	7.61755e-17	cluster 6	EVM0016189.1-g
EVM0005475.1-g3	6.11057e-20	1.88172	0.718	0.301	1.22211e-16	cluster 6	EVM0005475.1-g
EVM0018919.1-g	8.74953e-20	0.508111	0.41	0.099	1.74991e-16	cluster 6	EVM0018919.1-g
EVM0003515.1-g2	1.55161e-19	1.58227	0.769	0.353	3.10321e-16	cluster 6	EVM0003515.1-g
EVM0002594.3-g2	1.62683e-19	1.57207	0.846	0.425	3.25367e-16	cluster 6	EVM0002594.3-g
EVM0009034.1-g	1.68417e-19	1.13743	0.41	0.115	3.36835e-16	cluster 6	EVM0009034.1-g
EVM0011708.1-g2	1.73291e-19	1.89746	0.833	0.459	3.46582e-16	cluster 6	EVM0011708.1-g
EVM0012482.1-g2	2.20232e-19	1.40615	0.756	0.374	4.40463e-16	cluster 6	EVM0012482.1-g
EVM0017685.1-g2	3.72064e-19	1.79286	0.705	0.314	7.44128e-16	cluster 6	EVM0017685.1-g
EVM0008675.1-g	3.7715e-19	1.61866	0.679	0.27	7.54301e-16	cluster 6	EVM0008675.1-g
EVM0010565.1-g	4.05925e-19	1.54071	0.782	0.344	8.11849e-16	cluster 6	EVM0010565.1-g
EVM0018782.1-g	6.26265e-19	1.4745	0.744	0.349	1.25253e-15	cluster 6	EVM0018782.1-g
EVM0001887.1-g3	7.01881e-19	1.27699	0.872	0.448	1.40376e-15	cluster 6	EVM0001887.1-g
EVM0017780.1-g	7.58037e-19	1.64581	0.551	0.148	1.51607e-15	cluster 6	EVM0017780.1-g
EVM0011936.1-g2	1.01923e-18	1.23303	0.962	0.652	2.03846e-15	cluster 6	EVM0011936.1-g
EVM0002744.1-g3	1.04167e-18	1.23566	0.795	0.407	2.08334e-15	cluster 6	EVM0002744.1-g
EVM0017043.1-g1	1.22945e-18	3.16876	0.679	0.301	2.4589e-15	cluster 6	EVM0017043.1-g
EVM0018420.1-g	1.32631e-18	5.25386	0.59	0.151	2.65262e-15	cluster 6	EVM0018420.1-g
EVM0004745.1-g	1.35013e-18	2.66428	0.615	0.168	2.70027e-15	cluster 6	EVM0004745.1-g
EVM0006551.1-g2	1.50265e-18	0.971909	0.808	0.401	3.00529e-15	cluster 6	EVM0006551.1-g
EVM0015696.1-g	1.64053e-18	1.66985	0.628	0.286	3.28106e-15	cluster 6	EVM0015696.1-g
EVM0018879.1-g1	2.22434e-18	0.676695	0.462	0.129	4.44867e-15	cluster 6	EVM0018879.1-g
EVM0017281.1-g1	2.67327e-18	0.992608	0.5	0.145	5.34654e-15	cluster 6	EVM0017281.1-g
EVM0011368.1-g	4.85594e-18	1.04499	0.551	0.239	9.71188e-15	cluster 6	EVM0011368.1-g
EVM0010988.1-g2	6.97625e-18	1.88999	0.859	0.606	1.39525e-14	cluster 6	EVM0010988.1-g
EVM0009326.1-g	1.01097e-17	1.40714	0.859	0.506	2.02194e-14	cluster 6	EVM0009326.1-g
EVM0018765.1-g2	1.24695e-17	1.41402	0.949	0.732	2.49389e-14	cluster 6	EVM0018765.1-g
EVM0013907.1-g1	1.25856e-17	2.93508	0.615	0.264	2.51713e-14	cluster 6	EVM0013907.1-g
EVM0001889.1-g1	1.42631e-17	0.85226	0.654	0.296	2.85263e-14	cluster 6	EVM0001889.1-g
EVM0007360.1-g	1.65451e-17	1.27105	0.859	0.599	3.30903e-14	cluster 6	EVM0007360.1-g
EVM0003621.1-g1	2.02541e-17	0.837401	0.372	0.035	4.05083e-14	cluster 6	EVM0003621.1-g
EVM0006538.1-g	2.0791e-17	3.15905	0.731	0.424	4.15821e-14	cluster 6	EVM0006538.1-g
EVM0018622.1-g1	2.99155e-17	0.838505	0.641	0.309	5.98311e-14	cluster 6	EVM0018622.1-g
EVM0003585.1-g2	5.31454e-17	0.441853	0.538	0.2	1.06291e-13	cluster 6	EVM0003585.1-g
EVM0000341.1-g	5.92642e-17	1.67773	0.551	0.235	1.18528e-13	cluster 6	EVM0000341.1-g
EVM0005077.1-g	6.02312e-17	2.07136	0.615	0.247	1.20462e-13	cluster 6	EVM0005077.1-g
EVM0001514.1-g3	6.80446e-17	1.05235	0.795	0.421	1.36089e-13	cluster 6	EVM0001514.1-g
EVM0016578.1-g2	7.86217e-17	1.56483	0.987	0.777	1.57243e-13	cluster 6	EVM0016578.1-g
EVM0008665.1-g	9.46887e-17	0.786754	0.59	0.238	1.89377e-13	cluster 6	EVM0008665.1-g
EVM0014005.1-g	1.03255e-16	0.5967	0.5	0.187	2.0651e-13	cluster 6	EVM0014005.1-g
EVM0001290.1-g	1.04917e-16	1.42783	0.731	0.36	2.09833e-13	cluster 6	EVM0001290.1-g
EVM0002389.1-g1	1.51496e-16	2.45708	0.679	0.342	3.02992e-13	cluster 6	EVM0002389.1-g
EVM0018417.1-g3	1.68108e-16	2.00733	0.744	0.392	3.36216e-13	cluster 6	EVM0018417.1-g
EVM0008289.1-g4	2.21616e-16	1.20006	0.872	0.503	4.43231e-13	cluster 6	EVM0008289.1-g
EVM0018748.1-g2	2.86232e-16	1.04303	0.744	0.356	5.72463e-13	cluster 6	EVM0018748.1-g
EVM0013038.1-g	3.91391e-16	0.865207	0.538	0.217	7.82782e-13	cluster 6	EVM0013038.1-g
EVM0006566.1-g	4.68197e-16	0.454458	0.603	0.213	9.36394e-13	cluster 6	EVM0006566.1-g
EVM0016321.1-g	5.46472e-16	1.58202	0.603	0.296	1.09294e-12	cluster 6	EVM0016321.1-g
EVM0014458.1-g	8.8568e-16	0.946472	0.462	0.169	1.77136e-12	cluster 6	EVM0014458.1-g
EVM0005547.1-g1	9.05775e-16	1.38921	0.974	0.909	1.81155e-12	cluster 6	EVM0005547.1-g
EVM0011120.1-g	9.457e-16	0.973353	0.769	0.401	1.8914e-12	cluster 6	EVM0011120.1-g
EVM0013461.1-g3	9.68438e-16	1.18786	0.872	0.506	1.93688e-12	cluster 6	EVM0013461.1-g
EVM0008897.1-g1	1.02507e-15	0.977025	0.718	0.324	2.05014e-12	cluster 6	EVM0008897.1-g
EVM0012967.1-g	1.24018e-15	1.9245	0.615	0.239	2.48036e-12	cluster 6	EVM0012967.1-g
EVM0017896.1-g1	1.26168e-15	2.09485	0.551	0.216	2.52335e-12	cluster 6	EVM0017896.1-g
EVM0013397.1-g	1.34032e-15	1.37959	0.679	0.334	2.68065e-12	cluster 6	EVM0013397.1-g
EVM0004541.1-g1	3.82467e-15	1.38998	0.641	0.302	7.64933e-12	cluster 6	EVM0004541.1-g
EVM0016053.1-g	3.93419e-15	3.1337	0.667	0.353	7.86838e-12	cluster 6	EVM0016053.1-g
EVM0003003.1-g	4.56744e-15	3.65613	0.628	0.293	9.13489e-12	cluster 6	EVM0003003.1-g
EVM0018510.1-g2	4.68875e-15	0.788442	0.603	0.286	9.37751e-12	cluster 6	EVM0018510.1-g
EVM0017483.1-g2	5.43976e-15	0.668452	0.538	0.213	1.08795e-11	cluster 6	EVM0017483.1-g
EVM0015417.1-g	6.09924e-15	0.680265	0.564	0.248	1.21985e-11	cluster 6	EVM0015417.1-g
EVM0000690.1-g1	6.18529e-15	0.603302	0.551	0.197	1.23706e-11	cluster 6	EVM0000690.1-g
EVM0011910.1-g1	1.0224e-14	1.20408	0.654	0.293	2.0448e-11	cluster 6	EVM0011910.1-g
EVM0001481.1-g1	1.0334e-14	0.357949	0.474	0.188	2.0668e-11	cluster 6	EVM0001481.1-g
EVM0003259.1-g3	1.11491e-14	0.684874	0.731	0.385	2.22983e-11	cluster 6	EVM0003259.1-g
EVM0009835.1-g	1.17724e-14	1.11176	0.641	0.313	2.35449e-11	cluster 6	EVM0009835.1-g
EVM0003464.1-g1	1.80182e-14	1.64532	0.718	0.374	3.60365e-11	cluster 6	EVM0003464.1-g
EVM0000607.1-g1	1.85652e-14	0.381034	0.513	0.191	3.71303e-11	cluster 6	EVM0000607.1-g
EVM0014322.1-g	2.23905e-14	0.938093	0.603	0.308	4.47811e-11	cluster 6	EVM0014322.1-g
EVM0005109.1-g	2.35389e-14	4.20132	0.654	0.321	4.70777e-11	cluster 6	EVM0005109.1-g
EVM0011422.1-g	2.47076e-14	0.684272	0.551	0.266	4.94151e-11	cluster 6	EVM0011422.1-g
EVM0018807.1-g3	3.31205e-14	1.1495	0.833	0.499	6.62409e-11	cluster 6	EVM0018807.1-g
EVM0004926.1-g	3.50991e-14	1.66775	0.641	0.338	7.01981e-11	cluster 6	EVM0004926.1-g
EVM0010164.1-g1	4.53919e-14	0.753163	0.513	0.227	9.07837e-11	cluster 6	EVM0010164.1-g
EVM0000981.1-g3	4.56391e-14	1.27264	0.692	0.377	9.12782e-11	cluster 6	EVM0000981.1-g
EVM0005533.1-g1	5.52718e-14	0.845156	0.654	0.339	1.10544e-10	cluster 6	EVM0005533.1-g
EVM0001458.1-g1	6.38841e-14	0.305985	0.308	0.065	1.27768e-10	cluster 6	EVM0001458.1-g
EVM0013479.1-g	6.91661e-14	4.00275	0.641	0.331	1.38332e-10	cluster 6	EVM0013479.1-g
EVM0003577.1-g1	7.12429e-14	1.34632	0.718	0.38	1.42486e-10	cluster 6	EVM0003577.1-g
EVM0001091.1-g2	9.04153e-14	1.08442	0.782	0.45	1.80831e-10	cluster 6	EVM0001091.1-g
EVM0001351.1-g	1.12163e-13	1.68033	0.641	0.352	2.24327e-10	cluster 6	EVM0001351.1-g
EVM0013949.1-g1	1.98859e-13	2.03482	0.577	0.278	3.97719e-10	cluster 6	EVM0013949.1-g
EVM0016209.1-g	2.02332e-13	1.64552	0.641	0.315	4.04663e-10	cluster 6	EVM0016209.1-g
EVM0013322.1-g	2.30798e-13	0.397386	0.538	0.244	4.61595e-10	cluster 6	EVM0013322.1-g
EVM0011733.1-g1	2.44188e-13	0.377496	0.462	0.169	4.88376e-10	cluster 6	EVM0011733.1-g
EVM0017594.1-g1	2.62866e-13	1.19959	0.564	0.24	5.25733e-10	cluster 6	EVM0017594.1-g
EVM0010208.1-g	3.29791e-13	1.41225	0.628	0.268	6.59582e-10	cluster 6	EVM0010208.1-g
EVM0011244.1-g2	3.38636e-13	0.737395	0.551	0.264	6.77272e-10	cluster 6	EVM0011244.1-g
EVM0006418.1-g	4.38927e-13	0.308575	0.462	0.2	8.77853e-10	cluster 6	EVM0006418.1-g
EVM0001792.1-g2	4.79528e-13	1.08063	0.782	0.441	9.59056e-10	cluster 6	EVM0001792.1-g
EVM0018177.1-g2	5.83038e-13	0.833205	0.641	0.312	1.16608e-09	cluster 6	EVM0018177.1-g
EVM0019184.1-g1	8.05648e-13	0.735514	0.59	0.294	1.6113e-09	cluster 6	EVM0019184.1-g
EVM0008703.1-g	8.14546e-13	0.787959	0.615	0.321	1.62909e-09	cluster 6	EVM0008703.1-g
EVM0002894.1-g2	1.00754e-12	0.893511	0.846	0.485	2.01507e-09	cluster 6	EVM0002894.1-g
EVM0002187.1-g	1.13994e-12	0.718095	0.5	0.22	2.27987e-09	cluster 6	EVM0002187.1-g
EVM0010102.1-g	1.34594e-12	2.11418	0.628	0.337	2.69189e-09	cluster 6	EVM0010102.1-g
EVM0016894.1-g1	1.57385e-12	1.05602	0.936	0.763	3.14769e-09	cluster 6	EVM0016894.1-g
EVM0013457.1-g1	1.71934e-12	0.8154	0.808	0.463	3.43869e-09	cluster 6	EVM0013457.1-g
EVM0002712.1-g	1.82092e-12	0.648955	0.564	0.279	3.64184e-09	cluster 6	EVM0002712.1-g
EVM0008786.1-g1	2.18158e-12	0.738246	0.987	0.936	4.36317e-09	cluster 6	EVM0008786.1-g
EVM0006007.1-g1	2.25237e-12	0.432779	0.462	0.184	4.50473e-09	cluster 6	EVM0006007.1-g
EVM0009014.1-g2	3.22129e-12	0.607775	0.654	0.346	6.44258e-09	cluster 6	EVM0009014.1-g
EVM0001980.1-g2	3.69236e-12	0.837956	0.654	0.347	7.38472e-09	cluster 6	EVM0001980.1-g
EVM0012152.1-g1	4.6752e-12	0.368801	0.474	0.208	9.35041e-09	cluster 6	EVM0012152.1-g
EVM0011449.1-g2	4.7023e-12	1.15782	0.795	0.48	9.4046e-09	cluster 6	EVM0011449.1-g
EVM0004253.1-g	4.72443e-12	1.08537	0.615	0.308	9.44887e-09	cluster 6	EVM0004253.1-g
EVM0014070.1-g1	5.47824e-12	0.285295	0.385	0.133	1.09565e-08	cluster 6	EVM0014070.1-g
EVM0013233.1-g	7.29064e-12	1.92387	0.487	0.178	1.45813e-08	cluster 6	EVM0013233.1-g
EVM0011337.1-g1	7.33912e-12	1.4353	0.551	0.27	1.46782e-08	cluster 6	EVM0011337.1-g
EVM0003035.1-g1	7.45011e-12	1.73059	0.59	0.293	1.49002e-08	cluster 6	EVM0003035.1-g
EVM0006425.1-g	7.8165e-12	0.264327	0.423	0.166	1.5633e-08	cluster 6	EVM0006425.1-g
EVM0010402.1-g	9.14533e-12	1.06079	0.5	0.176	1.82907e-08	cluster 6	EVM0010402.1-g
EVM0008028.1-g2	1.03614e-11	0.970957	0.718	0.387	2.07227e-08	cluster 6	EVM0008028.1-g
EVM0004979.1-g1	1.10782e-11	0.789494	0.885	0.529	2.21564e-08	cluster 6	EVM0004979.1-g
EVM0018527.1-g2	1.25381e-11	0.346987	0.692	0.348	2.50763e-08	cluster 6	EVM0018527.1-g
EVM0003121.1-g1	1.32641e-11	1.26759	0.526	0.205	2.65281e-08	cluster 6	EVM0003121.1-g
EVM0013637.1-g3	1.32917e-11	0.600421	0.833	0.438	2.65833e-08	cluster 6	EVM0013637.1-g
EVM0013133.1-g1	1.54e-11	0.834662	0.5	0.235	3.08e-08	cluster 6	EVM0013133.1-g
EVM0005739.1-g3	1.70227e-11	1.1112	0.872	0.547	3.40455e-08	cluster 6	EVM0005739.1-g
EVM0009996.1-g	1.71941e-11	0.4403	0.449	0.206	3.43881e-08	cluster 6	EVM0009996.1-g
EVM0002295.1-g2	1.81797e-11	0.591783	0.564	0.272	3.63595e-08	cluster 6	EVM0002295.1-g
EVM0002214.1-g	2.31215e-11	1.99633	0.526	0.171	4.62429e-08	cluster 6	EVM0002214.1-g
EVM0019322.1-g1	2.38414e-11	1.31149	0.513	0.209	4.76827e-08	cluster 6	EVM0019322.1-g
EVM0016646.1-g2	2.41273e-11	0.594341	0.705	0.36	4.82545e-08	cluster 6	EVM0016646.1-g
EVM0008836.1-g2	3.33846e-11	0.693289	0.769	0.437	6.67692e-08	cluster 6	EVM0008836.1-g
EVM0017783.1-g1	3.52221e-11	0.939473	0.474	0.186	7.04443e-08	cluster 6	EVM0017783.1-g
EVM0008331.1-g1	3.93586e-11	0.966901	0.846	0.555	7.87172e-08	cluster 6	EVM0008331.1-g
EVM0010214.1-g1	5.78776e-11	0.441039	0.577	0.273	1.15755e-07	cluster 6	EVM0010214.1-g
EVM0009440.1-g3	6.90902e-11	1.04702	0.679	0.379	1.3818e-07	cluster 6	EVM0009440.1-g
EVM0003174.1-g2	7.12212e-11	0.722903	0.718	0.401	1.42442e-07	cluster 6	EVM0003174.1-g
EVM0001021.1-g1	7.48734e-11	1.11233	0.628	0.323	1.49747e-07	cluster 6	EVM0001021.1-g
EVM0016176.1-g1	1.05894e-10	1.12679	0.59	0.32	2.11789e-07	cluster 6	EVM0016176.1-g
EVM0009117.1-g1	1.06128e-10	0.617455	0.423	0.137	2.12256e-07	cluster 6	EVM0009117.1-g
EVM0003409.1-g	1.08941e-10	0.321663	0.423	0.186	2.17881e-07	cluster 6	EVM0003409.1-g
EVM0012195.1-g	1.12259e-10	0.305368	0.487	0.254	2.24518e-07	cluster 6	EVM0012195.1-g
EVM0012272.1-g	1.12409e-10	0.733529	0.526	0.27	2.24818e-07	cluster 6	EVM0012272.1-g
EVM0018343.1-g2	1.58398e-10	0.689154	0.513	0.253	3.16795e-07	cluster 6	EVM0018343.1-g
EVM0010664.1-g	1.70364e-10	0.619694	0.487	0.215	3.40728e-07	cluster 6	EVM0010664.1-g
EVM0016378.1-g	1.77202e-10	0.323384	0.423	0.184	3.54403e-07	cluster 6	EVM0016378.1-g
EVM0018215.1-g	1.90918e-10	1.49756	0.59	0.317	3.81836e-07	cluster 6	EVM0018215.1-g
EVM0008081.1-g1	2.10528e-10	1.17457	0.731	0.448	4.21057e-07	cluster 6	EVM0008081.1-g
EVM0013754.1-g	3.20433e-10	0.462354	0.538	0.283	6.40865e-07	cluster 6	EVM0013754.1-g
EVM0017907.1-g1	3.94891e-10	0.96416	0.679	0.371	7.89782e-07	cluster 6	EVM0017907.1-g
EVM0000661.1-g1	4.30298e-10	0.886681	0.833	0.536	8.60595e-07	cluster 6	EVM0000661.1-g
EVM0016296.1-g	5.52718e-10	0.772199	0.654	0.385	1.10544e-06	cluster 6	EVM0016296.1-g
EVM0015558.1-g1	6.7414e-10	0.539981	0.705	0.405	1.34828e-06	cluster 6	EVM0015558.1-g
EVM0005668.1-g1	7.11122e-10	1.1644	0.795	0.549	1.42224e-06	cluster 6	EVM0005668.1-g
EVM0018434.1-g3	7.1268e-10	1.26882	0.667	0.384	1.42536e-06	cluster 6	EVM0018434.1-g
EVM0012602.1-g1	7.4054e-10	1.36432	0.692	0.435	1.48108e-06	cluster 6	EVM0012602.1-g
EVM0014439.1-g2	7.60324e-10	0.469507	0.577	0.314	1.52065e-06	cluster 6	EVM0014439.1-g
EVM0001627.1-g	8.87742e-10	0.284856	0.487	0.251	1.77548e-06	cluster 6	EVM0001627.1-g
EVM0010180.1-g2	9.4763e-10	1.16277	0.538	0.273	1.89526e-06	cluster 6	EVM0010180.1-g
EVM0013203.1-g2	1.33198e-09	0.898517	0.615	0.309	2.66395e-06	cluster 6	EVM0013203.1-g
EVM0004108.1-g1	1.53386e-09	0.704696	0.641	0.316	3.06771e-06	cluster 6	EVM0004108.1-g
EVM0005817.1-g	1.70214e-09	0.874305	0.769	0.458	3.40428e-06	cluster 6	EVM0005817.1-g
EVM0000467.1-g2	1.70632e-09	0.479785	0.564	0.302	3.41265e-06	cluster 6	EVM0000467.1-g
EVM0007940.1-g	1.70802e-09	1.7273	0.526	0.259	3.41605e-06	cluster 6	EVM0007940.1-g
EVM0002625.3-g	1.86085e-09	0.513278	0.987	0.907	3.72171e-06	cluster 6	EVM0002625.3-g
EVM0009596.1-g1	2.28873e-09	0.635892	0.782	0.477	4.57746e-06	cluster 6	EVM0009596.1-g
EVM0007625.1-g	2.3785e-09	0.26201	0.436	0.225	4.75699e-06	cluster 6	EVM0007625.1-g
EVM0002968.1-g	2.66238e-09	1.86249	0.513	0.244	5.32477e-06	cluster 6	EVM0002968.1-g
EVM0007913.1-g1	2.75965e-09	1.27062	0.654	0.354	5.5193e-06	cluster 6	EVM0007913.1-g
EVM0014229.1-g2	2.96742e-09	0.51217	0.731	0.425	5.93485e-06	cluster 6	EVM0014229.1-g
EVM0007953.1-g	3.19908e-09	0.474277	0.551	0.278	6.39816e-06	cluster 6	EVM0007953.1-g
EVM0005074.1-g1	3.21573e-09	1.50122	0.564	0.29	6.43146e-06	cluster 6	EVM0005074.1-g
EVM0000540.1-g	3.23738e-09	0.78477	0.487	0.199	6.47476e-06	cluster 6	EVM0000540.1-g
EVM0005373.1-g	3.67767e-09	0.411262	0.474	0.228	7.35534e-06	cluster 6	EVM0005373.1-g
EVM0000441.1-g2	3.84565e-09	0.43555	0.538	0.243	7.69129e-06	cluster 6	EVM0000441.1-g
EVM0018602.1-g1	4.08909e-09	1.30835	0.526	0.229	8.17818e-06	cluster 6	EVM0018602.1-g
EVM0009462.1-g1	4.90241e-09	0.484558	0.526	0.288	9.80483e-06	cluster 6	EVM0009462.1-g
EVM0015940.1-g	4.97778e-09	1.15878	0.731	0.441	9.95557e-06	cluster 6	EVM0015940.1-g
EVM0007096.1-g2	5.61532e-09	0.488758	0.769	0.471	1.12306e-05	cluster 6	EVM0007096.1-g
EVM0006446.2-g1	5.66317e-09	0.464731	0.551	0.298	1.13263e-05	cluster 6	EVM0006446.2-g
EVM0011790.1-g	5.85853e-09	0.548334	0.462	0.249	1.17171e-05	cluster 6	EVM0011790.1-g
EVM0009511.1-g	6.07927e-09	0.259559	0.538	0.307	1.21585e-05	cluster 6	EVM0009511.1-g
EVM0006005.1-g3	6.3847e-09	0.731737	0.718	0.419	1.27694e-05	cluster 6	EVM0006005.1-g
EVM0012146.1-g	6.68465e-09	0.282617	0.526	0.283	1.33693e-05	cluster 6	EVM0012146.1-g
EVM0000815.1-g2	7.32736e-09	1.70289	0.615	0.348	1.46547e-05	cluster 6	EVM0000815.1-g
EVM0007758.1-g	7.90437e-09	1.95093	0.564	0.308	1.58087e-05	cluster 6	EVM0007758.1-g
EVM0016952.1-g	8.26571e-09	0.310097	0.551	0.283	1.65314e-05	cluster 6	EVM0016952.1-g
EVM0019084.1-g3	8.76143e-09	0.848965	0.923	0.72	1.75229e-05	cluster 6	EVM0019084.1-g
EVM0015750.1-g	9.24094e-09	0.915077	0.436	0.226	1.84819e-05	cluster 6	EVM0015750.1-g
EVM0003434.1-g2	1.06681e-08	0.763194	0.654	0.372	2.13362e-05	cluster 6	EVM0003434.1-g
EVM0014319.1-g1	1.12916e-08	0.602299	0.346	0.049	2.25832e-05	cluster 6	EVM0014319.1-g
EVM0015717.1-g1	1.17801e-08	0.336748	0.59	0.352	2.35602e-05	cluster 6	EVM0015717.1-g
EVM0005025.1-g3	1.74667e-08	0.446287	0.756	0.462	3.49334e-05	cluster 6	EVM0005025.1-g
EVM0002659.1-g	1.95072e-08	0.268576	0.462	0.253	3.90144e-05	cluster 6	EVM0002659.1-g
EVM0008767.1-g1	2.06661e-08	0.63577	0.474	0.263	4.13321e-05	cluster 6	EVM0008767.1-g
EVM0007731.1-g2	3.24414e-08	0.316581	0.59	0.33	6.48828e-05	cluster 6	EVM0007731.1-g
EVM0019317.1-g1	4.98144e-08	0.399994	0.679	0.379	9.96288e-05	cluster 6	EVM0019317.1-g
EVM0009023.1-g	5.16095e-08	0.281956	0.141	0.278	0.000103219	cluster 6	EVM0009023.1-g
EVM0004007.1-g1	5.18295e-08	0.633153	0.449	0.241	0.000103659	cluster 6	EVM0004007.1-g
EVM0003562.2-g1	5.4074e-08	0.802184	0.731	0.441	0.000108148	cluster 6	EVM0003562.2-g
EVM0012448.1-g	7.00831e-08	0.25082	0.372	0.162	0.000140166	cluster 6	EVM0012448.1-g
EVM0010900.1-g1	7.13936e-08	0.278976	0.487	0.264	0.000142787	cluster 6	EVM0010900.1-g
EVM0003967.1-g1	8.51125e-08	0.908255	0.487	0.24	0.000170225	cluster 6	EVM0003967.1-g
EVM0016782.1-g2	8.71675e-08	0.876344	0.449	0.182	0.000174335	cluster 6	EVM0016782.1-g
EVM0006145.1-g4	9.19074e-08	0.459128	0.923	0.69	0.000183815	cluster 6	EVM0006145.1-g
EVM0005693.1-g1	1.01455e-07	0.473775	0.564	0.294	0.000202911	cluster 6	EVM0005693.1-g
EVM0013215.1-g4	1.05227e-07	0.606614	0.564	0.314	0.000210453	cluster 6	EVM0013215.1-g
EVM0015471.1-g1	1.3131e-07	0.904634	0.449	0.161	0.000262621	cluster 6	EVM0015471.1-g
EVM0016618.1-g2	1.66134e-07	0.952192	0.551	0.288	0.000332268	cluster 6	EVM0016618.1-g
EVM0017405.1-g	1.80194e-07	0.73538	0.449	0.199	0.000360389	cluster 6	EVM0017405.1-g
EVM0014504.1-g3	2.72586e-07	0.445478	0.808	0.499	0.000545172	cluster 6	EVM0014504.1-g
EVM0003430.1-g3	2.92689e-07	0.282223	0.551	0.316	0.000585378	cluster 6	EVM0003430.1-g
EVM0018838.1-g	3.40525e-07	1.04292	0.936	0.921	0.00068105	cluster 6	EVM0018838.1-g
EVM0000528.1-g1	3.46808e-07	0.424926	0.667	0.409	0.000693615	cluster 6	EVM0000528.1-g
EVM0009912.1-g	3.49676e-07	2.3366	0.423	0.157	0.000699352	cluster 6	EVM0009912.1-g
EVM0005072.1-g	3.63033e-07	1.47722	0.474	0.194	0.000726067	cluster 6	EVM0005072.1-g
EVM0005021.1-g	4.0212e-07	0.53813	0.397	0.217	0.000804241	cluster 6	EVM0005021.1-g
EVM0015190.1-g2	4.62282e-07	0.800861	0.769	0.52	0.000924564	cluster 6	EVM0015190.1-g
EVM0008948.1-g1	4.66832e-07	0.251461	0.564	0.312	0.000933663	cluster 6	EVM0008948.1-g
EVM0008253.1-g1	5.18018e-07	0.305254	0.603	0.374	0.00103604	cluster 6	EVM0008253.1-g
EVM0002312.1-g	5.85149e-07	1.45682	0.538	0.313	0.0011703	cluster 6	EVM0002312.1-g
EVM0003991.1-g1	5.88105e-07	0.349978	1	0.966	0.00117621	cluster 6	EVM0003991.1-g
EVM0011513.1-g1	6.56155e-07	0.456898	0.538	0.325	0.00131231	cluster 6	EVM0011513.1-g
EVM0018235.1-g	6.73635e-07	0.483229	0.385	0.182	0.00134727	cluster 6	EVM0018235.1-g
EVM0007734.1-g2	8.93711e-07	0.273139	0.641	0.388	0.00178742	cluster 6	EVM0007734.1-g
EVM0018113.1-g2	1.03524e-06	0.676075	0.551	0.296	0.00207048	cluster 6	EVM0018113.1-g
EVM0003706.1-g	1.10306e-06	0.255167	0.41	0.231	0.00220611	cluster 6	EVM0003706.1-g
EVM0001197.1-g2	1.14056e-06	0.673357	0.679	0.418	0.00228113	cluster 6	EVM0001197.1-g
EVM0004947.1-g	1.52493e-06	0.858382	0.731	0.479	0.00304985	cluster 6	EVM0004947.1-g
EVM0006829.1-g2	1.54638e-06	0.64278	0.667	0.397	0.00309277	cluster 6	EVM0006829.1-g
EVM0011997.1-g3	1.56162e-06	0.65892	0.615	0.36	0.00312323	cluster 6	EVM0011997.1-g
EVM0005936.1-g	1.81884e-06	1.24887	0.526	0.28	0.00363768	cluster 6	EVM0005936.1-g
EVM0000147.1-g	1.84611e-06	0.6062	0.346	0.114	0.00369222	cluster 6	EVM0000147.1-g
EVM0019642.1-g3	1.85164e-06	0.441744	0.679	0.435	0.00370328	cluster 6	EVM0019642.1-g
EVM0016242.2-g3	1.86343e-06	1.10714	0.564	0.323	0.00372685	cluster 6	EVM0016242.2-g
EVM0007990.1-g2	2.07706e-06	0.798696	0.513	0.284	0.00415413	cluster 6	EVM0007990.1-g
EVM0007453.1-g1	2.1682e-06	0.510541	0.808	0.527	0.00433639	cluster 6	EVM0007453.1-g
EVM0003725.1-g	2.91205e-06	0.576866	1	0.927	0.0058241	cluster 6	EVM0003725.1-g
EVM0005388.1-g1	2.93513e-06	0.65409	0.513	0.284	0.00587026	cluster 6	EVM0005388.1-g
EVM0012092.2-g3	4.26007e-06	0.41135	0.885	0.648	0.00852015	cluster 6	EVM0012092.2-g
EVM0011764.1-g2	6.50363e-06	0.843012	0.513	0.296	0.0130073	cluster 6	EVM0011764.1-g
EVM0014446.1-g	7.83421e-06	0.342965	0.5	0.29	0.0156684	cluster 6	EVM0014446.1-g
EVM0001065.1-g	7.9698e-06	0.482049	0.462	0.301	0.0159396	cluster 6	EVM0001065.1-g
EVM0013340.1-g1	1.30284e-05	0.687118	0.923	0.699	0.0260568	cluster 6	EVM0013340.1-g
EVM0015333.1-g	1.30685e-05	0.741407	0.41	0.265	0.0261369	cluster 6	EVM0015333.1-g
EVM0015629.1-g2	1.43844e-05	1.26575	0.615	0.426	0.0287688	cluster 6	EVM0015629.1-g
EVM0006324.1-g3	1.44761e-05	0.478487	0.718	0.504	0.0289521	cluster 6	EVM0006324.1-g
EVM0014178.1-g2	1.60723e-05	0.434575	0.769	0.528	0.0321446	cluster 6	EVM0014178.1-g
EVM0006076.1-g	1.77614e-05	1.0006	0.346	0.126	0.0355227	cluster 6	EVM0006076.1-g
EVM0008235.1-g2	2.60609e-05	0.322545	0.487	0.299	0.0521219	cluster 6	EVM0008235.1-g
EVM0000018.1-g2	2.6767e-05	0.370667	0.936	0.749	0.0535339	cluster 6	EVM0000018.1-g
EVM0012037.1-g3	2.88409e-05	0.48878	0.756	0.489	0.0576818	cluster 6	EVM0012037.1-g
EVM0006129.1-g2	3.70259e-05	0.685862	0.718	0.448	0.0740518	cluster 6	EVM0006129.1-g
EVM0016868.1-g	6.50897e-05	0.288102	0.538	0.314	0.130179	cluster 6	EVM0016868.1-g
EVM0003919.1-g	7.20001e-05	1.6663	0.474	0.232	0.144	cluster 6	EVM0003919.1-g
EVM0004131.1-g1	7.52911e-05	0.260685	0.192	0.267	0.150582	cluster 6	EVM0004131.1-g
EVM0015032.1-g	8.52866e-05	0.300593	0.41	0.239	0.170573	cluster 6	EVM0015032.1-g
EVM0003649.1-g2	9.6976e-05	0.339334	0.449	0.255	0.193952	cluster 6	EVM0003649.1-g
EVM0011472.1-g2	9.88226e-05	0.355031	0.897	0.795	0.197645	cluster 6	EVM0011472.1-g
EVM0016919.1-g2	0.00018671	0.570565	0.449	0.259	0.37342	cluster 6	EVM0016919.1-g
EVM0013041.1-g	0.000197596	0.279418	0.385	0.218	0.395192	cluster 6	EVM0013041.1-g
EVM0012193.1-g2	0.000203968	0.308274	0.692	0.462	0.407937	cluster 6	EVM0012193.1-g
EVM0005519.1-g	0.000248104	0.494137	0.897	0.779	0.496208	cluster 6	EVM0005519.1-g
EVM0019353.1-g	0.00034133	1.01608	0.41	0.198	0.682661	cluster 6	EVM0019353.1-g
EVM0013482.1-g1	0.000453539	1.33039	0.526	0.341	0.907079	cluster 6	EVM0013482.1-g
EVM0018062.1-g1	0.000617767	0.472977	0.397	0.221	1	cluster 6	EVM0018062.1-g
EVM0006821.1-g1	0.000639141	0.337226	0.859	0.651	1	cluster 6	EVM0006821.1-g
EVM0002256.1-g3	0.000652162	0.377995	0.897	0.673	1	cluster 6	EVM0002256.1-g
EVM0001147.1-g	0.000830333	0.517675	0.423	0.252	1	cluster 6	EVM0001147.1-g
EVM0018126.1-g1	0.00091607	0.715528	0.218	0.255	1	cluster 6	EVM0018126.1-g
EVM0012183.1-g1	0.000970561	0.313476	0.41	0.246	1	cluster 6	EVM0012183.1-g
EVM0003102.1-g	0.00111038	0.808435	0.423	0.275	1	cluster 6	EVM0003102.1-g
EVM0014459.1-g2	0.00120997	0.792737	0.564	0.378	1	cluster 6	EVM0014459.1-g
EVM0018141.1-g1	0.00164686	0.341945	0.41	0.225	1	cluster 6	EVM0018141.1-g
EVM0002484.2-g3	0.00169049	1.39606	0.423	0.254	1	cluster 6	EVM0002484.2-g
EVM0016599.1-g1	0.00188487	0.652664	0.436	0.279	1	cluster 6	EVM0016599.1-g
EVM0012834.1-g	0.00233398	0.305327	0.538	0.372	1	cluster 6	EVM0012834.1-g
EVM0002278.2-g1	0.00240908	0.343459	0.5	0.336	1	cluster 6	EVM0002278.2-g
EVM0012033.1-g1	0.00305061	0.496856	0.449	0.278	1	cluster 6	EVM0012033.1-g
EVM0007349.1-g	0.00361084	1.07334	0.487	0.304	1	cluster 6	EVM0007349.1-g
EVM0011868.1-g	0.00396419	0.838955	0.436	0.291	1	cluster 6	EVM0011868.1-g
EVM0008731.1-g1	0.00397583	0.886159	0.423	0.25	1	cluster 6	EVM0008731.1-g
EVM0008679.1-g2	0.00422234	0.383891	0.205	0.26	1	cluster 6	EVM0008679.1-g
EVM0002750.1-g1	0.00442656	0.987054	0.423	0.244	1	cluster 6	EVM0002750.1-g
EVM0009606.1-g1	0.00446728	0.807625	0.538	0.387	1	cluster 6	EVM0009606.1-g
EVM0007133.1-g	0.00457572	0.872741	0.423	0.232	1	cluster 6	EVM0007133.1-g
EVM0017691.1-g	0.00494281	0.283208	0.397	0.254	1	cluster 6	EVM0017691.1-g
EVM0013499.1-g2	0.00596687	0.27493	0.692	0.524	1	cluster 6	EVM0013499.1-g
EVM0003243.1-g1	0.00626418	0.378867	0.372	0.228	1	cluster 6	EVM0003243.1-g
EVM0003954.1-g1	0.00660799	0.518859	0.449	0.292	1	cluster 6	EVM0003954.1-g
EVM0009962.1-g1	0.00776847	0.406451	0.974	0.896	1	cluster 6	EVM0009962.1-g
EVM0019334.1-g3	0.00796626	0.344726	0.462	0.253	1	cluster 6	EVM0019334.1-g
EVM0001959.1-g1	0.00977925	0.934825	0.321	0.073	1	cluster 6	EVM0001959.1-g
EVM0001959.1-g2	1.31449e-39	1.61075	0.634	0.073	2.62899e-36	cluster 7	EVM0001959.1-g
EVM0014406.1-g	1.37534e-26	1.7447	0.659	0.138	2.75068e-23	cluster 7	EVM0014406.1-g
EVM0008690.1-g2	4.44516e-26	4.66404	0.976	0.48	8.89032e-23	cluster 7	EVM0008690.1-g
EVM0002600.1-g1	6.37686e-23	2.41629	0.805	0.265	1.27537e-19	cluster 7	EVM0002600.1-g
EVM0005198.1-g1	7.40923e-23	4.55032	0.902	0.376	1.48185e-19	cluster 7	EVM0005198.1-g
EVM0010904.1-g	9.96884e-22	1.33204	0.61	0.127	1.99377e-18	cluster 7	EVM0010904.1-g
EVM0006960.1-g2	1.16109e-21	1.67116	0.561	0.091	2.32219e-18	cluster 7	EVM0006960.1-g
EVM0009942.1-g3	6.39416e-20	1.95546	0.902	0.323	1.27883e-16	cluster 7	EVM0009942.1-g
EVM0001541.1-g1	9.8041e-19	0.736056	0.488	0.095	1.96082e-15	cluster 7	EVM0001541.1-g
EVM0017594.1-g2	1.62951e-17	2.39125	0.707	0.241	3.25902e-14	cluster 7	EVM0017594.1-g
EVM0012228.1-g3	4.1437e-17	2.70434	0.878	0.484	8.2874e-14	cluster 7	EVM0012228.1-g
EVM0013203.1-g3	2.00982e-16	2.02523	0.829	0.309	4.01964e-13	cluster 7	EVM0013203.1-g
EVM0016857.1-g2	1.17747e-15	0.73968	0.512	0.125	2.35493e-12	cluster 7	EVM0016857.1-g
EVM0009382.1-g4	2.93264e-15	1.54285	1	0.62	5.86528e-12	cluster 7	EVM0009382.1-g
EVM0007071.1-g	3.62277e-15	0.297964	0.439	0.09	7.24555e-12	cluster 7	EVM0007071.1-g
EVM0012922.1-g1	3.96612e-15	1.32146	0.61	0.189	7.93223e-12	cluster 7	EVM0012922.1-g
EVM0009645.1-g3	8.2802e-15	2.18106	0.805	0.293	1.65604e-11	cluster 7	EVM0009645.1-g
EVM0001887.1-g4	2.08843e-14	1.81239	0.902	0.451	4.17686e-11	cluster 7	EVM0001887.1-g
EVM0002922.1-g	3.6252e-14	0.259117	0.415	0.091	7.25039e-11	cluster 7	EVM0002922.1-g
EVM0009932.1-g2	5.33073e-14	1.46977	0.585	0.167	1.06615e-10	cluster 7	EVM0009932.1-g
EVM0008275.1-g	5.35617e-14	0.268117	0.415	0.089	1.07123e-10	cluster 7	EVM0008275.1-g
EVM0005079.1-g1	7.30281e-14	1.95146	0.634	0.224	1.46056e-10	cluster 7	EVM0005079.1-g
EVM0007072.1-g3	7.42395e-14	2.10226	0.878	0.493	1.48479e-10	cluster 7	EVM0007072.1-g
EVM0013504.1-g	7.96904e-14	0.263689	0.439	0.105	1.59381e-10	cluster 7	EVM0013504.1-g
EVM0017211.1-g	9.04894e-14	0.404238	0.341	0.028	1.80979e-10	cluster 7	EVM0017211.1-g
EVM0004139.1-g1	1.1504e-13	1.05911	0.61	0.224	2.3008e-10	cluster 7	EVM0004139.1-g
EVM0000861.1-g1	1.37433e-13	0.483175	0.488	0.108	2.74867e-10	cluster 7	EVM0000861.1-g
EVM0006005.1-g4	2.02776e-13	2.14022	0.829	0.421	4.05552e-10	cluster 7	EVM0006005.1-g
EVM0012152.1-g2	3.3626e-13	1.78744	0.61	0.209	6.72519e-10	cluster 7	EVM0012152.1-g
EVM0010139.1-g3	8.39848e-13	1.48925	0.902	0.439	1.6797e-09	cluster 7	EVM0010139.1-g
EVM0012845.1-g3	9.04404e-13	1.40489	0.902	0.414	1.80881e-09	cluster 7	EVM0012845.1-g
EVM0010994.1-g	1.20308e-12	0.637369	0.488	0.141	2.40616e-09	cluster 7	EVM0010994.1-g
EVM0010467.1-g2	1.60763e-12	1.05908	0.805	0.297	3.21526e-09	cluster 7	EVM0010467.1-g
EVM0018207.1-g1	1.73237e-12	1.52132	0.61	0.222	3.46474e-09	cluster 7	EVM0018207.1-g
EVM0010604.1-g	2.3513e-12	0.296701	0.415	0.081	4.70261e-09	cluster 7	EVM0010604.1-g
EVM0009416.1-g1	1.36399e-11	2.42379	0.707	0.328	2.72797e-08	cluster 7	EVM0009416.1-g
EVM0011997.1-g4	1.87111e-11	1.6188	0.732	0.361	3.74222e-08	cluster 7	EVM0011997.1-g
EVM0017950.1-g2	2.25605e-11	1.63062	0.902	0.499	4.5121e-08	cluster 7	EVM0017950.1-g
EVM0006295.1-g	4.38957e-11	0.360853	0.415	0.069	8.77914e-08	cluster 7	EVM0006295.1-g
EVM0003577.1-g2	8.97655e-11	3.06468	0.732	0.382	1.79531e-07	cluster 7	EVM0003577.1-g
EVM0009835.1-g1	1.0496e-10	1.37393	0.659	0.316	2.0992e-07	cluster 7	EVM0009835.1-g
EVM0001998.1-g	1.55301e-10	0.313597	0.415	0.118	3.10601e-07	cluster 7	EVM0001998.1-g
EVM0002339.1-g1	2.38793e-10	1.53319	0.659	0.309	4.77586e-07	cluster 7	EVM0002339.1-g
EVM0017514.1-g	3.4535e-10	0.771878	0.512	0.175	6.90699e-07	cluster 7	EVM0017514.1-g
EVM0006248.1-g4	6.8233e-10	1.10304	0.707	0.32	1.36466e-06	cluster 7	EVM0006248.1-g
EVM0004644.1-g	1.47779e-09	0.428873	0.415	0.12	2.95558e-06	cluster 7	EVM0004644.1-g
EVM0000731.1-g1	1.57631e-09	1.61666	0.561	0.214	3.15261e-06	cluster 7	EVM0000731.1-g
EVM0013092.1-g3	2.8863e-09	1.15329	0.902	0.575	5.77259e-06	cluster 7	EVM0013092.1-g
EVM0000656.1-g	2.97953e-09	0.756177	0.488	0.146	5.95905e-06	cluster 7	EVM0000656.1-g
EVM0002378.1-g	3.34533e-09	0.399457	0.463	0.163	6.69067e-06	cluster 7	EVM0002378.1-g
EVM0009117.1-g2	3.44153e-09	0.299522	0.439	0.139	6.88305e-06	cluster 7	EVM0009117.1-g
EVM0000121.1-g	3.48088e-09	0.847737	0.537	0.219	6.96176e-06	cluster 7	EVM0000121.1-g
EVM0010163.1-g2	3.81068e-09	1.2198	0.683	0.343	7.62136e-06	cluster 7	EVM0010163.1-g
EVM0000682.1-g4	7.11981e-09	1.63009	0.732	0.377	1.42396e-05	cluster 7	EVM0000682.1-g
EVM0014915.1-g3	9.86842e-09	1.28251	0.878	0.528	1.97368e-05	cluster 7	EVM0014915.1-g
EVM0006680.1-g4	1.30473e-08	1.90168	0.756	0.388	2.60947e-05	cluster 7	EVM0006680.1-g
EVM0009299.1-g	1.32178e-08	1.57452	0.829	0.511	2.64356e-05	cluster 7	EVM0009299.1-g
EVM0001091.1-g3	1.44641e-08	1.10991	0.805	0.452	2.89282e-05	cluster 7	EVM0001091.1-g
EVM0009554.1-g3	1.79406e-08	1.72383	0.634	0.301	3.58812e-05	cluster 7	EVM0009554.1-g
EVM0014016.1-g2	2.08252e-08	2.26059	0.634	0.287	4.16505e-05	cluster 7	EVM0014016.1-g
EVM0003464.1-g2	3.71315e-08	0.961878	0.707	0.377	7.4263e-05	cluster 7	EVM0003464.1-g
EVM0006341.1-g1	4.44615e-08	0.267357	0.488	0.19	8.8923e-05	cluster 7	EVM0006341.1-g
EVM0013032.1-g1	5.00358e-08	1.36517	0.561	0.271	0.000100072	cluster 7	EVM0013032.1-g
EVM0010199.1-g	7.92178e-08	0.278748	0.463	0.196	0.000158436	cluster 7	EVM0010199.1-g
EVM0012304.1-g1	8.2461e-08	1.03794	0.537	0.222	0.000164922	cluster 7	EVM0012304.1-g
EVM0013495.1-g3	8.28731e-08	0.945124	0.707	0.383	0.000165746	cluster 7	EVM0013495.1-g
EVM0000062.1-g	9.2868e-08	0.409184	0.439	0.173	0.000185736	cluster 7	EVM0000062.1-g
EVM0007240.1-g	1.0375e-07	0.80342	0.439	0.116	0.0002075	cluster 7	EVM0007240.1-g
EVM0000674.1-g	1.46237e-07	1.34315	0.488	0.199	0.000292474	cluster 7	EVM0000674.1-g
EVM0001672.1-g2	1.72914e-07	0.55858	0.463	0.179	0.000345827	cluster 7	EVM0001672.1-g
EVM0008289.1-g5	2.23698e-07	1.36982	0.805	0.506	0.000447397	cluster 7	EVM0008289.1-g
EVM0011410.1-g	2.4197e-07	0.307617	0.488	0.193	0.000483941	cluster 7	EVM0011410.1-g
EVM0000147.1-g1	2.45458e-07	0.722211	0.39	0.115	0.000490916	cluster 7	EVM0000147.1-g
EVM0000960.1-g5	2.81056e-07	0.912289	0.927	0.553	0.000562113	cluster 7	EVM0000960.1-g
EVM0018521.1-g	2.86019e-07	0.546013	0.512	0.205	0.000572039	cluster 7	EVM0018521.1-g
EVM0012093.1-g2	3.11474e-07	1.4016	0.488	0.23	0.000622947	cluster 7	EVM0012093.1-g
EVM0006456.1-g1	3.67592e-07	0.667275	0.488	0.208	0.000735184	cluster 7	EVM0006456.1-g
EVM0010852.1-g3	4.03862e-07	0.800627	0.537	0.214	0.000807723	cluster 7	EVM0010852.1-g
EVM0006092.1-g1	4.37873e-07	0.316136	0.463	0.178	0.000875746	cluster 7	EVM0006092.1-g
EVM0009772.1-g2	4.86105e-07	0.551029	0.561	0.281	0.000972209	cluster 7	EVM0009772.1-g
EVM0017165.1-g2	4.92036e-07	1.83347	0.659	0.343	0.000984072	cluster 7	EVM0017165.1-g
EVM0017293.1-g	7.19269e-07	0.325417	0.463	0.212	0.00143854	cluster 7	EVM0017293.1-g
EVM0015194.1-g	8.20658e-07	0.827407	0.317	0.049	0.00164132	cluster 7	EVM0015194.1-g
EVM0002321.1-g2	9.63316e-07	0.750144	0.561	0.28	0.00192663	cluster 7	EVM0002321.1-g
EVM0008218.1-g	9.73745e-07	0.539543	0.268	0.04	0.00194749	cluster 7	EVM0008218.1-g
EVM0012030.1-g2	1.18357e-06	1.33683	0.756	0.486	0.00236713	cluster 7	EVM0012030.1-g
EVM0014617.1-g3	1.38498e-06	1.4101	0.585	0.297	0.00276995	cluster 7	EVM0014617.1-g
EVM0010988.1-g3	1.40605e-06	0.874997	0.927	0.607	0.0028121	cluster 7	EVM0010988.1-g
EVM0017860.2-g1	1.41311e-06	1.11884	0.756	0.458	0.00282622	cluster 7	EVM0017860.2-g
EVM0014066.1-g	1.41578e-06	0.40888	0.488	0.232	0.00283156	cluster 7	EVM0014066.1-g
EVM0019165.1-g	1.64623e-06	0.428297	0.463	0.227	0.00329246	cluster 7	EVM0019165.1-g
EVM0019311.1-g	2.07053e-06	0.581492	0.415	0.148	0.00414105	cluster 7	EVM0019311.1-g
EVM0005604.1-g	2.28417e-06	0.36688	0.439	0.174	0.00456833	cluster 7	EVM0005604.1-g
EVM0004229.1-g2	2.31321e-06	0.558407	0.561	0.269	0.00462641	cluster 7	EVM0004229.1-g
EVM0016190.1-g1	2.3882e-06	1.03724	0.537	0.288	0.0047764	cluster 7	EVM0016190.1-g
EVM0017519.1-g	2.53011e-06	0.330167	0.537	0.265	0.00506023	cluster 7	EVM0017519.1-g
EVM0018062.1-g2	2.5329e-06	1.06906	0.488	0.222	0.00506579	cluster 7	EVM0018062.1-g
EVM0010864.1-g3	2.84319e-06	1.412	0.659	0.375	0.00568639	cluster 7	EVM0010864.1-g
EVM0018222.1-g2	3.13081e-06	1.37247	0.951	0.728	0.00626162	cluster 7	EVM0018222.1-g
EVM0010330.1-g1	3.59805e-06	0.806181	0.512	0.258	0.00719609	cluster 7	EVM0010330.1-g
EVM0009444.1-g3	3.81753e-06	1.39295	0.829	0.616	0.00763507	cluster 7	EVM0009444.1-g
EVM0010146.1-g	3.85008e-06	0.653401	0.488	0.248	0.00770016	cluster 7	EVM0010146.1-g
EVM0008630.1-g	3.95776e-06	0.527139	0.439	0.177	0.00791553	cluster 7	EVM0008630.1-g
EVM0014170.2-g	3.96074e-06	0.331353	0.463	0.22	0.00792147	cluster 7	EVM0014170.2-g
EVM0000907.1-g	4.85158e-06	0.398531	0.415	0.142	0.00970315	cluster 7	EVM0000907.1-g
EVM0001889.1-g2	5.545e-06	1.36377	0.561	0.3	0.01109	cluster 7	EVM0001889.1-g
EVM0015783.1-g1	6.29862e-06	0.813372	0.805	0.51	0.0125972	cluster 7	EVM0015783.1-g
EVM0018980.1-g4	6.39199e-06	1.34822	0.829	0.581	0.012784	cluster 7	EVM0018980.1-g
EVM0000209.1-g	6.42744e-06	1.06301	0.415	0.164	0.0128549	cluster 7	EVM0000209.1-g
EVM0015337.1-g3	6.57918e-06	1.55242	0.585	0.332	0.0131584	cluster 7	EVM0015337.1-g
EVM0011293.2-g3	7.20007e-06	1.20777	0.707	0.423	0.0144001	cluster 7	EVM0011293.2-g
EVM0012893.1-g1	8.06359e-06	0.523219	0.585	0.337	0.0161272	cluster 7	EVM0012893.1-g
EVM0005144.1-g1	8.64484e-06	0.713489	0.561	0.311	0.0172897	cluster 7	EVM0005144.1-g
EVM0013322.1-g1	9.04321e-06	0.388775	0.488	0.246	0.0180864	cluster 7	EVM0013322.1-g
EVM0013142.1-g	1.09674e-05	0.431584	0.537	0.279	0.0219349	cluster 7	EVM0013142.1-g
EVM0010501.1-g1	1.35303e-05	1.04514	0.634	0.353	0.0270606	cluster 7	EVM0010501.1-g
EVM0019366.1-g	1.41301e-05	0.796538	0.512	0.292	0.0282602	cluster 7	EVM0019366.1-g
EVM0007166.3-g2	1.43068e-05	0.935381	0.634	0.381	0.0286136	cluster 7	EVM0007166.3-g
EVM0010207.1-g1	1.60261e-05	1.31745	0.537	0.248	0.0320522	cluster 7	EVM0010207.1-g
[truncated: 436 more rows]

[truncated: 9 more sheets: Table_s11, Table_s12, Table_s13, Table_s14, Table_s15, Table_s16, Table_s17, Table_s18, Sheet1]
