# Supplementary material for: The gold-ringed octopus (Amphioctopus fangsiao) genome and cerebral single-nucleus transcriptomes provide insights into the evolution of karyotype and neural novelties
Source: BMC Biol. 2022 Dec 27;20:289. doi: 10.1186/s12915-022-01500-2 (PMC9795677; doi:10.1186/s12915-022-01500-2)
Supplement: Supplementary file 3 — Additional file 3: Command line scripts used in present study. Script 1–phylogenetic and chromosomal analyses. Script 2–Chromosome evolution. Script 3–Gene family analyses. Script 4–Single cell analyses. [file 12915_2022_1500_MOESM3_ESM.zip]

Archive with 9 entries (8 files):
- AdditionalFile3/
- __MACOSX/._AdditionalFile3
- AdditionalFile3/AdditionalFile3.script4.txt
- __MACOSX/AdditionalFile3/._AdditionalFile3.script4.txt
- AdditionalFile3/AdditionalFile3.script1.txt
- __MACOSX/AdditionalFile3/._AdditionalFile3.script1.txt
- AdditionalFile3/AdditionalFile3.script2.txt
- __MACOSX/AdditionalFile3/._AdditionalFile3.script2.txt
- AdditionalFile3/AdditionalFile3.script3.txt
