# Supplementary material for: The gold-ringed octopus (Amphioctopus fangsiao) genome and cerebral single-nucleus transcriptomes provide insights into the evolution of karyotype and neural novelties
Source: BMC Biol. 2022 Dec 27;20:289. doi: 10.1186/s12915-022-01500-2 (PMC9795677; doi:10.1186/s12915-022-01500-2)
Supplement: Supplementary file 3 — Additional file 3: Command line scripts used in present study. Script 1–phylogenetic and chromosomal analyses. Script 2–Chromosome evolution. Script 3–Gene family analyses. Script 4–Single cell analyses. [file 12915_2022_1500_MOESM3_ESM.zip › AdditionalFile3/AdditionalFile3.script4.txt]

#####################################################################
# Part 4: Data processing of single-nucleus RNA (snRNA-seq) datasets for supra-esophageal brain (sup-brain) of A. fangsiao
#####################################################################
6. set up objects for intergrating
	6.1 shell scripts
		#!/bin/bash
		echo ==========start at : `date` ==========
		### \
		###Set_up_object_integrated#######
		export R_LIBS=/software/miniconda/lib/R/library:$R_LIBS &&\
		/pipeline/scRNA_Seurat_Monocle_new/scRNAseq_pipeline/seurat_integrate/../software/Rscript /jiangdianhang/project/amphi_fangsiao/05.singleCell/merge10xAndidrop/out/process/Integrate/idrop--vs--x10/idrop--vs--x10_Set_up_object_integrated.R && \
		 echo done && \
		echo ==========end at : `date` ========== && \
		echo Still_waters_run_deep 1>&2 && \
		echo Still_waters_run_deep > /jiangdianhang/project/amphi_fangsiao/05.singleCell/merge10xAndidrop/out/shell/Integrate/idrop--vs--x10/idrop--vs--x10_Set_up_object_integrated.sh.sign

	6.2 R scripts
		library(Seurat)
		library(dplyr)

		Set_up_object<-function(inputdata,project){
		    ##MinCell <- round(dim(inputdata)[2]*0.1*0.01)
		    ##MinCell <- ifelse(MinCell==0,3,MinCell)
		    #Project = paste0(""",project,""")
		    Project = project
		    ##object_name <- CreateSeuratObject(counts = inputdata, project = Project, min.cells = MinCell)
		    object_name <- inputdata
		    object_name$stim <- Project
		    #这里的参数后续可以再调整
		    #n_features <- Matrix::colSums(x = object_name@assays$RNA@counts>0)
		    #percent_nfeatures <- quantile(sort(n_features), probs = c(0.1,0.25,0.75))[1] #0.1
			#percent_nfeatures <- ifelse(percent_nfeatures > 200, 200, percent_nfeatures)
		    #object_name <- subset(x = object_name, subset = nFeature_RNA > percent_nfeatures)
		    object_name <- NormalizeData(object = object_name, verbose = FALSE)
		    nFeature_RNA_num <- max(object_name@meta.data$nFeature_RNA)*0.9 #2500!
		    object_name <- FindVariableFeatures(object = object_name, selection.method = "vst", nfeatures = nFeature_RNA_num)
		    return(object_name)
		}


		idrop <- readRDS("/jiangdianhang/project/amphi_fangsiao/05.singleCell/merge10xAndidrop/out/process/QC/idrop/step1_QC_Normalization.rds")

		idrop <- Set_up_object(idrop,"idrop")
		x10 <- readRDS("/jiangdianhang/project/amphi_fangsiao/05.singleCell/merge10xAndidrop/out/process/QC/x10/step1_QC_Normalization.rds")

		x10 <- Set_up_object(x10,"x10")

		#Perform integration
		if(FALSE){
			anchors <- FindIntegrationAnchors(object.list = list(idrop,x10), dims = 1:20)
			combined <- IntegrateData(anchorset = anchors, dims = 1:20)
			saveRDS(combined, file = "/jiangdianhang/project/amphi_fangsiao/05.singleCell/merge10xAndidrop/out/process/Integrate/idrop--vs--x10/combined.rds")
		}


		anchors <- FindIntegrationAnchors(object.list = list(idrop,x10), dims = 1:20)
		combined <- IntegrateData(anchorset = anchors, dims = 1:20)
		saveRDS(combined, file = "/jiangdianhang/project/amphi_fangsiao/05.singleCell/merge10xAndidrop/out/process/Integrate/idrop--vs--x10/combined.rds")

7. integrating
	7.1 shell script:
		#!/bin/bash
		echo ==========start at : `date` ==========
		### \
		###integrated analysis#######
		export R_LIBS=/software/miniconda/lib/R/library:$R_LIBS && \
		export PATH=/share/biosoft/pipeline/Single_Cell/Software/Umap/bin:$PATH && \
		unset PYTHONPATH && \
		export PYTHONPATH=/share/biosoft/pipeline/Single_Cell/Software/Umap/lib/python3.7/:/share/biosoft/pipeline/Single_Cell/Software/Umap/lib/python3.7/site-packages:$PYTHONPATH && \
		/pipeline/scRNA_Seurat_Monocle_new/scRNAseq_pipeline/seurat_integrate/../software/Rscript /jiangdianhang/project/amphi_fangsiao/05.singleCell/merge10xAndidrop/out/process/Integrate/idrop--vs--x10/idrop--vs--x10_integrated_analysis.R && \
		 cp -f /jiangdianhang/project/amphi_fangsiao/05.singleCell/merge10xAndidrop/out/process/Integrate/idrop--vs--x10/{*pdf,*png} /jiangdianhang/project/amphi_fangsiao/05.singleCell/merge10xAndidrop/out/SingleCell_Report/BGI_result/Integrate/idrop--vs--x10  
		echo done && \
		echo ==========end at : `date` ========== && \
		echo Still_waters_run_deep 1>&2 && \
		echo Still_waters_run_deep > /jiangdianhang/project/amphi_fangsiao/05.singleCell/merge10xAndidrop/out/shell/Integrate/idrop--vs--x10/idrop--vs--x10_integrated_analysis.sh.sign

	7.2 R script:

		library(Seurat)
		library(dplyr)
		library(cowplot)
		library(reshape2)

		combined <- readRDS("/jiangdianhang/project/amphi_fangsiao/05.singleCell/merge10xAndidrop/brain10xmergeidrop/out/process/Integrate/idrop--vs--x10/combined.rds")

		#Perform an integrated analysis
		DefaultAssay(object = combined) <- "integrated"

		# Run the standard workflow for visualization and clustering

		combined <- ScaleData(object = combined, verbose = FALSE)
		combined <- RunPCA(object = combined, npcs = 30, verbose = FALSE)
		# t-SNE and Clustering
		combined <- RunUMAP(object = combined, reduction = "pca", dims = 1:20)
		combined <- FindNeighbors(object = combined, reduction = "pca", dims = 1:20)
		combined <- FindClusters(combined, resolution = 0.1)
		#combined <- FindClusters(combined, resolution = 0.2)
		# Visualization

		pdf("/jiangdianhang/project/amphi_fangsiao/05.singleCell/merge10xAndidrop/brain10xmergeidrop/out/process/Integrate/idrop--vs--x10/align_Clusters.pdf",width=15,height=10)
		p1 <- DimPlot(object = combined, reduction = "umap", group.by = "stim")
		p2 <- DimPlot(object = combined, reduction = "umap", label = TRUE)
		plot_grid(p1, p2)
		dev.off()
		system("/usr/bin/convert  -density 300 -resize 30% /jiangdianhang/project/amphi_fangsiao/05.singleCell/merge10xAndidrop/brain10xmergeidrop/out/process/Integrate/idrop--vs--x10/align_Clusters.pdf /jiangdianhang/project/amphi_fangsiao/05.singleCell/merge10xAndidrop/out/process/Integrate/idrop--vs--x10/align_Clusters.png")
		#
		pdf("/jiangdianhang/project/amphi_fangsiao/05.singleCell/merge10xAndidrop/brain10xmergeidrop/out/process/Integrate/idrop--vs--x10/idrop--VS--x10.pdf",width=15,height=10)
		DimPlot(object = combined, reduction = "umap", split.by = "stim")
		dev.off()
		system("/usr/bin/convert  -density 300 -resize 30% /jiangdianhang/project/amphi_fangsiao/05.singleCell/merge10xAndidrop/brain10xmergeidrop/out/process/Integrate/idrop--vs--x10/idrop--VS--x10.pdf /jiangdianhang/project/amphi_fangsiao/05.singleCell/merge10xAndidrop/out/process/Integrate/idrop--vs--x10/idrop--VS--x10.png")
		#single 
		pdf("/jiangdianhang/project/amphi_fangsiao/05.singleCell/merge10xAndidrop/brain10xmergeidrop/out/process/Integrate/idrop--vs--x10/DimHeatmap1_15pc.pdf",width=15,height=10)
		DimHeatmap(object = combined, dims = 1:15, cells = 500, balanced = TRUE)
		dev.off()
		system("/usr/bin/convert  -density 300 -resize 30% /jiangdianhang/project/amphi_fangsiao/05.singleCell/merge10xAndidrop/brain10xmergeidrop/out/process/Integrate/idrop--vs--x10/DimHeatmap1_15pc.pdf /jiangdianhang/project/amphi_fangsiao/05.singleCell/merge10xAndidrop/out/process/Integrate/idrop--vs--x10/DimHeatmap1_15pc.png")
		#
		saveRDS(combined, file = "/jiangdianhang/project/amphi_fangsiao/05.singleCell/merge10xAndidrop/brain10xmergeidrop/out/process/Integrate/idrop--vs--x10/combined_analysis.rds")

8. Identify conserved cell-type markers
	8.1 shell script
		#!/bin/bash
		echo ==========start at : `date` ==========
		### \
		###Identify_conserved_cell_type_markers#######
		export R_LIBS=/software/miniconda/lib/R/library:$R_LIBS && \
		/pipeline/scRNA_Seurat_Monocle_new/scRNAseq_pipeline/seurat_integrate/../software/Rscript /jiangdianhang/project/amphi_fangsiao/05.singleCell/merge10xAndidrop/brain10xmergeidrop/out/process/Integrate/idrop--vs--x10/idrop--vs--x10_Identify_conserved_cell_type_markers.R && \
		 cp -f /jiangdianhang/project/amphi_fangsiao/05.singleCell/merge10xAndidrop/brain10xmergeidrop/out/process/Integrate/idrop--vs--x10/{*pdf,*png} /jiangdianhang/project/amphi_fangsiao/05.singleCell/merge10xAndidrop/out/SingleCell_Report/BGI_result/Integrate/idrop--vs--x10  
		echo done && \
		echo ==========end at : `date` ========== && \
		echo Still_waters_run_deep 1>&2 && \
		echo Still_waters_run_deep > /jiangdianhang/project/amphi_fangsiao/05.singleCell/merge10xAndidrop/out/shell/Integrate/idrop--vs--x10/idrop--vs--x10_Identify_conserved_cell_type_markers.sh.sign

	8.2 R script
		library(Seurat)
		library(dplyr)

		combined <- readRDS("/jiangdianhang/project/amphi_fangsiao/05.singleCell/merge10xAndidrop/brain10xmergeidrop/out/process/Integrate/idrop--vs--x10/combined_analysis.rds")

		DefaultAssay(object = combined) <- "RNA"

		## Identity: 10 not present in group celseq
		sample_name <- unique(combined@meta.data$stim)

		interset_list <-NULL
		for (i in 1:length(sample_name)){
			if(i == 1){
				#interset_list = levels(combined@meta.data[combined@meta.data$stim == sample_name[i],]$seurat_clusters)
				#interset_list = unique(combined@meta.data[combined@meta.data$stim == sample_name[i],]$seurat_clusters)	
				#Error in Cell group 1 has fewer than 3 cells
				seuratcluster<-table(combined@meta.data[combined@meta.data$stim == sample_name[i],]$seurat_clusters)
				interset_list<-names(seuratcluster[seuratcluster>=3])
			}
			else{
				seuratcluster<-table(combined@meta.data[combined@meta.data$stim == sample_name[i],]$seurat_clusters)
				interset_list = intersect(interset_list,names(seuratcluster[seuratcluster>=3]))
			}
		}

		#for (i in 0:(length(table(combined@active.ident))-1)){
		for (i in 1:length(interset_list)){
		every.markers <- FindConservedMarkers(combined, ident.1 = interset_list[i], grouping.var = "stim", 
		    print.bar = FALSE)

		file_name = paste0("/jiangdianhang/project/amphi_fangsiao/05.singleCell/merge10xAndidrop/brain10xmergeidrop/out/process/Integrate/idrop--vs--x10/ConservedMarkers_",i,".Rdata")
		save(every.markers,  file = file_name)

		pdf0 = paste0("/jiangdianhang/project/amphi_fangsiao/05.singleCell/merge10xAndidrop/brain10xmergeidrop/out/process/Integrate/idrop--vs--x10/ConservedMarkers_",i,"align_Clusters.pdf")
		png0 = paste0("/jiangdianhang/project/amphi_fangsiao/05.singleCell/merge10xAndidrop/brain10xmergeidrop/out/process/Integrate/idrop--vs--x10/ConservedMarkers_",i,"align_Clusters.png") #pdf0-->png0
		pdf(pdf0,width=15,height=8)
		df<-FeaturePlot(object = combined, features = row.names(head(every.markers,9)), min.cutoff = "q9")
		print(df)
		dev.off()
		convert0 = paste("/usr/bin/convert  -density 300 -resize 30% ",pdf0,png0)
		system(convert0)
		}

9. find top markers 
	9.1 shell scripts
		#!/bin/bash
		echo ==========start at : `date` ==========
		### \
		export R_LIBS=/software/miniconda/lib/R/library:$R_LIBS && \
		###Identify_conserved_cell_type_markers#######
		/pipeline/scRNA_Seurat_Monocle_new/scRNAseq_pipeline/seurat_integrate/../software/Rscript /jiangdianhang/project/amphi_fangsiao/05.singleCell/merge10xAndidrop/brain10xmergeidrop/out/process/Integrate/idrop--vs--x10/idrop--vs--x10_Find_Markers.R && \
		 ###FeaturePlot_top1_top2#######
		/pipeline/scRNA_Seurat_Monocle_new/scRNAseq_pipeline/seurat_integrate/../software/Rscript /jiangdianhang/project/amphi_fangsiao/05.singleCell/merge10xAndidrop/brain10xmergeidrop/out/process/Integrate/idrop--vs--x10/idrop--vs--x10_FeaturePlot_top1_top2.R && \
		 ###Find_Markers_barplot#######
		/pipeline/scRNA_Seurat_Monocle_new/scRNAseq_pipeline/seurat_integrate/../software/Rscript /jiangdianhang/project/amphi_fangsiao/05.singleCell/merge10xAndidrop/brain10xmergeidrop/out/process/Integrate/idrop--vs--x10/idrop--vs--x10_Find_Markers_barplot.R && \
		 ###Find_Markers_heatmap#######
		/pipeline/scRNA_Seurat_Monocle_new/scRNAseq_pipeline/seurat_integrate/../software/Rscript /jiangdianhang/project/amphi_fangsiao/05.singleCell/merge10xAndidrop/brain10xmergeidrop/out/process/Integrate/idrop--vs--x10/idrop--vs--x10_Find_Markers_heatmap.R&& \
		 cp -f /jiangdianhang/project/amphi_fangsiao/05.singleCell/merge10xAndidrop/brain10xmergeidrop/out/process/Integrate/idrop--vs--x10/{*pdf,*png,*xls} /jiangdianhang/project/amphi_fangsiao/05.singleCell/merge10xAndidrop/out/SingleCell_Report/BGI_result/Integrate/idrop--vs--x10  
		echo done && \
		echo ==========end at : `date` ========== && \
		echo Still_waters_run_deep 1>&2 && \
		echo Still_waters_run_deep > /jiangdianhang/project/amphi_fangsiao/05.singleCell/merge10xAndidrop/out/shell/Integrate/idrop--vs--x10/idrop--vs--x10_Find_Markers.sh.sign

	9.2 R script
		library(Seurat)
		library(dplyr)

		combined <- readRDS("/jiangdianhang/project/amphi_fangsiao/05.singleCell/merge10xAndidrop/brain10xmergeidrop/out/process/Integrate/idrop--vs--x10/combined_analysis.rds")
		combined.markers <- FindAllMarkers(object = combined , only.pos = TRUE, min.pct = 0.25, thresh.use = 0.25, test.use = "wilcox")
		#load("/jiangdianhang/project/amphi_fangsiao/05.singleCell/merge10xAndidrop/brain10xmergeidrop/out/process/Integrate/idrop--vs--x10/combined.markers.Rdata")
		save(combined.markers, combined, file = "/jiangdianhang/project/amphi_fangsiao/05.singleCell/merge10xAndidrop/brain10xmergeidrop/out/process/Integrate/idrop--vs--x10/raw_combined.markers.Rdata")

		#----save all marker gene and GeneDiffExp.xls
		topn <- combined.markers  %>% group_by(cluster)
		topn <- topn[topn$p_val_adj<=0.05,]
		#write.table(topn[topn$p_val_adj <= 0.05,],file="/jiangdianhang/project/amphi_fangsiao/05.singleCell/merge10xAndidrop/brain10xmergeidrop/out/process/Integrate/idrop--vs--x10/all_marker_gene.xls",sep="	",col.names = TRUE,row.names = F,quote=F)
		topn <- select(topn, gene, everything())
		topn$gene=gsub("-","_",topn$gene)
		write.table(topn,file="/jiangdianhang/project/amphi_fangsiao/05.singleCell/merge10xAndidrop/brain10xmergeidrop/out/process/Integrate/idrop--vs--x10/Seurat_idrop--vs--x10.GeneDiffExp.xls",sep="	",col.names = TRUE,row.names = F,quote=F)
		write.table(topn[topn$p_val_adj <= 0.05,],file="/jiangdianhang/project/amphi_fangsiao/05.singleCell/merge10xAndidrop/brain10xmergeidrop/out/process/Integrate/idrop--vs--x10/Seurat_idrop--vs--x10.GeneDiffExpFilter.xls",sep="	",col.names = TRUE,row.names = F,quote=F)

		#--top20 for kegg / go annotation
		top20 <- combined.markers  %>% group_by(cluster) %>% top_n(n = 20, wt = avg_logFC)
		top20 <- select(top20, gene, everything())
		top20$gene=gsub("-","_",top20$gene)
		write.table(top20[top20$p_val_adj <= 0.05,],file="/jiangdianhang/project/amphi_fangsiao/05.singleCell/merge10xAndidrop/brain10xmergeidrop/out/process/Integrate/idrop--vs--x10/Seurat_idrop--vs--x10_top20.GeneDiffExpFilter.xls",sep="	",col.names = TRUE,row.names = F,quote=F)
		write.table(top20,file="/jiangdianhang/project/amphi_fangsiao/05.singleCell/merge10xAndidrop/brain10xmergeidrop/out/process/Integrate/idrop--vs--x10/Seurat_idrop--vs--x10_top20.GeneDiffExp.xls",sep="	",col.names = TRUE,row.names = F,quote=F)

		#---- generate cluster expr for cor network
		get_cluster_cell <- function(outdir = "/jiangdianhang/project/amphi_fangsiao/05.singleCell/merge10xAndidrop/brain10xmergeidrop/out/process/Integrate/idrop--vs--x10/" ){
			
			count_expr <- as.matrix(combined@assays$RNA@counts)
			rownames(count_expr)=gsub("-","_",rownames(count_expr))
			name <- paste0(outdir,"idrop--vs--x10.exp.xls")
			write.table(count_expr,file=name,sep="	",col.names=NA,quote=F)

		        seurat_anno <- combined@meta.data  #by tanfujian
		        rownames(seurat_anno) <- colnames(count_expr)
		        name2 <- paste0(outdir,"idrop--vs--x10_seurat_anno.txt")
		        write.table(seurat_anno,file=name2,sep="	",col.names=NA,quote=F)


			cluster_name <- unique(combined@meta.data$seurat_clusters)
			relation <- data.frame(cell=row.names(combined@meta.data), cluster=combined@meta.data$seurat_clusters)
			out_table <- matrix(NA,length(cluster_name)+1,3)
			out_table[1,]<-c("idrop--vs--x10","sample",name)
			for( i in 1: length(cluster_name)){
				cells.use <- as.character(relation[relation$cluster==cluster_name[i],]$cell )
				expr <- count_expr[,cells.use]
				name <- paste0(outdir,"cluster.",cluster_name[i],".exp.xls")
				write.table(expr,file=name,sep="	",col.names=NA,quote=F)
				out_table[i+1,]<-c("idrop--vs--x10",paste0("cluster.",cluster_name[i]),name)
			}
			name <- paste0(outdir,"idrop--vs--x10.CorNetwork.list")
			write.table(out_table,file=name,sep="	",col.names=F,quote=F,row.names=F)	
		}
		get_cluster_cell()
		#-----
		#---assign cell type
		if(is.na(NA)){
			top2 <- combined.markers  %>% group_by(cluster) %>% top_n(n = 2, wt = avg_logFC)
			cluster_marker<-select(top2,c(cluster,gene))
			cellType <- read.table('/pipeline/Single_Cell/Seurat/cellMarker.txt',sep="\t",header=T)

			#-------define a cellType function
			assign_cellType <- function(){
			##cluster_marker=cluster_marker,cellType=cellType##
			cluster <- unique(cluster_marker$cluster)
			record_cellType <- NULL
			cluster_cellTye <- matrix(NA,length(cluster),2)
			colnames(cluster_cellTye)<-c("cluster","cellType")
			for (i in 1:length(cluster)){
				marker_i <- cluster_marker[cluster_marker$cluster == cluster[i],]
				colnames(marker_i)<-c("cluster","markers")
				colnames(cellType)<-c("markers","cellType")
				marker_cellType_merge <- merge(marker_i,cellType) 
				marker_cellType_merge <- marker_cellType_merge[!marker_cellType_merge$cellType %in% record_cellType,] #del recorded cellType
				cellType_i <- names(tail(sort(table(as.character(marker_cellType_merge$cellType))), 1)) #Get the cellType with the most marker gene assign
				if(is.null(cellType_i)){cellType_i<-cluster[i]}
				record_cellType <- c(record_cellType, cellType_i) #The recorded cellType does not appear in the next cluster
				#cluster_cellTye[i,]<-c(cluster[i],cellType_i)
				cluster_cellTye[i,]<-c(as.character(cluster[i]),cellType_i)
				
				}
			return (as.data.frame(cluster_cellTye))
			}
			#----

			t <- assign_cellType()
			marker_gene_df <- select(merge(topn,t),gene,everything())
		#	write.table(t,file="/jiangdianhang/project/amphi_fangsiao/05.singleCell/merge10xAndidrop/brain10xmergeidrop/out/process/Integrate/idrop--vs--x10/cluster_cellType.xls",sep="	",col.names = TRUE,row.names = F,quote=F)
		#	write.table(marker_gene_df,file="/jiangdianhang/project/amphi_fangsiao/05.singleCell/merge10xAndidrop/brain10xmergeidrop/out/process/Integrate/idrop--vs--x10/marker_gene.xls",sep="	",col.names = TRUE,row.names = F,quote=F)
			###----
			#目前更多地是展示cluster,cellType不是很准,可以自定义
			save(combined.markers, combined, file = "/jiangdianhang/project/amphi_fangsiao/05.singleCell/merge10xAndidrop/brain10xmergeidrop/out/process/Integrate/idrop--vs--x10/combined.markers.Rdata")
			###----
		#	current.cluster.ids <- as.character(t$cluster)
		#	new.cluster.ids <- as.character(t$cellType)
		#	names(x = new.cluster.ids) <- current.cluster.ids
		#	combined <- RenameIdents(object = combined, new.cluster.ids)
		}else{
			#自定义cluster 与 cellType
			t<-read.table(NA,sep="	",header=T)
			colnames(t)<-c("cluster","cellType")
			marker_gene_df <- select(merge(topn,t),gene,everything())
		#	write.table(t,file="/jiangdianhang/project/amphi_fangsiao/05.singleCell/merge10xAndidrop/brain10xmergeidrop/out/process/Integrate/idrop--vs--x10/cluster_cellType.xls",sep="	",col.names = TRUE,row.names = F,quote=F)
		#	write.table(marker_gene_df,file="/jiangdianhang/project/amphi_fangsiao/05.singleCell/merge10xAndidrop/brain10xmergeidrop/out/process/Integrate/idrop--vs--x10/marker_gene.xls",sep="	",col.names = TRUE,row.names = F,quote=F)

		#	current.cluster.ids <- as.character(t$cluster)
		#	new.cluster.ids <- as.character(t$cellType)
		#	names(x = new.cluster.ids) <- current.cluster.ids
		#	combined <- RenameIdents(object = combined, new.cluster.ids)
		}

		#pdf0 = paste0("/jiangdianhang/project/amphi_fangsiao/05.singleCell/merge10xAndidrop/brain10xmergeidrop/out/process/Integrate/idrop--vs--x10/align_cellType.pdf")
		#png0 = paste0("/jiangdianhang/project/amphi_fangsiao/05.singleCell/merge10xAndidrop/brain10xmergeidrop/out/process/Integrate/idrop--vs--x10/align_cellType.png")
		#pdf(pdf0,width=15,height=8)
		#DimPlot(object =  combined, label = TRUE)
		#dev.off()

		#convert0=paste("/usr/bin/convert  -density 300 -resize 30%",pdf0,png0)
		#system(convert0)

		#save(combined.markers, combined, file = "/jiangdianhang/project/amphi_fangsiao/05.singleCell/merge10xAndidrop/brain10xmergeidrop/out/process/Integrate/idrop--vs--x10/cellType_combined.markers.Rdata")


		topn_gene_plot_num = 2
		run_every_cluster_topn_gene<-function(n=2){
			combined.markers %>% group_by(cluster) %>% top_n(n = 2, wt = avg_logFC) -> top2

			top_cluster <- as.character(top2$cluster)
			cluster_num = 1:(length(top_cluster)/n)-1
			########################################################################
			#每一类最显著的2个基因RidgePlot, DotPlot图，或者自定义输入基因
			FeaturePlot_gene_merge <-NULL  # plot merge FeaturePlot
			for (i in cluster_num){

				FeaturePlot_gene <- top2[top2$cluster==i,]$gene
				FeaturePlot_gene_merge <- c(FeaturePlot_gene_merge,FeaturePlot_gene)
				for (j in FeaturePlot_gene) { # plot one gene a  picture
				pdf_name<-paste0('/jiangdianhang/project/amphi_fangsiao/05.singleCell/merge10xAndidrop/brain10xmergeidrop/out/process/Integrate/idrop--vs--x10/','RidgePlot_cluster',i,'_',j,'.pdf')
				png_name<-paste0('/jiangdianhang/project/amphi_fangsiao/05.singleCell/merge10xAndidrop/brain10xmergeidrop/out/process/Integrate/idrop--vs--x10/','RidgePlot_cluster',i,'_',j,'.png')
				

				pdf(pdf_name,width=15,height=8)
				abc<-RidgePlot(object = combined , features = j, ncol = 2)
				print(abc)
				dev.off()

				convert_name = paste("/usr/bin/convert  -density 300 -resize 30%",pdf_name,png_name)
				system(convert_name)
				#----------------------------
				#pdf_name<-paste0('/jiangdianhang/project/amphi_fangsiao/05.singleCell/merge10xAndidrop/brain10xmergeidrop/out/process/Integrate/idrop--vs--x10/','features_plot_cluster',i,'_',j,'.pdf')
				#pdf(pdf_name,width=15,height=8)
				#CellScatter(object = combined , features.plot = j)
				#dev.off()
				#----------------------------
				pdf_name<-paste0('/jiangdianhang/project/amphi_fangsiao/05.singleCell/merge10xAndidrop/brain10xmergeidrop/out/process/Integrate/idrop--vs--x10/','features_plot_cluster',i,'.pdf')
				png_name<-paste0('/jiangdianhang/project/amphi_fangsiao/05.singleCell/merge10xAndidrop/brain10xmergeidrop/out/process/Integrate/idrop--vs--x10/','features_plot_cluster',i,'.png')
				pdf(pdf_name,width=15,height=8)
				abc<-DotPlot(object = combined , features = j)
				print(abc)
				dev.off()
				convert_name = paste("/usr/bin/convert  -density 300 -resize 30%",pdf_name,png_name)
				system(convert_name)
				#----------------------------
				#pdf_name<-paste0('/jiangdianhang/project/amphi_fangsiao/05.singleCell/merge10xAndidrop/brain10xmergeidrop/out/process/Integrate/idrop--vs--x10/','features_plot_topn_raw_count_cluster',i,'_',j,'.pdf')
				#pdf(pdf_name,width=15,height=8)
				#abc<-VlnPlot(object = combined , features =j,use.raw = TRUE, y.log = TRUE)
				#print(abc)
				#dev.off()
				#-------------------------
				pdf_name<-paste0('/jiangdianhang/project/amphi_fangsiao/05.singleCell/merge10xAndidrop/brain10xmergeidrop/out/process/Integrate/idrop--vs--x10/','features_plot_topn_cluster',i,'_',j,'.pdf')
				png_name<-paste0('/jiangdianhang/project/amphi_fangsiao/05.singleCell/merge10xAndidrop/brain10xmergeidrop/out/process/Integrate/idrop--vs--x10/','features_plot_topn_cluster',i,'_',j,'.png')
				pdf(pdf_name,width=20,height=8)
				abc<-VlnPlot(object = combined , features = j)
				print(abc)
				dev.off()
				convert_name = paste("/usr/bin/convert  -density 300 -resize 30%",pdf_name,png_name)
				system(convert_name)
			}}
			#merge_plot
			if(FALSE){
			pdf_name<-paste0('/jiangdianhang/project/amphi_fangsiao/05.singleCell/merge10xAndidrop/brain10xmergeidrop/out/process/Integrate/idrop--vs--x10/','merge_features_plot_cluster','.pdf')
			png_name<-paste0('/jiangdianhang/project/amphi_fangsiao/05.singleCell/merge10xAndidrop/brain10xmergeidrop/out/process/Integrate/idrop--vs--x10/','merge_features_plot_cluster','.png')
			pdf(pdf_name,width=15,height=8)

			combined_subset<-subset(combined , subset =stim %in% c("idrop","x10"))
			abc<- DotPlot(object = combined_subset, features = rev(x = FeaturePlot_gene_merge), cols = c("blue", "red"), 
		    dot.scale = 8) + RotatedAxis()

			#abc<-DotPlot(object = combined , features = FeaturePlot_gene)
			print(abc)
			dev.off()

			convert_name = paste("/usr/bin/convert  -density 300 -resize 30%",pdf_name,png_name)
			system(convert_name)
			}
		}

		run_define_cluster_topn_gene<-function(FeaturePlot_gene){
			for (j in FeaturePlot_gene) { 
			pdf_name<-paste0('/jiangdianhang/project/amphi_fangsiao/05.singleCell/merge10xAndidrop/brain10xmergeidrop/out/process/Integrate/idrop--vs--x10/','RidgePlot_cluster','_',j,'.pdf')
			png_name<-paste0('/jiangdianhang/project/amphi_fangsiao/05.singleCell/merge10xAndidrop/brain10xmergeidrop/out/process/Integrate/idrop--vs--x10/','RidgePlot_cluster','_',j,'.png')
			pdf(pdf_name,width=15,height=8)
			abc<-RidgePlot(object = combined , features = j, ncol = 2)
			print(abc)
			dev.off()

			convert_name = paste("/usr/bin/convert  -density 300 -resize 30%",pdf_name,png_name)
			system(convert_name)
			#
			#pdf_name<-paste0('/jiangdianhang/project/amphi_fangsiao/05.singleCell/merge10xAndidrop/brain10xmergeidrop/out/process/Integrate/idrop--vs--x10/','features_plot_cluster','_',j,'.pdf')
			#pdf(pdf_name,width=15,height=8)
			#CellScatter(object = combined , features.plot = j)
			#dev.off()
			#----------------------------
			pdf_name<-paste0('/jiangdianhang/project/amphi_fangsiao/05.singleCell/merge10xAndidrop/brain10xmergeidrop/out/process/Integrate/idrop--vs--x10/','features_plot_cluster','_',j,'.pdf')
			png_name<-paste0('/jiangdianhang/project/amphi_fangsiao/05.singleCell/merge10xAndidrop/brain10xmergeidrop/out/process/Integrate/idrop--vs--x10/','features_plot_cluster','_',j,'.png')
			pdf(pdf_name,width=15,height=8)
			abc<-DotPlot(object = combined , features = j)	
			print(abc)
			dev.off()

			convert_name = paste("/usr/bin/convert  -density 300 -resize 30%",pdf_name,png_name)
			system(convert_name)
			#----------------------------
			#pdf_name<-paste0('/jiangdianhang/project/amphi_fangsiao/05.singleCell/merge10xAndidrop/brain10xmergeidrop/out/process/Integrate/idrop--vs--x10/','features_plot_topn_raw_count_cluster','_',j,'.pdf')
			#pdf(pdf_name,width=15,height=8)
			#abc<-VlnPlot(object = combined , features.plot = j,use.raw = TRUE, y.log = TRUE)
			#print(abc)
			#dev.off()
			#-------------------------
			pdf_name<-paste0('/jiangdianhang/project/amphi_fangsiao/05.singleCell/merge10xAndidrop/brain10xmergeidrop/out/process/Integrate/idrop--vs--x10/','features_plot_topn_cluster','_',j,'.pdf')
			png_name<-paste0('/jiangdianhang/project/amphi_fangsiao/05.singleCell/merge10xAndidrop/brain10xmergeidrop/out/process/Integrate/idrop--vs--x10/','features_plot_topn_cluster','_',j,'.png')
			pdf(pdf_name,width=15,height=8)
			abc<-VlnPlot(object = combined , features = j)
			print(abc)
			dev.off()

			convert_name = paste("/usr/bin/convert  -density 300 -resize 30%",pdf_name,png_name)
			system(convert_name)
		}}

		if (is.na(NA)){
			run_every_cluster_topn_gene(n=topn_gene_plot_num)
		}else{
			FeaturePlot_gene = strsplit(NA,',')[[1]]
			run_define_cluster_topn_gene(FeaturePlot_gene)
		}

10. heatmap R script

	library(ComplexHeatmap)
	library(Seurat)
	library(dplyr)
	library(ggplot2)
	library(reshape2)

	load("/Users/jiangdianhang/Data/单细胞数据/短蛸单细胞数据/短蛸10x和idrop数据整合/02.process_resolution0.5/combined.markers.Rdata")

	Heatmap_fun<-function(scale_data,meta_data,cluster_gene=null,fontsize=10){
		gene_matrix<-as.matrix(scale_data)
		num = length(unique(meta_data$orig.ident))
		colours_sample=colorRampPalette(c("#E41A1C","#377EB8","#4DAF4A","#984EA3","#FF7F00","#FFE528","#A65628","#F781BF","#999999"))(num)[num:1]
	colnames(gene_matrix)<-NULL

	sample_color<-colours_sample[as.numeric(as.factor(meta_data$orig.ident))]
	names(sample_color)<-meta_data$orig.ident
	#names(sample_color)<-meta_data$stim

	if(length(unique(meta_data$seurat_clusters)) != 1){
		num1 = length(unique(meta_data$seurat_clusters))
		colours_cluster=colorRampPalette(c("#E41A1C","#377EB8","#4DAF4A","#984EA3","#FF7F00","#FFE528","#A65628","#F781BF","#999999"))(num1)[1:num1]
		##cluster_color<-colours_cluster[as.numeric(as.factor(meta_data$seurat_clusters))]
		cluster_color<-colours_cluster[as.numeric(as.factor(meta_data$ident))]
		##names(cluster_color)<-meta_data$seurat_clusters
		names(cluster_color)<-meta_data$ident
		####
		ha = HeatmapAnnotation(
	    	#Group = meta_data$stim, 
	    	SampleType = meta_data$orig.ident, 
	    	##Cluster = meta_data$seurat_clusters,
	    	Cluster = meta_data$ident,
	    	col = list(SampleType = sample_color,Cluster = cluster_color)
		)
		####
		if(! is.null(cluster_gene)){
			#num2 = length(unique(cluster_gene$gene))
			#colours_gene=colorRampPalette(c("#E41A1C","#377EB8","#4DAF4A","#984EA3","#FF7F00","#FFE528","#A65628","#F781BF","#999999"))(num2)[1:num2]

			##cluster_gene_color<-colours_cluster[as.numeric(as.factor(cluster_gene$cluster))]
			##names(cluster_gene_color)<-cluster_gene$cluster
			cluster_gene_color<-colours_cluster[as.numeric(as.factor(cluster_gene$cellType))]
			names(cluster_gene_color)<-cluster_gene$cellType

			la = rowAnnotation(
				Cluster = cluster_gene$cellType,
	    		#show_heatmap_legend = FALSE,
	    		show_legend = c(FALSE),
	    		#show_annotation_name = c(bar = FALSE),
	    		col = list(Cluster = cluster_gene_color)
	    		
			)

			Heatmap(gene_matrix,name="color bar",cluster_columns = FALSE,top_annotation=ha,show_column_dend = FALSE,column_order = order(meta_data$seurat_clusters),cluster_rows = FALSE,row_names_gp = gpar(fontsize = fontsize),left_annotation=la)

		}else{

			Heatmap(gene_matrix,name="color bar",cluster_columns = FALSE,top_annotation=ha,show_column_dend = FALSE,column_order = order(meta_data$seurat_clusters),cluster_rows = FALSE,row_names_gp = gpar(fontsize = fontsize))
		}

		
		

	}else{
		ha = HeatmapAnnotation(
	    	Group = meta_data$stim, 
	    	Cluster = meta_data$seurat_clusters,
	    	col = list(Group = sample_color,Cluster = cluster_color)
		)
		####
		if(! is.null(cluster_gene)){
			#num2 = length(unique(cluster_gene$gene))
			#colours_gene=colorRampPalette(c("#E41A1C","#377EB8","#4DAF4A","#984EA3","#FF7F00","#FFE528","#A65628","#F781BF","#999999"))(num2)[1:num2]

			##cluster_gene_color<-colours_cluster[as.numeric(as.factor(cluster_gene$cluster))]
			##names(cluster_gene_color)<-cluster_gene$cluster
			cluster_gene_color<-colours_cluster[as.numeric(as.factor(cluster_gene$cellType))]
			names(cluster_gene_color)<-cluster_gene$cellType

			la = rowAnnotation(
				Cluster = cluster_gene$cellType,
	    		#show_heatmap_legend = FALSE,
	    		show_legend = c(FALSE),
	    		#show_annotation_name = c(bar = FALSE),
	    		col = list(Cluster = cluster_gene_color)
	    		
			)


			Heatmap(gene_matrix,name="color bar",cluster_columns = FALSE,top_annotation=ha,show_column_dend = FALSE,column_order = order(meta_data$stim),cluster_rows = FALSE,row_names_gp = gpar(fontsize = fontsize),left_annotation=la)

		}else{

			Heatmap(gene_matrix,name="color bar",cluster_columns = FALSE,top_annotation=ha,show_column_dend = FALSE,column_order = order(meta_data$stim),cluster_rows = FALSE,row_names_gp = gpar(fontsize = fontsize))
		}
		
	}
	}

	brain.idents=c("cluster1","cluster2","cluster1","cluster3","cluster1",
	               "cluster1","cluster4","cluster5","cluster6","cluster7",
	               "cluster8") #重新定义每个 cluster
	names(brain.idents)=levels(combined)
	combined=RenameIdents(combined,brain.idents)

	combined.markers %>% group_by(cluster) %>% top_n(n = 10, wt = avg_logFC) -> top2 #获得 marker 基因
	cluster_gene <- as.data.frame(top2[,6:7])
	scale_data <- combined@assays$integrated@scale.data[top2$gene,] #获得 marker gene 的表达矩阵

	combined@meta.data$ident<-Idents(combined)
	df3<-unique(combined@meta.data[,c('seurat_clusters','ident')])
	colnames(df3)<-c('cluster','cellType')
	cluster_gene<-merge(cluster_gene,df3)

	pdf("/jiangdianhang/project/amphi_fangsiao/05.singleCell/merge10xAndidrop/brain10xmergeidrop/out/process/Integrate/idrop--vs--x10/top10_cluster_gene_heatmap.pdf")
	Heatmap_fun(scale_data,combined@meta.data,cluster_gene=cluster_gene,fontsize=4)
	dev.off()

	system("/usr/bin/convert  -density 300 -resize 30% /jiangdianhang/project/amphi_fangsiao/05.singleCell/merge10xAndidrop/brain10xmergeidrop/out/process/Integrate/idrop--vs--x10/top10_cluster_gene_heatmap.pdf /jiangdianhang/project/amphi_fangsiao/05.singleCell/merge10xAndidrop/out/process/Integrate/idrop--vs--x10/top10_cluster_gene_heatmap.png")

11. Feature plot R script
	library(Seurat)
	library(dplyr)

	load('/jiangdianhang/project/amphi_fangsiao/05.singleCell/merge10xAndidrop/brain10xmergeidrop/out/process/Integrate/idrop--vs--x10/combined.markers.Rdata')

	features_plot_gene = NA
	if (is.na(NA)){
	        top_feature <- combined.markers %>% group_by(cluster) %>% top_n(n = 10, wt = avg_logFC)
	        feature_gene = top_feature$gene[1:10]
	        for (i in 1:10){
	                feature_gene_num<-paste0('feature_gene',i)
	                feature_gene_num=sapply(unique( top_feature$cluster),function(x){top_feature[top_feature$cluster == x,]$gene[i]})
	                pdf_name<-paste0('/jiangdianhang/project/amphi_fangsiao/05.singleCell/merge10xAndidrop/brain10xmergeidrop/out/process/Integrate/idrop--vs--x10/reduction_FeaturePlot_top',i,'.pdf')
	                pdf(pdf_name,width = 15)

	                df<-FeaturePlot(object = combined, features = feature_gene_num )
	                print(df)
	                dev.off()
	                png_name<-paste0('/jiangdianhang/project/amphi_fangsiao/05.singleCell/merge10xAndidrop/brain10xmergeidrop/out/process/Integrate/idrop--vs--x10/reduction_FeaturePlot_top',i,'.png')
	                convert_name = paste("/usr/bin/convert  -density 300 -resize 30%",pdf_name,png_name)
	                system(convert_name)
	        }
	}else{
	        feature_gene = strsplit(NA,',')[[1]]
	        pdf("/jiangdianhang/project/amphi_fangsiao/05.singleCell/merge10xAndidrop/brain10xmergeidrop/out/process/Integrate/idrop--vs--x10/reduction_FeaturePlot.pdf",width = 15)
	        df3<-FeaturePlot(object = combined, features = feature_gene )
	        print(df3)
	        dev.off()
	        system("/usr/bin/convert  -density 300 -resize 30% /jiangdianhang/project/amphi_fangsiao/05.singleCell/merge10xAndidrop/brain10xmergeidrop/out/process/Integrate/idrop--vs--x10/reduction_FeaturePlot.pdf /jiangdianhang/project/amphi_fangsiao/05.singleCell/merge10xAndidrop/out/process/Integrate/idrop--vs--x10/reduction_FeaturePlot.png")
	}

12. barplot R script
	library(Seurat)
	library(dplyr)
	library(ggplot2)
	library(reshape2)

	load("/jiangdianhang/project/amphi_fangsiao/05.singleCell/merge10xAndidrop/brain10xmergeidrop/out/process/Integrate/idrop--vs--x10/combined.markers.Rdata")
	combined@meta.data$cellType<-Idents(combined)

	ident_cluster <- combined@meta.data[,c('orig.ident','seurat_clusters','cellType')]
	num=length(levels(ident_cluster$cellType))
	colours=colorRampPalette(c("#E41A1C","#377EB8","#4DAF4A","#984EA3","#FF7F00","#FFE528","#A65628","#F781BF","#999999"))(num)[num:1]

	Sample_cluster_percent<-acast(ident_cluster ,orig.ident~cellType,length)
	df<-melt(Sample_cluster_percent)
	write.table(Sample_cluster_percent,file="/jiangdianhang/project/amphi_fangsiao/05.singleCell/merge10xAndidrop/brain10xmergeidrop/out/process/Integrate/idrop--vs--x10/Sample_cluster_percent.xls",sep="\t",quote=F,col.names=NA)


	colnames(ident_cluster) <- c('Sample','Cluster','cellType')
	d_vel <- levels(ident_cluster$Cluster)
	#ident_cluster$Cluster <-factor(ident_cluster$Cluster, levels=sort(as.numeric(d_vel),decreasing=T) )
	##########
	replace <- combined@meta.data[,c('seurat_clusters','cellType')]
	seurat_clusters<-unique(replace)$cellType
	names(seurat_clusters)<-unique(replace)$seurat_clusters
	cellType_order <- as.character(seurat_clusters[as.character(sort(as.numeric(d_vel),decreasing=T))])
	ident_cluster$cellType <-factor(ident_cluster$cellType, levels=cellType_order )

	pdf("/jiangdianhang/project/amphi_fangsiao/05.singleCell/merge10xAndidrop/brain10xmergeidrop/out/process/Integrate/idrop--vs--x10/Sample_Cluster_barplot.pdf")
	ggplot(ident_cluster,aes(x=Sample,fill=cellType)) + geom_bar(position='fill')  +theme(axis.text.x=element_text(angle=80, size=8,colour="black",hjust=1,vjust=1),panel.background=element_rect(fill=NA,colour="grey"), panel.grid=element_line(color='grey'), panel.border=element_rect(fill='transparent',color='black'),plot.title=element_text(face='bold', size=8),axis.title=element_text(size=13)) + scale_y_continuous(labels=scales::percent) + ylab ("Percent") #+ scale_fill_manual(values=colours)

	dev.off()

	system("/usr/bin/convert  -density 300 -resize 30% /jiangdianhang/project/amphi_fangsiao/05.singleCell/merge10xAndidrop/brain10xmergeidrop/out/process/Integrate/idrop--vs--x10/Sample_Cluster_barplot.pdf /jiangdianhang/project/amphi_fangsiao/05.singleCell/merge10xAndidrop/out/process/Integrate/idrop--vs--x10/Sample_Cluster_barplot.png")

	num=length(unique(ident_cluster$Sample))
	colours=colorRampPalette(c("#E41A1C","#377EB8","#4DAF4A","#984EA3","#FF7F00","#FFE528","#A65628","#F781BF","#999999"))(num)[1:num]

	pdf("/jiangdianhang/project/amphi_fangsiao/05.singleCell/merge10xAndidrop/brain10xmergeidrop/out/process/Integrate/idrop--vs--x10/Cluster_Sample_barplot.pdf")
	ggplot(ident_cluster,aes(x=cellType,fill=Sample)) + geom_bar(position='fill') +theme(axis.text.x=element_text(angle=80, size=8,colour="black",hjust=1,vjust=1),panel.background=element_rect(fill=NA,colour="grey"), panel.grid=element_line(color='grey'), panel.border=element_rect(fill='transparent',color='black'),plot.title=element_text(face='bold', size=8),axis.title=element_text(size=13))+ scale_y_continuous(labels=scales::percent) + ylab ("Percent") #+ scale_fill_manual(values=colours) 
	dev.off()

	system("/usr/bin/convert  -density 300 -resize 30%  /jiangdianhang/project/amphi_fangsiao/05.singleCell/merge10xAndidrop/brain10xmergeidrop/out/process/Integrate/idrop--vs--x10/Cluster_Sample_barplot.pdf /jiangdianhang/project/amphi_fangsiao/05.singleCell/merge10xAndidrop/out/process/Integrate/idrop--vs--x10/Cluster_Sample_barplot.png")
