# Supplementary material for: The gold-ringed octopus (Amphioctopus fangsiao) genome and cerebral single-nucleus transcriptomes provide insights into the evolution of karyotype and neural novelties
Source: BMC Biol. 2022 Dec 27;20:289. doi: 10.1186/s12915-022-01500-2 (PMC9795677; doi:10.1186/s12915-022-01500-2)
Supplement: Supplementary file 3 — Additional file 3: Command line scripts used in present study. Script 1–phylogenetic and chromosomal analyses. Script 2–Chromosome evolution. Script 3–Gene family analyses. Script 4–Single cell analyses. [file 12915_2022_1500_MOESM3_ESM.zip › AdditionalFile3/AdditionalFile3.script1.txt]

#####################################################################
# Part 1 phylogenetic and chromosomal analyses
#####################################################################
1. OrthoFinder
	1.1 command line:
	2021-05-27 22:08:08 : Started OrthoFinder version 2.5.2
	Command Line: /home/xuliu/miniconda3/envs/ortho/bin/orthofinder -f tree_genes_5/ -t 10
	WorkingDirectory_Base: /home/xuliu/data/gold_spot_octopus/tree_genes_5/OrthoFinder/Results_May27/WorkingDirectory/
	Species used:
	0: Acanthopleura_granulata.pep.fa
	1: Aplysia_californica.pep.fa
	2: Architeuthis_dux.pep.fa
	3: Argopecten_purpuratus.pep.fa
	4: Bathyacmaea_lactea.fa
	5: Biomphalaria_glabrata.pep.fa
	6: Capitella_sp.fa
	7: Chrysomallon_squamiferum_v2.0.pep.fa
	8: Crassostrea_gigas.pep.fa
	9: Elysia_chlorotica.pep.fa
	10: Euprymna_scolopes.fa
	11: Gold_spot_octopus.fa
	12: Hapalochlaena_maculose.pep.fa
	13: Helobdella_robusta.fa
	14: Lanistes_nyassanus.fa
	15: Lottia_gigantea.pep.fa
	16: Lutraria_rhynchaena.pep.fa
	17: Marisa_cornuarietis.pep.fa
	18: Mytilus_coruscus_v2.0.pep.fa
	19: Nautilidae.pep.fa
	20: Octopus_bimaculoides.pep.fa
	21: Octopus_vulgaris.fa
	22: Patinopecten_yessoensis.pep.fa
	23: Pecten_maximus.pep.fa
	24: Phoronis_australis.fa
	25: Pomacea_canaliculata.fa
	26: Saccostrea_glomerata.pep.fa
	27: Scapharca_broughtonii.pep.fa
	FN_Orthogroups: /home/xuliu/data/gold_spot_octopus/tree_genes_5/OrthoFinder/Results_May27/WorkingDirectory/clusters_OrthoFinder_I1.5.txt_id_pairs.txt
	WorkingDirectory_Trees: /home/xuliu/data/gold_spot_octopus/tree_genes_5/OrthoFinder/Results_May27/WorkingDirectory/
	2021-05-28 04:22:41 : OrthoFinder run completed
	1.2 outputs:
	see below <Log files/1.orthofinder log files>
2. IQtree
	2.1 command line:
	iqtree -s concatenation.fas -st AA -m MFP -B 1000 -alrt 1000 -T 8 -Q partition_iqtree_style.txt
	CHECKPOINT: Resuming analysis from partition_iqtree_style.txt.ckp.gz
	IQ-TREE multicore version 2.1.2 COVID-edition for Linux 64-bit built Mar 30 2021
	Developed by Bui Quang Minh, James Barbetti, Nguyen Lam Tung,
	Olga Chernomor, Heiko Schmidt, Dominik Schrempf, Michael Woodhams.
	Host: LFZ047 (AVX2, FMA3, 377 GB RAM)
	Command: iqtree -s concatenation.fas -st AA -m MFP -B 1000 -alrt 1000 -T 8 -Q partition_iqtree_style.txt
	Seed: 71850 (Using SPRNG - Scalable Parallel Random Number Generator)
	Time: Sat May 29 21:21:34 2021
	Kernel: AVX+FMA - 8 threads (40 CPU cores detected)
	2.2 inputs：
	see below <Log files/2.iqtree inputs>
	2.3 Log file:
	see below <Log files/3.iqtree Log file>
	2.4 outputs:
	(Aca:0.2292006044,((((((((Adu:0.1418170160,Esc:0.1613957591)100/100:0.1359278280,((Goc:0.0584475240,Hma:0.0363051794)100/100:0.0213362576,(Obi:0.0225899101,Ovu:0.0353816603)100/100:0.0221487403)100/100:0.2204593896)100/100:0.2094529450,Nau:0.3491417951)100/100:0.1848511621,(Agr:0.4465958851,((Csp:0.4306974798,Hro:0.8916143636)100/100:0.2283851878,Pau:0.5499071380)100/100:0.1610574730)100/100:0.05…
3. MCMCtree
	3.1. command line:
		usage='''
		This script was used to run mcmctree using protein files.\n
		\n
		Example:\n
		\n
		sh $0 <seq file> <tree file> <model> <alpha> <ncatG> <rgene_gamma> <aaRatefile>\n
		\n
		<seq file> : protein sequence files in phylip format\n
		<tree file> : prooted binary tree\n
		the tree should be a 1) rooted; 2) binary (internal node has exactly two daughter nodes); 3) without branch lengths \n
		rooted tree with calibration time in newick format.\n
		可以手动添加 TimeTree 中的矫正点，添加的原则是：在包含所有物种之外的地方添加时间点, >60,<70表示 60~70 100Mya之间;\n
		B(3.72, 4.50, 0.1, 0.1) # lower & upper bounds\n
		L(4.65, 0.1, 1.0, 1e-300) # lower minimal bound \n
		U(1.50, 0.1, 1.0, 1e-300) # upper maximal bound\n
		添加的时间单位是 100Mya\n
		<model> : amino acid substitution model, \n
		<alpha> : alpha for gamma rates at sites, default 0.5\n
		<ncatG> : No. categories in discrete gamma, default 5\n
		<rgene_gamma> : \n
		<aaRatefile> :\n
		References:\n
		MCMCTree tutorials, Mario dos Reis, Sandra Álvarez-Carretero and Ziheng Yang, 2017, Tutorial 4: Approximate likelihood with protein data
		'''
		script_path=$(dirname $(greadlink -f $0))
		seqfile=$1
		trefile=$2
		model=$3
		alpha=$4
		ncatG=$5
		rgene_gamma=$6
		aaRatefile=${script_path}/$7
		if [[ $# != 7 ]];then
		echo $usage
		exit 0
		fi
		echo 'start Step1
		###############
		#step1 mcmctree
		###############
		'
		echo "
		seed = -1
		seqfile = $seqfile
		treefile = $trefile
		mcmcfile = mcmc0.txt
		outfile = mcmctree.usedata3.out
		ndata = 1
		seqtype = 2 * 0: nucleotides; 1:codons; 2:AAs
		usedata = 3 * 0: no data; 1:seq like; 2:use in.BV; 3: out.BV
		clock = 2 * 1: global clock; 2: independent rates; 3: correlated rates
		model = ${model:=3} * model for AAs: 1:proportional, 2:Empirical, 3:Empirical+F, 6:FromCodon, 7:AAClasses, 8:REVaa_0, 9:REVaa(nr=189)
		aaRatefile = $aaRatefile
		alpha = ${alpha:=0.5} * alpha for gamma rates at sites
		ncatG = ${ncatG:=5} * No. categories in discrete gamma
		cleandata = 0 * remove sites with ambiguity data (1:yes, 0:no)?
		BDparas = 1 1 0.1 * birth, death, sampling
		kappa_gamma = 6 2 * gamma prior for kappa
		alpha_gamma = 1 1 * gamma prior for alpha
		rgene_gamma = 1 ${rgene_gamma:=20} 1 * gamma prior for overall rates for genes需要根据 codeml 推算的碱基替换速率计算
		sigma2_gamma = 1 4.5 1 * gamma prior for sigma^2 (for clock=2 or 3)
		print = 1
		burnin = 5000000
		sampfreq = 100
		nsample = 50000" > temp1.mcl
		mcmctree temp1.mcl
		echo 'Step2
		#################
		#step2 codeml
		#################
		'
		echo "
		seqfile = tmp0001.txt
		treefile = tmp0001.trees
		outfile = codeml.out
		noisy = 3
		seqtype = 2
		aaRatefile = $aaRatefile
		model = ${model:=2} * 2: Empirical
		fix_alpha = 0
		alpha = .5
		ncatG = 4
		Small_Diff = 0.1e-6
		getSE = 2
		method = 1
		> temp2.mcl codeml temp2.mcl cp rst2 in.BV echo ' ################ #step3 mcmctree ################ ' ######################################################################################### # first MCMCtree run ######################################################################################### echo Start to prepare the second control file at "$(date)
		if [[ -e usedata2.first ]];then
		echo "Warning: directory usedata2.first already exits!"
		cd usedata2.first
		else
		mkdir usedata2.first
		cd usedata2.first
		fi
		cp ../in.BV ./
		cp ../$seqfile ./
		cp ../$trefile ./
		echo "
		seed = -1
		seqfile = $seqfile
		treefile = $trefile
		mcmcfile = mcmc1.txt
		outfile = mcmctree.usedata2.out
		ndata = 1
		seqtype = 2 * 0: nucleotides; 1:codons; 2:AAs
		usedata = 2 * 0: no data; 1:seq like; 2:use in.BV; 3: out.BV
		clock = 2 * 1: global clock; 2: independent rates; 3: correlated rates
		# RootAge = <$RootAge * safe constraint on root age, used if no fossil for root.
		model = ${model:=3} * 0:JC69, 1:K80, 2:F81, 3:F84, 4:HKY85
		aaRatefile = $aaRatefile
		alpha = ${alpha:=0.5} * alpha for gamma rates at sites
		ncatG = ${ncatG:=5} * No. categories in discrete gamma
		cleandata = 0 * remove sites with ambiguity data (1:yes, 0:no)?
		BDparas = 1 1 0.1 * birth, death, sampling
		kappa_gamma = 6 2 * gamma prior for kappa
		alpha_gamma = 1 1 * gamma prior for alpha
		rgene_gamma = 1 ${rgene_gamma:=20} 1 * gamma prior for overall rates for genes
		sigma2_gamma = 1 4.5 1 * gamma prior for sigma^2 (for clock=2 or 3)
		print = 1
		burnin = 500000
		sampfreq = 100
		nsample = 50000" > mcmctree.usedata2.mcl
		mcmctree mcmctree.usedata2.mcl
		cd ..
		#########################################################################################
		# second MCMCtree run
		#########################################################################################
		if [[ -e usedata2.second ]];then
		echo "Warning: directory usedata2.second already exits!"
		cd usedata2.second
		else
		mkdir usedata2.second
		cd usedata2.second
		fi
		cp ../in.BV ./
		cp ../$seqfile ./
		cp ../$trefile ./
		echo "
		seed = -1
		seqfile = $seqfile
		treefile = $trefile
		mcmcfile = mcmc2.txt
		outfile = mcmctree.usedata2.out
		ndata = 1
		seqtype = 2 * 0: nucleotides; 1:codons; 2:AAs
		usedata = 2 * 0: no data; 1:seq like; 2:use in.BV; 3: out.BV
		clock = 2 * 1: global clock; 2: independent rates; 3: correlated rates
		# RootAge = <$RootAge * safe constraint on root age, used if no fossil for root.
		model = ${model:=3} * 0:JC69, 1:K80, 2:F81, 3:F84, 4:HKY85
		aaRatefile = $aaRatefile
		alpha = ${alpha:=0.5} * alpha for gamma rates at sites
		ncatG = ${ncatG:=5} * No. categories in discrete gamma
		cleandata = 0 * remove sites with ambiguity data (1:yes, 0:no)?
		BDparas = 1 1 0.1 * birth, death, sampling
		kappa_gamma = 6 2 * gamma prior for kappa
		alpha_gamma = 1 1 * gamma prior for alpha
		rgene_gamma = 1 ${rgene_gamma:=20} 1 * gamma prior for overall rates for genes
		sigma2_gamma = 1 10 1 * gamma prior for sigma^2 (for clock=2 or 3)
		print = 1
		burnin = 5000
		sampfreq = 100
		nsample = 50000" > mcmctree.usedata2.mcl
		mcmctree mcmctree.usedata2.mcl
		cd ..
	3.2 inputs:
		3.2.1 tree file:
		70 1
		((((((Adu,Esc),((Goc,Hma),(Obi,Ovu))),Nau),((((((Apu,Pma),Pye),Sbr),((Cgi,Sgl)'L(2.45)',Mtl))'L(4.65, 0.1, 1.0, 1e-300)',Lrh)'B(5.205, 5.3)',(((Bla,Lgi),Csq),((Lny,(Mco,Pca))'U(1.50, 0.1, 1.0, 1e-300)',(Bgl,(Aca,Ech))'B(1.686, 4.374, 1e-300, 0.1)')'L(3.90, 0.1, 1.0, 1e-300)')'B(4.702, 5.315, 1e-300, 0,1)')),Agr)'B(5.32, 5.49, 1e-300, 0,1)',(Pau,(Csp,Hro)))'B(5.5025, 6.361, 1e-300, 1e-300)';
		3.2.2 genome description:
		Agr	Acanthopleura granulata
		Adu	Architeuthis dux
		Esc	Euprymna scolopes
		Goc	Ampfaoctopus fangsiao
		Hma	Hapalochlaena maculosa
		Obi	Octopus bimaculoides
		Ovu	Octopus vulgaris
		Nau	Nautilus pompilius
		Apu	Argopecten purpuratus
		Pma	Pecten maximus
		Pye	Mizuhopecten yessoensis
		Sbr	Anadara broughtonii
		Cgi	Crassostrea gigas
		Sgl	Saccostrea glomerata
		Mtl	Mytilus unguiculatus
		Lrh	Lutraria rhynchaena
		Bla	Bathyacmaea lactea
		Lgi	Lottia gigantea
		Csq	Chrysomallon squamiferum
		Lny	Lanistes nyassanus
		Mco	Marisa cornuarietis
		Pca	Pomacea canaliculata
		Bgl	Biomphalaria glabrata
		Aca	Aplysia californica
		Ech	Elysia chlorotica
		Csp	Capitella teleta
		Hro	Helobdella robusta
		Pau	Phoronis australis
		3.2.3 ate matrix and aa frequencies
		0.425093
		0.276818 0.751878
		0.395144 0.123954 5.076149
		2.489084 0.534551 0.528768 0.062556
		0.969894 2.807908 1.695752 0.523386 0.084808
		1.038545 0.363970 0.541712 5.243870 0.003499 4.128591
		2.066040 0.390192 1.437645 0.844926 0.569265 0.267959 0.348847
		0.358858 2.426601 4.509238 0.927114 0.640543 4.813505 0.423881 0.311484
		0.149830 0.126991 0.191503 0.010690 0.320627 0.072854 0.044265 0.008705 0.108882
		0.395337 0.301848 0.068427 0.015076 0.594007 0.582457 0.069673 0.044261 0.366317 4.145067
		0.536518 6.326067 2.145078 0.282959 0.013266 3.234294 1.807177 0.296636 0.697264 0.159069 0.137500
		1.124035 0.484133 0.371004 0.025548 0.893680 1.672569 0.173735 0.139538 0.442472 4.273607 6.312358 0.656604
		0.253701 0.052722 0.089525 0.017416 1.105251 0.035855 0.018811 0.089586 0.682139 1.112727 2.592692 0.023918 1.798853
		1.177651 0.332533 0.161787 0.394456 0.075382 0.624294 0.419409 0.196961 0.508851 0.078281 0.249060 0.390322 0.099849 0.094464
		4.727182 0.858151 4.008358 1.240275 2.784478 1.223828 0.611973 1.739990 0.990012 0.064105 0.182287 0.748683 0.346960 0.361819 1.338132
		2.139501 0.578987 2.000679 0.425860 1.143480 1.080136 0.604545 0.129836 0.584262 1.033739 0.302936 1.136863 2.020366 0.165001 0.571468 6.472279
		0.180717 0.593607 0.045376 0.029890 0.670128 0.236199 0.077852 0.268491 0.597054 0.111660 0.619632 0.049906 0.696175 2.457121 0.095131 0.248862 0.140825
		0.218959 0.314440 0.612025 0.135107 1.165532 0.257336 0.120037 0.054679 5.306834 0.232523 0.299648 0.131932 0.481306 7.803902 0.089613 0.400547 0.245841 3.151815
		2.547870 0.170887 0.083688 0.037967 1.959291 0.210332 0.245034 0.076701 0.119013 10.649107 1.702745 0.185202 1.898718 0.654683 0.296501 0.098369 2.188158 0.189510 0.249313
		0.079066 0.055941 0.041977 0.053052 0.012937 0.040767 0.071586 0.057337 0.022355 0.062157 0.099081 0.064600 0.022951 0.042302 0.044040 0.061197 0.053287 0.012066 0.034155 0.069147
		A R N D C Q E G H I L K M F P S T W Y V
		Ala Arg Asn Asp Cys Gln Glu Gly His Ile Leu Lys Met Phe Pro Ser Thr Trp Tyr Val
			Symmetrical part of the rate matrix and aa frequencies,
		estimated from 3905 globular protein amino acid sequences forming 182
		protein families.
			The first part above indicates the symmetric 'exchangeability'
		parameters, where s_ij = s_ji. The s_ij above are not scaled, but the
		PAML package will perform this scaling.
			The second part gives the amino acid frequencies (pi_i)
		estimated from the 3905 sequences. The net replacement rate from i to
		j is Q_ij = s_ij*pi_j.
		Citation:
		Le, S. Q., and O. Gascuel. 2008. An improved general amino acid replacement matrix. Mol. Biol. Evol. 25:1307-1320.
		3.2.3 genome fasta
		see below <Log files/mcmctree input fasta>
	3.3. output
	(Aca:0.2282115702,((((((((Adu:0.1418075833,Esc:0.1613960917)100:0.1359321471,((Goc:0.0584800819,Hma:0.0363144960)100:0.0212850567,(Obi:0.0225884495,Ovu:0.0353832488)100:0.0221598351)100:0.2204522512)100:0.2094678089,Nau:0.3491505875)100:0.1848479991,(Agr:0.4466048046,((Csp:0.4307437247,Hro:0.8916640220)100:0.2283560734,Pau:0.5499305728)100:0.1610311214)100:0.0579979014)100:0.0394820506,(((((Apu:0…
#####################################################################
# Log files
#####################################################################
1.orthofinder log files
	Orthogroup	Acanthopleura_granulata.pep	Aplysia_californica.pep	Architeuthis_dux.pep	Argopecten_purpuratus.pep	Bathyacmaea_lactea	Biomphalaria_glabrata.pep	Capitella_sp	Chrysomallon_squamiferum_v2.0.pep	Crassostrea_gigas.pep	Elysia_chlorotica.pep	Euprymna_scolopes	Gold_spot_octopus	Hapalochlaena_maculose.pep	Helobdella_robusta	Lanistes_nyassanus	Lottia_gigantea.pep	Lutraria_rhynchaena.pep	Marisa_cornuarietis.pep	Mytilus_coruscus_v2.0.pep	Nautilidae.pep	Octopus_bimaculoides.pep	Octopus_vulgaris	Patinopecten_yessoensis.pep	Pecten_maximus.pep	Phoronis_australis	Pomacea_canaliculata	Saccostrea_glomerata.pep	Scapharca_broughtonii.pep	Total
	OG0000000	14	19	36	58	33	39	85	38	18	34	300	170	571	50	24	61	30	14	46	19	380	158	28	18	20	11	29	30	2333
	OG0000001	12	6	27	24	11	18	11	10	7	11	181	238	330	11	4	21	7	6	11	14	263	248	2	3	3	3	3	12	1497
	OG0000002	15	20	1	111	20	61	53	72	92	45	2	0	0	8	49	21	76	69	187	11	0	1	64	67	55	46	198	106	1450
	OG0000003	78	57	105	0	9	51	45	7	3	67	309	57	21	2	2	5	4	46	48	25	22	63	0	1	82	1	3	75	1188
	OG0000004	28	36	26	67	36	33	42	29	33	29	28	15	21	17	20	34	42	21	54	23	21	39	63	69	33	21	29	45	954
	OG0000005	33	21	29	26	34	24	29	31	25	24	22	11	19	30	31	34	29	31	30	29	25	20	26	29	19	19	26	28	734
	OG0000006	18	28	11	35	7	19	73	20	68	17	8	7	7	24	12	7	29	23	89	9	9	10	25	24	17	7	67	33	703
	OG0000007	24	22	32	17	44	35	47	41	23	28	15	12	17	36	19	25	19	17	24	16	18	17	15	17	23	13	26	19	661
	OG0000008	14	5	14	33	13	9	54	15	33	3	10	6	8	5	27	15	37	32	69	13	26	9	28	26	15	24	70	25	638
	OG0000009	10	12	17	29	26	35	1	25	31	13	15	19	10	0	13	16	35	16	64	21	25	26	24	27	0	12	48	48	618
	OG0000010	7	32	32	1	12	23	31	10	3	16	65	7	4	56	1	6	99	0	85	21	10	11	0	20	8	0	31	26	617
	OG0000011	20	50	42	1	82	21	5	0	0	5	10	41	15	2	4	1	17	25	70	12	57	26	0	34	24	5	0	37	606
	OG0000012	16	21	12	35	20	20	35	14	25	17	12	9	10	23	11	21	52	13	35	11	9	16	47	28	14	14	26	39	605
	OG0000013	6	31	19	37	20	14	18	14	17	21	19	23	14	5	6	19	17	10	40	3	22	51	32	29	19	10	21	39	576
	OG0000014	22	16	23	19	26	18	26	24	17	16	16	10	16	33	22	23	24	21	23	22	20	17	17	16	17	20	20	19	563
	OG0000015	5	26	1	56	15	29	11	4	39	21	1	1	1	4	10	17	59	21	73	1	1	1	40	35	1	14	48	27	562
	OG0000016	21	9	19	14	36	54	32	19	19	26	16	4	13	18	9	30	52	10	25	15	10	17	13	9	11	9	30	17	557
	OG0000017	5	10	3	21	19	8	28	50	45	11	1	2	6	9	17	29	45	14	69	2	4	2	10	17	31	12	71	15	556
	OG0000018	14	35	12	38	9	21	1	5	19	14	9	18	17	0	19	11	23	22	49	7	22	43	31	38	6	12	9	51	555
	OG0000019	0	1	3	0	1	0	0	0	0	0	11	91	71	0	0	2	2	0	1	2	160	191	0	0	0	0	1	1	538
	OG0000020	2	0	10	31	22	0	11	0	54	0	1	17	11	0	14	7	32	6	55	11	20	59	32	23	20	7	50	35	530
	OG0000021	7	22	5	36	12	33	13	12	24	33	7	9	10	17	17	16	23	26	48	2	14	26	29	13	21	4	18	27	524
	OG0000022	1	1	9	1	3	6	5	1	2	0	22	105	52	6	0	12	1	0	2	3	143	136	0	2	1	0	1	5	520
	OG0000023	7	16	116	0	3	3	6	0	1	79	47	18	12	8	1	0	3	2	8	7	103	16	0	4	1	0	2	51	514
	OG0000024	11	29	31	20	11	35	12	8	21	17	24	12	15	7	10	12	25	9	41	12	25	18	23	18	9	13	22	22	512
	OG0000025	8	9	5	25	6	48	24	15	31	11	4	7	8	4	13	10	22	13	68	3	12	24	28	20	5	11	43	33	510
	OG0000026	23	17	22	17	22	17	25	18	18	19	12	9	12	24	19	25	19	16	31	14	14	13	17	17	14	15	17	19	505
	OG0000027	18	25	24	22	17	26	9	37	12	15	15	19	18	4	18	17	13	14	22	21	21	45	14	10	7	16	8	14	501
	OG0000028	10	38	20	19	7	21	14	3	8	14	86	25	23	6	6	11	13	14	20	2	27	24	15	12	9	14	10	15	486
	OG0000029	3	12	104	0	0	0	30	0	1	42	76	67	4	0	0	0	7	0	2	17	9	93	0	7	0	1	2	5	482
	OG0000030	3	10	156	0	5	10	65	2	0	17	64	28	8	29	2	21	1	3	28	12	0	4	0	1	0	1	5	6	481
	OG0000031	6	12	17	13	21	12	55	19	29	12	5	2	4	28	7	24	28	7	43	5	34	4	8	8	11	8	31	16	469
	OG0000032	0	0	0	0	1	0	0	0	0	0	0	0	0	0	0	448	0	0	0	0	0	0	0	0	0	0	0	0	449
	OG0000033	3	2	7	58	2	3	16	6	48	3	2	3	3	3	2	2	36	2	76	2	3	5	41	35	1	2	41	38	445
	OG0000034	5	4	9	16	15	18	19	39	22	1	8	5	3	9	14	7	20	27	43	9	7	23	13	12	11	36	23	17	435
	OG0000035	8	12	9	20	10	14	23	17	32	15	11	6	6	12	12	10	17	12	32	10	10	11	19	16	13	12	29	25	423
	OG0000036	5	4	10	9	12	9	45	20	14	3	8	7	7	7	19	23	6	21	47	4	6	18	14	7	9	34	31	16	415
	OG0000037	1	2	49	1	7	3	21	1	2	2	11	8	26	90	0	1	7	0	105	20	4	2	0	8	3	0	11	30	415
	OG0000038	7	2	1	24	2	3	1	4	39	1	1	1	1	1	12	2	37	18	102	0	1	2	24	17	0	14	67	30	414
	OG0000039	21	15	9	22	10	10	31	12	15	17	9	5	8	7	10	12	23	9	24	8	6	13	34	34	7	11	12	19	413
	OG0000040	8	27	12	13	7	31	15	12	10	27	9	4	9	6	20	8	11	26	20	8	8	15	8	9	18	30	22	16	409
	OG0000041	0	0	0	22	29	1	0	3	15	2	0	0	0	0	39	22	4	44	60	2	0	0	25	13	0	52	39	34	406
	OG0000042	0	0	27	0	0	0	1	0	0	0	372	0	1	1	0	0	0	0	0	0	2	0	0	0	1	0	0	0	405
	OG0000043	16	13	4	25	16	12	0	7	29	15	7	4	7	0	3	12	14	6	61	13	10	6	23	24	0	4	33	38	402
	OG0000044	12	5	16	14	12	10	36	21	14	6	13	10	4	3	13	13	6	24	53	2	5	10	20	11	1	20	32	15	401
	OG0000045	10	14	14	11	3	17	0	3	9	31	4	20	3	0	10	1	8	30	38	5	37	52	2	13	20	20	12	13	400
	OG0000046	2	3	1	2	3	1	6	1	17	8	3	2	2	0	22	7	35	20	146	0	0	2	1	42	7	8	33	25	399
	OG0000047	5	17	11	12	20	10	24	27	19	7	12	5	5	6	14	26	11	23	36	8	7	8	13	10	5	16	27	8	392
	OG0000048	13	10	11	33	8	10	13	5	18	8	6	5	5	2	10	14	31	9	17	14	6	17	32	29	8	13	15	27	389
	OG0000049	17	16	12	23	5	25	12	2	9	9	25	10	13	8	16	7	14	13	19	13	21	16	16	23	9	20	8	8	389
	OG0000050	16	14	10	46	12	12	0	10	5	14	6	5	5	0	18	5	36	19	16	8	8	14	33	39	0	15	5	15	386
	OG0000051	12	15	3	17	16	15	21	23	18	17	4	4	4	24	13	20	15	13	17	1	4	16	15	17	2	16	22	18	382
	OG0000052	3	12	10	10	6	23	51	7	4	9	2	2	6	35	13	13	26	24	43	3	15	3	7	5	10	22	10	6	380
	OG0000053	13	11	7	5	4	58	4	12	18	9	4	8	5	4	35	1	39	22	9	6	8	3	6	4	8	29	22	14	368
	OG0000054	2	16	5	30	12	14	10	9	31	12	6	6	9	6	7	11	22	5	47	9	13	16	17	12	1	7	17	15	367
	OG0000055	0	1	74	0	9	1	0	6	0	0	16	71	5	1	0	1	0	0	0	43	48	91	0	0	0	0	0	0	367
	OG0000056	6	1	0	6	32	6	3	27	71	1	1	0	0	5	5	5	26	5	80	6	0	1	4	11	9	8	45	2	366
	OG0000057	10	12	2	35	22	10	19	3	20	6	1	3	2	5	7	14	35	15	32	2	2	1	31	17	3	4	19	29	361
	OG0000058	14	0	182	0	17	7	0	0	0	8	33	1	4	1	1	4	4	2	44	5	0	2	0	3	8	2	1	17	360
	OG0000059	3	9	68	0	1	20	1	0	0	4	91	48	3	24	0	0	0	0	0	4	70	13	0	0	0	0	0	0	359
	OG0000060	20	10	25	12	16	5	21	12	16	12	13	6	9	21	6	12	18	6	19	8	11	13	11	11	8	6	17	13	357
	OG0000061	1	13	13	11	1	13	15	0	8	20	10	12	8	4	12	39	13	19	16	10	18	27	9	11	10	12	9	19	353
	OG0000062	11	13	10	13	16	10	10	16	16	13	10	7	11	15	13	10	14	12	19	13	8	14	13	12	9	11	17	15	351
	OG0000063	0	0	0	0	0	0	0	0	350	0	0	0	0	0	0	0	0	0	0	0	0	0	0	0	0	0	0	1	351
	OG0000064	9	20	14	24	17	10	17	23	7	4	8	7	5	14	10	15	17	11	18	14	8	8	19	9	11	8	9	10	346
	OG0000065	0	0	17	0	0	0	3	0	0	1	123	37	24	4	0	0	0	0	2	0	50	85	0	0	0	0	0	0	346
	OG0000066	3	21	1	36	5	25	1	1	10	11	6	9	5	0	12	8	30	13	13	5	12	25	20	21	0	19	10	21	343
	OG0000067	9	10	6	9	6	10	34	10	12	6	5	3	2	11	24	6	21	17	29	23	3	8	8	12	8	8	22	20	342
	OG0000068	19	16	12	19	15	17	7	12	8	13	9	6	6	6	14	18	14	17	23	6	5	4	18	10	9	11	8	17	339
	OG0000069	0	0	0	0	0	0	0	0	0	0	0	0	0	1	0	0	0	0	338	0	0	0	0	0	0	0	0	0	339
	OG0000070	26	10	22	8	12	12	14	9	16	11	14	4	9	16	12	13	10	13	17	10	12	15	7	8	8	11	10	9	338
	OG0000071	11	10	5	7	13	22	9	20	12	6	5	6	9	15	12	18	23	18	25	4	7	10	7	6	5	19	18	14	336
	OG0000072	22	8	11	18	16	10	6	9	21	9	12	5	4	0	7	13	21	7	42	8	7	6	13	15	4	4	17	17	332
	OG0000073	2	5	72	0	3	5	5	0	0	12	44	21	21	23	0	1	0	1	8	7	67	24	0	1	3	0	0	0	325
	OG0000074	3	19	0	25	33	21	13	20	8	18	0	0	0	0	12	12	25	11	28	0	0	0	22	13	3	13	11	13	323
	OG0000075	8	17	10	32	6	22	10	7	7	13	6	3	5	0	9	7	12	10	18	3	4	6	22	22	14	12	21	15	321
	OG0000076	0	0	1	34	1	0	6	6	35	0	0	0	0	4	0	3	40	0	79	2	2	0	23	22	0	0	50	13	321
	OG0000077	4	8	54	1	23	2	9	4	2	5	38	2	0	21	1	9	23	0	49	10	12	0	2	22	3	0	5	8	317
	OG0000078	3	6	0	21	12	3	7	9	28	2	0	0	0	1	5	13	17	4	67	0	0	0	12	11	16	3	39	37	316
	OG0000079	21	7	7	17	16	7	1	15	7	18	9	5	4	1	12	13	18	14	21	3	5	11	25	23	6	11	8	11	316
	OG0000080	9	11	3	17	12	6	17	17	18	14	4	3	2	4	9	12	15	8	20	8	4	9	16	17	12	8	17	22	314
	OG0000081	0	1	4	11	10	2	32	48	27	1	3	0	0	5	5	6	27	5	46	4	2	0	10	17	13	3	30	2	314
	OG0000082	0	28	28	0	5	34	12	0	1	21	27	7	9	43	0	0	1	1	0	1	69	7	0	0	2	0	2	13	311
	OG0000083	11	10	5	11	11	31	3	16	14	12	2	4	4	21	11	14	11	11	29	5	5	6	12	10	10	7	12	11	309
	OG0000084	2	14	12	11	14	11	1	19	9	15	8	3	9	4	15	12	14	18	17	6	10	27	10	11	1	11	12	11	307
	OG0000085	9	7	8	17	8	8	15	8	8	9	9	8	9	9	8	6	23	8	26	6	8	17	11	18	11	8	8	14	304
	OG0000086	0	11	0	2	13	0	40	0	27	13	0	0	0	0	0	6	67	4	31	0	0	0	4	8	3	2	59	14	304
	OG0000087	0	0	2	0	0	0	0	0	0	0	300	0	2	0	0	0	0	0	0	0	0	0	0	0	0	0	0	0	304
	OG0000088	2	8	44	4	4	4	29	2	9	7	16	24	6	15	4	20	11	6	4	4	16	30	3	3	3	3	4	18	303
	OG0000089	1	15	54	3	9	4	14	5	0	2	36	16	6	5	2	5	15	1	2	26	1	53	0	14	1	1	4	7	302
	OG0000090	9	9	6	8	11	7	7	14	20	5	5	2	2	5	16	14	17	11	41	7	4	2	9	8	1	17	30	14	301
	OG0000091	19	8	14	13	16	8	27	11	9	6	8	5	8	6	8	12	8	8	13	9	9	15	13	13	5	7	10	13	301
	OG0000092	5	2	13	0	9	18	0	8	29	38	4	1	3	0	5	41	43	4	8	7	10	8	1	1	3	8	28	4	301
	OG0000093	9	10	12	7	2	13	33	5	0	1	40	9	8	16	11	8	0	10	10	3	14	25	4	4	7	22	1	14	298
	OG0000094	5	6	1	12	2	26	0	9	12	10	1	3	4	1	3	2	13	8	66	6	8	5	10	5	5	4	59	12	298
	OG0000095	13	10	6	8	11	16	12	16	14	9	6	5	6	11	11	10	8	13	27	6	8	9	8	7	6	10	10	21	297
	OG0000096	5	14	28	10	5	2	15	12	11	5	7	7	6	9	5	14	30	9	28	5	7	8	18	7	8	5	8	9	297
	OG0000097	4	2	5	26	2	16	1	8	25	2	4	7	5	1	2	2	19	3	24	10	8	12	22	23	0	3	22	29	287
	OG0000098	1	10	20	15	4	13	15	14	5	8	8	7	6	5	7	35	8	9	22	10	8	10	10	1	9	6	11	10	287
	OG0000099	0	0	0	1	0	0	1	0	0	0	1	54	45	0	0	0	1	0	0	0	95	89	0	0	0	0	0	0	287
	OG0000100	7	14	5	13	13	8	1	4	18	20	3	7	5	1	8	7	21	8	23	4	9	8	17	14	2	6	15	23	284
	OG0000101	6	9	0	30	10	0	2	2	9	7	0	1	0	4	6	7	6	9	38	2	0	0	23	9	25	43	30	6	284
	OG0000102	10	1	1	11	13	0	11	0	28	8	1	0	0	0	4	16	25	1	24	0	0	0	32	60	2	1	15	17	281
	OG0000103	47	1	32	0	1	0	11	0	3	4	77	8	4	0	0	4	1	0	16	0	1	0	0	2	38	0	0	26	276
	OG0000104	7	8	15	9	12	10	8	10	7	8	14	7	8	14	16	8	8	13	10	10	14	7	8	9	8	9	11	5	273
	OG0000105	0	1	30	1	1	1	16	0	8	20	9	48	7	9	5	16	2	14	6	3	19	36	0	0	3	3	4	11	273
	OG0000106	3	4	1	0	16	5	22	0	17	1	1	15	2	1	0	17	2	2	40	13	4	1	0	55	17	0	7	24	270
	OG0000107	12	9	8	8	11	10	6	12	16	10	8	3	5	17	14	11	11	12	8	7	9	6	10	10	5	8	13	9	268
	OG0000108	4	1	4	27	12	9	9	1	34	1	5	5	4	0	2	5	6	1	35	2	6	14	25	18	2	2	25	9	268
	OG0000109	5	9	10	9	11	6	4	19	14	6	9	6	5	2	7	9	10	8	40	12	6	8	9	10	7	7	12	8	268
	OG0000110	6	12	9	11	6	16	16	6	12	12	4	3	5	7	7	7	8	8	19	5	3	4	13	14	10	9	26	8	266
	OG0000111	0	8	1	14	11	21	0	7	23	18	2	1	1	0	6	12	13	10	34	2	2	1	12	21	0	7	24	14	265
	OG0000112	0	3	44	0	0	4	5	0	0	3	44	68	3	6	0	0	0	0	1	4	59	21	0	0	0	0	0	0	265
	OG0000113	8	5	5	8	13	8	14	14	7	6	8	9	6	10	7	11	11	8	13	6	12	20	11	9	6	7	12	9	263
	OG0000114	7	15	13	8	11	13	8	11	9	9	11	4	8	4	11	11	11	7	10	11	7	13	8	7	8	11	9	8	263
	OG0000115	2	0	0	19	0	0	1	0	38	0	0	0	0	0	0	0	35	0	54	3	0	0	23	18	0	0	41	29	263
	OG0000116	7	13	16	6	9	16	9	6	7	16	15	4	13	10	9	7	10	9	7	8	11	11	6	6	7	9	9	6	262
	OG0000117	0	0	0	0	0	0	1	0	0	0	0	0	0	0	0	259	0	0	0	1	0	0	0	0	1	0	0	0	262
	OG0000118	0	0	3	0	0	0	0	0	0	0	250	0	2	0	0	0	1	0	5	0	0	0	0	0	0	0	0	0	261
	OG0000119	13	10	1	17	10	7	12	10	17	8	4	1	1	8	9	14	15	9	12	3	3	2	15	18	8	9	14	10	260
	OG0000120	7	5	13	15	9	20	9	7	12	5	4	4	7	19	6	7	9	9	16	6	7	7	11	9	10	7	7	10	257
	OG0000121	3	7	17	17	9	8	24	4	6	10	4	2	2	1	19	5	19	22	11	2	2	2	14	10	0	14	14	7	255
	OG0000122	2	4	53	0	0	15	4	1	0	2	96	27	7	7	0	1	0	0	1	0	19	15	0	0	0	0	0	0	254
	OG0000123	0	1	58	0	0	0	0	0	0	1	78	50	10	1	0	0	0	0	0	1	28	25	0	0	0	0	0	0	253
	OG0000124	16	14	10	11	6	16	0	4	10	9	10	9	11	3	1	6	8	3	10	5	14	26	10	13	2	2	15	8	252
	OG0000125	0	1	1	37	9	3	0	5	49	0	0	0	0	0	2	3	1	0	8	2	1	0	35	20	0	0	64	10	251
	OG0000126	7	6	1	26	11	11	4	4	12	4	0	1	1	3	7	5	13	16	22	5	1	2	21	29	3	9	8	18	250
	OG0000127	10	7	7	17	13	12	10	8	12	7	4	3	3	2	8	8	13	9	11	5	2	6	15	15	10	9	13	11	250
	OG0000128	1	3	2	1	2	2	20	2	9	2	9	35	8	7	2	27	12	13	9	5	17	34	1	1	3	3	5	14	249
	OG0000129	2	7	4	46	19	4	0	14	1	6	6	4	3	0	9	13	13	10	1	4	5	26	22	13	0	9	1	7	249
	OG0000130	4	14	1	18	11	20	14	9	7	10	1	0	0	21	5	8	12	8	20	2	0	0	12	11	16	6	8	10	248
	OG0000131	9	10	5	19	4	4	5	1	13	9	6	3	0	2	5	3	18	7	28	8	4	4	15	19	6	5	10	23	245
	OG0000132	8	11	6	9	9	13	6	8	16	9	6	4	4	3	9	19	12	8	13	4	4	4	10	7	6	9	19	7	243
	OG0000133	2	5	11	4	5	16	7	22	13	11	9	4	5	2	12	6	9	5	14	9	12	7	7	6	7	8	12	13	243
	OG0000134	2	11	12	8	10	8	9	9	14	10	6	3	2	1	8	7	15	13	22	5	9	2	8	10	9	7	19	4	243
	OG0000135	8	7	8	8	8	6	10	10	8	6	7	6	7	18	10	10	13	8	10	8	8	6	9	9	8	6	10	10	242
	OG0000136	10	14	3	25	10	5	9	5	8	10	2	1	2	0	6	11	18	7	16	2	1	2	18	25	4	5	13	10	242
	OG0000137	13	7	9	15	13	6	1	9	12	7	9	4	7	0	8	7	8	8	9	10	7	10	18	14	2	7	10	12	242
	OG0000138	8	9	9	7	8	10	10	8	11	8	6	4	4	8	10	7	12	11	16	8	6	9	8	7	7	11	9	9	240
	OG0000139	10	6	2	16	3	26	0	2	14	9	1	0	0	0	4	7	4	32	33	9	0	0	9	8	0	6	27	11	239
	OG0000140	21	6	5	11	19	9	0	10	15	4	0	3	2	0	6	11	11	5	19	11	5	9	11	13	2	5	14	12	239
	OG0000141	3	8	2	22	13	6	4	8	21	8	1	1	1	0	5	7	17	1	29	1	1	1	22	12	9	3	14	19	239
	OG0000142	0	0	12	0	2	0	10	2	2	0	6	2	1	24	4	1	18	2	70	2	5	9	1	0	33	3	24	5	238
	OG0000143	10	9	3	10	13	9	16	8	6	10	3	2	2	12	10	16	7	15	14	3	6	4	7	7	8	13	3	8	234
	OG0000144	9	8	7	3	10	6	46	10	4	7	1	5	4	9	3	21	10	3	8	8	15	11	4	2	8	5	4	3	234
	OG0000145	12	7	5	12	7	5	1	5	12	2	4	3	3	0	10	13	8	11	22	1	5	10	12	12	0	13	16	21	232
	OG0000146	2	10	7	6	5	30	2	10	8	4	4	2	3	13	4	8	3	4	19	4	6	39	4	4	6	3	13	9	232
	OG0000147	10	12	3	4	8	6	10	10	17	5	6	4	5	1	10	7	6	18	11	4	6	5	3	6	13	14	21	6	231
	OG0000148	7	8	9	12	5	6	4	5	5	7	7	4	3	1	7	4	25	7	11	7	4	8	9	15	7	5	9	27	228
	OG0000149	4	10	7	10	7	17	9	5	15	6	9	3	5	6	8	10	8	7	13	4	4	7	7	8	10	6	14	8	227
	OG0000150	9	1	3	5	4	5	4	4	25	3	2	0	2	3	12	5	13	35	5	2	3	6	9	18	3	4	24	18	227
	OG0000151	6	1	28	7	12	4	0	16	4	0	7	5	3	9	0	2	2	0	60	4	11	2	3	29	0	0	7	4	226
	OG0000152	2	6	3	25	6	32	12	7	5	5	1	2	2	1	4	5	12	7	4	4	3	3	11	9	2	2	21	30	226
	OG0000153	8	12	4	7	15	12	9	11	11	9	4	4	6	8	7	13	5	7	10	4	4	10	7	9	8	7	6	9	226
	OG0000154	9	7	3	18	11	20	9	2	18	8	2	1	2	2	6	1	2	3	40	0	1	1	11	10	1	3	18	16	225
	OG0000155	3	2	6	6	4	11	0	8	21	2	6	2	3	4	4	9	16	4	34	10	6	3	5	8	6	4	30	7	224
	OG0000156	11	12	1	29	4	3	5	4	4	2	1	0	0	6	6	4	15	7	12	3	0	0	30	33	7	6	5	14	224
	OG0000157	0	0	0	0	1	0	0	0	0	0	0	0	0	0	0	216	0	0	0	6	0	0	0	0	1	0	0	0	224
	OG0000158	1	2	27	5	1	2	1	2	15	2	23	17	15	0	1	0	1	1	6	6	20	40	6	7	0	1	14	7	223
	OG0000159	3	3	12	15	5	1	17	3	3	4	9	8	1	3	2	3	6	3	20	6	9	23	12	12	0	2	17	18	220
	OG0000160	0	2	123	0	11	1	1	0	0	0	8	18	3	2	0	0	0	0	2	14	30	4	0	0	0	0	0	0	219
	OG0000161	7	16	2	7	5	25	0	8	5	4	0	1	2	0	15	13	8	13	25	9	1	1	6	8	5	10	10	12	218
	OG0000162	8	6	8	7	7	6	7	8	8	6	7	5	7	20	6	9	7	7	7	8	6	17	7	7	8	6	7	6	218
	OG0000163	9	4	5	9	12	11	28	4	4	2	4	0	0	0	21	14	10	16	10	3	1	2	7	9	0	23	3	7	218
	OG0000164	11	9	4	9	7	4	7	6	12	9	4	3	4	3	8	9	13	8	17	5	4	7	10	13	7	4	11	10	218
	OG0000165	9	8	4	15	9	12	1	13	7	6	5	2	3	1	12	8	9	12	18	4	2	3	14	15	5	5	6	10	218
	OG0000166	2	5	7	8	6	5	9	5	8	5	9	5	5	9	4	5	9	5	8	8	6	47	8	9	3	4	6	8	218
	OG0000167	0	1	0	0	0	0	0	0	0	0	0	0	0	216	0	0	0	0	0	0	0	1	0	0	0	0	0	0	218
	OG0000168	2	1	28	1	0	2	24	1	7	2	9	24	8	8	6	23	6	6	8	3	14	28	0	2	0	3	1	0	217
	OG0000169	10	0	125	0	0	0	0	0	0	0	42	0	1	0	0	4	0	0	26	3	0	0	0	0	4	0	1	0	216
	OG0000170	2	7	6	10	5	10	11	8	7	12	10	9	3	4	4	8	8	8	16	5	4	8	9	8	5	6	11	11	215
	OG0000171	0	3	0	20	23	1	0	28	1	2	0	0	0	1	1	47	9	1	18	0	0	0	11	18	0	1	6	24	215
	OG0000172	6	7	2	14	2	13	3	13	8	5	3	5	6	8	8	7	10	7	12	8	6	11	10	16	0	12	4	8	214
	OG0000173	1	16	24	16	4	3	5	6	15	8	9	7	7	1	4	5	8	4	14	1	13	9	11	6	4	2	9	2	214
	OG0000174	11	4	10	6	11	6	30	20	2	6	8	1	5	5	10	4	10	14	8	6	5	6	4	4	4	8	1	4	213
	OG0000175	7	11	10	7	4	9	5	3	2	9	7	7	6	1	6	4	8	13	22	2	10	16	7	7	2	8	7	13	213
	OG0000176	10	2	4	2	17	8	7	10	0	3	7	15	8	2	4	10	2	6	5	2	29	35	1	2	13	3	4	2	213
	OG0000177	0	0	0	0	0	0	0	0	0	0	0	0	0	0	0	212	0	0	0	0	0	0	0	0	0	0	0	0	212
	OG0000178	0	4	2	17	15	1	0	9	17	6	1	0	1	2	2	4	8	1	50	1	1	5	14	12	0	1	19	18	211
	OG0000179	0	0	35	0	7	1	1	2	0	0	18	33	4	5	0	1	0	1	0	10	33	60	0	0	0	0	0	0	211
	OG0000180	8	6	5	8	11	11	17	12	9	8	3	4	3	1	5	10	8	6	13	3	4	12	7	7	0	4	15	10	210
	OG0000181	4	21	1	11	3	13	7	4	10	17	1	0	2	5	12	7	15	12	8	1	1	1	10	10	4	11	8	11	210
	OG0000182	9	12	2	6	5	10	14	9	10	8	3	2	1	7	9	5	8	8	13	6	3	4	12	10	7	8	8	9	208
	OG0000183	1	20	4	0	1	3	32	1	1	5	13	2	2	15	0	2	7	0	35	7	6	6	1	10	0	0	14	20	208
	OG0000184	4	4	19	6	5	5	4	8	4	5	16	9	11	8	5	6	6	5	4	7	12	27	4	5	5	5	3	5	207
	OG0000185	2	0	0	16	0	0	4	0	9	0	0	0	0	0	0	7	2	0	65	0	0	0	20	52	1	0	14	14	206
	OG0000186	4	6	1	9	13	10	0	8	20	4	0	6	5	0	3	16	3	7	14	1	8	19	8	8	2	6	14	10	205
	OG0000187	8	12	13	5	6	15	0	12	9	7	7	3	3	0	10	6	9	11	5	7	6	6	6	6	6	15	6	5	204
	OG0000188	7	0	2	1	0	3	0	0	4	0	0	1	2	85	0	6	3	0	28	0	25	1	2	7	5	0	7	14	203
	OG0000189	7	5	6	7	6	9	11	7	8	6	6	5	7	13	7	8	4	9	7	6	8	10	6	5	10	6	8	6	203
	OG0000190	3	0	0	2	3	3	47	0	16	0	0	0	0	0	2	8	5	4	39	0	0	0	0	13	20	0	29	8	202
	OG0000191	7	9	6	8	3	18	14	7	11	8	4	4	1	15	5	4	3	4	15	2	2	4	8	8	2	4	15	10	201
	OG0000192	6	9	6	8	8	9	7	8	6	5	3	3	3	3	9	5	8	10	20	3	3	7	10	10	3	10	6	13	201
	OG0000193	5	8	1	13	7	14	5	7	7	8	1	2	4	5	8	8	12	10	11	3	3	7	8	10	2	12	9	10	200
	OG0000194	0	3	0	0	0	197	0	0	0	0	0	0	0	0	0	0	0	0	0	0	0	0	0	0	0	0	0	0	200
	OG0000195	0	0	0	0	0	0	199	0	0	0	0	0	0	1	0	0	0	0	0	0	0	0	0	0	0	0	0	0	200
	OG0000196	1	0	0	2	0	0	67	0	3	2	0	0	0	1	7	6	9	6	24	0	0	0	0	36	0	3	8	24	199
	OG0000197	6	6	2	12	8	14	8	11	8	5	2	1	1	4	3	8	9	4	36	3	1	2	10	12	1	3	9	9	198
	OG0000198	0	0	0	0	0	0	0	0	0	0	0	17	95	0	0	0	0	0	0	0	3	83	0	0	0	0	0	0	198
	OG0000199	2	3	18	6	7	2	3	4	4	5	13	7	5	26	6	5	5	6	13	4	9	7	5	5	5	7	5	10	197
	OG0000200	3	2	17	7	2	0	8	1	7	3	29	7	9	3	0	2	0	0	16	17	12	23	9	5	4	0	7	4	197
	OG0000201	13	3	7	17	4	3	3	5	5	4	6	11	6	0	8	6	3	7	6	6	11	14	11	10	6	6	6	9	196
	OG0000202	5	5	4	7	5	5	12	5	10	8	5	7	7	4	6	4	6	10	11	5	8	17	5	7	9	8	6	5	196
	OG0000203	0	1	56	0	7	0	19	0	1	11	31	21	11	14	0	0	0	0	9	0	5	0	0	7	0	0	2	1	196
	OG0000204	3	0	0	21	12	0	1	12	12	0	0	0	0	2	7	3	7	12	33	0	0	0	18	6	3	9	15	19	195
	OG0000205	1	8	11	6	5	8	2	14	6	8	9	4	7	8	8	7	5	9	10	8	6	6	7	5	1	3	9	13	194
	OG0000206	11	12	5	7	3	16	1	5	7	16	2	3	1	0	4	4	17	4	17	3	3	2	7	7	5	5	8	17	192
	OG0000207	3	12	4	10	6	8	7	6	10	5	3	5	3	4	6	11	2	8	21	5	4	6	10	9	3	5	7	7	190
	OG0000208	7	5	7	6	8	10	13	6	8	5	6	5	7	9	6	7	7	6	7	7	6	7	6	5	6	6	7	5	190
	OG0000209	3	10	14	9	6	6	4	18	10	3	6	0	0	5	8	8	7	6	19	1	0	0	12	10	0	2	9	14	190
	OG0000210	0	0	126	0	0	0	0	0	0	0	35	6	8	6	0	0	0	0	0	0	4	5	0	0	0	0	0	0	190
	OG0000211	8	8	5	2	7	10	8	5	5	9	8	4	5	3	8	7	5	8	9	8	5	12	0	7	9	7	8	9	189
	OG0000212	2	8	15	2	3	7	5	46	1	8	11	8	10	5	8	3	0	7	1	8	9	6	3	1	1	7	2	2	189
	OG0000213	5	6	4	11	4	8	5	8	7	7	4	5	5	5	6	6	8	4	9	7	5	9	8	6	6	5	11	14	188
	OG0000214	8	4	3	17	8	4	7	7	7	3	3	1	1	3	7	14	5	6	4	3	2	3	17	19	10	7	6	9	188
	OG0000215	0	5	39	0	0	0	2	0	1	7	111	1	0	0	0	2	0	0	9	0	4	0	0	0	7	0	0	0	188
	OG0000216	8	4	7	4	17	0	0	10	9	5	6	6	5	0	6	10	4	8	9	8	8	7	3	4	18	7	7	7	187
	OG0000217	2	0	4	6	8	0	13	9	8	0	0	0	0	2	14	1	6	7	58	0	0	0	6	5	0	4	28	6	187
	OG0000218	1	1	3	1	0	1	2	3	7	2	3	4	2	0	3	6	9	5	52	0	2	3	0	11	1	6	58	1	187
	OG0000219	2	6	7	11	8	6	4	6	6	7	7	3	5	6	6	8	7	5	5	8	4	8	12	10	7	7	7	9	187
	OG0000220	6	5	4	10	5	7	3	4	9	7	6	2	5	1	7	3	9	11	10	2	5	17	9	9	11	8	7	5	187
	OG0000221	6	10	3	2	0	0	25	4	2	0	30	6	3	0	1	3	11	0	27	2	17	8	0	1	0	0	24	1	186
	OG0000222	9	6	13	6	6	9	4	5	8	6	6	3	6	4	7	7	10	7	8	6	6	8	5	5	1	7	11	7	186
	OG0000223	7	7	7	5	7	7	13	10	6	9	5	7	5	4	8	7	5	8	6	4	6	5	6	5	4	8	7	7	185
	OG0000224	3	7	2	4	9	7	4	10	10	5	2	3	2	2	6	9	12	7	14	1	2	8	0	15	1	6	13	21	185
	OG0000225	5	5	7	7	4	6	0	12	21	5	4	2	0	0	7	3	5	7	19	5	2	2	9	5	0	10	26	6	184
	OG0000226	10	4	17	8	7	8	1	5	3	6	14	4	9	6	8	2	4	6	5	5	16	6	6	5	9	5	2	2	183
	OG0000227	0	1	29	0	5	0	5	0	8	0	10	80	6	0	0	2	2	0	21	0	1	0	1	4	0	0	4	3	182
	OG0000228	5	6	3	11	8	7	4	7	4	8	3	4	4	0	9	10	9	8	7	4	4	9	12	12	9	10	3	1	181
	OG0000229	7	4	5	12	5	8	3	5	9	5	5	4	5	5	6	7	10	5	12	4	5	5	7	9	7	6	9	6	180
	OG0000230	5	5	5	11	9	2	2	4	5	5	10	1	2	0	3	6	20	2	11	5	1	3	9	11	8	2	14	19	180
	OG0000231	4	7	2	9	4	3	9	2	20	7	2	2	2	2	2	4	14	5	18	2	2	6	12	9	1	3	15	12	180
	OG0000232	0	0	0	0	0	0	0	0	1	0	0	0	0	0	0	0	1	0	177	0	0	0	0	0	0	0	1	0	180
	OG0000233	5	18	1	9	10	4	3	7	3	9	3	1	2	0	5	10	11	4	8	6	2	6	10	11	11	5	7	8	179
	OG0000234	5	5	5	6	5	6	21	5	5	2	5	5	4	12	4	4	2	4	11	3	8	5	6	9	7	4	11	10	179
	OG0000235	5	1	6	15	7	11	1	5	12	1	9	6	9	1	2	4	6	2	21	2	8	15	7	7	2	2	9	3	179
	OG0000236	0	1	26	0	1	4	0	0	0	0	13	31	27	0	0	1	0	0	2	0	33	39	0	0	0	1	0	0	179
	OG0000237	1	0	26	2	3	0	1	1	1	0	6	22	8	0	2	4	2	2	5	5	31	42	2	4	3	1	1	3	178
	OG0000238	4	4	8	8	5	16	1	8	6	9	6	4	6	1	13	2	9	11	4	4	6	8	5	5	1	12	7	4	177
	OG0000239	5	5	6	9	7	5	0	5	29	4	4	3	1	0	3	4	4	3	15	3	2	2	10	8	1	3	30	5	176
	OG0000240	5	2	6	11	2	4	2	15	12	3	7	3	2	4	3	4	9	3	22	4	3	5	6	7	4	3	19	6	176
	OG0000241	5	6	6	8	5	9	2	5	13	2	2	0	6	5	6	5	5	9	12	8	4	1	11	4	12	5	14	6	176
	OG0000242	1	4	8	5	3	2	0	3	11	5	10	6	9	1	9	3	15	4	16	9	7	4	7	4	1	3	10	16	176
	OG0000243	3	5	3	4	7	6	9	6	12	6	2	2	2	8	6	7	13	7	19	3	2	1	5	6	1	6	14	11	176
	OG0000244	5	2	3	13	10	1	9	2	8	2	1	1	1	7	2	25	12	2	21	1	1	5	12	11	1	3	6	8	175
	OG0000245	2	0	3	9	17	0	7	4	3	0	1	0	0	0	0	2	35	0	41	0	0	0	1	4	1	0	24	21	175
	OG0000246	9	5	8	6	6	6	6	6	6	6	5	2	3	10	7	7	8	7	6	6	5	6	7	6	6	7	6	6	174
	OG0000247	1	6	0	13	7	0	0	2	19	10	0	0	0	0	1	8	12	2	27	0	0	0	14	17	0	1	21	12	173
	OG0000248	0	0	27	0	0	1	9	0	0	0	6	39	1	5	0	0	0	0	0	6	54	25	0	0	0	0	0	0	173
	OG0000249	8	4	4	5	5	9	12	12	5	9	4	3	3	3	13	6	3	13	6	4	6	11	4	3	2	8	3	4	172
	OG0000250	0	12	6	14	4	4	12	9	9	3	5	1	0	3	7	4	9	6	5	10	3	2	7	12	1	4	8	12	172
	OG0000251	0	0	0	0	0	0	0	0	155	0	0	0	0	0	0	0	0	0	1	0	0	0	0	0	0	0	14	2	172
	OG0000252	1	0	0	17	5	1	0	0	4	0	0	0	0	3	6	4	16	9	51	1	0	0	10	5	3	9	11	15	171
	OG0000253	12	0	7	13	0	0	0	9	12	0	1	6	6	0	0	0	10	0	27	1	8	8	9	11	0	0	19	11	170
	OG0000254	0	2	51	0	0	0	0	0	0	9	77	11	6	0	0	0	0	0	0	0	8	6	0	0	0	0	0	0	170
	OG0000255	7	3	2	5	23	3	11	7	8	15	1	1	1	0	4	12	2	6	17	4	1	1	2	5	4	3	9	12	169
	OG0000256	7	3	8	4	7	7	3	4	8	3	7	5	5	5	7	3	6	7	16	4	6	9	4	5	3	4	11	8	169
	OG0000257	4	3	2	8	5	13	9	17	8	5	4	2	1	1	6	3	4	7	19	1	2	2	5	7	5	9	10	7	169
	OG0000258	0	0	0	11	0	0	0	0	75	0	0	0	0	0	0	0	5	0	24	4	0	0	11	10	0	0	17	12	169
	OG0000259	0	0	0	0	0	0	0	0	166	0	0	0	0	1	0	0	0	0	1	0	0	0	0	0	0	0	1	0	169
	OG0000260	7	9	1	10	3	3	2	6	8	6	1	0	0	0	16	8	7	16	10	1	0	0	11	7	6	14	4	12	168
	OG0000261	0	0	0	0	0	0	0	0	0	0	0	0	0	0	0	0	0	0	0	0	0	167	0	0	0	0	0	0	167
	OG0000262	4	9	6	4	3	9	5	10	8	15	3	1	2	7	22	2	6	6	6	2	1	2	6	4	5	7	7	4	166
	OG0000263	5	6	6	12	2	3	4	5	7	2	5	3	5	2	2	2	12	2	12	3	6	9	12	13	3	2	7	14	166
	OG0000264	5	3	7	10	7	4	3	7	5	3	3	3	5	3	5	5	7	5	11	4	5	12	7	12	3	6	5	11	166
	OG0000265	2	2	6	10	2	10	0	3	14	1	3	2	3	8	2	2	6	3	21	8	2	4	7	6	16	2	12	9	166
	OG0000266	1	0	12	0	0	5	0	0	2	20	8	0	0	0	34	1	1	29	7	1	1	0	0	2	2	30	0	9	165
	OG0000267	2	6	1	7	3	6	6	2	12	9	1	1	1	8	7	2	16	10	15	1	1	4	4	6	2	9	13	10	165
	OG0000268	0	0	0	0	0	0	0	0	0	0	0	0	0	165	0	0	0	0	0	0	0	0	0	0	0	0	0	0	165
	OG0000269	7	8	5	6	6	11	8	7	7	11	1	1	1	0	8	6	11	8	9	4	1	1	6	6	7	6	6	6	164
	OG0000270	5	4	6	4	4	5	4	4	5	5	4	1	6	11	4	4	12	4	20	4	5	11	7	4	4	4	8	5	164
	OG0000271	8	13	3	8	3	13	17	2	6	13	5	2	5	3	3	4	3	3	7	3	2	2	5	5	9	7	6	4	164
	OG0000272	2	0	0	3	0	0	0	0	3	0	0	0	0	0	0	2	6	0	67	0	0	0	8	36	0	0	5	31	163
	OG0000273	7	5	1	7	5	8	5	6	9	7	2	2	3	0	10	6	8	8	7	3	5	3	5	10	3	7	15	6	163
	OG0000274	3	0	0	17	5	0	0	10	28	0	0	0	0	0	0	4	16	0	17	0	0	0	12	9	2	0	32	8	163
	OG0000275	4	0	9	0	0	0	22	9	0	31	50	0	5	28	1	0	0	0	1	0	0	0	0	0	0	0	0	3	163
	OG0000276	2	5	9	5	6	6	19	7	3	9	2	2	2	15	4	20	6	3	9	4	5	2	2	4	1	3	3	5	163
	OG0000277	0	0	0	0	0	0	0	0	0	0	2	10	1	1	0	0	0	0	0	0	148	1	0	0	0	0	0	0	163
	OG0000278	5	1	6	7	5	1	3	8	12	1	4	5	3	2	11	2	3	17	6	2	8	14	8	7	0	7	8	6	162
	OG0000279	5	5	6	5	7	7	9	4	5	5	5	2	4	11	8	5	10	5	9	5	4	4	6	6	3	6	6	5	162
	OG0000280	4	6	3	4	10	7	8	4	6	6	3	2	4	1	5	8	2	8	15	6	3	9	7	5	5	6	7	7	161
	OG0000281	10	3	1	3	11	13	12	5	3	5	4	1	1	6	7	8	7	11	11	2	1	3	4	5	8	9	5	2	161
	OG0000282	3	4	13	6	4	5	3	5	12	5	10	3	7	1	7	4	3	5	5	5	10	17	4	4	1	6	4	4	160
	OG0000283	3	1	8	7	4	8	7	8	1	1	2	5	4	0	9	8	4	21	1	11	4	6	5	4	0	25	1	1	159
	OG0000284	5	5	5	6	6	6	9	5	6	4	6	4	5	8	4	6	6	4	6	4	5	11	6	7	4	4	6	6	159
	OG0000285	1	2	4	4	2	13	3	10	9	2	1	5	1	3	19	3	1	10	19	3	4	11	3	4	4	7	9	2	159
	OG0000286	3	12	0	13	6	6	12	2	6	12	0	0	0	2	2	3	8	3	13	0	0	0	14	20	3	3	7	9	159
	OG0000287	33	0	0	0	0	0	14	0	2	2	0	0	0	0	0	0	14	0	27	1	1	0	0	7	0	4	19	34	158
	OG0000288	6	8	3	10	8	6	6	9	7	6	2	2	2	1	3	5	5	4	13	3	2	2	7	6	12	5	7	8	158
	OG0000289	6	6	2	6	15	9	4	9	8	3	3	1	2	1	4	7	6	4	11	2	3	6	4	3	7	4	7	15	158
	OG0000290	6	3	3	12	5	9	11	5	7	9	3	2	3	2	6	2	9	4	7	2	2	3	9	10	4	4	7	9	158
	OG0000291	2	8	2	9	6	3	5	4	7	7	5	1	1	1	4	6	9	5	10	3	2	4	9	13	4	6	10	12	158
	OG0000292	5	5	4	6	7	7	5	6	6	5	4	4	3	3	6	7	5	6	11	3	4	13	6	5	0	5	12	4	157
	OG0000293	3	2	2	0	1	0	2	0	1	1	5	113	1	1	1	0	0	0	1	4	6	12	0	0	0	0	0	1	157
	OG0000294	1	1	0	0	0	0	1	0	0	1	0	16	13	0	0	0	0	0	1	0	27	95	0	0	0	0	1	0	157
	OG0000295	2	0	4	5	1	2	7	1	13	2	0	0	3	11	0	12	4	0	17	4	3	3	10	18	1	0	33	0	156
	OG0000296	4	5	5	8	4	6	6	4	6	7	3	2	2	5	5	6	6	4	11	4	4	5	8	11	3	4	10	7	155
	OG0000297	4	3	7	7	5	9	10	4	7	5	6	6	5	9	4	3	10	8	9	6	4	5	4	4	2	3	5	1	155
	OG0000298	3	2	2	5	11	17	3	11	6	2	3	1	2	2	6	4	6	10	8	4	6	6	6	5	2	7	11	4	155
	OG0000299	3	1	0	13	11	4	2	0	5	0	0	0	0	0	11	8	11	9	20	4	0	0	10	17	5	8	9	4	155
	OG0000300	2	0	0	3	10	0	2	0	2	0	0	0	0	0	1	2	49	0	31	6	0	0	2	8	2	2	18	14	154
	OG0000301	6	1	9	7	2	2	1	1	6	2	9	9	11	0	5	2	4	2	15	2	12	10	7	4	4	4	7	10	154
	OG0000302	2	5	3	4	3	14	1	12	3	3	2	2	2	0	8	2	1	25	8	1	2	0	14	5	3	17	7	5	154
	OG0000303	0	0	0	0	0	0	0	0	0	0	0	0	0	0	0	0	0	0	144	0	0	0	0	0	0	0	1	9	154
	OG0000304	6	3	2	10	0	4	6	0	7	8	2	2	1	0	7	12	7	7	19	0	1	2	8	10	5	5	8	11	153
	OG0000305	3	3	5	8	9	5	9	3	6	5	3	2	3	9	3	5	7	2	11	3	3	6	5	4	8	2	15	6	153
	OG0000306	0	9	9	1	32	11	3	18	2	7	2	4	1	0	2	9	2	2	7	5	6	4	3	1	1	1	3	8	153
	OG0000307	0	0	0	5	0	0	1	0	2	0	0	0	0	0	34	0	0	41	14	0	0	0	2	8	0	23	2	21	153
	OG0000308	2	7	2	4	7	11	4	9	3	6	2	2	3	1	6	7	1	7	3	1	4	7	9	5	15	5	10	8	151
	OG0000309	1	10	3	9	1	3	0	13	12	9	2	0	2	0	5	1	7	7	17	1	3	3	9	5	6	5	8	9	151
	OG0000310	0	15	1	0	62	7	11	1	0	12	0	0	0	0	4	4	1	10	8	0	1	0	0	0	8	6	0	0	151
	OG0000311	0	0	28	0	0	0	0	0	0	1	14	60	2	38	0	0	0	0	0	3	3	2	0	0	0	0	0	0	151
	OG0000312	8	7	3	7	2	7	13	3	4	5	5	3	2	3	8	2	6	6	16	4	3	7	6	7	1	3	4	5	150
	OG0000313	2	1	0	0	0	0	4	0	1	0	0	0	0	0	0	6	1	1	64	0	0	0	0	22	1	0	20	27	150
	OG0000314	1	0	46	1	4	0	0	0	0	2	3	28	7	0	0	5	10	0	8	2	17	0	0	0	5	0	0	11	150
	OG0000315	3	11	3	8	5	3	14	2	4	5	2	3	5	1	3	8	6	5	18	1	3	6	5	6	3	2	8	7	150
	OG0000316	6	3	5	6	5	4	1	4	10	5	2	2	2	4	4	5	6	5	9	4	1	19	8	8	1	4	9	7	149
	OG0000317	2	4	1	8	4	3	4	3	9	7	2	2	2	4	2	3	3	3	24	1	2	4	6	7	7	3	14	15	149
	OG0000318	14	3	0	6	9	1	15	11	3	5	0	0	0	0	4	11	13	3	18	3	0	0	7	8	0	2	4	9	149
	OG0000319	7	3	7	4	6	4	6	5	6	3	6	2	3	6	4	9	5	5	4	5	5	17	3	4	6	4	4	6	149
	OG0000320	5	3	11	2	6	4	1	3	2	4	4	13	9	10	4	5	6	3	5	4	12	14	2	2	3	4	2	6	149
	OG0000321	2	0	0	3	1	0	4	4	16	0	0	0	0	3	3	1	14	9	29	0	0	0	3	3	1	5	35	13	149
	OG0000322	0	0	0	8	17	0	0	5	13	1	0	0	0	0	0	14	4	5	44	3	0	0	2	2	0	6	16	9	149
	OG0000323	0	0	0	28	0	0	2	2	10	0	0	0	0	1	0	0	0	0	17	0	0	0	25	29	8	0	6	21	149
	OG0000324	5	5	3	8	5	9	4	11	8	4	4	2	3	0	7	5	6	5	4	5	4	3	6	9	4	6	7	6	148
	OG0000325	0	0	63	0	1	10	0	0	0	0	52	6	8	0	0	0	0	0	0	3	1	3	0	0	1	0	0	0	148
	OG0000326	0	0	0	8	5	0	0	12	14	0	0	0	0	3	9	3	5	8	32	1	0	0	6	9	1	13	11	8	148
	OG0000327	0	0	0	3	0	7	5	0	1	0	0	0	0	0	46	0	8	7	34	0	0	0	9	2	14	3	7	2	148
	OG0000328	7	5	14	3	6	5	2	5	3	10	15	3	5	0	4	5	4	3	6	5	4	10	3	3	2	5	4	6	147
	OG0000329	4	12	5	4	4	0	0	6	7	2	4	2	2	3	16	1	3	11	3	6	9	6	6	2	0	14	8	7	147
	OG0000330	5	6	2	5	10	5	23	4	2	4	2	1	2	7	4	4	10	4	6	1	4	4	9	7	3	5	3	5	147
	OG0000331	6	2	5	7	9	9	7	5	8	2	5	2	2	0	7	7	6	6	13	1	5	2	6	5	1	2	8	8	146
	OG0000332	2	5	2	11	4	2	3	1	9	5	1	1	1	1	2	2	12	2	17	1	2	1	17	15	8	2	7	10	146
	OG0000333	0	8	0	32	7	0	0	1	0	5	0	0	0	0	4	15	10	5	7	1	0	0	29	17	0	3	0	2	146
	OG0000334	0	1	125	0	0	0	0	0	0	3	1	0	0	0	0	0	2	0	0	1	5	1	0	4	2	0	0	1	146
	OG0000335	0	0	30	0	0	0	6	0	1	3	61	0	1	0	0	1	0	0	8	0	7	1	0	1	24	0	1	1	146
	OG0000336	0	0	0	5	16	0	0	4	8	0	0	0	0	0	0	15	9	0	6	0	0	0	5	5	0	0	56	17	146
	OG0000337	4	7	4	9	4	5	6	4	5	7	4	3	3	4	5	5	4	5	8	7	5	7	5	7	4	4	4	6	145
	OG0000338	1	2	0	7	0	2	3	29	7	1	0	0	0	1	2	0	11	2	19	0	0	0	20	11	0	2	13	12	145
	OG0000339	4	1	5	2	3	12	5	7	6	7	5	4	4	2	7	7	5	10	5	4	4	7	3	2	2	10	4	8	145
	OG0000340	3	7	5	5	6	7	2	6	5	7	4	4	7	1	7	3	6	9	5	3	4	11	4	5	6	5	4	4	145
	OG0000341	4	4	3	6	6	12	0	4	6	5	4	3	3	0	4	7	9	4	15	2	3	5	6	4	1	4	16	5	145
	OG0000342	0	0	0	0	20	1	4	0	0	0	0	0	0	0	1	2	13	6	38	0	0	0	0	7	13	1	33	6	145
	OG0000343	1	3	0	4	5	8	6	7	6	6	0	0	0	5	13	2	1	18	13	1	0	0	4	4	9	15	11	2	144
	OG0000344	7	4	4	5	6	4	7	6	6	5	7	4	3	3	6	6	4	6	6	4	4	3	6	7	4	5	7	5	144
	OG0000345	3	3	0	11	16	2	7	15	8	6	0	0	0	0	3	6	9	2	16	0	0	0	11	10	1	2	7	6	144
	OG0000346	0	5	0	0	0	116	0	0	1	16	0	0	1	0	0	0	2	1	0	0	0	0	0	0	0	1	1	0	144
	OG0000347	0	1	82	1	2	0	1	0	11	0	1	12	3	0	0	1	1	0	11	0	3	0	1	7	0	0	4	2	144
	OG0000348	0	0	2	3	1	2	6	5	21	0	0	0	0	0	0	10	14	3	24	0	0	0	2	7	3	0	28	13	144
	OG0000349	51	0	0	0	0	2	21	1	0	0	0	0	0	0	0	0	2	0	20	2	0	0	2	5	1	0	16	20	143
	OG0000350	4	7	1	11	6	11	2	2	6	5	1	1	0	1	8	5	5	7	11	2	1	4	9	8	4	4	10	7	143
	OG0000351	3	6	3	7	7	6	3	5	10	4	3	3	3	2	4	5	5	4	10	3	3	5	5	5	3	4	13	9	143
	OG0000352	0	0	0	0	0	0	0	0	1	0	0	0	0	0	0	0	1	0	139	0	0	0	0	0	0	0	1	1	143
	OG0000353	138	0	0	0	0	0	3	0	0	0	0	0	0	0	0	0	0	0	0	1	0	0	0	0	0	0	0	0	142
	OG0000354	2	2	1	1	4	3	7	17	1	1	3	0	1	4	8	46	5	8	8	0	2	0	2	1	6	6	1	2	142
	OG0000355	3	8	5	6	6	5	8	5	5	3	2	3	3	6	4	6	7	5	7	2	3	10	6	5	5	5	4	5	142
	OG0000356	2	5	2	4	4	9	3	2	13	4	1	1	3	3	5	4	5	7	24	1	1	2	7	4	4	6	11	5	142
	OG0000357	5	3	5	5	5	5	4	4	4	4	5	3	4	13	4	6	6	4	4	6	6	12	4	4	5	4	4	4	142
	OG0000358	1	1	2	1	8	0	1	0	6	0	2	0	0	0	6	1	21	0	45	0	0	0	0	12	0	0	25	10	142
	OG0000359	1	5	0	13	12	26	0	1	4	3	0	0	0	0	3	10	7	4	7	0	0	0	12	14	1	3	6	10	142
	OG0000360	3	6	5	8	6	6	2	6	5	4	6	5	3	1	6	5	6	5	7	3	6	9	3	3	2	6	8	6	141
	OG0000361	2	6	3	1	12	12	9	15	1	6	7	2	2	1	11	7	12	10	1	3	2	3	1	2	0	7	1	2	141
	OG0000362	2	8	4	6	4	5	4	5	9	6	4	3	3	3	8	4	6	6	6	3	3	4	6	5	3	5	9	7	141
	OG0000363	2	3	12	5	5	8	4	3	3	3	5	2	5	3	5	1	15	2	16	4	8	8	5	4	1	2	7	0	141
	OG0000364	7	7	6	5	2	5	7	4	3	4	7	2	5	6	6	3	3	4	4	4	5	19	3	3	6	4	3	3	140
	OG0000365	8	6	1	6	8	6	6	7	6	6	2	2	1	4	5	6	5	5	7	4	2	2	5	5	6	4	7	8	140
	OG0000366	4	1	9	13	6	3	1	7	5	2	2	2	1	2	6	5	7	6	12	5	1	2	12	11	0	3	7	5	140
	OG0000367	3	2	0	11	13	2	2	0	7	3	0	0	0	1	10	4	8	7	20	4	0	0	11	9	5	4	9	5	140
	OG0000368	0	0	0	0	0	0	0	0	0	0	0	0	0	140	0	0	0	0	0	0	0	0	0	0	0	0	0	0	140
	OG0000369	9	1	1	10	3	0	1	1	13	1	2	1	1	0	1	5	22	1	27	0	1	0	15	8	2	1	9	3	139
	OG0000370	3	5	5	6	5	4	7	5	6	6	2	3	4	4	3	6	4	4	5	5	6	6	5	4	5	4	6	11	139
	OG0000371	3	4	4	7	6	3	1	7	11	4	4	4	4	0	2	8	2	2	9	2	6	9	8	8	2	2	10	7	139
	OG0000372	4	2	3	7	3	6	12	3	4	4	7	7	3	2	2	8	5	3	9	8	11	7	2	2	0	2	7	6	139
	OG0000373	1	2	1	9	2	2	9	1	14	3	1	1	1	1	2	2	2	3	22	1	2	2	10	7	13	3	10	12	139
	OG0000374	0	0	8	0	0	0	0	0	0	0	51	33	4	0	0	0	0	0	1	0	2	40	0	0	0	0	0	0	139
	OG0000375	0	0	0	0	0	0	0	0	1	0	0	0	0	0	0	0	0	0	138	0	0	0	0	0	0	0	0	0	139
	OG0000376	4	4	1	6	10	11	9	8	2	2	1	0	2	2	14	7	5	9	6	1	1	2	8	3	4	7	4	5	138
	OG0000377	3	0	28	1	0	0	21	0	1	0	45	0	5	0	1	4	1	0	13	2	0	2	0	7	1	1	0	2	138
	OG0000378	4	4	4	4	6	5	5	6	7	3	4	3	2	3	4	6	7	3	6	1	4	15	5	6	4	3	8	6	138
	OG0000379	2	5	5	7	3	4	5	4	7	5	6	4	4	7	3	4	5	2	4	5	4	8	7	7	6	4	6	5	138
	OG0000380	3	9	4	2	0	13	15	3	4	10	3	4	3	4	1	10	1	1	3	5	5	7	2	5	6	1	8	6	138
	OG0000381	2	3	2	14	2	5	2	5	5	4	2	2	2	4	5	1	2	4	4	4	3	20	9	11	7	4	5	5	138
	OG0000382	1	3	9	5	4	7	4	2	9	4	12	4	6	2	3	10	1	3	6	2	6	11	3	5	5	3	5	3	138
	OG0000383	1	11	0	8	7	6	0	5	4	17	0	0	0	0	3	5	17	2	13	0	0	0	8	7	1	2	7	14	138
	OG0000384	4	5	6	3	9	7	7	7	3	5	2	5	4	5	6	6	3	7	4	4	6	12	3	2	1	6	3	3	138
	OG0000385	2	3	5	9	7	5	3	4	5	5	3	2	2	0	6	7	10	9	6	2	2	2	7	9	1	7	7	7	137
	OG0000386	3	3	5	3	5	4	6	4	4	4	6	4	3	5	5	5	5	6	6	4	3	11	5	7	5	6	5	5	137
	OG0000387	3	4	7	3	5	10	3	4	6	7	3	2	11	7	7	5	3	6	5	4	5	4	3	3	6	3	5	3	137
	OG0000388	5	5	7	5	5	6	5	4	4	4	6	5	5	1	5	4	6	5	5	4	4	7	5	5	6	5	4	5	137
	OG0000389	1	0	0	4	5	0	3	0	18	0	0	0	0	1	6	1	25	7	25	1	0	0	1	5	0	5	22	6	136
	OG0000390	3	4	2	4	5	5	2	6	6	7	2	3	1	3	5	5	7	5	9	4	3	17	4	4	2	4	7	7	136
	OG0000391	3	6	4	2	5	4	3	5	6	7	3	2	4	4	6	5	3	4	4	5	4	16	5	5	7	4	4	6	136
	OG0000392	1	1	2	1	1	3	1	2	1	1	1	10	15	0	1	1	1	1	1	1	37	47	1	0	1	1	2	1	136
	OG0000393	2	5	3	12	3	5	6	2	5	8	3	3	4	2	2	2	4	3	11	2	4	11	7	6	4	3	6	7	135
	OG0000394	13	5	2	6	0	3	10	4	8	2	1	2	1	0	8	1	7	7	14	0	2	3	5	5	5	3	7	10	134
	OG0000395	2	18	0	13	10	4	2	3	0	0	0	0	0	0	7	3	3	11	20	0	0	0	5	13	0	9	0	11	134
	OG0000396	3	4	1	9	7	7	4	12	5	5	1	1	1	2	6	5	6	8	7	1	1	1	12	6	2	7	5	5	134
	OG0000397	4	3	12	3	5	3	7	6	4	3	8	4	4	6	4	5	5	5	6	4	6	4	4	4	4	4	3	4	134
	OG0000398	5	5	12	4	4	5	7	3	7	7	7	4	5	0	3	3	6	3	4	5	4	5	3	4	3	4	6	5	133
	OG0000399	3	6	5	4	3	3	6	7	4	9	2	5	8	4	3	5	7	3	4	2	6	6	4	4	5	3	8	4	133
	OG0000400	0	10	45	0	0	0	0	0	0	2	31	28	3	0	0	0	0	0	0	0	2	12	0	0	0	0	0	0	133
	OG0000401	8	5	4	11	3	5	4	3	5	5	2	2	1	1	4	2	14	5	9	2	1	2	7	7	0	4	6	10	132
	OG0000402	7	3	4	5	4	4	2	12	7	6	2	2	2	4	5	5	4	4	6	2	3	4	5	5	5	5	7	8	132
	OG0000403	2	1	3	3	3	1	0	2	3	1	3	2	5	0	3	2	3	1	30	1	5	2	1	15	0	1	23	15	131
	OG0000404	5	5	4	4	6	8	6	9	5	3	3	3	3	5	7	5	5	5	4	1	3	6	5	4	3	5	5	4	131
	OG0000405	0	1	0	0	0	0	0	0	0	0	0	0	0	0	50	0	0	71	0	0	0	0	0	0	0	9	0	0	131
	OG0000406	5	3	3	3	6	4	6	8	9	5	5	2	2	7	5	7	5	4	8	3	2	2	5	3	2	3	7	6	130
	OG0000407	5	2	5	4	5	9	12	2	4	15	3	0	3	4	9	7	3	5	7	1	2	2	1	1	6	6	5	2	130
	OG0000408	5	7	6	8	7	5	9	8	6	3	4	3	1	2	3	6	4	5	5	8	3	4	6	3	0	4	4	1	130
	OG0000409	2	5	10	6	4	3	5	2	6	3	7	6	6	0	2	4	3	2	7	4	10	7	4	3	9	2	3	5	130
	OG0000410	0	3	0	2	0	26	4	0	0	9	0	0	0	0	11	1	1	36	0	0	0	0	1	0	0	32	4	0	130
	OG0000411	0	1	18	0	11	2	0	2	0	0	35	26	17	0	0	0	0	0	0	7	7	4	0	0	0	0	0	0	130
	OG0000412	9	4	11	6	3	3	1	4	0	4	6	1	5	5	5	4	6	6	5	3	6	10	5	4	3	4	3	3	129
	OG0000413	4	4	10	3	1	3	7	4	4	9	6	3	3	2	3	1	6	5	10	2	4	5	3	4	9	3	5	6	129
	OG0000414	5	3	5	3	5	5	5	6	4	5	7	4	6	4	4	5	3	5	3	5	7	6	5	2	4	4	5	4	129
	OG0000415	1	7	11	3	3	12	2	7	5	1	5	1	2	0	12	2	3	16	5	4	3	3	2	2	4	8	3	2	129
	OG0000416	1	0	0	10	4	0	1	9	4	0	0	0	0	1	7	1	4	11	28	1	0	0	9	4	0	7	23	4	129
	OG0000417	0	1	63	0	4	1	0	2	0	1	7	17	2	0	0	0	0	0	0	1	1	29	0	0	0	0	0	0	129
	OG0000418	0	0	89	0	0	0	2	0	0	0	27	3	0	0	1	0	0	0	5	1	0	0	0	0	1	0	0	0	129
	OG0000419	0	0	1	0	1	0	0	0	1	0	0	0	0	1	34	0	2	49	0	0	2	0	0	0	0	34	4	0	129
	OG0000420	5	1	4	4	2	5	4	4	2	3	3	2	3	11	5	4	8	4	10	3	5	12	4	4	3	4	5	4	128
	OG0000421	4	2	6	3	6	7	3	6	3	6	4	7	6	0	6	4	5	6	2	3	7	12	3	4	2	6	3	2	128
	OG0000422	5	2	2	0	1	1	2	2	2	1	3	1	1	0	2	1	11	2	41	1	1	2	2	9	1	2	15	15	128
	OG0000423	1	0	0	1	1	0	0	0	80	1	0	0	0	0	0	3	0	0	0	0	0	0	1	3	0	0	36	1	128
	OG0000424	7	7	1	6	5	8	1	7	2	4	2	2	2	1	6	6	12	3	10	2	2	4	5	6	2	2	7	5	127
	OG0000425	9	8	0	6	5	2	4	5	8	5	0	0	0	0	9	7	2	15	5	3	0	0	5	5	2	14	3	5	127
	OG0000426	3	6	1	5	3	5	5	2	8	6	7	1	1	0	6	2	11	6	10	2	1	1	12	6	5	4	4	4	127
	OG0000427	0	0	16	0	0	2	0	0	0	0	14	5	2	0	0	0	0	0	1	0	81	5	0	0	1	0	0	0	127
	OG0000428	0	0	0	0	0	0	0	0	1	0	0	0	0	0	0	0	0	0	125	0	0	0	1	0	0	0	0	0	127
	OG0000429	2	0	3	11	5	1	2	2	7	0	2	2	1	0	3	7	6	3	18	2	2	3	8	10	5	4	10	7	126
	OG0000430	0	0	98	0	0	0	0	0	0	0	7	8	2	0	0	0	0	0	0	2	4	5	0	0	0	0	0	0	126
	OG0000431	0	0	1	0	30	0	0	0	0	0	44	13	1	0	0	2	0	1	10	18	1	3	0	0	1	0	0	1	126
	OG0000432	3	5	9	4	9	6	3	5	2	6	8	0	1	4	6	6	7	5	7	4	3	2	4	3	2	4	5	2	125
	OG0000433	9	5	3	10	9	4	12	1	2	1	1	0	0	0	7	11	2	4	7	6	3	4	4	4	4	4	3	5	125
	OG0000434	4	2	5	8	3	1	6	8	9	3	2	2	2	1	2	3	7	2	8	1	2	3	8	9	4	2	8	10	125
	OG0000435	4	2	16	2	5	1	6	3	1	1	4	3	5	3	1	2	11	1	3	2	9	23	2	1	4	2	2	6	125
	OG0000436	11	4	7	5	6	5	6	7	4	5	8	1	0	2	3	5	9	3	5	4	1	1	6	5	3	2	3	4	125
	OG0000437	0	0	0	0	0	0	0	0	125	0	0	0	0	0	0	0	0	0	0	0	0	0	0	0	0	0	0	0	125
	OG0000438	6	4	4	5	5	6	7	5	4	5	6	1	4	3	5	6	4	3	4	4	5	4	3	3	7	4	3	4	124
	OG0000439	1	8	0	16	2	3	4	3	12	2	0	0	0	0	4	2	4	2	13	0	0	0	14	15	2	2	6	9	124
	OG0000440	0	1	12	0	35	0	0	0	0	3	7	0	2	0	0	0	30	0	30	0	0	0	0	0	0	0	0	4	124
	OG0000441	0	0	0	0	0	0	0	0	0	0	0	1	0	123	0	0	0	0	0	0	0	0	0	0	0	0	0	0	124
	OG0000442	3	6	1	16	2	2	3	0	5	3	1	2	1	0	1	4	11	1	10	2	3	4	10	7	2	1	10	12	123
	OG0000443	4	1	2	6	13	2	1	4	7	1	1	0	2	0	4	6	4	6	12	3	2	1	9	7	7	6	3	9	123
	OG0000444	0	8	2	0	14	1	10	0	0	7	1	1	1	0	1	22	6	1	30	0	4	1	0	5	0	0	2	6	123
	OG0000445	0	5	0	10	11	2	1	10	8	0	0	0	0	1	0	1	5	0	22	0	0	0	11	9	1	0	17	9	123
	OG0000446	2	0	0	1	0	1	17	0	1	0	1	5	4	2	0	5	1	0	15	0	12	52	0	0	1	0	2	0	122
	OG0000447	3	4	2	3	2	5	4	4	2	9	1	8	6	2	3	2	2	3	4	2	9	19	3	4	4	3	2	7	122
	OG0000448	3	2	0	10	6	0	1	3	9	15	0	0	0	0	5	5	3	5	16	1	0	0	8	10	1	4	6	9	122
	OG0000449	3	5	3	5	4	8	8	4	9	3	3	2	3	3	5	5	3	5	4	3	2	2	5	4	6	5	7	3	122
	OG0000450	1	6	4	4	4	17	3	3	7	11	2	1	2	1	3	2	3	11	6	2	1	3	5	4	2	7	3	4	122
	OG0000451	5	5	3	5	5	4	4	5	3	4	4	4	3	4	5	4	4	5	4	5	4	4	4	4	6	5	5	4	121
	OG0000452	9	4	3	9	4	4	1	2	4	3	4	3	5	1	1	3	6	1	9	1	5	7	5	6	12	1	4	4	121
	OG0000453	2	2	3	2	9	2	2	5	8	4	5	2	3	6	3	10	7	3	11	2	6	7	4	1	2	2	3	5	121
	OG0000454	11	4	1	6	9	4	3	7	3	7	1	1	2	0	6	4	5	7	10	1	1	1	6	3	1	6	4	6	120
	OG0000455	3	5	7	2	2	8	2	5	3	3	3	1	8	4	6	1	5	6	4	4	6	13	3	2	5	4	2	3	120
	OG0000456	3	0	1	0	0	1	105	1	1	1	0	0	0	4	0	0	1	0	0	0	0	0	0	0	0	0	2	0	120
	OG0000457	4	2	5	6	5	3	5	5	4	3	5	3	3	4	6	5	4	5	6	3	4	3	5	5	3	4	4	6	120
	OG0000458	2	5	3	6	1	10	8	4	4	3	4	1	1	2	3	2	4	4	5	1	2	3	5	9	4	9	9	6	120
	OG0000459	0	0	28	0	11	1	32	4	0	0	1	16	4	4	0	0	0	0	0	2	7	10	0	0	0	0	0	0	120
	OG0000460	0	0	2	5	2	0	1	0	13	2	1	0	2	0	8	1	13	5	25	1	4	0	1	4	1	0	29	0	120
	OG0000461	4	3	0	7	10	5	2	6	8	2	0	0	0	1	5	7	7	4	6	0	0	0	8	8	0	6	13	7	119
	OG0000462	6	3	5	7	1	5	1	2	3	3	3	2	3	0	10	2	3	6	10	4	3	3	7	5	4	2	2	14	119
	OG0000463	0	1	0	0	0	0	34	0	0	4	0	0	0	6	0	0	21	16	10	0	0	0	0	0	0	4	23	0	119
	OG0000464	0	1	5	4	4	7	0	5	7	1	6	2	1	2	1	1	13	1	16	1	9	14	3	1	0	2	6	6	119
	OG0000465	0	0	0	0	0	0	1	0	1	0	0	0	0	0	0	0	9	0	58	0	0	0	2	3	2	0	37	6	119
	OG0000466	1	0	29	6	0	0	12	0	1	0	27	1	0	0	2	0	0	0	21	2	1	0	1	3	3	0	5	3	118
	OG0000467	5	10	2	3	2	7	5	2	6	9	3	1	2	0	2	4	5	3	12	1	1	2	3	5	7	3	8	5	118
	OG0000468	3	5	10	4	3	5	1	6	3	1	5	1	5	4	7	4	6	6	5	6	7	5	4	5	1	2	3	1	118
	OG0000469	7	1	0	7	5	1	5	6	8	2	0	0	0	0	2	4	8	2	14	1	0	0	8	8	9	1	9	10	118
	OG0000470	6	2	7	2	4	6	2	7	2	5	6	5	3	6	4	4	4	4	3	4	4	13	2	2	2	4	2	3	118
	OG0000471	4	1	5	2	6	7	4	11	4	7	3	4	3	3	6	5	1	6	5	4	4	4	3	3	2	3	7	1	118
	OG0000472	2	9	0	4	3	12	0	6	12	19	0	0	0	0	4	2	1	5	11	0	0	0	2	2	0	2	14	8	118
	OG0000473	1	2	1	4	1	1	1	1	1	2	0	1	1	0	1	1	31	1	18	2	1	2	3	5	1	1	1	33	118
	OG0000474	1	2	2	8	4	0	0	4	11	2	4	1	1	0	1	5	6	0	5	13	1	1	8	6	11	0	9	11	117
	OG0000475	4	2	1	4	5	0	9	2	10	2	3	2	2	3	0	4	2	0	16	3	2	3	5	4	7	0	11	11	117
	OG0000476	3	4	7	3	4	5	7	3	4	4	3	2	3	13	5	4	6	4	3	4	4	3	3	3	3	4	3	3	117
	OG0000477	4	4	5	5	3	4	2	4	2	3	6	6	5	4	3	3	5	3	6	5	4	12	4	5	2	2	2	4	117
	OG0000478	3	4	1	10	3	2	6	2	5	7	4	1	0	1	1	4	3	1	12	2	4	12	7	8	2	1	5	6	117
	OG0000479	4	3	3	6	3	9	3	6	5	6	2	3	3	2	3	2	3	3	9	5	5	5	6	4	1	3	8	2	117
	OG0000480	4	4	4	5	4	4	2	5	4	3	8	2	5	1	3	3	3	4	6	3	5	8	5	4	5	4	5	4	117
	OG0000481	2	0	0	3	0	0	0	5	11	0	0	0	0	0	0	0	3	0	46	0	0	0	14	4	0	0	25	3	116
	OG0000482	4	3	4	6	6	3	4	3	2	3	10	4	5	5	3	9	3	3	3	3	4	6	5	5	2	2	2	4	116
	OG0000483	3	3	2	6	3	5	4	4	9	2	3	1	2	0	4	3	3	3	10	2	2	3	7	4	5	3	10	10	116
	OG0000484	3	3	3	5	4	4	6	3	5	5	3	1	3	2	5	4	6	8	7	2	5	6	3	4	3	2	5	6	116
	OG0000485	2	5	2	5	5	5	2	4	4	6	7	5	4	4	4	5	2	5	3	5	4	5	5	4	2	5	3	4	116
	OG0000486	0	2	0	7	1	5	0	5	6	3	0	0	0	0	1	0	0	2	48	0	0	0	13	7	0	1	7	8	116
	OG0000487	0	0	112	0	0	0	0	0	1	0	2	0	0	0	0	0	0	0	0	0	0	0	0	0	1	0	0	0	116
	OG0000488	2	10	0	4	4	15	8	1	7	4	0	0	0	0	6	4	5	7	7	0	0	0	4	4	0	9	9	5	115
	OG0000489	4	8	1	4	4	7	1	4	4	7	2	1	0	1	7	5	5	6	6	1	1	1	6	6	8	7	3	5	115
	OG0000490	2	0	0	0	8	0	2	1	0	0	0	0	0	0	0	1	16	0	54	0	0	0	0	3	5	0	15	8	115
	OG0000491	3	2	2	7	3	4	7	7	5	3	2	2	2	1	4	3	6	3	7	2	3	12	4	3	5	3	6	4	115
	OG0000492	2	6	3	6	3	6	6	2	4	7	5	3	3	1	5	3	4	5	6	4	4	3	4	6	3	5	2	4	115
	OG0000493	1	1	2	16	4	3	1	2	6	2	2	2	2	0	1	1	9	1	11	1	2	4	13	10	9	2	4	3	115
	OG0000494	1	1	0	16	2	1	22	0	3	2	0	0	0	3	1	2	7	0	5	0	0	0	14	11	12	1	5	6	115
	OG0000495	0	6	0	3	6	20	0	4	0	14	0	0	0	0	12	2	7	11	2	0	0	0	2	0	0	18	4	4	115
	OG0000496	0	0	0	0	0	0	114	0	0	0	0	0	0	1	0	0	0	0	0	0	0	0	0	0	0	0	0	0	115
	OG0000497	5	3	4	4	3	4	5	5	4	3	6	1	1	5	5	5	5	4	4	6	2	2	4	5	4	5	6	4	114
	OG0000498	4	4	3	5	5	4	4	7	4	4	2	2	2	2	3	6	5	3	8	3	4	4	5	5	2	3	4	7	114
	OG0000499	3	4	5	3	4	4	2	3	4	5	2	2	4	1	4	4	6	5	6	2	5	5	5	6	2	6	7	5	114
	OG0000500	1	10	0	3	4	11	1	2	12	10	0	0	0	2	1	1	6	1	20	0	0	0	5	3	0	1	14	6	114
	OG0000501	2	1	5	1	3	1	1	5	2	1	4	4	4	11	2	1	2	2	5	3	5	41	1	1	2	2	1	1	114
	OG0000502	0	0	0	11	0	0	0	0	11	0	0	0	0	0	0	0	0	0	29	0	0	0	14	12	0	0	27	10	114
	OG0000503	0	0	0	2	0	0	3	2	3	1	0	0	0	0	0	5	1	28	19	0	0	0	3	12	1	1	6	27	114
	OG0000504	4	2	2	5	4	2	6	3	4	1	1	7	1	4	3	2	3	2	3	7	7	10	7	4	8	2	3	6	113
	OG0000505	4	6	0	6	4	13	1	0	8	10	0	0	0	0	2	4	4	2	16	0	0	0	6	4	4	3	5	11	113
	OG0000506	2	2	0	2	3	3	28	6	2	2	0	0	0	0	5	3	6	5	8	2	0	0	2	3	17	4	6	2	113
	OG0000507	5	1	1	7	2	1	2	1	7	2	0	9	5	0	3	3	4	4	5	1	6	18	8	3	2	4	3	6	113
	OG0000508	1	1	3	2	4	2	1	1	4	2	5	1	8	8	1	1	5	1	4	2	2	45	1	1	1	3	1	2	113
	OG0000509	4	3	6	7	3	5	5	6	3	2	3	1	3	2	4	0	6	4	5	3	3	2	6	5	12	3	3	3	112
	OG0000510	3	3	3	5	3	3	5	5	7	4	4	2	2	0	3	4	6	2	6	3	3	7	5	8	3	1	6	6	112
	OG0000511	4	5	2	11	2	2	3	2	7	4	4	0	0	0	3	3	10	2	3	1	1	2	9	12	3	2	7	8	112
	OG0000512	5	3	6	3	4	3	7	4	2	4	5	3	3	3	4	4	4	4	4	5	3	4	4	4	4	5	3	5	112
	OG0000513	3	4	8	3	5	4	4	4	4	4	6	2	5	3	3	5	6	3	3	4	6	3	4	4	3	3	3	3	112
	OG0000514	4	4	5	3	4	4	2	3	4	5	4	3	4	7	5	4	4	4	4	2	4	10	3	3	3	3	3	4	112
	OG0000515	4	4	3	4	4	4	6	4	4	3	3	1	3	9	4	3	4	5	4	3	4	3	3	4	4	5	4	5	111
	OG0000516	4	4	1	3	3	4	5	5	4	4	5	1	4	11	4	3	4	4	4	4	4	4	4	4	3	3	4	4	111
	OG0000517	7	13	1	3	6	5	4	4	2	2	1	1	1	1	6	19	2	10	1	2	1	1	3	3	1	7	2	2	111
	OG0000518	3	1	8	3	3	2	6	2	3	1	4	4	3	5	3	2	6	5	5	5	6	16	1	2	3	3	4	2	111
	OG0000519	2	4	3	1	3	7	2	2	4	9	4	8	4	0	3	2	4	2	15	5	10	9	1	1	2	2	2	0	111
	OG0000520	2	1	8	3	1	8	8	3	4	7	11	3	4	6	1	1	4	2	5	6	3	3	3	2	2	2	3	5	111
	OG0000521	3	5	2	4	4	5	5	4	4	4	3	2	2	2	5	5	6	5	5	1	2	7	4	4	2	5	5	6	111
	OG0000522	1	0	100	0	1	0	0	0	0	0	0	1	1	0	0	1	1	0	0	1	2	1	0	0	0	0	0	1	111
	OG0000523	0	6	12	0	2	1	20	0	0	3	14	21	2	14	0	4	1	1	5	1	0	3	0	0	0	0	1	0	111
	OG0000524	0	7	0	1	7	7	0	4	0	5	0	0	0	0	4	6	7	10	41	0	0	0	1	1	0	7	0	3	111
	OG0000525	0	0	0	4	0	0	0	0	8	0	0	0	0	0	0	7	1	0	37	0	0	0	7	6	0	0	41	0	111
	OG0000526	0	0	0	11	0	0	0	0	8	7	0	0	0	0	0	0	7	0	24	0	0	0	7	2	5	0	28	12	111
	OG0000527	0	0	0	0	0	0	0	0	0	0	0	0	0	111	0	0	0	0	0	0	0	0	0	0	0	0	0	0	111
	OG0000528	3	6	1	6	8	0	1	4	10	0	1	0	0	0	2	10	9	4	16	1	0	0	3	4	1	3	7	10	110
	OG0000529	11	29	0	1	7	2	0	0	9	0	0	0	0	0	6	8	2	8	3	0	0	0	1	1	0	5	4	13	110
	OG0000530	5	2	1	2	5	7	5	1	1	3	1	1	2	0	7	7	7	7	7	6	1	2	4	2	6	9	2	7	110
	OG0000531	2	0	0	0	0	0	1	0	1	0	0	0	0	0	0	6	3	0	41	0	0	0	0	29	0	0	23	4	110
	OG0000532	3	4	4	4	3	4	2	3	5	4	4	3	3	4	3	3	4	3	14	4	3	4	4	5	0	3	5	5	110
	OG0000533	4	5	3	4	4	11	5	3	4	4	4	3	4	2	3	3	4	3	6	3	4	5	3	4	2	3	3	4	110
	OG0000534	1	0	0	2	0	1	1	0	0	0	11	21	14	0	0	2	0	0	1	0	22	33	0	0	0	0	0	1	110
	OG0000535	2	3	4	5	6	2	1	4	8	3	3	3	3	2	4	6	4	4	4	3	4	7	4	3	4	3	5	6	110
	OG0000536	0	8	0	9	1	4	1	4	12	7	0	0	0	0	5	2	4	5	9	0	0	0	8	2	7	6	15	1	110
	OG0000537	0	0	0	10	8	0	3	0	3	0	0	5	0	0	0	5	0	0	21	5	0	0	5	9	4	0	25	7	110
	OG0000538	0	0	0	2	0	0	0	0	43	0	0	0	0	0	0	0	3	0	31	0	0	0	2	1	0	0	27	1	110
	OG0000539	0	0	0	0	0	0	110	0	0	0	0	0	0	0	0	0	0	0	0	0	0	0	0	0	0	0	0	0	110
	OG0000540	0	0	0	0	0	0	0	0	28	0	0	0	0	0	0	1	0	0	0	0	0	0	0	0	0	0	81	0	110
	OG0000541	0	0	0	0	0	0	0	0	0	0	0	0	0	0	0	0	0	0	109	0	0	0	0	0	0	0	1	0	110
	OG0000542	1	2	8	4	4	6	2	3	5	5	4	3	3	5	4	6	3	3	3	3	5	6	3	4	2	3	6	3	109
	OG0000543	6	5	8	2	4	3	11	3	4	4	4	1	4	4	3	7	3	2	4	3	4	2	2	3	6	3	1	3	109
	OG0000544	5	4	4	8	6	2	4	2	4	6	3	2	2	0	0	4	3	2	14	0	2	4	6	7	1	1	3	10	109
	OG0000545	5	0	0	8	3	0	0	0	1	0	0	0	0	0	7	3	0	12	1	0	0	0	13	25	8	21	0	2	109
	OG0000546	5	4	2	6	5	5	4	4	4	4	3	2	3	1	5	6	3	3	5	1	2	5	6	5	4	2	4	6	109
	OG0000547	2	2	4	3	7	3	3	4	6	2	2	3	4	0	4	6	9	4	3	4	4	5	4	4	7	4	4	2	109
	OG0000548	2	4	2	2	5	13	2	1	3	5	5	2	2	1	2	4	2	7	5	2	2	7	2	2	14	5	4	2	109
	OG0000549	2	5	3	2	3	7	4	4	6	3	3	0	1	4	17	3	1	9	2	1	1	2	2	2	1	15	4	2	109
	OG0000550	2	4	5	5	4	5	3	4	5	3	2	2	1	4	4	4	6	4	3	3	2	4	5	5	5	4	4	7	109
	OG0000551	2	3	6	4	3	4	12	3	3	3	5	3	4	3	3	3	4	3	3	3	4	9	3	3	4	3	3	3	109
	OG0000552	3	3	5	3	3	3	3	3	4	3	4	19	5	4	3	3	3	3	4	2	3	5	3	2	3	3	3	4	109
	OG0000553	0	0	0	0	0	0	2	0	0	0	0	0	0	0	0	0	24	0	36	0	0	0	0	15	1	0	5	26	109
	OG0000554	1	0	0	16	0	0	0	0	7	0	0	0	0	0	0	10	0	0	33	0	0	0	27	4	0	0	6	4	108
	OG0000555	9	1	38	0	8	0	10	0	0	2	11	0	2	0	0	4	2	0	9	4	0	0	0	0	7	0	0	1	108
	OG0000556	3	2	3	6	3	4	1	4	4	3	7	2	4	8	3	4	5	3	3	4	4	4	4	5	6	3	3	3	108
	OG0000557	3	4	8	5	4	3	4	3	4	5	4	3	4	0	3	2	3	3	9	3	6	7	4	3	2	3	3	3	108
	OG0000558	5	3	3	4	6	5	1	5	5	5	5	3	2	1	5	5	2	5	5	3	3	2	5	5	0	5	6	4	108
	OG0000559	2	2	4	6	3	2	5	5	6	3	1	0	2	2	3	3	8	5	6	4	4	3	6	5	3	4	7	4	108
	OG0000560	2	3	4	2	4	7	6	3	3	3	2	3	3	11	2	5	7	3	3	3	3	7	3	3	3	2	5	3	108
	OG0000561	3	2	11	5	4	3	3	5	4	3	4	1	5	1	3	4	4	3	4	4	5	6	4	4	2	3	4	4	108
	OG0000562	4	5	3	4	2	5	3	4	3	5	3	3	4	5	3	2	3	3	4	2	3	14	3	3	4	5	3	3	108
	OG0000563	2	2	3	1	3	1	12	3	1	2	3	3	1	4	0	8	3	1	27	3	4	9	2	1	5	1	1	2	108
	OG0000564	0	0	2	4	2	1	0	1	3	0	2	1	1	0	3	1	16	3	15	1	1	3	11	16	2	2	9	8	108
	OG0000565	0	0	0	2	0	0	0	0	24	0	0	0	0	0	0	0	1	0	27	0	0	0	2	1	0	0	49	2	108
	OG0000566	0	0	0	0	0	0	43	0	0	0	0	0	0	65	0	0	0	0	0	0	0	0	0	0	0	0	0	0	108
	OG0000567	2	3	5	7	1	2	8	1	3	4	4	5	3	0	1	8	4	2	2	2	5	10	4	4	7	2	3	5	107
	OG0000568	1	5	4	2	2	1	0	18	2	3	3	7	6	0	2	1	1	5	2	2	8	13	2	2	5	5	1	4	107
	OG0000569	1	3	3	8	5	3	4	3	3	3	3	3	3	3	3	4	5	3	4	2	4	4	7	5	7	3	4	4	107
	OG0000570	2	0	0	1	0	0	0	0	4	0	0	0	0	0	0	4	9	0	55	0	0	0	2	14	0	0	14	2	107
	OG0000571	4	2	6	6	2	1	19	2	4	7	3	1	3	3	0	2	2	0	8	0	4	5	4	5	5	1	4	4	107
	OG0000572	1	0	0	1	0	0	1	1	0	0	8	21	7	1	0	2	0	0	0	0	29	31	2	0	0	0	0	2	107
	OG0000573	1	5	3	4	4	4	2	3	5	4	4	3	2	1	5	4	7	6	3	4	3	4	5	6	2	4	4	5	107
	OG0000574	1	0	5	11	0	0	0	0	12	0	2	1	1	0	0	0	4	0	29	2	1	2	6	4	1	0	18	7	107
	OG0000575	5	2	4	7	7	1	1	7	5	2	3	0	1	0	3	6	4	3	13	2	2	1	7	6	1	2	7	4	106
	OG0000576	3	3	4	5	5	3	4	6	5	4	2	3	4	2	2	6	5	2	8	3	2	2	4	5	4	3	4	3	106
	OG0000577	3	4	3	5	3	4	1	4	7	4	3	2	4	4	4	3	5	4	5	3	2	4	5	5	2	4	4	5	106
	OG0000578	4	5	47	0	1	1	17	0	0	2	5	0	0	0	0	5	0	2	0	0	2	0	0	0	8	0	0	7	106
	OG0000579	6	6	3	5	8	3	5	5	3	4	3	2	2	0	3	5	3	3	4	2	2	3	5	6	6	2	4	3	106
	OG0000580	13	1	2	7	7	1	0	1	0	2	3	2	2	1	1	6	1	1	4	2	2	5	10	10	20	1	0	1	106
	OG0000581	1	0	0	2	0	0	2	0	2	0	0	0	0	0	0	0	4	0	38	0	0	0	10	11	1	0	27	8	106
	OG0000582	7	4	5	4	2	2	3	7	2	7	2	2	3	2	4	1	5	4	4	1	4	7	5	3	9	3	2	2	106
	OG0000583	3	3	3	2	5	3	2	2	12	3	4	1	0	3	3	2	5	4	13	3	1	1	2	5	0	3	13	5	106
	OG0000584	2	2	2	4	4	5	5	10	3	6	5	13	4	1	1	4	1	2	4	7	5	2	1	2	2	1	6	2	106
	OG0000585	4	3	4	6	5	4	5	5	4	3	3	3	2	3	3	7	2	3	3	4	4	5	4	4	3	3	4	3	106
	OG0000586	1	1	2	6	2	3	5	2	4	2	2	2	2	9	2	3	7	2	8	2	2	4	6	6	5	2	5	9	106
	OG0000587	2	3	2	2	2	8	4	3	4	5	2	2	3	4	2	2	6	2	7	2	3	13	2	2	2	5	7	5	106
	OG0000588	0	0	0	0	0	0	0	1	0	0	0	0	0	0	0	0	1	0	104	0	0	0	0	0	0	0	0	0	106
	OG0000589	0	0	0	0	0	0	0	0	0	1	0	22	8	0	0	0	3	0	1	0	33	37	1	0	0	0	0	0	106
	OG0000590	0	0	0	0	0	0	0	0	0	0	0	0	0	0	0	106	0	0	0	0	0	0	0	0	0	0	0	0	106
	OG0000591	6	3	7	5	4	7	1	1	2	0	6	5	4	0	3	4	2	3	12	6	7	5	3	4	0	1	1	3	105
	OG0000592	9	2	1	4	4	1	6	7	3	1	3	2	2	1	2	4	3	7	5	1	2	4	5	5	7	6	4	4	105
	OG0000593	5	4	11	4	4	1	1	1	15	7	8	1	2	0	4	5	1	3	1	4	2	2	3	4	0	2	7	3	105
	OG0000594	2	1	3	11	3	1	0	4	3	0	3	1	4	1	0	4	1	0	3	3	4	7	18	17	0	0	1	10	105
	OG0000595	2	3	3	3	5	3	7	3	4	4	2	2	3	2	2	10	3	2	9	3	2	6	4	4	4	2	4	4	105
	OG0000596	1	2	45	1	1	1	2	1	3	1	18	1	3	4	1	2	1	1	5	1	1	2	1	1	1	1	2	1	105
	OG0000597	0	0	19	0	0	0	0	0	0	0	84	0	0	0	0	0	0	0	0	0	1	1	0	0	0	0	0	0	105
	OG0000598	0	0	1	0	0	0	0	0	0	0	0	0	0	104	0	0	0	0	0	0	0	0	0	0	0	0	0	0	105
	OG0000599	0	0	0	28	0	0	0	0	3	0	0	0	0	0	0	0	2	0	7	0	0	0	45	11	0	0	9	0	105
	OG0000600	0	0	0	0	0	0	104	0	0	0	0	0	0	1	0	0	0	0	0	0	0	0	0	0	0	0	0	0	105
	OG0000601	0	0	0	0	0	0	0	0	0	0	0	0	0	105	0	0	0	0	0	0	0	0	0	0	0	0	0	0	105
	OG0000602	4	4	1	6	3	6	7	4	4	2	1	0	0	2	4	6	7	3	4	1	0	0	7	7	5	4	6	6	104
	OG0000603	1	2	2	6	2	2	6	3	3	3	3	3	3	6	3	2	3	3	3	2	2	14	7	5	4	3	5	3	104
	OG0000604	8	5	0	7	6	17	1	8	7	1	0	1	1	0	2	6	1	3	4	0	1	1	7	4	0	3	7	3	104
	OG0000605	8	1	4	2	6	2	3	5	2	2	7	2	3	1	4	10	3	3	3	3	4	2	3	3	4	5	4	5	104
	OG0000606	2	2	28	2	1	2	3	1	0	0	25	6	7	0	0	0	3	0	1	0	5	11	0	2	2	0	1	0	104
	OG0000607	4	4	0	5	3	11	2	6	12	1	0	0	0	4	1	1	5	3	14	0	0	0	4	4	0	3	11	6	104
	OG0000608	1	4	0	9	0	14	2	4	12	5	0	0	0	0	2	1	0	3	14	0	0	0	5	5	5	3	9	6	104
	OG0000609	5	5	1	7	1	0	0	0	11	5	2	0	2	0	3	9	6	2	6	0	1	1	6	7	6	2	9	7	104
	OG0000610	0	0	12	0	0	0	0	0	0	1	19	40	1	1	0	0	0	0	0	0	3	27	0	0	0	0	0	0	104
	OG0000611	2	16	0	7	0	0	1	0	4	10	0	0	0	0	2	4	4	2	8	0	0	0	8	8	11	2	6	8	103
	OG0000612	5	2	0	6	4	2	1	1	4	2	0	0	0	0	5	7	4	5	14	0	0	0	5	7	1	3	16	9	103
	OG0000613	3	3	3	8	3	4	4	3	5	2	3	4	3	4	3	2	6	2	4	3	3	5	3	5	5	2	3	5	103
	OG0000614	3	6	3	3	3	1	3	4	3	4	2	6	6	3	2	5	7	4	4	2	6	7	2	4	2	3	2	3	103
	OG0000615	1	0	82	0	0	0	1	0	0	1	12	0	1	1	0	0	0	0	0	1	2	0	0	0	1	0	0	0	103
	OG0000616	7	5	0	6	6	11	7	0	5	3	0	0	0	0	3	10	2	3	7	1	0	0	3	4	5	4	8	3	103
	OG0000617	4	3	2	6	3	4	2	5	3	4	1	0	1	0	7	3	2	7	3	5	1	1	5	6	8	7	6	4	103
	OG0000618	2	6	4	6	4	5	2	7	4	8	1	1	2	2	2	5	5	2	5	1	3	5	2	3	3	2	4	7	103
	OG0000619	2	5	4	2	2	2	6	2	2	3	6	4	3	7	2	3	2	2	4	2	6	15	2	3	4	3	3	2	103
	OG0000620	0	0	2	0	0	0	1	0	0	1	0	5	1	0	0	0	5	0	45	0	1	1	0	0	0	0	36	5	103
	OG0000621	0	0	0	4	5	0	0	8	2	0	0	0	0	0	0	0	4	0	38	0	0	0	2	4	0	0	24	12	103
	OG0000622	0	0	0	9	0	0	0	0	7	0	0	0	0	0	0	0	7	0	24	0	0	0	8	12	3	0	23	10	103
	OG0000623	0	0	0	7	8	0	8	1	6	0	0	0	0	0	4	2	2	4	25	0	0	0	3	9	2	2	10	10	103
	OG0000624	0	0	0	0	0	0	0	0	2	0	1	0	0	0	0	9	20	0	41	0	0	0	0	6	0	0	12	12	103
	OG0000625	0	0	0	0	0	0	0	0	0	0	0	0	0	0	0	0	0	0	0	0	0	0	0	0	0	0	103	0	103
	OG0000626	3	3	4	3	3	5	3	4	2	3	4	4	6	4	3	4	3	6	3	2	5	8	3	3	3	3	3	2	102
	OG0000627	6	1	3	7	5	2	2	4	6	1	4	2	2	0	3	2	6	3	10	4	2	2	7	6	1	2	4	5	102
	OG0000628	12	8	0	1	4	19	1	5	1	9	0	0	0	1	12	3	0	12	1	0	0	0	1	1	3	5	1	2	102
	OG0000629	3	3	3	3	3	4	2	3	3	5	3	3	3	8	3	4	4	3	3	5	6	7	3	3	3	3	3	3	102
	OG0000630	5	5	0	1	4	10	0	3	5	1	0	0	0	0	5	2	6	3	22	2	0	0	5	11	3	3	4	2	102
	OG0000631	5	2	1	3	2	2	4	2	9	2	1	1	1	1	4	5	7	4	6	1	1	7	3	2	2	5	12	7	102
	OG0000632	0	3	77	0	0	0	0	0	0	0	11	2	2	0	0	0	1	0	0	0	3	3	0	0	0	0	0	0	102
	OG0000633	0	2	0	0	0	0	0	0	0	0	0	10	0	0	0	0	0	0	1	0	85	4	0	0	0	0	0	0	102
	OG0000634	0	0	1	35	0	1	0	0	3	1	1	0	0	0	0	0	7	0	6	0	0	1	32	9	0	1	2	2	102
	OG0000635	0	0	0	0	0	0	0	0	0	0	0	0	0	0	0	0	0	0	102	0	0	0	0	0	0	0	0	0	102
	OG0000636	3	2	4	4	4	5	5	3	3	3	2	2	8	4	3	3	3	4	2	3	4	8	3	6	4	2	2	2	101
	OG0000637	2	4	2	5	6	8	5	4	3	3	3	1	2	4	3	5	5	3	5	4	2	2	3	4	3	3	5	2	101
	OG0000638	4	5	3	5	4	5	0	3	5	4	3	1	2	0	4	4	5	4	4	3	2	5	5	6	0	4	5	6	101
	OG0000639	1	6	2	5	4	5	0	7	3	6	3	3	1	0	3	5	4	3	4	4	3	3	7	7	0	3	4	5	101
	OG0000640	0	0	0	0	0	0	0	0	0	0	101	0	0	0	0	0	0	0	0	0	0	0	0	0	0	0	0	0	101
	OG0000641	0	0	0	0	0	0	0	0	0	0	0	0	0	0	56	0	0	36	0	0	0	0	0	0	0	9	0	0	101
	OG0000642	3	2	6	5	3	3	5	6	3	3	2	3	3	3	2	4	4	3	4	3	3	3	3	7	3	3	4	4	100
	OG0000643	7	0	0	0	0	0	13	0	13	0	0	0	0	0	0	0	9	0	21	5	3	0	0	0	0	0	23	6	100
	OG0000644	2	3	3	5	2	5	9	3	2	8	3	3	2	2	2	2	4	1	2	3	3	9	5	6	1	2	2	6	100
	OG0000645	2	5	2	3	3	3	3	2	4	2	2	2	3	1	3	4	5	3	6	1	3	9	3	3	4	11	4	4	100
	OG0000646	4	2	5	2	2	4	7	1	5	4	3	3	4	3	4	7	2	1	8	2	4	3	2	2	6	1	7	2	100
	OG0000647	1	2	1	6	3	11	6	5	4	4	2	1	2	1	5	5	2	5	7	3	1	1	4	3	3	4	5	3	100
	OG0000648	5	3	4	3	3	6	2	4	3	4	5	4	4	1	3	3	1	3	3	2	4	16	3	3	0	3	2	3	100
	OG0000649	3	4	3	4	3	3	6	4	3	3	3	3	3	5	2	3	2	2	5	2	3	13	3	2	3	2	3	5	100
	OG0000650	2	3	4	3	3	2	4	4	3	2	4	3	3	5	3	4	3	3	3	4	4	12	3	3	3	3	4	3	100
	OG0000651	3	4	4	2	2	4	4	3	3	4	6	3	4	6	2	3	4	3	3	1	3	10	3	3	3	3	4	3	100
	OG0000652	4	3	6	1	4	3	3	4	2	2	5	4	2	1	4	4	1	4	6	3	4	18	1	1	0	3	4	3	100
	OG0000653	0	4	4	0	25	9	19	2	0	8	7	7	4	6	0	0	0	0	0	0	0	0	0	0	5	0	0	0	100
	OG0000654	0	0	0	0	0	0	0	0	0	0	0	13	2	0	0	0	0	0	0	0	42	43	0	0	0	0	0	0	100
	OG0000655	0	0	0	0	0	0	0	0	0	0	0	0	0	100	0	0	0	0	0	0	0	0	0	0	0	0	0	0	100
	OG0000656	6	1	5	5	0	4	0	6	16	5	3	0	1	0	1	0	4	1	11	2	1	3	7	2	3	3	7	2	99
	OG0000657	4	14	16	0	0	0	4	0	0	17	38	0	0	3	0	0	0	0	2	0	0	0	0	0	0	0	0	1	99
	OG0000658	3	3	2	5	4	1	4	5	5	4	1	1	1	1	3	4	6	2	6	3	1	3	6	4	9	2	5	5	99
	OG0000659	3	3	2	2	0	4	6	1	3	6	4	2	0	0	11	1	7	10	5	0	1	2	3	2	7	8	1	5	99
	OG0000660	2	1	1	4	21	1	2	3	5	2	0	0	0	0	3	9	5	7	10	3	0	0	2	1	3	4	7	3	99
	OG0000661	0	20	0	0	0	56	0	0	0	21	0	0	0	0	0	0	0	0	2	0	0	0	0	0	0	0	0	0	99
	OG0000662	0	1	0	0	0	1	1	1	7	0	0	0	0	1	16	1	9	21	10	0	0	0	1	0	0	12	17	0	99
	OG0000663	0	0	0	0	0	1	0	0	0	0	0	0	0	0	48	0	0	30	0	0	0	0	0	0	0	20	0	0	99
	OG0000664	0	0	0	0	0	0	0	0	0	0	0	0	0	0	0	0	0	0	99	0	0	0	0	0	0	0	0	0	99
	OG0000665	3	3	4	4	4	3	4	4	3	4	3	3	3	2	2	4	5	2	6	4	2	5	3	4	3	2	5	4	98
	OG0000666	1	1	0	4	35	1	5	4	8	1	0	0	0	17	1	2	4	0	7	0	0	0	1	0	1	0	5	0	98
	OG0000667	5	0	9	1	2	1	0	6	7	0	8	5	4	0	2	6	1	1	1	1	12	19	0	1	0	3	3	0	98
	OG0000668	3	3	10	5	2	1	2	6	1	2	9	3	3	0	2	3	4	2	8	1	3	4	4	5	2	2	4	4	98
	OG0000669	2	3	2	3	2	14	4	2	3	5	3	2	2	8	2	2	4	2	2	3	2	5	2	3	7	2	2	5	98
	OG0000670	1	3	4	5	3	4	3	3	3	4	2	3	3	0	3	3	6	3	7	2	6	10	3	4	1	3	3	3	98
	OG0000671	0	0	54	0	0	0	0	0	3	0	15	0	0	0	0	11	0	0	15	0	0	0	0	0	0	0	0	0	98
	OG0000672	5	0	0	0	4	0	28	0	1	0	0	0	0	0	1	1	3	1	23	0	0	0	1	11	3	0	5	10	97
	OG0000673	2	4	2	4	3	2	6	2	5	6	2	2	2	6	3	2	4	4	5	4	2	2	3	0	6	4	8	2	97
	OG0000674	3	5	0	9	7	2	0	3	7	6	0	0	0	0	3	7	2	3	8	1	0	0	7	11	0	3	3	7	97
	OG0000675	4	4	3	9	1	4	1	3	2	3	2	3	3	1	2	1	6	2	5	4	4	5	7	7	4	2	3	2	97
	OG0000676	3	2	2	2	6	2	4	5	4	2	1	1	1	0	5	5	8	5	11	2	1	3	2	2	3	4	6	5	97
	OG0000677	2	2	2	2	4	5	3	4	3	4	1	3	5	8	3	4	7	4	3	2	4	5	2	3	5	3	2	2	97
	OG0000678	3	2	2	8	3	4	3	1	4	2	3	2	2	3	2	4	6	2	10	2	2	2	6	5	6	2	4	2	97
	OG0000679	1	0	0	0	0	0	0	0	15	0	0	0	0	0	0	11	9	0	36	0	0	0	0	15	0	0	7	3	97
	OG0000680	0	0	66	0	0	0	0	0	1	1	17	0	3	0	0	0	0	0	2	0	0	0	0	0	5	0	0	2	97
	OG0000681	3	2	5	3	4	6	4	5	3	3	4	2	2	1	3	3	5	3	4	3	5	2	3	3	5	4	3	3	96
	OG0000682	4	5	3	3	4	3	4	3	4	3	4	4	3	4	3	4	3	3	4	3	3	5	3	2	3	3	3	3	96
	OG0000683	1	2	2	4	8	12	3	1	6	3	2	0	1	0	3	14	4	5	3	1	2	1	4	6	1	4	3	0	96
	OG0000684	1	0	0	10	0	0	6	0	9	0	0	0	0	0	0	3	0	0	22	0	0	0	7	17	2	0	1	18	96
	OG0000685	1	2	2	5	4	2	5	10	5	3	0	1	1	4	3	5	5	4	11	4	2	1	3	2	1	2	4	4	96
	OG0000686	2	2	3	3	4	1	9	2	4	3	2	0	1	13	2	4	4	2	5	1	3	7	3	2	4	1	5	4	96
	OG0000687	1	0	13	2	0	1	16	0	1	0	13	7	10	1	0	0	3	0	5	0	11	10	0	0	2	0	0	0	96
	OG0000688	3	9	1	1	5	7	8	9	5	2	1	0	1	3	2	6	13	3	2	2	1	1	1	1	1	1	2	5	96
	OG0000689	3	4	3	2	3	3	4	4	3	3	3	3	3	5	4	3	3	2	3	3	3	10	3	3	3	3	4	3	96
	OG0000690	2	4	4	8	2	5	2	2	5	4	2	1	4	3	2	3	5	2	3	2	3	6	5	5	3	2	5	2	96
	OG0000691	1	0	0	7	1	0	0	0	20	0	1	1	1	0	0	0	0	0	19	0	1	1	7	4	0	0	20	12	96
	OG0000692	3	4	1	7	5	3	2	3	4	4	3	2	1	2	4	4	7	5	4	1	2	2	4	3	3	4	3	5	95
	OG0000693	4	4	4	3	5	2	2	7	4	1	2	2	3	2	4	3	3	4	7	1	2	1	3	6	3	3	5	5	95
	OG0000694	2	4	3	3	3	4	3	3	5	4	3	4	4	2	4	3	3	4	4	3	4	5	3	3	3	3	2	4	95
	OG0000695	1	2	4	6	5	1	1	2	2	1	1	1	1	1	3	6	13	2	6	3	0	3	9	8	0	2	2	9	95
	OG0000696	2	4	2	8	3	3	5	2	5	4	2	1	1	1	3	5	4	5	6	2	2	1	5	7	1	2	5	4	95
	OG0000697	3	3	2	5	3	6	4	5	3	2	1	1	4	7	4	3	4	3	5	1	2	1	4	4	3	3	4	4	94
	OG0000698	3	3	6	3	5	5	3	4	3	3	3	2	1	4	3	4	3	3	5	3	2	4	3	3	3	3	4	3	94
	OG0000699	3	2	2	1	8	4	0	5	0	1	5	2	6	0	7	4	8	5	8	2	5	5	1	1	1	4	0	4	94
	OG0000700	0	1	0	0	0	93	0	0	0	0	0	0	0	0	0	0	0	0	0	0	0	0	0	0	0	0	0	0	94
	OG0000701	0	0	92	0	0	0	0	0	0	0	1	0	0	0	0	0	0	0	0	1	0	0	0	0	0	0	0	0	94
	OG0000702	0	0	10	0	0	0	1	0	0	0	23	27	17	2	0	0	0	0	0	0	8	6	0	0	0	0	0	0	94
	OG0000703	0	0	14	0	1	18	0	0	0	1	47	3	2	0	0	0	0	0	0	5	0	3	0	0	0	0	0	0	94
	OG0000704	0	0	0	0	0	0	1	0	0	0	0	0	0	0	0	0	0	0	92	0	0	0	0	0	0	0	0	1	94
	OG0000705	0	0	0	0	0	0	0	0	0	0	0	0	0	0	0	0	0	0	93	0	0	0	0	0	0	0	0	1	94
	OG0000706	3	2	2	5	3	5	4	2	4	2	2	2	2	1	2	2	3	2	8	2	2	9	4	4	2	2	6	6	93
	OG0000707	5	3	3	7	0	5	1	1	1	0	1	3	3	1	2	0	3	1	6	1	12	13	5	3	0	3	8	2	93
	OG0000708	5	2	4	5	2	2	4	7	4	2	3	1	2	2	3	2	3	4	4	4	3	2	6	6	1	2	4	4	93
	OG0000709	1	4	7	4	3	4	1	4	4	3	3	3	2	1	4	3	4	4	4	2	5	4	4	4	1	2	3	5	93
	OG0000710	4	2	3	1	9	3	1	4	2	3	3	1	4	0	3	4	0	2	6	7	9	14	3	1	0	2	1	1	93
	OG0000711	1	0	1	6	1	0	26	0	6	1	1	0	0	8	0	0	4	0	18	2	0	0	5	5	0	0	4	4	93
	OG0000712	3	6	2	2	4	4	3	4	2	2	3	3	3	3	4	4	4	5	3	1	3	7	2	4	1	5	3	3	93
	OG0000713	0	0	0	0	0	0	0	0	0	0	0	0	0	0	0	93	0	0	0	0	0	0	0	0	0	0	0	0	93
	OG0000714	0	0	0	0	0	0	0	0	0	0	0	0	0	0	0	0	0	0	93	0	0	0	0	0	0	0	0	0	93
	OG0000715	0	0	0	0	0	0	0	0	0	0	0	0	0	0	0	0	0	0	93	0	0	0	0	0	0	0	0	0	93
	OG0000716	18	0	0	5	3	0	0	1	4	0	0	0	0	0	0	6	3	0	25	0	0	0	6	9	1	0	4	7	92
	OG0000717	3	2	3	5	5	4	1	2	6	2	4	6	2	2	0	6	2	0	7	3	5	3	5	5	1	0	5	3	92
	OG0000718	4	8	11	1	2	2	1	1	2	2	10	4	4	0	3	3	2	3	1	2	6	10	1	1	1	3	1	3	92
	OG0000719	2	0	1	0	0	2	15	0	2	0	10	8	5	0	0	0	12	0	4	1	21	3	0	0	2	0	3	1	92
	OG0000720	4	4	2	5	3	6	5	3	3	4	3	3	2	0	4	2	1	4	2	2	4	3	5	7	0	4	3	4	92
	OG0000721	5	3	3	3	2	4	1	3	3	4	2	3	2	1	3	1	2	2	8	5	6	6	3	5	4	3	2	3	92
	OG0000722	2	8	1	5	4	4	2	1	5	2	1	1	1	1	4	2	1	5	5	2	5	3	9	7	1	4	3	3	92
	OG0000723	8	2	3	1	2	2	26	2	2	2	2	2	2	1	2	3	2	2	5	2	2	4	2	2	4	2	1	2	92
	OG0000724	2	2	4	2	3	2	6	4	4	2	5	2	4	7	2	2	1	2	5	3	4	4	2	2	4	2	5	5	92
	OG0000725	1	2	2	3	2	4	3	2	3	3	1	2	2	1	4	3	4	4	2	2	3	13	3	3	2	3	5	10	92
	OG0000726	2	0	0	8	0	0	2	0	11	0	0	0	0	0	0	0	9	0	15	0	0	0	1	8	1	0	21	14	92
	OG0000727	2	1	3	5	2	0	0	3	1	0	6	6	3	0	5	2	4	4	5	3	9	6	4	5	6	5	1	1	92
	OG0000728	0	2	3	4	2	0	1	1	3	2	1	2	4	9	6	1	8	9	5	3	6	6	1	2	0	7	3	1	92
	OG0000729	0	17	32	1	0	0	0	0	0	4	7	3	2	1	0	0	0	0	1	4	8	0	0	6	5	0	0	1	92
	OG0000730	0	0	33	0	0	5	0	0	0	0	5	5	2	2	0	0	0	0	0	2	31	7	0	0	0	0	0	0	92
	OG0000731	0	0	0	15	0	0	0	10	6	0	0	2	1	0	1	0	4	2	12	0	1	1	2	7	0	2	15	11	92
	OG0000732	0	0	0	1	0	1	0	0	1	1	0	0	0	0	44	0	0	12	7	0	0	0	3	1	0	14	6	1	92
	OG0000733	0	0	0	0	0	0	0	0	0	0	0	10	26	0	0	1	1	0	0	0	23	30	0	0	0	0	0	1	92
	OG0000734	21	0	2	0	14	0	0	10	0	0	2	1	2	0	0	22	0	0	10	1	1	2	0	0	0	0	0	3	91
	OG0000735	2	0	70	0	0	0	0	0	0	0	11	0	0	0	0	1	0	0	1	1	5	0	0	0	0	0	0	0	91
	OG0000736	4	4	8	1	4	6	6	4	2	2	5	2	5	5	4	2	4	2	1	1	1	4	1	1	6	2	2	2	91
	OG0000737	6	3	13	2	2	4	4	2	5	2	4	3	3	3	2	2	2	2	3	2	3	3	2	3	4	2	2	3	91
	OG0000738	2	14	6	5	2	3	4	1	2	6	2	1	2	0	4	3	2	6	3	1	2	1	4	5	3	4	1	2	91
	OG0000739	3	6	3	6	1	5	5	2	4	6	2	2	2	0	3	1	4	4	8	1	2	2	6	5	0	2	2	4	91
	OG0000740	3	3	2	2	1	4	2	2	1	10	2	6	7	0	1	1	8	2	2	1	6	14	2	2	3	1	1	2	91
	OG0000741	3	4	2	3	3	3	1	2	2	3	2	2	3	2	2	2	6	4	8	4	4	6	4	5	1	2	4	4	91
	OG0000742	2	5	5	2	2	6	4	3	2	4	2	3	4	11	6	2	1	3	3	1	5	4	2	2	2	3	2	0	91
	OG0000743	0	2	1	1	2	3	0	1	1	1	0	9	19	0	0	2	0	0	5	0	15	25	2	1	0	0	0	1	91
	OG0000744	0	0	0	0	0	0	2	0	1	0	0	0	0	0	2	3	0	66	7	0	0	0	0	1	3	6	0	0	91
	OG0000745	2	2	1	2	4	3	4	5	3	2	2	1	1	4	6	4	7	5	7	1	1	3	4	4	1	4	3	4	90
	OG0000746	3	3	0	8	4	6	4	3	3	4	0	0	0	0	3	1	8	3	8	0	0	0	5	6	5	3	6	4	90
	OG0000747	4	0	0	17	7	0	5	3	0	0	0	0	0	0	0	1	0	0	6	2	0	0	11	11	3	0	0	20	90
	OG0000748	4	3	3	2	3	3	11	4	5	3	2	2	4	0	2	4	6	3	3	1	2	6	2	2	2	3	2	3	90
	OG0000749	6	2	4	4	2	2	4	3	3	4	2	3	5	3	2	4	4	2	3	3	3	5	5	3	2	1	3	3	90
	OG0000750	7	1	1	5	5	0	11	3	6	1	3	1	1	3	0	6	3	0	6	2	1	1	5	6	4	0	5	3	90
	OG0000751	6	2	3	2	4	8	2	2	3	2	4	3	3	1	3	3	3	3	2	3	5	3	3	2	2	3	4	6	90
	OG0000752	2	2	2	3	1	1	1	2	6	1	2	2	2	0	2	1	3	4	13	1	2	1	3	3	1	5	17	7	90
	OG0000753	1	2	0	7	2	14	1	1	11	5	0	0	0	0	2	3	3	4	5	1	0	0	4	4	2	3	14	1	90
	OG0000754	3	5	4	2	3	9	1	3	2	6	3	0	4	1	3	2	3	4	5	2	3	4	2	2	4	4	2	4	90
	OG0000755	2	4	6	2	5	5	3	3	3	4	4	2	2	3	4	3	2	5	4	3	3	3	2	2	2	5	2	2	90
	OG0000756	2	0	3	4	7	0	3	2	7	0	0	0	0	4	5	2	6	6	13	3	0	0	5	5	0	2	7	4	90
	OG0000757	3	4	3	2	3	3	4	3	2	3	3	1	0	4	3	3	4	3	2	4	4	12	2	3	0	3	5	4	90
	OG0000758	1	2	2	4	1	2	1	1	8	2	3	0	0	0	4	0	4	1	15	2	0	0	5	8	8	2	8	6	90
	OG0000759	0	0	0	0	0	0	1	0	0	0	0	88	0	0	0	1	0	0	0	0	0	0	0	0	0	0	0	0	90
	OG0000760	10	1	2	1	2	10	6	3	2	8	2	3	2	1	4	4	1	4	4	3	2	2	1	1	3	3	2	2	89
	OG0000761	4	2	5	2	3	5	1	3	3	4	2	2	6	1	3	3	3	3	5	3	6	6	2	2	1	3	3	3	89
	OG0000762	3	2	7	2	4	4	3	3	2	3	3	2	3	2	3	3	6	3	4	2	2	9	2	2	2	3	3	2	89
	OG0000763	2	3	10	2	4	3	4	2	4	4	2	2	7	1	2	3	3	3	3	4	3	3	2	2	2	3	3	3	89
	OG0000764	2	3	3	6	2	3	1	3	1	2	3	3	3	2	2	2	4	2	6	3	3	6	6	6	1	2	2	7	89
	OG0000765	3	2	4	2	6	2	4	2	2	6	3	4	6	4	2	3	2	2	2	2	7	5	2	2	4	2	2	2	89
	OG0000766	1	1	1	0	6	1	32	6	3	1	2	1	1	0	4	5	5	3	4	1	1	3	1	0	1	3	1	1	89
	OG0000767	2	2	4	5	2	2	8	2	2	2	5	0	2	1	2	2	5	4	6	2	3	4	4	3	3	2	3	7	89
	OG0000768	1	1	0	5	0	0	0	0	7	2	0	0	0	0	0	0	8	0	35	0	0	0	4	3	2	0	15	6	89
	OG0000769	1	5	1	3	2	4	6	1	5	3	1	1	1	1	4	1	17	4	5	1	2	2	3	5	1	2	5	2	89
	OG0000770	0	0	0	1	0	0	1	0	2	0	0	0	0	0	0	1	3	0	22	0	0	0	0	3	0	0	45	11	89
	OG0000771	0	0	0	0	0	0	0	0	0	0	0	29	14	0	0	0	0	0	0	0	19	27	0	0	0	0	0	0	89
	OG0000772	6	1	0	14	2	2	2	3	8	1	0	0	0	0	1	2	5	1	6	0	1	0	7	12	1	1	7	5	88
	OG0000773	2	0	0	5	0	0	0	0	3	0	0	0	0	0	0	3	0	0	39	0	0	0	1	7	0	0	24	4	88
	OG0000774	3	9	0	2	1	14	4	1	1	7	0	0	0	0	7	2	4	13	4	1	0	0	1	1	2	8	1	2	88
	OG0000775	3	2	5	3	3	4	4	5	3	2	3	2	2	5	2	2	5	2	4	2	2	9	1	2	5	2	2	2	88
	OG0000776	3	1	5	1	12	1	1	1	1	1	3	8	4	0	1	7	1	1	5	2	6	8	2	1	4	1	2	5	88
	OG0000777	4	4	1	5	1	3	2	0	4	2	4	3	2	1	2	1	5	3	3	1	5	5	7	6	4	5	1	4	88
	OG0000778	1	2	1	5	1	9	2	8	7	3	1	2	1	1	3	1	2	5	3	2	3	3	4	4	2	2	5	5	88
	OG0000779	2	4	8	2	1	5	2	4	2	3	5	2	6	1	3	1	1	4	3	3	6	8	2	2	2	1	2	3	88
	OG0000780	3	3	3	4	2	2	5	2	5	3	2	3	3	2	3	2	5	3	2	2	3	8	3	3	3	2	3	4	88
	OG0000781	2	3	4	4	3	4	2	2	4	4	4	2	2	1	3	3	3	3	4	3	3	5	3	3	2	3	4	5	88
	OG0000782	1	3	2	4	2	4	4	5	5	4	3	2	2	2	4	2	8	4	3	2	2	2	3	2	1	4	5	3	88
	OG0000783	0	5	2	2	4	8	7	5	3	3	2	0	1	18	3	1	4	4	7	0	3	0	1	0	1	3	1	0	88
	OG0000784	0	1	5	4	2	2	0	4	3	1	2	2	0	0	3	2	4	3	19	4	7	9	1	4	0	2	1	3	88
	OG0000785	0	0	0	1	0	0	2	0	20	0	0	0	0	0	0	0	2	0	43	0	0	0	1	5	0	0	11	3	88
	OG0000786	0	0	0	0	0	0	88	0	0	0	0	0	0	0	0	0	0	0	0	0	0	0	0	0	0	0	0	0	88
	OG0000787	0	0	0	0	0	0	0	0	0	1	0	1	1	84	0	0	0	0	0	0	0	1	0	0	0	0	0	0	88
	OG0000788	0	0	0	0	0	0	0	0	0	0	0	1	0	0	0	0	0	0	0	0	2	85	0	0	0	0	0	0	88
	OG0000789	87	0	0	0	0	0	0	0	0	0	0	0	0	0	0	0	0	0	0	0	0	0	0	0	0	0	0	0	87
	OG0000790	4	3	5	2	2	2	5	3	2	2	3	3	4	0	3	4	3	2	2	2	3	11	2	2	4	3	2	4	87
	OG0000791	8	2	0	3	4	2	1	3	3	2	0	0	0	1	3	6	3	10	12	4	0	0	4	5	0	4	5	2	87
	OG0000792	1	1	0	1	0	0	0	0	1	0	0	0	0	0	0	2	7	0	31	0	0	0	0	21	0	0	16	6	87
	OG0000793	4	2	2	6	2	3	3	4	1	3	2	2	4	4	7	2	4	3	3	3	2	4	3	4	2	4	2	2	87
	OG0000794	2	2	3	3	3	3	4	2	7	2	1	1	2	0	2	2	2	2	7	3	2	1	3	2	4	3	10	9	87
	OG0000795	3	3	5	3	3	5	9	3	1	3	4	2	2	0	2	3	4	2	2	3	5	6	2	3	3	2	2	2	87
	OG0000796	2	4	2	4	3	3	7	2	3	3	2	2	4	3	2	3	2	5	3	3	2	2	5	5	2	4	2	3	87
	OG0000797	3	0	1	11	0	0	0	0	5	0	1	2	2	0	3	0	1	3	7	1	2	9	3	6	14	3	3	7	87
	OG0000798	1	0	3	1	3	1	0	1	0	0	3	9	9	0	2	2	0	4	1	3	8	33	0	1	1	1	0	0	87
	OG0000799	2	3	2	12	4	2	1	1	4	1	2	2	2	1	1	2	2	2	3	2	2	10	9	9	1	1	3	1	87
	OG0000800	2	1	2	4	2	8	0	1	2	1	2	6	3	0	1	1	2	1	18	1	3	8	4	3	3	1	3	4	87
	OG0000801	2	2	3	2	3	2	4	2	5	2	3	2	2	2	1	4	5	1	3	2	2	19	2	2	4	1	2	3	87
	OG0000802	3	3	1	9	1	2	5	1	3	2	1	0	0	0	1	1	2	1	11	1	0	0	7	8	4	1	6	12	86
	OG0000803	6	3	2	3	3	4	3	4	3	3	4	1	3	2	2	4	4	2	4	3	4	4	2	3	3	2	2	3	86
	OG0000804	2	4	2	3	2	5	2	2	3	4	4	2	2	3	4	2	1	4	3	3	2	6	3	4	3	4	4	3	86
	OG0000805	4	3	3	4	3	3	2	4	4	2	1	3	1	3	3	2	5	3	5	2	2	2	6	3	2	2	3	6	86
	OG0000806	1	2	1	8	3	1	5	2	4	3	1	1	1	3	3	2	6	2	8	1	1	1	7	6	2	2	4	5	86
	OG0000807	2	3	2	1	3	19	3	3	2	5	3	1	1	4	1	3	1	1	3	7	2	1	2	1	2	2	3	5	86
	OG0000808	3	2	1	4	3	3	3	3	3	2	4	3	5	1	4	3	5	4	3	3	2	3	3	4	4	4	2	2	86
	OG0000809	1	2	7	2	2	2	3	4	2	1	2	1	3	18	1	1	2	2	2	2	6	12	1	2	0	2	2	1	86
	OG0000810	0	1	14	1	5	0	1	0	3	0	6	2	4	1	0	1	11	0	16	0	2	0	1	8	1	0	6	2	86
	OG0000811	0	0	84	0	0	0	0	0	0	0	0	0	0	0	0	0	0	0	0	0	2	0	0	0	0	0	0	0	86
	OG0000812	0	0	0	3	0	0	0	0	6	0	0	0	0	0	0	0	0	0	4	0	0	0	13	8	0	0	48	4	86
	OG0000813	0	0	0	0	0	0	0	0	0	0	0	0	0	86	0	0	0	0	0	0	0	0	0	0	0	0	0	0	86
	OG0000814	2	4	8	2	3	8	2	4	2	3	2	1	2	0	3	3	6	3	3	1	5	4	3	2	2	3	2	2	85
	OG0000815	1	1	4	1	3	2	2	2	1	1	1	1	3	2	2	1	1	2	2	1	2	41	1	1	2	2	1	1	85
	OG0000816	1	0	1	10	0	0	0	0	9	0	0	0	0	0	2	0	9	4	10	0	0	0	9	12	2	1	11	4	85
	OG0000817	4	7	5	3	1	1	3	1	2	8	3	0	3	3	1	4	14	1	3	1	1	1	2	2	6	1	2	2	85
	OG0000818	3	3	0	6	5	0	4	3	6	1	0	0	0	0	2	4	6	3	13	1	0	0	6	7	0	2	4	6	85
	OG0000819	3	0	0	2	6	0	8	1	4	0	0	0	0	6	1	5	0	1	16	0	0	0	8	4	9	1	5	5	85
	OG0000820	3	12	3	0	3	11	0	2	0	1	13	2	6	0	3	5	0	3	0	2	6	6	0	0	0	3	0	1	85
	OG0000821	2	3	2	4	3	6	1	3	3	3	2	2	2	2	3	3	3	3	3	2	2	10	4	5	1	3	3	2	85
	OG0000822	1	0	33	0	0	1	1	0	0	1	10	3	2	6	1	0	0	0	0	0	26	0	0	0	0	0	0	0	85
	OG0000823	3	2	0	8	0	3	0	0	10	2	0	0	0	0	0	0	8	0	16	0	0	0	6	9	1	0	13	4	85
	OG0000824	2	4	2	0	2	4	1	2	3	5	3	5	6	2	4	4	2	4	2	1	5	7	0	4	2	4	3	2	85
	OG0000825	1	10	0	1	1	21	0	4	2	3	0	0	0	1	6	2	1	7	1	1	0	6	1	1	5	8	1	1	85
	OG0000826	1	2	3	2	3	2	3	3	3	3	5	2	3	2	2	3	5	2	5	1	2	11	3	1	3	2	3	5	85
	OG0000827	0	2	0	5	3	0	0	0	3	5	0	0	1	0	0	2	5	2	30	0	0	0	6	4	0	0	8	9	85
	OG0000828	0	4	0	19	0	5	0	1	4	6	0	0	0	0	3	1	6	3	3	2	0	0	7	6	4	3	1	7	85
	OG0000829	0	0	0	9	0	0	0	11	2	0	0	1	2	0	1	0	2	2	8	2	2	1	4	4	23	2	6	3	85
	OG0000830	0	0	0	10	0	0	5	0	17	0	0	0	0	0	0	0	7	0	14	0	0	0	4	7	0	0	17	4	85
	OG0000831	3	2	4	3	4	4	1	3	4	3	4	2	3	0	3	3	4	3	2	4	3	7	3	3	1	3	2	3	84
	OG0000832	6	5	1	3	2	3	2	3	5	2	1	0	4	2	2	2	3	2	2	2	4	8	3	4	2	2	2	7	84
	OG0000833	2	1	2	4	3	3	2	3	5	4	2	1	3	2	2	3	4	2	7	2	2	4	4	4	2	2	5	4	84
	OG0000834	2	2	4	2	2	2	2	2	2	2	2	4	2	12	3	2	4	5	3	5	2	4	2	2	3	3	2	2	84
	OG0000835	3	3	3	3	3	2	3	3	3	3	3	2	3	4	3	3	3	3	3	2	3	4	3	3	4	3	3	3	84
	OG0000836	3	2	2	3	3	2	4	4	4	3	3	3	3	3	3	3	2	3	3	3	3	2	5	3	0	3	6	3	84
	OG0000837	3	3	0	10	2	1	6	1	6	2	0	0	0	0	2	4	8	3	7	2	0	0	8	3	1	2	2	8	84
	OG0000838	1	3	0	1	7	7	9	3	2	1	0	0	0	1	4	5	3	5	4	2	0	0	7	6	0	6	3	4	84
	OG0000839	3	3	3	2	5	3	2	8	2	3	2	2	3	4	4	4	3	4	2	2	3	4	2	2	2	4	2	1	84
	OG0000840	4	3	4	2	2	5	2	2	2	1	4	2	5	2	2	2	2	2	3	2	5	12	2	3	4	1	2	2	84
	OG0000841	2	2	4	4	2	5	3	1	8	1	1	1	3	2	1	2	7	2	3	1	2	2	2	2	4	1	6	10	84
	OG0000842	2	2	5	2	4	2	1	5	2	3	5	2	4	1	2	2	2	3	3	2	4	12	2	2	1	2	4	3	84
	OG0000843	2	0	4	3	2	4	1	6	5	1	3	3	2	0	3	2	2	3	4	3	3	5	3	5	1	3	7	4	84
	OG0000844	1	0	0	9	2	0	4	1	11	0	0	0	0	1	0	1	13	0	13	0	0	0	5	3	0	0	11	9	84
	OG0000845	2	3	3	6	1	3	2	4	2	3	2	3	1	1	9	1	5	4	3	2	2	5	3	3	3	3	2	3	84
	OG0000846	2	3	3	2	5	3	2	2	2	3	5	3	3	3	2	6	2	2	2	2	3	6	2	3	8	2	2	1	84
	OG0000847	1	2	8	2	3	2	1	2	2	3	3	4	6	2	1	2	2	1	1	4	10	10	2	2	0	1	5	2	84
	OG0000848	0	5	2	2	3	6	8	1	5	1	1	2	2	1	2	1	5	2	9	1	2	5	7	3	4	1	2	1	84
	OG0000849	0	1	0	0	0	0	0	0	0	1	0	0	0	0	0	0	0	0	82	0	0	0	0	0	0	0	0	0	84
	OG0000850	0	0	0	0	0	0	83	0	0	0	0	0	0	0	0	0	0	0	1	0	0	0	0	0	0	0	0	0	84
	OG0000851	0	0	0	0	0	0	0	0	0	0	0	0	0	0	0	0	0	0	0	0	0	0	0	0	0	0	84	0	84
	OG0000852	8	6	4	0	18	0	5	4	2	3	0	0	0	1	3	4	0	3	5	0	0	0	0	3	2	1	0	11	83
	OG0000853	5	14	4	12	0	6	0	1	1	0	1	1	1	0	2	0	3	2	6	1	1	1	11	4	0	2	1	3	83
	OG0000854	3	2	1	5	4	2	1	4	5	3	1	1	1	1	3	4	6	3	5	1	1	1	5	5	1	3	5	6	83
	OG0000855	3	4	0	8	3	5	0	5	1	2	0	0	0	0	2	3	11	5	4	0	0	0	7	11	0	3	1	5	83
	OG0000856	4	2	2	3	2	3	4	3	3	3	2	2	2	3	4	2	7	3	3	3	2	4	3	3	2	3	3	3	83
	OG0000857	3	2	5	2	2	2	7	2	2	3	3	3	3	8	2	2	1	2	2	4	4	4	1	1	1	2	6	4	83
	OG0000858	1	4	3	3	3	3	3	4	2	3	3	3	2	3	3	3	4	2	2	3	3	5	3	3	3	3	3	3	83
	OG0000859	2	2	1	2	6	3	3	3	3	3	3	3	1	7	1	2	5	2	6	4	2	7	2	3	2	1	2	2	83
	OG0000860	1	3	2	6	1	3	3	0	3	4	2	2	1	4	4	3	3	4	4	1	2	5	5	5	0	3	4	5	83
	OG0000861	0	1	1	1	1	1	55	0	10	0	0	0	0	0	2	0	0	2	1	2	0	0	0	0	0	1	3	2	83
	OG0000862	10	0	0	6	2	0	5	2	7	0	0	0	0	1	2	1	3	2	16	0	0	0	5	5	2	2	6	5	82
	OG0000863	5	7	0	3	6	5	0	2	1	7	0	0	0	0	3	4	9	5	4	0	0	0	4	5	3	3	2	4	82
	OG0000864	3	0	21	1	0	0	5	0	2	0	9	0	6	0	0	0	0	0	30	0	2	0	0	1	2	0	0	0	82
	OG0000865	4	9	0	2	2	12	5	2	4	3	0	0	0	0	5	3	4	5	3	1	0	0	3	1	2	5	3	4	82
	OG0000866	1	6	0	0	11	3	5	12	0	8	0	0	0	0	4	9	0	14	0	0	0	0	0	0	1	8	0	0	82
	OG0000867	2	5	4	2	2	4	0	3	2	3	3	5	4	0	2	2	3	2	3	2	5	9	2	2	5	2	2	2	82
	OG0000868	1	3	4	3	3	2	2	3	2	3	3	3	2	3	2	2	3	4	4	3	3	9	2	3	2	3	2	3	82
	OG0000869	2	0	2	7	3	0	0	3	6	0	2	2	0	0	1	1	7	3	5	1	2	2	9	8	1	3	5	7	82
	OG0000870	1	0	0	4	0	0	0	0	7	0	0	0	0	0	0	0	7	0	41	0	0	0	1	1	5	0	13	2	82
	OG0000871	3	3	3	5	2	2	1	3	3	4	2	3	3	1	2	2	1	2	3	2	3	5	3	4	5	2	5	5	82
	OG0000872	2	2	1	1	6	12	1	5	7	3	1	1	2	0	4	0	8	6	3	2	2	1	1	1	1	1	6	2	82
	OG0000873	0	21	0	0	22	27	0	7	0	0	0	0	0	0	2	3	0	0	0	0	0	0	0	0	0	0	0	0	82
	OG0000874	0	0	24	0	0	3	0	0	0	0	8	25	1	1	0	0	0	0	0	3	8	9	0	0	0	0	0	0	82
	OG0000875	0	0	0	9	6	0	0	5	2	0	0	0	0	0	10	4	1	9	11	0	0	0	4	3	0	9	8	1	82
	OG0000876	0	0	0	0	1	0	80	0	1	0	0	0	0	0	0	0	0	0	0	0	0	0	0	0	0	0	0	0	82
	OG0000877	2	5	1	3	5	2	3	3	2	3	2	2	2	0	3	3	4	3	3	2	2	7	4	3	4	3	2	3	81
	OG0000878	3	1	3	3	2	1	2	3	1	3	1	2	3	1	6	4	3	5	4	2	3	7	4	3	1	4	1	5	81
	OG0000879	3	4	5	3	2	5	5	2	4	1	4	2	2	2	2	4	2	2	4	2	3	3	3	3	3	2	3	1	81
	OG0000880	1	0	0	8	0	0	0	0	8	0	0	0	0	0	0	15	0	0	12	0	0	0	11	4	0	0	18	4	81
	OG0000881	2	4	7	2	3	2	2	3	4	3	2	2	2	2	3	1	4	3	2	4	4	7	2	2	3	2	2	2	81
	OG0000882	4	2	1	3	2	5	9	4	4	1	1	0	0	1	4	2	5	4	8	2	0	1	3	3	6	2	3	1	81
	OG0000883	2	2	1	1	2	2	21	2	3	3	1	1	1	5	2	2	2	2	4	3	1	4	0	3	3	2	3	3	81
	OG0000884	1	2	0	1	5	1	1	1	0	0	1	0	0	0	0	2	0	0	0	62	0	1	0	0	1	0	0	2	81
	OG0000885	3	2	3	3	2	2	9	2	5	2	3	1	1	5	1	2	4	2	6	2	1	4	2	3	4	2	3	2	81
	OG0000886	2	4	3	3	3	3	4	2	1	4	3	2	3	3	3	3	1	3	4	1	3	4	3	3	3	5	2	3	81
	OG0000887	0	0	2	0	0	0	0	0	0	0	78	0	0	0	0	0	0	0	1	0	0	0	0	0	0	0	0	0	81
	OG0000888	0	0	0	0	0	0	81	0	0	0	0	0	0	0	0	0	0	0	0	0	0	0	0	0	0	0	0	0	81
	OG0000889	0	0	0	0	0	0	0	0	0	0	0	0	0	0	0	0	0	0	81	0	0	0	0	0	0	0	0	0	81
	OG0000890	2	2	10	1	2	4	3	1	1	1	5	4	3	2	3	3	4	3	2	4	3	5	1	1	2	3	2	3	80
	OG0000891	1	0	0	14	0	0	4	0	6	0	0	0	0	0	0	0	0	0	20	0	0	0	10	9	0	0	16	0	80
	OG0000892	9	4	1	2	4	7	1	4	1	2	1	1	1	1	8	3	2	6	1	1	1	6	2	2	0	5	2	2	80
	OG0000893	4	3	5	4	3	3	3	3	3	2	2	1	4	1	2	3	3	3	3	3	3	2	3	2	5	1	3	3	80
	OG0000894	2	4	2	3	2	3	5	2	2	4	3	2	2	3	4	2	2	3	2	2	3	9	2	2	2	3	2	3	80
	OG0000895	7	2	2	2	5	2	2	5	6	2	2	0	3	1	2	3	2	2	8	3	2	2	2	2	0	2	7	2	80
	OG0000896	5	1	3	2	4	3	4	3	2	3	3	3	3	2	3	2	3	3	4	3	3	3	4	3	1	3	2	2	80
	OG0000897	1	1	16	1	1	1	1	4	1	1	14	3	2	2	1	1	7	1	1	2	5	7	1	1	1	1	1	1	80
	OG0000898	2	2	2	1	2	2	2	2	2	2	2	2	2	6	2	2	2	2	2	2	2	23	2	2	2	2	2	2	80
	OG0000899	2	1	6	2	6	5	4	1	1	3	3	1	3	4	4	3	4	3	6	1	4	2	3	2	3	1	1	1	80
	OG0000900	1	3	1	3	3	9	2	2	7	5	1	2	1	0	1	5	1	1	2	3	2	3	3	3	2	1	8	5	80
	OG0000901	0	1	8	6	0	0	0	10	3	2	6	0	0	0	2	0	16	1	11	3	0	0	1	3	4	3	0	0	80
	OG0000902	0	0	42	0	1	0	0	0	2	0	14	1	5	1	0	1	0	0	6	0	1	1	1	4	0	0	0	0	80
	OG0000903	0	0	0	0	0	0	80	0	0	0	0	0	0	0	0	0	0	0	0	0	0	0	0	0	0	0	0	0	80
	OG0000904	0	0	0	0	0	0	0	0	0	0	1	41	29	0	0	0	0	0	0	0	1	8	0	0	0	0	0	0	80
	OG0000905	0	0	0	0	0	0	0	0	0	0	0	0	0	0	0	0	0	0	80	0	0	0	0	0	0	0	0	0	80
	OG0000906	5	3	0	4	3	0	20	0	5	8	0	0	0	0	0	0	1	0	21	0	0	0	0	0	0	0	6	3	79
	OG0000907	6	0	2	0	4	0	0	0	0	0	48	1	1	0	0	0	0	0	8	0	0	0	0	1	0	0	1	7	79
	OG0000908	1	2	2	8	1	3	21	3	2	1	1	0	0	0	0	4	10	1	3	0	0	0	3	7	0	1	2	3	79
	OG0000909	5	0	1	0	16	0	5	0	2	0	1	1	1	0	0	12	8	2	12	1	0	0	4	0	1	1	3	3	79
	OG0000910	2	0	0	16	0	0	0	0	10	0	0	0	0	0	0	0	0	0	26	0	0	0	7	4	0	0	14	0	79
	OG0000911	4	3	1	1	3	1	10	3	1	1	3	1	4	9	2	1	4	2	1	2	3	11	1	1	1	2	2	1	79
	OG0000912	4	2	1	4	6	3	9	5	3	2	1	0	2	0	0	4	2	0	2	3	2	3	4	4	7	0	3	3	79
	OG0000913	3	3	5	1	1	6	3	2	1	2	11	1	2	0	3	2	2	2	5	5	2	4	1	1	3	2	1	5	79
	OG0000914	3	4	4	2	2	2	3	4	5	3	2	2	2	3	2	4	4	3	2	3	3	1	2	2	2	3	3	4	79
	OG0000915	3	2	2	2	2	2	3	2	2	2	2	2	2	1	2	2	2	2	3	2	2	23	3	2	2	2	1	2	79
	OG0000916	1	1	1	1	2	2	1	1	1	1	0	0	1	4	0	1	1	1	1	1	1	49	1	2	1	1	1	1	79
	OG0000917	2	3	2	2	3	2	4	3	3	3	7	2	2	3	2	3	3	3	3	2	2	2	3	3	2	3	4	3	79
	OG0000918	2	4	1	3	2	4	3	4	2	5	2	2	2	1	5	3	3	5	4	2	2	2	3	3	2	4	1	3	79
	OG0000919	1	2	6	2	2	1	5	2	3	1	3	3	1	2	3	2	3	3	2	3	8	8	4	3	1	2	2	1	79
	OG0000920	0	2	0	2	1	2	0	3	14	4	0	0	0	0	4	2	8	3	6	0	0	0	1	2	5	3	10	7	79
	OG0000921	0	0	75	0	0	0	2	0	0	0	0	0	0	0	0	0	1	1	0	0	0	0	0	0	0	0	0	0	79
	OG0000922	0	0	0	5	0	0	0	0	2	0	0	0	0	0	0	0	3	0	53	0	0	0	3	1	4	0	7	1	79
	OG0000923	0	0	0	6	0	0	0	0	6	0	0	0	0	0	0	0	0	0	34	0	0	0	3	1	0	0	20	9	79
	OG0000924	0	0	0	0	0	0	0	0	0	0	0	0	0	0	0	0	0	0	79	0	0	0	0	0	0	0	0	0	79
	OG0000925	0	0	0	0	0	0	0	0	0	0	0	0	0	0	0	0	0	0	79	0	0	0	0	0	0	0	0	0	79
	OG0000926	5	2	0	3	0	0	3	9	4	3	0	0	0	0	3	3	4	3	4	2	0	0	6	7	3	3	5	6	78
	OG0000927	2	1	0	2	5	2	3	0	3	0	0	0	0	1	2	4	11	3	16	2	0	0	2	2	1	3	7	6	78
	OG0000928	3	2	1	1	4	1	2	2	1	2	2	2	4	3	3	4	3	3	3	4	5	13	1	2	1	4	1	1	78
	OG0000929	1	3	2	2	1	5	1	3	6	4	2	2	1	0	5	1	4	5	3	1	2	7	2	3	1	4	5	2	78
	OG0000930	1	1	65	0	0	0	1	0	0	1	0	0	0	0	0	2	0	0	7	0	0	0	0	0	0	0	0	0	78
	OG0000931	2	1	3	3	3	1	3	2	2	2	3	3	3	8	2	5	5	2	2	5	3	7	1	2	1	2	1	1	78
	OG0000932	2	3	2	4	3	4	2	1	4	2	1	3	2	0	1	1	2	1	6	1	3	5	4	5	8	1	4	3	78
	OG0000933	3	3	1	3	2	7	2	3	4	3	2	1	1	0	3	3	3	4	3	3	1	2	4	3	4	3	4	3	78
	OG0000934	3	2	4	2	1	1	3	2	4	2	4	4	3	3	2	1	5	2	5	1	3	6	2	2	3	2	3	3	78
	OG0000935	2	4	1	4	3	7	2	3	2	5	1	1	2	1	3	2	2	3	3	1	1	2	4	6	3	3	3	4	78
	OG0000936	1	0	2	4	4	0	0	0	4	0	3	3	1	0	4	4	5	5	11	0	1	2	4	4	0	3	6	7	78
	OG0000937	1	2	3	3	4	2	1	3	1	2	8	4	3	0	2	2	0	2	1	4	5	17	1	1	1	2	2	1	78
	OG0000938	2	2	2	2	2	2	4	2	2	2	3	2	3	3	2	2	2	2	3	4	3	12	1	2	4	3	3	2	78
	OG0000939	2	3	2	5	2	3	5	2	1	2	2	2	2	7	3	2	3	3	2	2	2	3	4	6	2	2	2	2	78
	OG0000940	2	3	3	3	3	3	4	3	2	3	2	2	2	1	4	3	2	3	4	2	2	7	4	5	1	2	2	1	78
	OG0000941	0	5	0	0	0	6	0	1	0	48	0	0	0	0	0	0	1	2	0	14	0	1	0	0	0	0	0	0	78
	OG0000942	0	0	78	0	0	0	0	0	0	0	0	0	0	0	0	0	0	0	0	0	0	0	0	0	0	0	0	0	78
	OG0000943	0	0	46	0	0	0	0	0	0	0	32	0	0	0	0	0	0	0	0	0	0	0	0	0	0	0	0	0	78
	OG0000944	0	0	2	0	18	0	1	7	2	0	1	0	0	1	5	3	1	8	18	0	0	0	0	0	0	6	3	2	78
	OG0000945	0	0	0	9	0	0	0	0	10	0	0	0	0	0	0	2	0	0	14	0	0	0	5	2	0	0	34	2	78
	OG0000946	0	0	0	0	0	0	0	0	9	0	0	0	0	0	0	0	1	0	20	0	0	0	5	2	0	0	39	2	78
	OG0000947	0	0	0	0	0	0	0	0	0	46	6	12	0	1	0	0	0	0	0	0	13	0	0	0	0	0	0	0	78
	OG0000948	2	3	2	3	4	2	1	3	3	3	2	2	2	1	2	3	3	2	4	2	2	11	3	3	1	2	3	3	77
	OG0000949	1	4	0	10	3	5	0	1	5	1	0	0	0	0	0	2	6	0	6	0	1	0	5	7	7	0	4	9	77
	OG0000950	2	3	2	3	3	3	4	2	3	3	3	2	2	3	2	3	3	3	3	2	2	3	3	4	2	3	3	3	77
	OG0000951	3	3	5	2	3	3	2	2	4	5	3	2	1	4	3	3	3	3	2	1	1	3	2	2	3	3	3	3	77
	OG0000952	3	3	4	2	3	2	3	3	2	3	3	1	2	3	2	2	3	3	3	3	3	8	2	2	2	2	3	2	77
	OG0000953	2	3	3	2	2	3	3	2	2	3	4	3	4	2	2	2	2	2	3	3	5	6	2	2	2	2	3	3	77
	OG0000954	1	3	3	6	3	5	3	3	5	5	2	6	7	0	1	4	1	1	1	1	6	2	1	2	2	1	1	1	77
	OG0000955	1	2	2	1	3	2	2	1	1	1	1	1	1	5	1	2	2	1	1	2	2	33	1	1	2	1	1	3	77
	OG0000956	2	2	2	1	3	1	2	2	2	4	1	1	1	9	2	2	3	2	2	1	2	20	1	1	1	2	1	4	77
	OG0000957	2	2	0	1	2	0	5	4	15	2	0	0	0	6	3	2	2	3	4	5	0	0	0	2	2	3	10	2	77
	OG0000958	0	2	6	3	2	1	0	1	3	1	5	4	4	0	1	1	4	1	5	5	6	10	3	3	0	1	3	2	77
	OG0000959	0	4	4	9	4	2	10	0	2	1	2	0	0	1	0	0	5	3	5	2	2	0	14	4	0	0	2	1	77
	OG0000960	0	0	53	0	0	0	0	1	0	0	4	8	1	0	0	0	0	0	0	1	2	7	0	0	0	0	0	0	77
	OG0000961	0	0	3	0	0	0	0	0	0	0	22	13	2	0	0	0	0	0	0	0	14	23	0	0	0	0	0	0	77
	OG0000962	0	0	0	0	1	0	14	0	3	2	8	0	0	10	0	5	0	2	7	1	19	0	2	0	0	0	1	2	77
	OG0000963	0	0	0	0	0	0	0	0	71	0	0	0	0	0	0	0	0	0	2	0	0	0	0	0	0	0	4	0	77
	OG0000964	0	0	0	0	0	0	0	0	0	0	0	0	0	0	0	0	0	0	77	0	0	0	0	0	0	0	0	0	77
	OG0000965	3	2	3	2	3	1	3	2	2	2	1	3	2	6	2	3	3	1	3	2	3	12	2	2	3	1	2	2	76
	OG0000966	2	1	0	1	2	1	0	4	5	1	0	0	0	0	9	1	1	7	16	1	0	0	2	1	5	3	7	6	76
	OG0000967	3	5	4	4	2	5	1	2	3	7	4	1	1	2	1	3	4	1	4	1	3	1	3	3	1	1	3	3	76
	OG0000968	4	1	3	4	6	1	3	4	2	2	3	2	2	1	1	5	4	1	4	3	2	2	4	4	1	1	2	4	76
	OG0000969	17	0	3	5	5	1	0	9	2	0	2	1	1	0	0	2	1	1	3	6	3	6	1	2	0	1	2	2	76
	OG0000970	2	1	1	9	6	1	1	2	1	1	1	3	3	1	1	2	2	2	5	1	1	7	6	3	3	1	7	2	76
	OG0000971	2	3	5	1	1	1	10	1	1	1	6	5	3	0	2	1	1	2	1	4	5	15	1	1	0	1	1	1	76
	OG0000972	2	1	1	5	2	7	3	2	3	2	2	2	1	0	2	4	2	4	5	4	2	2	4	4	4	2	3	1	76
	OG0000973	2	4	6	2	5	3	2	2	4	5	1	3	2	2	2	1	4	2	7	2	3	1	1	1	3	1	3	2	76
	OG0000974	3	4	4	2	3	3	1	3	2	2	2	1	4	1	4	3	4	3	2	3	5	3	2	3	2	3	2	2	76
	OG0000975	1	2	3	3	2	4	1	5	3	2	2	2	3	1	2	3	3	2	5	2	4	5	2	3	2	2	3	4	76
	OG0000976	2	2	2	2	2	6	3	3	2	2	2	2	2	8	2	2	2	2	2	2	2	11	2	1	2	2	2	2	76
	OG0000977	2	7	3	3	1	5	3	3	4	9	1	1	1	0	3	1	3	3	2	2	2	1	3	2	3	3	3	2	76
	OG0000978	2	1	2	8	3	2	1	2	3	3	1	2	2	0	2	2	3	2	7	1	2	1	6	6	0	1	3	8	76
	OG0000979	1	0	0	3	0	0	0	2	7	0	0	0	0	0	5	0	0	5	28	0	0	0	5	2	0	2	8	8	76
	OG0000980	1	2	4	4	2	2	2	2	1	4	5	1	3	1	2	4	2	3	2	4	4	4	3	5	2	3	2	2	76
	OG0000981	2	2	5	2	3	4	1	2	3	1	5	3	3	3	2	2	3	2	1	3	1	12	3	2	1	2	2	1	76
	OG0000982	2	1	0	8	2	1	0	17	5	1	0	0	0	0	1	3	5	2	4	0	0	0	7	3	0	2	4	8	76
	OG0000983	0	1	2	10	1	1	4	1	4	2	3	1	1	0	2	1	0	1	6	1	1	1	7	13	2	1	3	6	76
	OG0000984	0	0	67	0	0	0	0	0	0	0	7	0	0	0	0	1	0	0	0	0	1	0	0	0	0	0	0	0	76
	OG0000985	0	0	0	5	0	0	0	0	11	0	0	0	0	0	0	0	1	0	39	0	0	0	1	2	0	0	17	0	76
	OG0000986	0	0	0	6	0	0	1	0	6	0	0	0	0	0	0	0	0	0	14	0	0	0	4	3	0	0	41	1	76
	OG0000987	0	0	0	0	0	0	0	0	1	0	0	0	0	0	0	1	0	0	74	0	0	0	0	0	0	0	0	0	76
	OG0000988	0	0	0	0	0	0	0	0	0	0	0	0	0	0	36	0	0	30	0	0	0	0	0	0	0	10	0	0	76
	OG0000989	0	0	0	0	0	0	0	0	0	0	0	0	0	0	0	0	0	0	74	0	0	0	0	0	0	0	2	0	76
	OG0000990	1	0	0	0	0	0	0	0	0	0	0	0	0	0	0	1	6	0	45	0	0	0	0	6	1	0	1	14	75
	OG0000991	3	3	4	2	2	3	2	2	3	3	3	1	1	6	2	3	4	2	3	2	2	4	2	2	3	4	2	2	75
	OG0000992	4	2	4	4	2	1	1	3	3	3	3	2	2	0	4	2	2	4	3	2	2	4	4	3	0	2	4	5	75
	OG0000993	2	3	3	2	3	3	3	3	2	3	4	3	3	2	2	3	2	2	2	3	3	4	3	3	1	3	2	3	75
	OG0000994	2	1	2	1	1	0	3	1	1	2	4	5	4	1	3	1	1	3	2	2	5	17	2	1	1	3	3	3	75
	OG0000995	4	3	0	2	6	1	3	6	2	7	0	1	1	1	4	7	2	5	2	2	0	1	3	2	2	3	1	4	75
	OG0000996	1	1	41	0	0	0	0	1	1	8	0	0	0	0	2	0	0	0	6	3	0	0	1	5	0	0	0	5	75
	OG0000997	1	2	0	3	3	2	4	2	3	2	3	3	3	3	3	3	3	3	2	4	3	2	3	4	3	2	3	3	75
	OG0000998	1	4	6	0	0	5	0	4	0	0	16	4	4	0	9	1	0	5	0	2	4	4	0	0	0	5	0	1	75
	OG0000999	2	4	3	2	1	3	3	2	2	3	2	2	2	3	3	2	2	2	10	1	1	3	2	2	6	1	2	4	75
	OG0001000	3	2	3	2	3	2	4	3	4	2	2	3	2	2	3	3	3	2	2	3	2	4	2	3	5	2	2	2	75
	OG0001001	1	1	1	1	2	1	2	1	1	1	2	1	1	1	1	1	1	1	1	1	1	45	1	1	1	1	1	1	75
	OG0001002	1	2	2	1	2	3	5	2	2	2	2	3	4	7	3	5	2	3	2	4	3	2	3	2	1	3	2	2	75
	OG0001003	1	12	2	2	1	4	6	2	2	8	3	1	1	1	1	1	7	1	3	1	1	3	2	2	4	1	2	0	75
	OG0001004	1	2	1	2	2	2	0	3	1	2	1	1	1	6	2	1	3	2	2	2	3	19	1	2	4	3	3	3	75
	OG0001005	0	2	19	1	1	2	12	1	2	4	2	2	2	2	1	1	1	1	5	2	2	2	1	1	1	1	3	1	75
	OG0001006	0	2	3	2	2	2	1	3	3	2	2	3	2	5	2	3	5	4	2	2	3	11	2	2	1	2	2	2	75
	OG0001007	0	2	1	3	5	0	4	0	0	0	1	0	1	0	1	1	0	5	32	1	1	1	0	6	0	0	10	0	75
	OG0001008	0	0	59	0	0	0	0	0	0	0	0	0	2	0	0	0	0	0	0	13	1	0	0	0	0	0	0	0	75
	OG0001009	0	0	34	0	0	4	0	0	0	0	0	3	3	0	0	0	0	0	0	0	27	4	0	0	0	0	0	0	75
	OG0001010	0	0	2	4	0	0	0	0	4	0	3	2	2	0	0	0	9	0	12	2	2	6	5	6	5	0	4	7	75
	OG0001011	0	0	0	2	0	0	0	0	1	0	0	0	0	0	0	1	17	0	17	0	0	0	0	17	0	0	8	12	75
	OG0001012	0	0	0	0	0	2	0	0	0	0	1	0	0	70	0	1	0	0	0	0	1	0	0	0	0	0	0	0	75
	OG0001013	0	0	0	0	0	0	0	0	0	0	0	0	0	0	0	0	0	0	75	0	0	0	0	0	0	0	0	0	75
	OG0001014	3	2	2	2	2	2	3	3	2	2	2	2	2	9	2	2	3	2	2	1	2	7	2	3	2	2	3	3	74
	OG0001015	5	1	2	2	1	2	4	26	1	1	2	2	1	2	0	1	3	0	2	2	2	4	2	1	2	0	1	2	74
	OG0001016	4	2	1	4	1	3	2	2	5	2	1	1	3	2	2	2	4	2	4	3	1	3	3	3	3	2	6	3	74
	OG0001017	2	2	2	3	2	2	3	4	2	5	1	2	2	3	2	3	4	2	5	2	4	3	2	2	3	2	2	3	74
	OG0001018	2	2	3	4	3	1	4	2	2	2	3	3	3	2	2	2	3	2	3	2	3	7	3	3	3	2	1	2	74
	OG0001019	2	2	3	1	3	2	3	3	7	1	4	2	3	3	2	4	2	2	1	1	3	3	2	2	7	2	2	2	74
	OG0001020	1	1	1	10	1	2	1	0	8	1	0	0	1	0	2	1	1	2	8	1	1	1	6	6	1	2	9	6	74
	OG0001021	5	3	1	4	3	2	5	3	2	5	1	0	0	1	2	2	4	2	6	1	0	0	3	2	10	2	2	3	74
	OG0001022	2	2	2	2	3	3	1	2	2	3	3	2	2	1	2	2	2	3	2	2	2	16	2	2	2	3	2	2	74
	OG0001023	1	1	1	3	3	0	0	3	3	1	1	0	1	0	4	2	3	17	3	0	1	1	3	3	0	11	3	5	74
	OG0001024	0	1	0	2	1	0	0	0	5	0	0	0	0	0	0	0	22	0	0	0	0	0	0	0	0	0	29	14	74
	OG0001025	0	1	0	5	5	1	1	2	8	1	0	0	0	1	2	2	7	1	14	0	0	0	3	2	0	2	10	6	74
	OG0001026	0	0	2	0	0	0	0	0	0	0	70	0	0	1	0	0	0	0	0	0	1	0	0	0	0	0	0	0	74
	OG0001027	0	0	1	1	1	0	9	0	0	0	4	0	1	47	0	0	0	0	7	0	0	0	0	2	0	0	1	0	74
	OG0001028	0	0	0	18	0	0	0	0	8	0	0	0	0	0	0	0	6	0	3	0	0	0	11	4	0	0	19	5	74
	OG0001029	0	0	0	2	4	0	0	1	4	3	0	0	0	0	0	3	7	2	29	0	0	0	1	2	2	4	9	1	74
	OG0001030	0	0	0	0	1	0	0	0	0	0	0	0	0	0	0	0	0	0	0	0	0	73	0	0	0	0	0	0	74
	OG0001031	0	0	0	0	0	0	0	0	0	0	0	0	0	0	0	0	8	0	48	0	0	0	0	3	1	0	12	2	74
	OG0001032	1	2	4	4	2	2	1	3	2	3	3	2	2	0	3	5	3	3	1	3	2	5	4	4	1	4	2	2	73
	OG0001033	2	3	5	2	3	4	2	3	2	2	2	1	3	3	3	2	4	3	3	2	2	4	2	3	2	2	2	2	73
	OG0001034	2	2	4	3	3	7	1	2	2	3	3	1	3	2	2	3	4	1	7	1	4	2	2	2	2	1	2	2	73
	OG0001035	3	2	3	1	4	5	2	2	4	2	1	2	3	2	3	3	2	3	4	2	2	3	2	2	4	3	2	2	73
	OG0001036	4	3	0	5	2	2	2	2	4	4	0	0	0	0	2	1	6	2	5	0	0	0	4	4	9	3	4	5	73
	OG0001037	3	2	1	2	2	4	3	2	2	4	2	2	1	2	2	4	5	2	2	3	4	6	2	2	2	2	3	2	73
	OG0001038	1	0	21	0	3	0	1	0	0	0	0	2	3	15	0	1	7	0	1	7	1	1	0	7	1	0	1	0	73
	OG0001039	2	2	2	3	3	1	6	3	3	1	3	2	2	2	3	2	3	2	2	4	2	5	3	2	4	2	2	2	73
	OG0001040	3	2	2	2	3	3	2	2	3	2	2	2	2	5	3	2	3	2	2	5	2	7	2	2	2	2	3	1	73
	OG0001041	2	2	4	1	2	1	3	2	3	2	1	2	4	6	2	3	4	2	2	3	2	11	2	1	1	2	1	2	73
	OG0001042	1	1	0	6	0	4	1	9	1	6	0	0	0	0	7	0	6	1	3	0	0	0	9	4	2	2	6	4	73
	OG0001043	2	3	1	6	2	3	1	2	2	1	2	1	2	1	2	2	4	3	2	1	2	19	1	1	3	2	1	1	73
	OG0001044	3	1	2	1	2	2	2	1	1	1	2	8	4	1	1	1	3	1	2	2	7	14	1	1	2	1	1	5	73
	OG0001045	2	1	18	2	1	3	2	4	2	2	2	1	2	0	1	2	3	1	3	4	3	5	2	1	2	0	2	2	73
	OG0001046	2	6	3	2	0	4	3	0	4	5	3	1	0	3	4	3	2	5	4	0	1	1	2	1	3	4	3	4	73
	OG0001047	2	2	3	3	2	5	5	3	3	2	3	2	4	2	2	3	2	2	2	2	2	4	2	2	2	2	3	2	73
	OG0001048	2	2	3	2	3	2	2	2	2	2	3	3	4	3	2	2	2	2	2	2	3	9	2	2	3	2	3	2	73
	OG0001049	1	1	2	1	1	1	2	1	2	2	1	7	6	2	1	1	1	1	1	1	12	19	1	1	1	1	1	1	73
	OG0001050	0	1	3	1	1	0	0	1	2	0	2	12	9	0	0	0	0	0	1	1	22	17	0	0	0	0	0	0	73
	OG0001051	0	1	4	4	2	5	1	2	3	0	1	0	0	0	8	2	1	9	1	2	1	0	3	5	0	5	3	10	73
	OG0001052	0	0	1	3	1	3	23	3	2	0	2	1	1	1	1	0	1	0	13	2	1	0	6	3	3	1	0	1	73
	OG0001053	0	0	2	0	0	0	0	0	0	0	68	0	0	1	0	0	0	0	0	1	1	0	0	0	0	0	0	0	73
	OG0001054	0	0	1	0	3	0	0	0	0	0	68	0	0	0	0	0	0	0	1	0	0	0	0	0	0	0	0	0	73
	OG0001055	0	0	0	11	2	0	0	5	3	0	0	0	0	3	0	4	1	0	3	0	0	0	9	9	2	0	8	13	73
	OG0001056	0	0	0	1	0	0	0	0	0	0	0	0	0	0	0	0	0	0	72	0	0	0	0	0	0	0	0	0	73
	OG0001057	0	0	0	0	0	0	0	0	11	0	0	0	0	0	0	0	0	0	55	0	0	0	0	0	0	0	7	0	73
	OG0001058	0	0	0	0	0	0	0	0	0	0	0	0	0	0	0	0	0	73	0	0	0	0	0	0	0	0	0	0	73
	OG0001059	0	0	0	0	0	0	0	0	0	0	0	0	0	0	0	0	0	0	73	0	0	0	0	0	0	0	0	0	73
	OG0001060	0	0	0	0	0	0	0	0	0	0	0	0	0	0	0	0	0	0	73	0	0	0	0	0	0	0	0	0	73
	OG0001061	1	1	0	1	1	1	2	3	0	0	0	0	0	53	1	1	0	1	1	0	0	0	1	1	0	1	1	1	72
	OG0001062	3	2	2	2	3	3	3	2	2	3	2	2	2	1	3	4	2	3	1	2	2	6	2	3	2	4	2	4	72
	OG0001063	3	1	2	2	1	1	1	2	2	1	1	2	1	0	2	1	6	3	13	2	1	7	3	2	0	3	6	3	72
	OG0001064	2	2	3	2	3	2	3	3	3	2	2	3	3	0	2	5	2	2	2	4	6	3	3	2	2	2	2	2	72
	OG0001065	3	2	4	3	5	3	1	4	2	3	4	1	1	0	2	4	1	2	3	4	3	5	3	3	1	1	3	1	72
	OG0001066	2	2	2	3	1	1	2	3	4	2	1	2	2	0	2	2	9	3	10	1	1	3	2	3	2	2	2	3	72
	OG0001067	4	3	6	2	4	2	2	2	1	2	4	4	3	3	1	3	3	2	2	3	5	3	1	1	1	2	2	1	72
	OG0001068	2	2	3	3	2	3	2	2	1	2	3	2	3	2	2	2	3	3	2	2	3	7	3	4	1	3	3	2	72
	OG0001069	4	2	3	3	1	3	3	1	2	4	4	2	4	0	3	1	2	3	4	1	3	3	4	3	0	3	3	3	72
	OG0001070	1	2	0	0	0	0	0	0	1	0	0	0	0	0	0	11	27	0	10	0	0	0	0	5	0	0	11	4	72
	OG0001071	2	2	2	2	2	2	2	2	2	2	2	2	2	11	2	4	3	2	3	3	2	2	2	2	3	2	3	2	72
	OG0001072	4	3	2	1	4	6	4	2	1	3	2	2	2	2	2	3	3	2	6	1	2	3	2	2	4	2	1	1	72
	OG0001073	1	2	3	2	5	1	1	4	3	4	3	1	3	0	2	4	3	3	3	2	3	4	2	2	2	3	4	2	72
	OG0001074	2	11	0	3	1	8	2	1	1	9	0	0	0	5	1	2	2	1	2	1	0	0	9	5	3	1	1	1	72
	OG0001075	3	5	2	2	3	3	4	2	3	3	3	1	2	1	2	5	2	2	3	2	1	1	4	4	2	1	3	3	72
	OG0001076	2	2	2	2	2	3	0	2	2	2	2	2	2	4	3	1	2	2	3	2	5	8	2	3	4	4	2	2	72
	OG0001077	2	2	2	4	2	3	2	3	2	2	2	2	3	2	2	2	2	2	2	4	2	6	3	4	4	2	2	2	72
	OG0001078	0	4	0	0	22	5	2	9	0	4	0	0	0	1	1	14	0	1	0	0	0	0	0	0	1	1	0	7	72
	OG0001079	0	0	7	0	12	0	2	0	0	0	8	13	2	0	0	4	8	0	11	1	2	0	0	0	1	0	0	1	72
	OG0001080	0	0	65	0	0	0	1	0	0	0	2	0	0	0	1	0	0	0	2	0	0	0	0	0	0	0	0	1	72
	OG0001081	0	0	0	5	0	0	0	0	2	0	0	0	0	0	0	0	0	0	35	0	0	0	3	10	0	0	14	3	72
	OG0001082	0	0	0	0	0	0	71	0	0	0	0	1	0	0	0	0	0	0	0	0	0	0	0	0	0	0	0	0	72
	OG0001083	0	0	0	0	0	0	72	0	0	0	0	0	0	0	0	0	0	0	0	0	0	0	0	0	0	0	0	0	72
	OG0001084	0	0	0	0	0	0	0	0	0	0	0	0	0	0	0	0	0	0	72	0	0	0	0	0	0	0	0	0	72
	OG0001085	0	0	0	0	0	0	0	0	0	0	0	0	0	0	0	0	0	0	72	0	0	0	0	0	0	0	0	0	72
	OG0001086	71	0	0	0	0	0	0	0	0	0	0	0	0	0	0	0	0	0	0	0	0	0	0	0	0	0	0	0	71
	OG0001087	3	1	4	3	5	0	0	2	6	0	6	1	0	0	1	2	1	4	5	2	1	1	5	4	1	4	7	2	71
	OG0001088	3	3	3	1	3	2	2	3	2	4	1	2	2	2	1	2	4	1	3	3	4	11	1	1	1	1	3	2	71
	OG0001089	3	0	0	3	3	0	4	0	5	0	0	0	0	0	0	0	0	0	23	0	0	0	3	3	1	0	15	8	71
	OG0001090	3	3	3	3	5	3	4	1	3	3	2	1	3	0	1	2	4	1	3	2	4	2	2	2	2	1	4	4	71
	OG0001091	3	3	3	1	5	2	2	4	3	1	1	1	4	3	2	2	4	2	2	3	3	10	1	1	1	2	1	1	71
	OG0001092	3	3	4	2	2	4	2	4	2	2	4	3	2	1	2	2	2	2	2	1	5	4	2	3	2	2	2	2	71
	OG0001093	6	2	1	6	3	2	3	3	2	2	1	1	1	2	2	2	2	2	2	3	1	2	5	6	3	2	2	2	71
	OG0001094	1	3	0	3	4	7	0	7	2	5	0	0	0	0	5	5	4	6	3	2	0	0	2	2	0	5	2	3	71
	OG0001095	2	1	13	0	3	1	2	2	2	2	2	1	1	2	2	1	4	2	11	2	2	2	4	0	1	1	3	2	71
	OG0001096	2	2	4	3	2	3	1	3	2	2	3	3	2	2	3	2	2	3	3	2	3	6	2	2	1	3	3	2	71
	OG0001097	2	1	2	5	3	1	5	5	3	1	2	2	2	0	4	3	1	4	3	2	3	2	4	3	0	4	2	2	71
	OG0001098	2	2	3	2	2	3	3	2	1	3	6	3	4	1	2	2	2	2	2	3	3	7	2	2	1	2	2	2	71
	OG0001099	1	3	2	2	2	2	6	2	4	2	2	3	3	4	2	2	3	2	2	2	3	4	2	2	2	2	3	2	71
	OG0001100	2	3	2	3	3	3	2	3	2	2	2	2	2	2	2	2	2	2	2	2	4	7	2	3	4	2	2	2	71
	OG0001101	3	2	2	4	2	1	2	2	5	3	2	2	2	3	1	1	2	1	4	3	3	3	5	4	2	1	3	3	71
	OG0001102	1	5	2	1	1	5	5	1	7	1	2	2	2	1	4	3	2	3	2	1	3	3	1	1	1	5	4	2	71
	OG0001103	2	0	0	1	0	5	8	1	1	1	1	1	2	5	1	2	2	1	7	1	6	14	1	1	2	1	2	2	71
	OG0001104	2	4	1	3	4	3	3	3	2	4	1	1	1	1	3	4	3	3	6	3	1	3	2	2	1	3	2	2	71
	OG0001105	1	0	8	2	0	0	0	0	6	0	6	3	6	0	2	0	2	1	8	3	4	4	2	2	0	0	11	0	71
	OG0001106	3	2	3	2	2	3	3	2	2	3	3	1	4	5	2	2	3	2	2	2	3	5	2	2	3	1	2	2	71
	OG0001107	2	2	4	2	2	3	2	2	2	4	4	2	2	2	2	2	2	1	2	2	4	7	2	3	3	2	2	2	71
	OG0001108	2	2	6	2	3	3	2	2	2	2	3	2	3	3	2	2	4	2	2	2	2	6	2	2	2	2	2	2	71
	OG0001109	2	1	1	3	3	1	0	3	4	1	1	2	2	0	3	4	3	6	3	2	2	5	3	3	0	3	6	4	71
	OG0001110	1	2	4	1	1	4	1	2	1	2	4	4	6	3	2	1	1	2	7	1	4	6	1	1	2	2	3	2	71
	OG0001111	1	1	1	3	1	2	1	1	2	2	1	1	1	9	1	1	2	1	5	1	1	7	3	3	6	1	5	7	71
	OG0001112	0	0	3	0	0	0	0	0	0	0	1	12	2	0	0	0	0	0	0	0	45	8	0	0	0	0	0	0	71
	OG0001113	0	0	0	5	0	0	0	0	1	0	0	0	0	0	0	0	2	0	40	0	0	0	6	3	2	0	8	4	71
	OG0001114	0	0	0	0	0	0	64	0	0	0	0	0	0	0	0	1	3	1	0	0	0	0	0	2	0	0	0	0	71
	OG0001115	0	0	0	0	0	0	0	0	0	0	0	0	0	0	0	0	0	0	71	0	0	0	0	0	0	0	0	0	71
	OG0001116	0	0	0	0	0	0	0	0	0	0	0	0	0	0	0	0	0	0	71	0	0	0	0	0	0	0	0	0	71
	OG0001117	4	3	1	3	3	2	4	3	2	2	1	2	1	1	3	5	4	3	2	2	2	2	3	2	2	3	4	1	70
	OG0001118	2	1	5	1	2	2	1	1	2	2	5	0	2	4	1	1	1	1	1	2	4	19	2	1	1	1	2	3	70
	OG0001119	2	2	3	3	1	3	2	3	2	2	5	2	4	1	2	2	2	2	2	3	4	4	3	3	2	2	2	2	70
	OG0001120	2	2	2	3	2	2	3	2	2	2	2	1	2	6	2	2	2	1	4	1	2	8	3	3	2	2	3	2	70
	OG0001121	2	3	1	3	2	2	1	3	2	2	1	1	1	0	5	2	4	4	5	1	1	3	3	3	3	5	5	2	70
	OG0001122	1	2	1	2	2	5	2	1	7	4	1	1	4	4	1	1	17	1	1	1	3	1	1	1	1	1	2	1	70
	OG0001123	1	0	0	14	1	0	0	1	1	0	0	0	0	0	0	1	18	0	2	0	0	0	14	9	0	0	4	4	70
	OG0001124	2	1	1	5	3	2	3	3	3	3	4	1	1	3	3	5	3	3	3	1	1	1	3	2	2	2	3	3	70
	OG0001125	1	1	3	3	2	1	3	4	2	3	2	3	2	1	2	2	2	2	2	3	3	6	3	4	3	2	3	2	70
	OG0001126	2	3	1	3	2	4	3	4	3	4	2	1	1	2	2	1	3	3	3	3	1	2	4	3	3	2	2	3	70
	OG0001127	1	3	2	1	3	3	3	3	6	2	2	1	1	1	1	3	2	1	3	1	1	2	1	1	2	1	17	2	70
	OG0001128	2	1	1	1	0	1	1	39	1	1	1	1	2	0	1	0	1	1	1	1	2	5	1	1	1	1	1	1	70
	OG0001129	1	3	2	2	3	6	1	1	2	2	4	1	1	3	6	2	1	4	2	1	1	4	1	2	2	7	3	2	70
	OG0001130	2	4	2	2	2	2	5	2	2	3	3	1	2	6	2	2	2	2	2	2	2	3	2	2	4	2	3	2	70
	OG0001131	4	3	2	2	3	3	1	3	2	3	2	2	3	1	3	4	3	3	2	2	2	3	2	2	2	3	2	3	70
	OG0001132	0	2	0	3	4	0	0	7	5	1	0	0	0	0	4	6	5	5	6	1	0	0	2	3	0	5	10	1	70
	OG0001133	0	2	0	0	0	1	18	1	0	4	0	1	0	0	6	0	0	29	0	0	1	1	0	0	0	6	0	0	70
	OG0001134	0	0	66	0	0	1	0	0	0	0	0	0	0	0	0	0	0	0	0	0	1	2	0	0	0	0	0	0	70
	OG0001135	0	0	1	0	0	0	0	0	0	0	5	6	3	0	0	1	0	0	1	0	50	2	0	0	1	0	0	0	70
	OG0001136	0	0	3	0	0	0	0	0	0	0	1	4	1	1	0	0	0	0	0	2	58	0	0	0	0	0	0	0	70
	OG0001137	0	0	13	0	0	0	0	0	0	0	6	7	5	0	0	0	0	0	0	1	8	30	0	0	0	0	0	0	70
	OG0001138	0	0	0	27	0	0	0	0	0	0	0	0	0	0	0	0	1	0	2	0	0	0	14	5	0	0	0	21	70
	OG0001139	0	0	0	4	0	0	14	0	15	0	0	0	0	0	0	0	0	0	15	0	0	0	3	3	3	0	6	7	70
	OG0001140	0	0	0	0	0	0	0	0	0	1	0	0	0	0	21	0	0	33	5	0	0	0	0	0	0	9	0	1	70
	OG0001141	0	0	0	0	0	0	0	0	0	0	3	1	56	0	0	0	0	0	1	0	6	3	0	0	0	0	0	0	70
	OG0001142	0	0	0	0	0	0	0	0	0	0	0	17	21	0	0	0	0	0	0	0	26	6	0	0	0	0	0	0	70
	OG0001143	0	0	0	0	0	0	0	0	0	0	0	0	0	0	0	0	0	0	70	0	0	0	0	0	0	0	0	0	70
	OG0001144	3	1	0	1	2	1	4	2	2	1	4	2	8	1	3	2	2	2	2	2	3	12	1	1	1	3	1	2	69
	OG0001145	2	3	2	2	2	8	5	2	2	3	3	1	1	2	2	2	2	2	2	2	1	3	3	2	2	2	4	2	69
	OG0001146	2	2	2	2	3	1	7	0	5	2	1	0	0	3	3	2	3	2	8	1	0	0	2	2	4	2	5	5	69
	OG0001147	3	1	2	2	3	1	1	1	2	1	2	2	2	3	3	2	2	5	2	4	2	10	2	2	1	4	2	2	69
	OG0001148	2	2	2	2	3	3	2	1	3	3	2	1	3	10	2	2	2	2	2	2	2	3	2	2	4	2	1	2	69
	OG0001149	2	1	2	2	2	1	2	2	2	3	1	1	2	7	2	2	4	1	2	1	2	16	1	1	1	2	3	1	69
	OG0001150	2	2	0	7	7	0	2	2	3	11	0	0	0	0	3	3	4	2	3	0	0	0	2	2	8	2	2	2	69
	OG0001151	2	2	2	2	3	4	1	4	2	2	3	3	3	2	2	2	2	2	2	2	4	6	2	3	1	2	2	2	69
	OG0001152	1	1	1	1	26	1	0	1	1	1	1	1	5	5	1	6	2	1	1	1	1	2	1	1	1	1	3	1	69
	OG0001153	2	2	1	2	2	3	2	4	4	2	1	2	2	2	3	2	3	3	10	0	2	1	2	2	2	3	3	2	69
	OG0001154	2	2	2	3	3	3	2	2	3	2	2	2	1	4	2	3	2	2	4	2	2	2	3	3	2	2	4	3	69
	OG0001155	3	1	1	1	2	2	3	1	6	2	5	1	7	4	3	1	1	7	3	2	2	2	2	1	2	2	1	1	69
	OG0001156	1	0	0	5	8	0	1	1	1	0	0	0	0	0	2	11	1	1	6	0	0	0	11	7	10	1	1	1	69
	OG0001157	1	1	2	1	1	1	1	1	1	1	1	1	1	2	1	1	1	1	1	1	1	40	1	1	1	1	1	1	69
	OG0001158	2	2	1	1	3	1	2	4	1	1	2	0	1	2	2	3	4	2	3	2	2	21	1	1	1	2	1	1	69
	OG0001159	0	2	3	5	2	1	1	1	8	0	2	1	2	0	1	1	4	1	13	1	1	1	6	2	2	1	4	3	69
	OG0001160	0	2	0	0	0	57	0	0	0	2	0	0	0	0	0	1	3	1	1	0	0	0	1	0	0	0	1	0	69
	OG0001161	0	1	1	0	5	1	0	0	0	2	4	27	1	0	0	0	0	0	4	0	2	17	0	3	0	0	0	1	69
	OG0001162	0	0	1	11	0	0	5	0	2	0	2	5	5	2	0	0	2	0	8	0	4	12	1	2	1	0	4	2	69
	OG0001163	0	0	0	11	0	0	0	0	1	0	0	0	0	0	0	0	2	0	0	0	0	0	21	14	0	0	12	8	69
	OG0001164	0	0	0	0	0	0	0	1	17	0	0	0	0	0	0	0	2	0	3	0	0	0	1	0	0	0	44	1	69
	OG0001165	2	3	0	2	3	2	3	3	1	5	2	1	2	1	5	2	2	5	4	1	1	4	2	2	2	4	2	2	68
	OG0001166	3	3	4	3	1	3	4	1	4	2	2	2	2	2	2	2	4	3	2	3	1	1	4	3	0	3	2	2	68
	OG0001167	3	3	4	1	2	3	3	2	2	2	3	2	3	3	3	1	4	4	2	3	2	2	2	2	0	4	2	1	68
	OG0001168	2	1	2	1	5	4	3	1	3	1	3	3	0	0	9	1	1	0	7	1	2	2	2	2	1	0	10	1	68
	OG0001169	3	3	2	3	2	1	2	4	3	3	2	2	3	0	1	2	0	1	4	4	2	8	3	3	0	1	3	3	68
	OG0001170	4	1	0	1	7	10	7	1	3	2	0	0	0	0	6	8	1	4	2	0	0	0	1	1	0	4	3	2	68
	OG0001171	1	5	3	2	2	6	1	1	2	2	6	2	2	1	2	2	4	3	1	1	2	10	1	1	1	3	1	0	68
	OG0001172	2	2	3	2	2	2	2	2	2	2	2	2	2	4	2	3	2	3	6	1	3	4	2	2	3	2	2	2	68
	OG0001173	1	1	1	5	3	0	1	2	8	1	2	0	0	0	1	2	3	4	10	2	0	0	4	4	1	5	4	3	68
	OG0001174	2	2	4	2	2	2	3	2	1	2	4	3	3	2	2	2	1	3	2	3	3	6	2	2	2	2	2	2	68
	OG0001175	3	4	2	2	2	2	0	5	2	3	2	1	2	0	3	2	2	2	4	2	2	9	2	2	0	3	2	3	68
	OG0001176	3	3	2	5	2	1	1	1	2	4	2	1	1	0	2	2	5	2	3	1	1	1	4	5	6	2	3	3	68
	OG0001177	2	2	2	2	2	2	2	2	1	4	3	2	2	2	2	2	3	2	2	2	2	9	2	2	4	2	1	3	68
	OG0001178	2	2	4	2	2	2	3	2	2	2	2	1	3	4	2	2	1	2	3	2	3	8	2	2	2	2	2	2	68
	OG0001179	2	1	3	2	2	2	2	2	2	3	2	1	3	5	1	2	3	2	2	2	2	12	1	2	1	2	2	2	68
	OG0001180	1	2	1	1	1	4	1	1	12	1	1	1	2	2	1	1	1	7	2	1	4	2	2	1	1	3	4	7	68
	OG0001181	2	1	3	2	1	1	1	2	3	4	2	2	3	2	5	1	3	3	2	3	2	9	2	2	2	2	2	1	68
	OG0001182	2	2	3	2	2	2	4	2	3	2	2	2	1	1	2	2	2	2	9	2	2	1	3	4	2	1	1	5	68
	OG0001183	1	2	4	3	1	1	8	2	4	2	2	2	2	3	3	3	2	3	3	2	2	2	2	1	2	3	1	2	68
	OG0001184	2	3	4	1	1	3	2	2	1	5	2	0	3	9	2	2	3	2	2	2	3	7	1	1	1	2	1	1	68
	OG0001185	1	1	2	5	2	1	1	5	6	1	1	1	2	1	1	1	4	1	5	1	1	1	6	6	2	1	6	2	68
	OG0001186	1	2	1	2	4	2	3	1	2	2	1	1	5	5	1	3	3	1	2	2	3	11	2	1	2	2	2	1	68
	OG0001187	1	2	3	3	2	3	3	2	2	2	3	1	2	0	2	3	3	2	3	1	4	6	2	2	3	2	2	4	68
	OG0001188	1	2	0	3	4	1	2	4	5	1	0	0	0	2	2	2	6	1	19	1	0	0	2	3	1	2	2	2	68
	OG0001189	1	3	1	2	1	6	0	1	7	5	1	1	4	0	2	3	3	2	4	1	1	3	2	2	0	3	6	3	68
	OG0001190	0	2	0	3	5	10	0	0	0	2	0	0	0	0	9	1	3	11	0	1	0	0	0	0	11	7	2	1	68
	OG0001191	0	1	2	0	16	0	1	0	0	0	0	0	0	0	0	8	0	15	9	0	0	0	0	2	0	9	5	0	68
	OG0001192	0	1	17	0	6	0	1	0	0	2	5	3	0	1	0	0	0	0	0	0	27	5	0	0	0	0	0	0	68
	OG0001193	0	4	2	12	0	0	0	0	3	1	2	2	1	0	1	0	0	1	6	4	1	1	8	8	0	1	4	6	68
	OG0001194	0	0	2	2	1	1	3	10	3	0	1	1	0	1	2	4	9	2	7	2	2	1	2	0	0	2	6	4	68
	OG0001195	0	0	1	0	0	0	25	0	0	0	5	3	7	0	0	0	0	0	0	0	6	21	0	0	0	0	0	0	68
	OG0001196	0	0	0	20	0	0	0	0	2	0	0	0	0	0	0	0	1	0	8	0	0	0	11	21	0	0	3	2	68
	OG0001197	0	0	0	17	0	0	0	0	6	0	0	0	0	0	0	8	0	0	16	0	0	0	10	3	0	0	7	1	68
	OG0001198	0	0	0	0	0	0	65	0	0	0	0	0	0	2	0	0	0	0	0	0	0	1	0	0	0	0	0	0	68
	OG0001199	0	0	0	0	0	0	0	62	0	0	0	0	0	0	0	0	0	0	2	1	0	0	1	1	0	0	0	1	68
	OG0001200	3	2	2	1	3	2	0	3	3	2	1	2	1	2	3	2	4	2	7	2	2	6	1	2	0	4	3	2	67
	OG0001201	2	4	3	5	3	2	1	2	3	3	2	1	1	1	2	1	2	3	6	0	1	1	4	3	3	3	3	2	67
	OG0001202	2	2	3	2	2	2	2	2	3	4	2	2	2	4	3	2	2	2	3	2	2	4	2	3	2	2	2	2	67
	OG0001203	12	1	2	1	4	2	3	15	1	1	2	1	1	0	3	2	2	3	0	0	1	4	1	1	0	2	1	1	67
	OG0001204	2	5	2	1	3	4	4	3	2	5	4	2	1	0	3	3	2	3	2	2	2	2	0	1	2	3	2	2	67
	OG0001205	2	1	1	1	0	1	0	1	3	0	2	2	1	0	1	0	2	1	1	1	2	39	1	1	0	1	1	1	67
	OG0001206	1	0	0	2	1	0	0	0	0	0	0	0	0	0	0	4	1	0	32	0	0	0	3	10	0	0	3	10	67
	OG0001207	4	2	2	6	3	2	2	2	5	3	2	1	1	2	2	2	3	3	4	1	1	3	2	2	1	2	2	2	67
	OG0001208	2	1	4	2	3	2	2	3	2	3	3	1	2	4	2	2	2	2	2	4	4	3	2	2	2	2	2	2	67
	OG0001209	3	3	4	2	2	2	2	2	2	2	1	2	4	1	2	2	4	2	3	2	4	2	2	2	3	2	2	3	67
	OG0001210	3	2	3	3	1	7	3	1	3	2	5	2	2	2	1	2	4	1	4	1	7	1	1	1	1	1	2	1	67
	OG0001211	2	4	2	2	2	4	2	3	2	3	1	2	3	1	2	3	2	2	2	2	3	3	2	2	2	3	4	2	67
	OG0001212	2	2	2	2	2	3	2	2	2	3	2	2	2	2	7	2	2	2	3	3	2	4	2	2	2	2	2	2	67
	OG0001213	2	1	3	1	3	1	2	2	1	2	1	2	2	10	2	1	2	2	2	2	4	12	1	1	2	1	1	1	67
	OG0001214	3	2	4	3	2	3	2	3	1	3	2	1	3	1	2	3	1	2	2	2	3	3	5	3	2	2	1	3	67
	OG0001215	1	2	2	2	3	3	4	2	2	2	2	2	3	1	3	2	4	2	3	2	2	2	2	3	2	2	2	5	67
	OG0001216	2	2	3	2	3	2	1	2	2	3	3	3	1	3	3	3	3	3	2	3	2	3	2	2	2	3	2	2	67
	OG0001217	3	2	4	2	2	2	0	4	3	3	1	2	2	0	3	3	3	3	4	2	3	2	3	2	0	3	4	2	67
	OG0001218	2	3	3	2	2	6	1	3	2	3	3	3	2	2	4	2	2	2	2	2	2	2	2	3	1	2	2	2	67
	OG0001219	1	1	3	1	3	1	3	1	2	2	1	1	2	2	2	3	2	2	2	1	2	18	1	3	2	2	1	2	67
	OG0001220	1	2	5	1	1	3	1	1	4	1	9	4	3	2	2	2	1	2	4	1	4	4	1	1	1	2	3	1	67
	OG0001221	1	3	2	2	2	3	2	2	0	3	1	2	2	4	1	4	3	1	2	1	3	17	1	1	1	1	1	1	67
	OG0001222	1	0	4	4	2	0	1	4	6	0	2	1	1	0	1	2	4	2	8	2	1	2	4	4	0	1	4	6	67
	OG0001223	2	1	0	2	0	6	0	0	1	2	0	0	0	0	2	0	2	5	15	0	0	0	5	4	9	4	4	3	67
	OG0001224	2	1	2	0	9	1	1	5	5	2	0	1	1	0	2	8	2	2	4	1	2	2	1	1	4	2	4	2	67
	OG0001225	2	1	1	1	1	1	1	1	2	2	1	1	3	10	2	1	2	2	2	1	2	20	1	1	1	1	1	2	67
	OG0001226	1	2	2	1	2	1	2	1	1	2	1	1	3	1	2	1	3	3	3	2	3	20	1	2	1	3	1	1	67
	OG0001227	0	5	0	0	17	9	0	1	0	6	0	0	0	0	6	11	0	6	0	0	0	0	0	0	0	6	0	0	67
	OG0001228	0	35	0	0	0	20	0	0	0	10	0	0	0	0	1	0	0	0	0	0	0	0	0	0	0	1	0	0	67
	OG0001229	0	5	0	0	0	0	1	0	0	4	0	7	0	0	0	0	0	0	0	0	46	4	0	0	0	0	0	0	67
	OG0001230	0	0	4	0	0	0	0	0	0	0	5	14	2	0	0	0	0	0	0	2	29	11	0	0	0	0	0	0	67
	OG0001231	0	0	0	6	0	0	1	0	10	0	0	0	0	0	0	0	3	0	13	0	0	0	4	5	0	0	25	0	67
	OG0001232	0	0	0	0	1	0	0	0	0	0	0	0	0	0	3	0	0	21	0	0	0	0	0	0	0	42	0	0	67
	OG0001233	0	0	0	0	0	67	0	0	0	0	0	0	0	0	0	0	0	0	0	0	0	0	0	0	0	0	0	0	67
	OG0001234	0	0	0	0	0	0	0	0	15	0	0	0	0	0	0	0	0	0	2	0	0	0	0	0	0	0	50	0	67
	OG0001235	0	0	0	0	0	0	0	0	0	0	67	0	0	0	0	0	0	0	0	0	0	0	0	0	0	0	0	0	67
	OG0001236	3	8	4	0	15	1	1	0	0	10	1	0	1	2	5	4	0	3	2	0	1	0	0	0	0	2	2	1	66
	OG0001237	3	2	4	2	2	1	2	3	3	4	3	2	1	3	4	4	6	1	2	1	1	2	1	1	1	1	2	4	66
	OG0001238	6	2	2	1	4	6	1	2	4	4	3	1	1	0	2	4	2	2	2	2	1	3	1	1	1	2	4	2	66
	OG0001239	6	1	1	2	2	3	1	3	6	1	3	2	1	2	1	2	2	2	6	2	2	2	2	1	2	1	5	2	66
	OG0001240	4	1	0	7	3	0	9	3	2	1	0	0	0	0	2	3	4	0	9	0	0	0	9	5	0	1	2	1	66
	OG0001241	3	2	3	3	2	1	1	3	2	2	3	1	2	2	1	3	2	2	2	4	2	5	3	3	1	3	3	2	66
	OG0001242	2	1	1	2	2	1	2	3	3	1	2	2	2	4	2	2	4	1	7	2	2	4	3	2	2	1	4	2	66
	OG0001243	2	2	2	2	2	2	2	3	2	2	2	3	3	2	2	2	3	2	2	3	3	8	2	2	1	2	2	1	66
	OG0001244	3	1	1	4	2	7	1	2	5	1	1	1	1	0	3	2	2	2	1	1	1	1	5	5	1	2	6	4	66
	OG0001245	1	0	0	0	1	0	0	0	1	0	0	0	0	0	0	22	0	0	30	0	0	0	0	7	0	0	2	2	66
	OG0001246	2	3	3	2	2	2	1	2	3	2	5	1	2	2	2	2	3	2	3	1	2	4	2	3	1	2	4	3	66
	OG0001247	1	1	5	1	1	2	2	3	2	2	4	3	1	6	1	2	3	1	2	2	2	10	1	1	2	2	2	1	66
	OG0001248	2	2	3	4	2	2	1	3	2	2	4	2	3	1	2	1	1	2	2	2	2	4	6	4	3	2	1	1	66
	OG0001249	5	1	1	4	2	2	3	1	1	1	1	1	1	5	1	1	5	1	10	1	1	1	5	4	3	1	2	1	66
	OG0001250	1	2	0	4	2	2	0	2	7	1	0	0	0	0	1	1	7	1	10	0	0	0	5	4	0	1	7	8	66
	OG0001251	1	1	1	17	2	1	1	1	1	1	1	1	1	1	1	1	1	1	1	1	1	1	12	12	1	1	0	1	66
	OG0001252	1	2	3	1	3	3	3	2	1	3	4	3	3	0	0	2	4	0	1	2	3	9	2	1	7	0	1	2	66
	OG0001253	1	1	3	1	1	1	2	1	3	2	2	1	3	4	1	2	1	1	2	1	2	22	1	1	1	2	2	1	66
	OG0001254	3	3	2	3	0	4	2	1	3	3	2	2	2	0	3	3	3	3	3	2	2	3	2	2	1	3	3	3	66
	OG0001255	2	1	2	2	2	3	3	2	3	3	1	1	1	1	2	2	2	3	11	1	1	1	2	2	2	3	5	2	66
	OG0001256	1	1	4	1	4	2	1	1	3	2	4	1	5	0	2	2	4	2	2	5	4	1	1	1	4	1	4	3	66
	OG0001257	1	4	1	4	3	2	3	2	2	2	1	1	1	1	1	2	2	1	6	1	1	3	4	6	4	1	1	5	66
	OG0001258	1	1	2	1	1	1	1	1	1	1	1	1	1	1	1	1	1	1	1	1	1	38	1	1	1	1	1	1	66
	OG0001259	2	5	1	2	5	2	2	2	2	5	3	1	1	0	3	3	3	4	5	2	0	1	2	1	0	3	3	3	66
	OG0001260	0	2	0	0	0	64	0	0	0	0	0	0	0	0	0	0	0	0	0	0	0	0	0	0	0	0	0	0	66
	OG0001261	0	1	3	3	3	1	4	3	4	1	2	3	2	2	1	1	4	3	3	3	3	1	3	3	1	2	4	2	66
	OG0001262	0	1	0	3	0	0	1	1	16	1	0	0	0	0	0	0	0	0	22	0	0	0	3	2	0	0	14	2	66
	OG0001263	0	0	18	0	3	0	0	0	0	0	0	0	5	10	0	0	0	3	0	8	6	3	0	0	0	10	0	0	66
	OG0001264	0	0	1	1	2	0	11	0	5	0	1	0	0	0	0	2	4	0	16	0	1	4	1	1	5	0	5	6	66
	OG0001265	0	0	0	0	1	3	0	1	7	0	0	0	0	0	13	1	1	12	6	3	0	0	0	0	0	4	10	4	66
	OG0001266	0	0	0	0	0	0	0	0	1	0	0	0	0	0	0	0	0	0	1	0	0	0	0	0	0	0	64	0	66
	OG0001267	0	0	0	0	0	0	0	0	1	0	0	0	0	0	0	0	0	0	0	0	0	0	0	0	0	0	65	0	66
	OG0001268	0	0	0	0	0	0	0	0	0	0	66	0	0	0	0	0	0	0	0	0	0	0	0	0	0	0	0	0	66
	OG0001269	0	0	0	0	0	0	0	0	0	0	2	3	1	0	0	0	0	0	0	0	48	12	0	0	0	0	0	0	66
	OG0001270	0	0	0	0	0	0	0	0	0	0	0	0	0	0	0	66	0	0	0	0	0	0	0	0	0	0	0	0	66
	OG0001271	4	1	1	4	3	1	3	2	3	1	2	1	2	2	2	4	2	2	3	2	2	2	4	3	2	2	3	2	65
	OG0001272	3	2	2	3	2	1	1	2	3	2	2	1	3	1	2	3	3	3	3	1	3	7	2	2	1	2	3	2	65
	OG0001273	2	2	2	2	2	2	2	4	2	2	2	2	2	2	4	2	2	2	2	2	2	5	3	2	2	2	2	3	65
	OG0001274	2	3	2	3	3	2	2	1	3	4	3	0	2	2	2	3	2	2	2	2	2	5	2	3	2	2	2	2	65
	OG0001275	3	6	1	2	2	4	5	2	2	3	1	1	1	1	2	2	4	1	2	2	1	1	2	2	5	2	3	2	65
	OG0001276	1	3	0	8	1	1	0	2	6	3	0	0	0	0	1	1	5	1	11	0	0	0	5	4	1	0	5	6	65
	OG0001277	2	2	3	2	1	2	4	3	2	1	2	1	3	2	3	2	2	3	2	2	3	2	2	2	3	3	4	2	65
	OG0001278	3	3	4	2	2	4	2	2	2	3	2	2	2	1	2	3	2	2	2	2	3	3	2	2	2	2	2	2	65
	OG0001279	1	3	1	3	5	2	2	2	2	2	1	1	1	0	2	3	3	2	4	9	1	1	1	4	3	2	2	2	65
	OG0001280	2	3	2	2	2	3	2	2	2	2	3	2	2	3	2	2	3	2	5	2	3	2	2	2	2	2	2	2	65
	OG0001281	1	3	3	1	4	2	1	3	1	1	2	1	2	0	4	7	0	7	1	2	2	3	1	1	3	6	2	1	65
	OG0001282	1	1	1	13	0	2	1	3	3	2	1	1	1	0	1	0	6	1	9	1	1	1	5	5	1	1	3	0	65
	OG0001283	3	3	1	2	4	2	2	4	3	5	3	1	1	1	2	5	2	2	2	2	3	1	2	2	1	2	2	2	65
	OG0001284	2	2	3	2	2	2	2	4	2	2	2	2	2	3	2	3	2	2	2	2	2	5	2	2	2	2	3	2	65
	OG0001285	1	1	0	6	7	0	0	9	4	2	1	0	0	0	2	3	3	3	7	0	2	0	4	2	5	1	1	1	65
	OG0001286	2	2	3	3	2	3	3	2	2	2	3	2	2	2	2	3	2	1	2	2	2	6	2	2	3	1	3	1	65
	OG0001287	3	1	2	1	3	4	3	3	2	3	3	2	2	1	3	2	1	3	3	2	2	5	1	1	3	3	1	2	65
	OG0001288	2	2	2	2	2	2	2	2	3	2	3	1	1	4	5	3	2	3	2	2	1	2	2	2	3	3	3	2	65
	OG0001289	1	3	1	4	1	4	3	4	2	2	2	0	0	1	2	4	2	3	5	1	0	0	4	3	2	3	6	2	65
	OG0001290	1	2	2	2	3	2	3	3	2	4	3	2	2	0	3	3	2	2	3	2	4	7	1	2	1	2	1	1	65
	OG0001291	2	7	1	3	3	2	2	0	0	7	1	1	1	0	1	4	2	2	0	9	1	2	3	2	5	1	1	2	65
	OG0001292	2	2	3	2	2	2	2	2	1	2	4	2	2	3	2	2	3	3	2	2	2	4	2	3	3	2	2	2	65
	OG0001293	1	2	3	2	1	6	3	1	1	1	5	3	5	4	1	1	4	2	1	2	4	4	1	1	2	1	2	1	65
	OG0001294	0	1	0	4	8	1	1	1	0	1	0	0	0	0	11	7	0	10	1	0	0	0	3	1	1	13	0	1	65
	OG0001295	0	0	65	0	0	0	0	0	0	0	0	0	0	0	0	0	0	0	0	0	0	0	0	0	0	0	0	0	65
	OG0001296	0	0	61	0	2	0	0	0	0	0	1	0	0	0	0	0	0	0	0	0	1	0	0	0	0	0	0	0	65
	OG0001297	0	0	0	45	0	0	0	0	0	0	0	0	0	0	0	0	0	0	0	0	0	0	10	9	0	0	1	0	65
	OG0001298	0	0	0	2	1	0	0	0	1	0	0	0	0	0	0	2	0	0	55	0	0	0	1	1	0	0	1	1	65
	OG0001299	0	0	0	0	0	65	0	0	0	0	0	0	0	0	0	0	0	0	0	0	0	0	0	0	0	0	0	0	65
	OG0001300	0	0	0	0	0	0	65	0	0	0	0	0	0	0	0	0	0	0	0	0	0	0	0	0	0	0	0	0	65
	OG0001301	0	0	0	0	0	0	0	0	1	0	0	0	0	0	0	0	0	0	64	0	0	0	0	0	0	0	0	0	65
	OG0001302	0	0	0	0	0	0	0	0	0	0	0	18	5	0	0	0	0	0	0	0	13	29	0	0	0	0	0	0	65
	OG0001303	0	0	0	0	0	0	0	0	0	0	0	0	0	0	0	0	0	0	65	0	0	0	0	0	0	0	0	0	65
	OG0001304	2	2	2	3	2	2	0	3	2	2	2	0	1	0	3	2	3	3	3	2	1	2	3	6	1	4	4	4	64
	OG0001305	2	2	2	2	2	3	2	2	2	2	3	1	2	4	2	2	2	2	2	2	2	8	2	2	2	2	1	2	64
	OG0001306	4	2	3	0	7	4	0	2	1	4	4	2	2	0	3	6	0	3	1	3	3	3	0	2	0	3	1	1	64
	OG0001307	1	3	0	3	3	2	2	1	3	3	0	1	1	1	3	3	4	2	8	0	1	5	2	3	2	2	3	2	64
	OG0001308	1	2	1	2	1	3	2	4	3	3	1	1	1	4	4	1	5	1	4	1	1	1	2	4	2	3	3	3	64
	OG0001309	2	1	1	5	1	2	2	1	3	2	1	1	2	1	1	1	8	1	10	0	1	3	3	1	2	1	3	4	64
	OG0001310	3	4	3	1	1	2	1	1	3	3	2	2	4	4	1	1	5	2	5	1	2	3	2	2	1	1	3	1	64
	OG0001311	1	1	2	6	2	2	4	4	2	2	3	1	1	0	2	1	3	2	2	1	1	1	6	7	2	2	2	1	64
	OG0001312	2	5	0	1	5	12	0	4	2	2	0	0	0	0	7	2	2	7	3	0	0	0	1	1	0	6	1	1	64
	OG0001313	2	2	3	2	3	1	1	2	2	2	3	2	2	3	2	4	2	2	2	2	2	3	2	3	1	2	3	4	64
	OG0001314	2	2	3	1	2	2	2	2	2	2	2	2	3	3	2	2	2	2	2	2	2	7	2	2	2	2	3	2	64
	OG0001315	3	1	1	2	1	1	2	1	1	0	2	1	3	9	5	1	2	2	2	1	1	13	1	2	1	2	2	1	64
	OG0001316	3	3	4	3	4	5	1	1	1	5	3	2	3	0	2	3	2	3	2	2	2	3	2	2	0	2	0	1	64
	OG0001317	1	0	43	0	0	0	0	0	0	0	20	0	0	0	0	0	0	0	0	0	0	0	0	0	0	0	0	0	64
	OG0001318	2	3	2	2	2	2	10	2	1	2	2	2	2	1	2	2	2	2	2	2	2	2	2	2	3	1	3	2	64
	OG0001319	2	2	2	3	2	2	2	2	3	2	2	1	2	2	2	2	2	2	3	1	2	9	2	2	2	2	2	2	64
	OG0001320	2	2	2	2	2	2	3	3	2	2	3	2	2	2	2	3	2	2	3	2	2	3	2	2	2	2	3	3	64
	OG0001321	3	1	2	1	0	2	1	6	1	1	6	3	5	1	1	1	2	1	2	2	4	10	2	2	0	1	2	1	64
	OG0001322	2	1	1	3	1	2	7	1	3	1	1	1	3	2	1	1	5	1	3	1	3	4	5	3	3	1	2	2	64
	OG0001323	1	3	0	4	1	2	6	1	2	1	0	0	0	1	3	1	4	8	8	0	0	0	3	2	1	5	1	6	64
	OG0001324	2	2	2	2	2	3	2	2	3	2	3	2	2	2	3	2	2	3	3	2	2	3	2	1	4	2	2	2	64
	OG0001325	2	2	2	3	2	3	2	2	2	2	3	1	3	3	2	4	2	2	4	2	2	3	2	2	2	2	2	1	64
	OG0001326	1	1	4	1	1	2	1	1	1	2	2	4	3	1	7	1	1	2	4	1	4	5	1	1	2	5	1	4	64
	OG0001327	1	2	3	1	2	3	2	3	2	2	3	2	2	2	4	2	2	5	2	2	3	3	1	1	2	3	1	3	64
	OG0001328	1	2	4	1	1	4	0	1	1	2	4	2	2	1	1	3	2	2	6	5	2	2	0	3	1	1	8	2	64
	OG0001329	2	3	2	0	10	2	3	5	1	2	1	2	2	0	2	6	0	3	2	3	2	1	1	1	3	3	1	1	64
	OG0001330	0	10	2	2	4	7	0	3	1	8	1	0	1	0	1	5	1	1	3	1	1	1	1	2	1	2	2	3	64
	OG0001331	0	1	0	1	0	0	8	0	7	0	1	0	0	3	3	0	11	6	6	1	1	0	1	2	1	1	10	0	64
	OG0001332	0	0	60	0	0	0	0	0	0	0	1	0	0	0	0	0	0	0	0	0	2	1	0	0	0	0	0	0	64
	OG0001333	0	0	47	0	0	0	0	1	0	0	0	6	0	0	0	0	0	0	0	3	1	6	0	0	0	0	0	0	64
	OG0001334	0	0	63	0	0	0	0	0	0	0	0	0	0	0	0	1	0	0	0	0	0	0	0	0	0	0	0	0	64
	OG0001335	0	0	14	0	0	0	0	0	0	0	36	3	0	0	0	0	0	0	0	0	2	9	0	0	0	0	0	0	64
	OG0001336	0	0	1	0	0	0	1	0	0	0	61	0	0	0	0	0	0	0	1	0	0	0	0	0	0	0	0	0	64
	OG0001337	0	0	0	23	2	0	0	0	1	0	0	0	0	0	0	0	0	0	2	0	0	0	29	7	0	0	0	0	64
	OG0001338	0	0	0	4	0	0	0	1	8	0	0	0	0	0	0	0	6	0	15	0	0	0	5	6	0	0	10	9	64
	OG0001339	0	0	0	1	0	0	0	1	0	0	0	0	0	0	1	3	1	2	5	2	37	0	0	5	2	0	4	0	64
	OG0001340	0	0	0	0	0	0	64	0	0	0	0	0	0	0	0	0	0	0	0	0	0	0	0	0	0	0	0	0	64
	OG0001341	0	0	0	0	0	0	3	0	0	0	0	0	0	0	0	0	0	0	54	0	0	0	1	3	0	0	3	0	64
	OG0001342	0	0	0	0	0	0	0	0	29	0	0	0	0	0	0	0	0	0	0	0	0	0	0	0	0	0	35	0	64
	OG0001343	0	0	0	0	0	0	0	0	0	0	0	28	9	0	0	0	0	0	0	0	17	10	0	0	0	0	0	0	64
	OG0001344	0	0	0	0	0	0	0	0	0	0	0	0	0	0	29	0	0	22	0	0	0	0	0	0	0	13	0	0	64
	OG0001345	0	0	0	0	0	0	0	0	0	0	0	0	0	0	0	0	0	0	2	0	0	0	0	0	0	0	62	0	64
	OG0001346	2	2	3	2	2	3	4	3	1	3	2	2	2	2	2	3	2	2	2	2	2	4	2	2	2	2	1	2	63
	OG0001347	2	2	1	2	2	2	12	2	2	2	1	1	1	4	2	2	1	2	3	2	1	1	2	2	3	2	2	2	63
	OG0001348	2	1	3	2	2	1	1	1	2	1	2	2	4	0	3	2	2	3	2	2	2	7	2	2	3	3	4	2	63
	OG0001349	2	2	1	2	2	2	2	2	4	3	2	2	2	2	2	2	2	1	2	2	3	4	1	4	3	2	3	2	63
	OG0001350	1	2	1	1	4	4	1	5	4	3	1	1	1	2	2	4	1	4	2	1	1	1	1	2	2	4	2	5	63
	OG0001351	2	2	1	3	6	1	1	7	1	0	1	2	3	2	2	3	2	2	2	1	3	5	2	3	0	3	1	2	63
	OG0001352	2	1	1	1	4	5	3	1	1	1	1	1	1	1	6	2	1	3	8	2	1	1	2	1	2	3	2	5	63
	OG0001353	4	3	0	3	3	2	3	1	3	1	0	0	0	0	2	1	6	3	5	1	0	0	4	2	2	2	5	7	63
	OG0001354	2	1	2	3	2	1	7	4	5	0	3	1	1	0	2	1	3	2	2	1	2	1	3	3	4	1	1	5	63
	OG0001355	1	0	58	0	0	0	0	0	0	0	2	0	0	1	0	0	0	0	0	0	0	0	0	0	0	0	0	1	63
	OG0001356	2	2	2	2	3	2	2	2	2	2	2	2	2	2	3	3	1	4	2	1	2	6	2	2	2	2	2	2	63
	OG0001357	2	2	3	3	2	3	0	4	1	2	1	1	1	1	6	2	3	5	4	1	1	1	2	2	0	5	3	2	63
	OG0001358	3	3	1	2	4	3	3	4	3	2	1	1	1	1	3	4	4	3	2	1	1	0	2	2	1	3	3	2	63
	OG0001359	1	2	1	2	2	1	4	3	5	2	1	1	1	1	2	2	3	8	2	2	1	2	2	2	1	3	3	3	63
	OG0001360	2	1	1	3	2	2	2	2	2	3	1	1	1	1	2	3	9	2	2	1	1	5	2	2	2	2	2	4	63
	OG0001361	1	3	2	1	0	3	5	4	1	5	1	2	1	3	0	0	3	0	9	1	1	1	2	2	4	0	1	7	63
	OG0001362	2	2	1	2	3	2	0	3	2	2	0	1	1	16	1	2	3	2	3	2	0	1	3	2	2	2	2	1	63
	OG0001363	2	0	3	4	0	0	5	0	6	0	1	0	0	0	1	0	3	0	11	0	0	0	6	4	0	0	10	7	63
	OG0001364	2	2	1	2	3	9	3	3	1	2	1	1	1	0	3	1	2	3	2	2	1	4	2	3	2	2	3	2	63
	OG0001365	2	1	1	3	2	1	1	2	3	1	2	2	1	2	5	2	3	4	6	2	2	1	3	3	2	2	2	2	63
	OG0001366	2	2	2	2	2	3	3	2	1	2	2	2	2	1	2	2	2	2	2	2	2	2	3	2	2	2	2	8	63
	OG0001367	1	1	1	5	1	1	3	1	5	1	1	2	3	1	2	2	2	2	4	1	2	5	2	2	4	2	4	2	63
	OG0001368	2	2	2	2	2	1	2	2	2	3	5	2	2	3	3	2	2	3	2	3	1	2	2	1	3	3	2	2	63
	OG0001369	2	2	1	3	1	1	2	3	2	3	2	1	3	3	1	1	5	2	2	2	3	3	2	3	1	3	4	2	63
	OG0001370	1	0	5	1	1	0	0	2	3	0	6	4	5	0	1	2	1	1	1	3	5	16	1	1	0	1	1	1	63
	OG0001371	2	2	2	2	2	2	2	2	2	3	2	2	3	1	2	2	3	2	2	2	3	4	3	2	2	2	2	3	63
	OG0001372	2	4	2	1	2	3	1	2	3	4	1	2	1	3	2	2	1	2	2	4	3	6	1	2	1	2	2	2	63
	OG0001373	2	1	1	1	3	1	1	1	2	3	1	1	2	3	2	5	5	1	2	1	1	10	1	1	2	3	5	1	63
	OG0001374	1	1	1	5	2	4	3	3	2	2	2	1	2	1	2	2	2	2	4	1	1	1	4	6	2	2	2	2	63
	OG0001375	3	1	1	1	3	2	2	2	5	2	1	2	1	2	2	2	3	2	3	3	1	3	2	1	2	2	7	2	63
	OG0001376	1	1	1	1	1	9	23	1	1	3	3	1	1	2	1	1	1	1	1	1	1	1	1	1	1	1	1	1	63
	OG0001377	2	1	2	1	2	2	1	2	1	2	2	2	1	3	2	4	5	2	1	2	3	13	1	1	2	1	1	1	63
	OG0001378	1	1	1	1	2	1	1	2	1	1	1	1	1	3	2	1	1	1	2	1	1	28	1	1	2	1	2	1	63
	OG0001379	2	3	3	3	3	3	3	1	1	3	2	2	2	2	2	3	4	2	3	2	3	3	1	1	1	3	1	1	63
	OG0001380	0	5	0	9	0	5	1	1	1	11	0	0	0	0	2	0	0	7	0	1	0	0	3	7	0	9	1	0	63
	OG0001381	0	2	23	0	0	4	0	0	0	1	23	1	0	0	0	0	0	0	2	0	0	3	0	0	4	0	0	0	63
	OG0001382	0	2	28	0	0	0	0	0	0	1	26	4	1	0	0	0	0	0	0	0	0	1	0	0	0	0	0	0	63
	OG0001383	0	0	3	0	0	0	0	0	0	0	1	0	0	0	0	0	0	0	55	0	0	1	0	2	0	0	1	0	63
	OG0001384	0	0	7	0	31	0	0	1	0	0	3	0	0	0	0	18	0	0	1	1	0	0	0	0	0	0	1	0	63
	OG0001385	0	0	2	0	0	0	4	0	1	7	0	0	1	1	0	0	2	0	25	0	0	0	0	1	0	0	9	10	63
	OG0001386	0	0	0	10	0	0	0	2	3	0	0	0	0	0	1	0	4	2	8	0	0	0	11	9	0	0	9	4	63
	OG0001387	0	0	0	0	1	0	0	0	0	0	0	0	0	0	0	0	0	0	62	0	0	0	0	0	0	0	0	0	63
	OG0001388	0	0	0	0	1	0	0	1	29	0	0	0	0	0	0	0	0	0	0	0	0	0	0	0	0	0	29	3	63
	OG0001389	0	0	0	0	0	0	0	0	1	0	0	0	0	0	0	0	0	0	0	0	0	0	0	0	0	0	62	0	63
	OG0001390	0	0	0	0	0	0	0	0	0	0	0	0	0	62	0	0	0	0	0	0	0	0	0	1	0	0	0	0	63
	OG0001391	0	0	0	0	0	0	0	0	0	0	0	0	0	0	0	0	0	0	63	0	0	0	0	0	0	0	0	0	63
	OG0001392	8	2	0	3	0	2	3	2	1	1	0	0	0	0	1	4	3	2	5	0	0	0	8	7	0	3	3	4	62
	OG0001393	2	1	6	3	2	2	1	2	2	2	2	0	3	1	3	2	2	2	2	2	5	3	2	2	1	2	2	3	62
	OG0001394	1	3	4	2	2	3	1	3	1	2	7	3	3	1	3	2	1	2	1	0	3	3	2	1	1	3	1	3	62
	OG0001395	3	0	19	0	0	0	0	1	1	0	24	0	0	0	0	1	1	0	3	0	0	0	0	0	1	0	3	5	62
	OG0001396	5	2	2	2	2	2	2	2	2	2	2	2	4	1	2	2	2	2	2	2	2	3	2	2	1	2	4	2	62
	OG0001397	2	4	3	1	2	3	2	3	2	4	1	1	2	2	2	2	1	2	2	3	2	3	2	2	2	3	2	2	62
	OG0001398	2	1	2	2	3	2	2	2	2	3	2	1	3	1	3	3	3	3	2	3	2	2	2	2	2	3	2	2	62
	OG0001399	8	3	3	2	1	2	5	1	4	2	2	1	1	1	2	1	3	2	3	2	1	1	2	2	1	2	2	2	62
	OG0001400	2	1	1	5	2	1	1	2	3	1	2	1	1	0	1	2	6	2	3	2	1	3	4	4	1	3	4	3	62
	OG0001401	2	2	2	2	2	2	5	2	2	2	2	2	4	1	2	2	3	2	2	2	2	2	2	2	3	2	2	2	62
	OG0001402	1	0	0	1	0	0	0	0	18	0	0	0	0	0	0	0	0	0	2	0	0	0	5	5	0	0	30	0	62
	OG0001403	2	2	2	2	2	2	4	3	1	2	2	2	3	2	2	1	2	1	3	2	2	6	2	2	2	2	2	2	62
	OG0001404	2	2	2	2	2	2	2	3	5	2	1	2	2	3	2	2	2	2	2	2	3	4	2	1	2	2	2	2	62
	OG0001405	1	2	2	2	2	2	2	2	1	2	3	2	2	3	2	3	2	2	2	1	2	7	2	2	2	1	2	4	62
	OG0001406	2	1	3	2	2	4	3	1	2	2	2	3	1	4	2	2	4	1	2	1	3	7	1	1	1	2	2	1	62
	OG0001407	2	0	2	4	2	0	2	1	6	0	1	0	1	4	1	1	2	1	12	2	2	0	4	4	0	1	7	0	62
	OG0001408	1	1	22	1	1	1	2	1	1	2	3	2	5	2	1	1	1	1	1	0	3	1	1	1	2	1	1	2	62
	OG0001409	2	1	3	2	2	1	2	3	5	1	1	2	3	1	1	2	2	1	2	2	2	4	2	2	7	2	2	2	62
	OG0001410	1	1	1	8	4	0	1	0	4	0	1	1	1	0	0	2	7	2	3	1	1	1	10	2	1	2	5	2	62
	OG0001411	2	4	2	1	2	4	4	2	4	3	2	2	2	1	2	1	2	1	2	1	2	4	2	2	2	1	2	3	62
	OG0001412	1	3	1	1	9	7	0	3	1	2	3	1	1	0	2	4	4	2	1	0	2	1	1	1	7	2	1	1	62
	OG0001413	2	1	3	2	2	2	2	3	4	1	1	2	2	0	2	2	3	2	2	3	3	2	2	2	4	2	3	3	62
	OG0001414	1	4	2	3	2	2	1	2	2	2	2	1	2	3	2	1	6	4	3	2	3	3	1	2	1	2	2	1	62
	OG0001415	0	11	0	0	0	5	0	0	0	42	0	0	0	0	1	0	0	2	0	0	0	0	0	0	0	1	0	0	62
	OG0001416	0	26	0	0	0	30	0	0	0	6	0	0	0	0	0	0	0	0	0	0	0	0	0	0	0	0	0	0	62
	OG0001417	0	12	0	2	1	7	0	1	2	3	0	0	0	0	4	3	2	4	8	0	0	0	2	2	2	3	2	2	62
	OG0001418	0	1	22	2	0	0	1	0	1	0	25	1	1	4	0	0	0	0	2	0	2	0	0	0	0	0	0	0	62
	OG0001419	0	0	58	0	0	0	0	0	0	0	1	1	0	0	0	0	0	0	1	1	0	0	0	0	0	0	0	0	62
	OG0001420	0	0	28	0	0	0	0	0	0	0	7	0	0	0	0	0	0	0	0	0	27	0	0	0	0	0	0	0	62
	OG0001421	0	0	4	0	0	0	0	0	0	8	0	0	0	0	0	0	0	0	0	0	0	49	0	0	1	0	0	0	62
	OG0001422	0	0	17	0	0	0	0	0	0	0	14	5	6	0	0	0	0	0	0	1	9	10	0	0	0	0	0	0	62
	OG0001423	0	0	1	5	0	0	0	0	8	0	2	1	1	0	1	0	1	0	6	0	1	3	7	4	1	0	13	7	62
	OG0001424	0	0	0	28	0	0	0	0	0	0	0	0	0	0	0	0	0	0	2	0	0	0	24	4	0	0	3	1	62
	OG0001425	0	0	0	1	0	0	0	0	3	0	0	0	0	0	0	0	14	0	12	0	0	0	0	3	8	0	14	7	62
	OG0001426	0	0	0	0	0	0	0	0	0	0	0	0	1	0	0	3	1	0	0	0	55	0	0	2	0	0	0	0	62
	OG0001427	0	0	0	0	0	0	0	0	0	0	0	0	0	0	0	0	0	1	61	0	0	0	0	0	0	0	0	0	62
	OG0001428	0	0	0	0	0	0	0	0	0	0	0	0	0	0	0	0	0	0	62	0	0	0	0	0	0	0	0	0	62
	OG0001429	0	0	0	0	0	0	0	0	0	0	0	0	0	0	0	0	0	0	62	0	0	0	0	0	0	0	0	0	62
	OG0001430	4	5	1	1	1	4	2	2	1	4	1	1	3	3	2	6	4	2	2	2	1	1	1	1	1	2	1	2	61
	OG0001431	2	2	4	2	2	2	2	2	2	2	2	1	3	1	2	3	2	2	2	2	2	4	2	2	2	2	3	2	61
	OG0001432	1	1	1	1	1	2	4	1	1	1	1	2	2	9	1	1	3	1	1	2	3	15	1	1	1	1	1	1	61
	OG0001433	2	2	2	2	2	2	1	2	2	2	3	2	1	2	2	2	2	2	2	2	2	9	2	2	1	2	2	2	61
	OG0001434	3	5	1	1	1	1	2	1	4	2	1	1	1	1	2	1	4	2	4	3	1	1	2	8	1	2	3	2	61
	OG0001435	3	1	2	5	2	1	3	2	2	1	5	2	1	1	3	2	1	2	2	1	2	5	3	2	1	2	2	2	61
	OG0001436	4	1	0	5	2	1	5	4	4	1	0	2	1	1	1	1	2	1	3	1	3	4	1	1	2	2	5	3	61
	OG0001437	2	2	1	2	2	2	0	2	2	2	2	2	2	3	2	2	2	2	2	2	2	9	2	2	1	3	2	2	61
	OG0001438	5	2	2	3	3	2	4	4	3	3	0	0	0	0	1	3	2	3	3	2	1	0	2	3	0	2	4	4	61
	OG0001439	1	30	0	0	0	5	4	0	2	3	0	0	0	0	3	3	1	6	0	0	0	0	0	0	0	2	1	0	61
	OG0001440	3	2	9	0	0	0	0	0	0	0	3	10	5	0	0	0	0	0	0	3	9	16	0	0	0	1	0	0	61
	OG0001441	1	1	4	2	2	1	1	2	2	1	2	1	3	7	2	1	3	2	1	3	4	3	2	4	1	3	1	1	61
	OG0001442	1	1	2	1	1	1	3	2	1	1	1	3	6	1	1	1	3	1	1	1	6	14	1	2	1	1	1	2	61
	OG0001443	1	1	0	1	1	1	1	1	1	1	4	1	0	3	2	1	1	1	2	1	1	26	1	1	1	1	3	2	61
	OG0001444	1	1	2	1	2	1	3	2	2	0	3	2	2	1	1	3	8	1	5	1	2	8	1	1	0	1	3	3	61
	OG0001445	2	2	2	2	2	2	2	2	2	2	1	2	3	3	2	2	3	2	2	2	2	6	2	2	2	2	1	2	61
	OG0001446	1	1	2	2	3	8	3	1	1	5	3	2	4	2	1	1	1	1	1	1	3	7	1	1	2	1	1	1	61
	OG0001447	2	1	3	2	2	2	2	2	1	2	3	3	3	2	1	2	3	1	1	2	3	5	2	1	3	1	1	5	61
	OG0001448	2	3	1	3	3	1	4	1	4	1	1	1	1	0	3	3	2	4	5	3	1	1	3	2	0	2	2	4	61
	OG0001449	2	2	1	1	3	1	4	2	2	5	2	1	1	4	3	2	3	3	1	1	2	3	1	2	2	1	4	2	61
	OG0001450	1	3	3	2	3	3	3	2	3	4	3	2	1	3	2	2	1	2	2	4	2	2	1	1	1	2	2	1	61
	OG0001451	2	7	3	1	1	5	1	5	1	10	2	1	1	0	3	1	2	1	1	2	1	2	2	1	2	1	1	1	61
	OG0001452	1	1	1	4	3	1	1	9	4	1	2	1	1	1	1	3	2	2	4	2	1	1	3	3	1	2	3	2	61
	OG0001453	2	3	2	2	2	3	2	2	2	2	2	2	2	2	2	2	2	2	2	2	2	3	2	3	2	2	3	2	61
	OG0001454	2	2	2	2	1	1	4	1	3	3	1	1	3	2	1	1	4	1	2	1	1	1	3	4	2	1	4	7	61
	OG0001455	1	1	2	1	1	2	2	2	4	2	2	1	5	3	2	4	1	3	4	2	3	7	1	1	1	1	1	1	61
	OG0001456	2	1	2	1	1	2	6	1	1	1	2	1	1	1	1	2	23	1	1	1	1	1	1	1	2	1	1	1	61
	OG0001457	2	2	2	2	2	3	1	2	3	2	1	2	2	2	2	2	3	2	3	2	2	4	2	3	1	2	3	2	61
	OG0001458	0	3	2	2	3	2	1	9	1	4	1	1	1	2	2	2	2	1	1	1	3	11	1	1	1	1	1	1	61
	OG0001459	0	0	26	0	0	0	1	0	0	0	0	0	1	0	0	0	0	0	0	0	0	33	0	0	0	0	0	0	61
	OG0001460	0	0	47	0	1	0	0	0	0	0	9	0	0	0	0	1	0	0	2	0	0	1	0	0	0	0	0	0	61
	OG0001461	0	0	16	0	0	0	0	0	0	0	10	25	2	0	0	0	0	0	0	1	3	4	0	0	0	0	0	0	61
	OG0001462	0	0	1	0	0	0	0	0	0	0	60	0	0	0	0	0	0	0	0	0	0	0	0	0	0	0	0	0	61
	OG0001463	0	0	0	19	0	0	0	0	1	0	0	0	0	0	0	0	0	0	1	0	0	0	29	4	0	0	0	7	61
	OG0001464	0	0	0	8	1	0	0	23	5	0	1	0	0	0	0	3	0	0	0	4	0	0	2	2	0	0	12	0	61
	OG0001465	0	0	0	1	2	0	6	0	3	0	0	0	0	0	0	0	0	0	26	0	0	0	2	4	0	0	14	3	61
	OG0001466	0	0	0	4	0	0	1	0	10	0	0	0	0	0	0	0	1	0	18	0	0	0	3	2	0	0	20	2	61
	OG0001467	0	0	0	0	0	0	61	0	0	0	0	0	0	0	0	0	0	0	0	0	0	0	0	0	0	0	0	0	61
	OG0001468	0	0	0	0	0	0	0	0	0	0	0	57	1	0	0	0	0	0	0	0	2	1	0	0	0	0	0	0	61
	OG0001469	0	0	0	0	0	0	0	0	0	0	0	0	0	61	0	0	0	0	0	0	0	0	0	0	0	0	0	0	61
	OG0001470	2	0	20	0	0	0	0	0	0	0	2	0	0	0	0	6	4	0	20	0	0	0	0	0	1	0	3	2	60
	OG0001471	1	4	1	3	3	2	3	1	2	6	1	1	0	2	1	2	1	2	3	3	1	3	2	1	2	1	4	4	60
	OG0001472	2	0	0	7	3	0	6	1	2	1	0	0	0	0	1	5	7	1	7	0	0	0	2	2	6	1	3	3	60
	OG0001473	14	0	0	25	0	0	0	0	0	0	0	0	0	0	0	0	0	0	5	0	0	0	10	1	0	0	0	5	60
	OG0001474	3	1	2	4	2	1	1	1	3	1	3	1	2	5	1	1	1	1	3	1	3	3	5	3	1	1	3	3	60
	OG0001475	1	0	0	8	0	0	5	0	10	7	0	0	0	0	1	5	3	0	0	0	1	0	5	1	6	0	0	7	60
	OG0001476	5	2	2	3	3	2	2	2	3	2	2	0	1	1	3	2	1	2	3	2	2	1	2	3	2	1	3	3	60
	OG0001477	2	2	2	2	3	3	3	1	2	2	2	1	0	2	2	2	3	2	2	2	3	6	1	2	2	2	2	2	60
	OG0001478	2	1	4	2	3	3	0	2	2	5	2	2	3	1	2	2	2	2	2	1	4	2	2	2	2	2	2	1	60
	OG0001479	3	1	1	5	2	4	2	1	2	1	1	1	0	0	4	2	2	4	7	1	1	2	1	3	0	5	3	1	60
	OG0001480	2	5	2	2	2	2	2	2	2	2	2	2	2	2	2	2	2	2	1	2	2	4	2	1	3	2	2	2	60
	OG0001481	2	1	3	4	1	2	4	1	6	3	1	2	1	1	1	1	1	1	2	1	3	2	6	4	1	1	3	1	60
	OG0001482	3	1	3	1	3	2	1	1	1	2	5	1	1	5	2	2	1	3	1	2	2	8	1	1	3	2	1	1	60
	OG0001483	1	2	2	3	2	3	1	2	3	2	2	1	2	3	2	3	3	2	2	2	2	2	3	2	1	2	3	2	60
	OG0001484	2	2	2	3	2	3	3	2	2	2	3	2	2	1	2	2	2	2	2	1	2	3	2	2	2	2	2	3	60
	OG0001485	2	2	1	2	1	4	1	1	2	3	1	1	1	1	8	1	3	5	2	1	1	1	2	3	1	4	3	2	60
	OG0001486	2	2	3	2	2	2	1	2	2	3	4	2	2	2	2	2	2	2	2	2	2	2	2	3	2	3	2	1	60
	OG0001487	1	2	2	3	4	3	3	8	2	1	2	1	2	0	2	2	2	0	5	1	1	0	5	1	3	0	1	3	60
	OG0001488	2	2	1	4	2	3	7	2	2	2	1	1	1	3	2	2	2	2	2	1	2	1	3	2	2	2	2	2	60
	OG0001489	3	3	0	2	5	1	1	8	2	3	0	0	1	0	3	4	2	3	2	0	0	0	4	2	3	3	3	2	60
	OG0001490	2	2	3	2	2	4	2	3	2	2	2	2	2	2	2	2	1	2	2	2	2	2	2	2	3	2	2	2	60
	OG0001491	2	2	1	1	2	2	2	2	2	2	2	2	2	2	2	2	2	2	2	2	2	6	2	3	2	2	3	2	60
	OG0001492	3	2	2	5	1	3	5	1	2	1	1	1	1	2	1	2	3	1	2	2	1	4	3	2	3	1	2	3	60
	OG0001493	2	2	0	6	3	0	0	5	4	3	0	0	0	0	1	3	4	1	5	0	0	0	6	4	3	1	2	5	60
	OG0001494	2	2	1	1	1	1	1	4	2	1	1	2	1	2	3	2	2	2	3	1	2	10	2	2	1	2	4	2	60
	OG0001495	2	2	3	2	3	2	1	2	2	3	3	1	2	1	2	2	2	2	2	2	3	5	2	2	1	2	2	2	60
	OG0001496	1	2	3	1	3	1	1	2	2	1	1	0	2	5	4	4	2	3	3	4	4	1	3	2	1	1	2	1	60
	OG0001497	2	2	2	2	2	2	4	2	1	2	2	1	3	1	2	3	3	2	3	2	2	2	2	2	1	2	4	2	60
	OG0001498	2	2	2	2	2	2	2	2	2	3	2	3	2	3	3	2	2	2	2	2	2	3	2	2	2	2	2	1	60
	OG0001499	2	2	5	1	2	2	1	2	1	2	1	2	2	2	2	2	4	2	2	1	3	7	1	2	2	2	2	1	60
	OG0001500	2	4	3	2	2	2	0	2	2	5	2	2	2	0	2	2	3	2	2	2	2	6	2	1	0	2	2	2	60
	OG0001501	2	1	1	1	2	12	2	1	1	1	2	1	2	5	2	2	1	2	1	1	0	5	1	1	6	3	1	0	60
	OG0001502	1	1	2	2	2	1	3	3	4	1	2	2	1	1	2	1	0	2	12	2	2	2	2	1	0	2	4	2	60
	OG0001503	1	0	1	3	2	2	1	1	2	2	1	1	1	2	6	1	1	3	1	1	2	17	1	1	2	1	2	1	60
	OG0001504	2	3	3	2	2	2	2	2	2	2	2	2	1	2	2	2	2	2	2	2	2	4	2	2	2	3	2	2	60
	OG0001505	2	2	3	1	2	4	2	2	2	2	2	2	2	3	6	2	2	2	2	1	2	3	1	1	2	2	2	1	60
	OG0001506	2	5	2	1	1	2	2	0	1	7	1	2	2	0	1	0	2	2	5	1	3	4	5	3	0	1	2	3	60
	OG0001507	1	3	4	1	2	6	1	1	1	2	7	2	4	3	1	2	4	2	2	1	2	1	1	1	2	1	1	1	60
	OG0001508	1	1	1	1	1	1	1	1	1	1	1	2	1	1	1	1	1	1	1	1	3	30	1	1	1	1	1	1	60
	OG0001509	2	3	0	5	2	3	0	1	1	3	1	0	0	0	2	4	2	2	9	2	0	0	5	4	1	1	4	3	60
	OG0001510	1	1	1	1	2	2	1	1	3	1	1	1	2	4	2	2	4	1	3	1	2	13	1	1	2	1	2	3	60
	OG0001511	1	1	2	2	2	2	1	1	1	1	1	2	4	2	1	1	1	1	1	2	2	20	1	2	1	1	2	1	60
	OG0001512	1	2	3	2	2	3	4	1	1	2	1	2	1	0	1	5	4	1	1	1	2	12	2	1	1	1	2	1	60
	OG0001513	0	1	0	0	0	0	21	0	0	0	1	0	1	1	1	5	2	0	15	10	1	0	0	0	1	0	0	0	60
	OG0001514	0	0	37	0	3	0	2	0	0	0	0	4	2	1	0	0	0	0	1	7	0	0	0	0	0	0	3	0	60
	OG0001515	0	0	3	0	14	0	3	0	0	0	0	0	0	0	0	10	0	0	2	2	2	0	1	0	23	0	0	0	60
	OG0001516	0	0	25	0	0	1	0	0	0	0	7	5	1	1	0	0	0	0	0	4	9	7	0	0	0	0	0	0	60
	OG0001517	0	0	2	0	0	0	0	0	0	0	0	0	2	0	0	0	1	0	0	0	55	0	0	0	0	0	0	0	60
	OG0001518	0	0	0	5	0	0	0	0	7	0	0	0	0	0	0	1	0	0	25	0	0	0	4	4	0	0	7	7	60
	OG0001519	0	0	0	4	0	0	1	0	10	0	0	0	0	0	0	1	0	0	38	0	0	0	0	2	0	0	4	0	60
	OG0001520	0	0	0	8	2	0	0	3	3	0	0	0	0	0	0	0	4	0	11	1	0	0	6	5	0	0	9	8	60
	OG0001521	0	0	0	1	0	0	0	0	0	0	0	0	0	0	0	0	0	0	54	0	0	0	3	0	0	0	2	0	60
	OG0001522	0	0	0	0	0	0	0	0	37	0	0	0	0	0	0	0	0	0	3	0	0	0	0	0	1	0	19	0	60
	OG0001523	0	0	0	0	0	0	0	0	10	0	0	0	0	0	0	0	0	0	31	0	0	0	3	4	0	0	12	0	60
	OG0001524	0	0	0	0	0	0	0	0	0	0	0	1	2	0	0	0	0	0	0	0	54	3	0	0	0	0	0	0	60
	OG0001525	0	0	0	0	0	0	0	0	0	0	0	0	0	0	0	0	0	0	60	0	0	0	0	0	0	0	0	0	60
	OG0001526	56	0	0	0	0	0	2	0	0	0	0	0	0	0	0	0	0	0	0	1	0	0	0	0	0	0	0	0	59
	OG0001527	2	2	2	1	2	1	3	1	2	2	1	6	2	1	1	2	1	2	6	2	3	6	1	1	1	2	1	2	59
	OG0001528	1	0	0	2	0	0	0	0	4	0	0	0	0	0	0	3	6	0	15	0	0	0	1	11	0	0	7	9	59
	OG0001529	2	1	4	1	4	4	2	1	1	2	8	1	3	3	4	1	1	1	2	1	1	1	2	1	4	1	1	1	59
	OG0001530	3	3	1	2	2	1	1	2	4	3	2	1	1	1	1	5	3	0	3	2	3	0	2	4	1	1	2	5	59
	OG0001531	2	1	5	1	2	2	4	2	1	2	2	0	2	11	1	1	2	1	3	1	4	3	1	1	1	1	1	1	59
	OG0001532	2	2	4	2	3	2	2	3	1	2	1	0	1	3	3	2	3	3	2	3	2	0	4	2	2	2	1	2	59
	OG0001533	2	2	2	2	2	2	2	2	2	2	3	2	2	2	2	2	3	2	2	2	2	2	3	2	2	2	2	2	59
	OG0001534	2	4	2	2	4	1	1	1	2	1	3	1	3	2	1	1	2	1	1	1	2	6	1	3	4	1	1	5	59
	OG0001535	2	6	0	0	8	4	0	4	0	5	0	0	0	0	6	8	0	9	0	0	0	0	0	0	3	4	0	0	59
	OG0001536	2	1	2	1	3	2	1	2	1	1	1	4	1	1	1	1	2	1	4	3	3	10	1	1	3	1	4	1	59
	OG0001537	3	3	2	1	3	2	2	3	2	2	2	1	2	2	2	1	2	2	2	3	4	4	1	1	1	2	3	1	59
	OG0001538	1	1	5	2	2	2	2	2	1	1	3	3	2	1	2	2	2	3	2	2	3	4	2	4	1	2	0	2	59
	OG0001539	2	8	1	5	0	3	2	0	1	1	2	1	0	1	2	0	8	1	1	0	1	1	3	5	3	2	2	3	59
	OG0001540	2	2	2	3	2	1	4	1	1	2	4	2	2	4	1	2	3	2	2	1	2	5	2	2	2	1	1	1	59
	OG0001541	1	2	2	2	1	1	1	1	2	1	0	2	3	1	2	3	1	2	6	2	2	7	4	1	1	2	5	1	59
	OG0001542	3	4	1	1	2	3	2	1	6	3	2	1	2	0	1	2	3	1	5	1	1	1	1	1	1	1	5	4	59
	OG0001543	1	1	30	1	1	1	1	1	2	1	1	1	1	3	1	1	1	1	1	2	1	2	0	0	0	1	1	1	59
	OG0001544	1	1	1	1	3	2	4	2	4	4	5	2	1	3	1	1	3	1	2	1	1	6	1	1	3	1	1	2	59
	OG0001545	1	2	1	1	1	1	0	1	1	1	3	6	6	1	1	2	1	1	1	1	5	15	1	1	1	1	1	1	59
	OG0001546	1	3	1	5	0	0	0	2	4	2	1	1	1	0	2	0	2	2	4	0	2	5	3	5	2	2	5	4	59
	OG0001547	1	1	1	2	1	1	1	1	1	1	1	1	0	1	2	1	1	1	1	1	1	32	1	0	1	1	1	1	59
	OG0001548	3	3	2	2	2	4	1	2	1	3	4	2	1	0	3	2	1	1	2	2	2	3	2	3	1	1	4	2	59
	OG0001549	2	2	2	2	2	2	1	2	4	3	1	2	3	1	2	2	3	2	4	1	2	3	2	2	1	2	2	2	59
	OG0001550	2	1	1	3	2	3	3	3	2	2	1	1	2	1	2	2	2	1	2	2	3	10	1	1	1	2	2	1	59
	OG0001551	2	2	2	1	3	2	2	2	2	2	2	2	1	1	2	3	1	2	3	2	2	6	1	1	5	1	2	2	59
	OG0001552	1	3	2	5	1	3	2	3	1	2	1	2	3	2	2	1	3	3	2	2	2	3	2	2	0	2	2	2	59
	OG0001553	1	1	2	3	1	3	5	0	3	1	1	1	0	3	3	1	2	3	4	2	1	4	3	2	2	2	3	2	59
	OG0001554	1	2	1	3	3	2	5	7	1	2	1	1	1	0	2	3	1	2	3	1	1	4	3	1	3	3	1	1	59
	OG0001555	1	2	1	2	2	2	1	2	2	2	3	2	3	3	3	2	2	3	2	2	2	2	2	2	2	3	2	2	59
	OG0001556	1	2	2	1	2	1	3	2	2	1	3	2	1	2	3	2	1	3	2	3	2	2	2	2	3	2	4	3	59
	OG0001557	1	0	0	4	1	0	0	0	1	0	0	2	0	0	0	1	0	1	23	2	0	0	1	1	0	1	20	0	59
	OG0001558	1	0	21	0	0	0	2	0	0	0	21	4	1	2	0	0	0	0	0	1	3	3	0	0	0	0	0	0	59
	OG0001559	0	0	48	0	0	0	0	0	0	0	0	2	0	1	0	0	0	0	0	1	5	2	0	0	0	0	0	0	59
	OG0001560	0	0	0	3	0	0	0	0	16	0	0	0	0	0	2	0	0	2	25	0	0	0	3	0	0	0	6	2	59
	OG0001561	0	0	0	2	0	1	0	0	7	0	0	0	0	0	0	0	1	0	15	0	0	0	2	1	0	0	27	3	59
	OG0001562	0	0	0	0	0	0	0	0	0	0	0	0	0	59	0	0	0	0	0	0	0	0	0	0	0	0	0	0	59
	OG0001563	0	0	0	0	0	0	0	0	0	0	0	0	0	3	0	0	0	0	55	0	0	0	0	0	0	0	0	1	59
	OG0001564	0	0	0	0	0	0	0	0	0	0	0	0	0	0	0	0	0	0	59	0	0	0	0	0	0	0	0	0	59
	OG0001565	0	0	0	0	0	0	0	0	0	0	0	0	0	0	0	0	0	0	59	0	0	0	0	0	0	0	0	0	59
	OG0001566	0	0	0	0	0	0	0	0	0	0	0	0	0	0	0	0	0	0	59	0	0	0	0	0	0	0	0	0	59
	OG0001567	8	0	0	3	0	0	4	0	1	0	0	0	0	0	0	0	9	0	11	0	0	0	5	3	7	0	1	6	58
	OG0001568	2	2	3	2	2	2	3	2	3	1	4	1	1	2	2	2	2	2	2	1	1	4	2	2	2	2	2	2	58
	OG0001569	2	2	2	2	2	3	2	2	2	2	2	2	2	2	2	2	2	2	2	2	2	3	2	2	2	2	2	2	58
	OG0001570	1	1	3	0	1	2	3	2	1	2	1	0	1	2	2	1	3	2	5	2	1	0	1	0	3	2	14	2	58
	OG0001571	2	2	1	5	2	4	3	1	3	2	0	2	3	1	2	2	2	2	3	1	2	7	1	1	1	1	1	1	58
	OG0001572	2	2	1	3	1	2	2	2	2	2	3	3	1	2	1	1	1	2	2	3	2	2	3	3	2	2	2	4	58
	OG0001573	2	3	0	3	3	2	7	3	1	5	0	0	0	0	2	3	2	1	3	1	0	0	3	5	2	1	2	4	58
	OG0001574	3	2	1	1	1	1	6	3	4	1	1	1	1	1	1	2	3	2	1	1	0	3	1	0	8	1	5	3	58
	OG0001575	2	1	2	2	2	1	2	2	1	1	2	2	2	3	2	2	2	2	3	2	2	3	2	3	2	2	3	3	58
	OG0001576	2	2	3	3	3	2	0	4	4	2	2	2	2	0	1	2	2	2	1	2	2	3	3	3	0	2	3	1	58
	OG0001577	1	1	1	1	3	1	7	2	2	1	1	1	1	3	3	2	2	3	2	1	1	5	0	1	1	3	3	5	58
	OG0001578	1	2	2	2	2	2	2	3	1	2	2	2	3	2	2	2	2	2	2	2	3	3	2	2	2	2	2	2	58
	OG0001579	2	2	2	2	2	2	2	2	2	2	2	2	2	2	1	2	2	1	3	2	2	3	2	2	3	2	2	3	58
	OG0001580	2	2	1	3	3	2	2	3	2	3	1	1	0	1	2	3	3	1	3	1	1	3	3	3	3	2	2	2	58
	OG0001581	2	2	3	3	2	2	3	2	1	2	2	2	1	2	1	2	2	2	2	2	4	3	2	2	2	2	1	2	58
	OG0001582	1	1	2	1	3	1	3	2	4	2	2	2	1	1	2	4	4	2	1	1	2	1	1	1	2	1	6	4	58
	OG0001583	2	2	0	3	2	2	4	2	4	3	0	1	1	0	2	2	3	1	3	2	1	3	3	3	2	1	3	3	58
	OG0001584	2	2	2	2	2	1	2	2	2	2	3	3	3	2	2	2	2	2	2	2	2	3	2	2	2	2	1	2	58
	OG0001585	2	2	2	3	1	2	3	2	2	2	2	2	2	2	2	2	2	2	2	2	2	4	2	2	2	2	2	1	58
	OG0001586	1	1	1	2	1	1	1	1	2	1	0	1	1	1	2	1	1	2	4	1	1	6	2	2	2	2	16	1	58
	OG0001587	1	3	3	1	3	5	2	2	2	4	1	1	0	1	5	1	6	1	1	2	4	1	1	1	2	1	2	1	58
	OG0001588	1	3	2	2	2	1	2	2	2	3	2	2	2	2	2	2	2	2	3	1	2	2	2	2	3	2	3	2	58
	OG0001589	2	1	3	2	2	1	3	3	2	1	2	1	3	0	2	1	3	2	2	1	2	6	2	3	1	2	3	2	58
	OG0001590	4	1	2	2	2	2	1	3	2	2	2	2	2	4	2	1	2	2	2	2	2	4	2	0	1	2	3	2	58
	OG0001591	2	2	2	2	2	2	3	2	2	1	2	2	2	2	2	2	2	2	2	3	2	3	2	2	2	2	2	2	58
	OG0001592	3	2	1	1	3	1	1	1	1	1	1	1	2	8	1	1	3	1	1	4	1	13	1	1	1	1	1	1	58
	OG0001593	2	2	2	2	2	2	4	2	2	4	2	1	1	3	3	1	2	3	2	1	2	1	2	2	1	3	2	2	58
	OG0001594	2	2	2	2	3	2	2	2	4	2	2	1	2	2	1	3	2	1	1	2	2	4	2	2	2	1	3	2	58
	OG0001595	1	3	1	1	2	5	0	2	2	2	1	0	1	0	4	2	3	5	4	3	1	2	2	1	0	3	4	3	58
	OG0001596	1	2	2	3	3	2	1	2	1	2	1	2	2	7	2	2	1	2	2	2	2	2	3	3	2	2	1	1	58
	OG0001597	1	2	2	2	2	2	2	2	1	2	5	2	1	3	2	3	2	2	2	2	3	1	2	2	2	2	2	2	58
	OG0001598	1	2	6	1	2	1	3	3	2	1	2	0	1	5	2	1	3	2	2	3	2	2	1	1	3	2	3	1	58
	OG0001599	2	2	2	2	1	2	2	3	3	2	3	2	2	2	2	1	2	2	2	1	2	2	2	2	2	2	2	4	58
	OG0001600	1	4	1	3	3	2	6	1	3	2	1	1	1	2	2	3	1	2	4	1	1	1	4	3	1	2	1	1	58
	OG0001601	0	1	0	0	0	5	0	3	0	0	0	0	0	0	11	0	6	12	7	0	0	0	0	0	0	13	0	0	58
	OG0001602	0	1	47	0	1	0	0	0	0	2	0	1	2	3	0	0	0	0	0	1	0	0	0	0	0	0	0	0	58
	OG0001603	0	0	53	0	0	0	0	0	0	0	0	2	0	0	0	0	0	0	0	0	3	0	0	0	0	0	0	0	58
	OG0001604	0	0	13	0	15	0	0	3	0	0	15	3	2	0	0	0	0	0	0	1	3	3	0	0	0	0	0	0	58
	OG0001605	0	0	1	0	0	0	0	0	0	0	56	1	0	0	0	0	0	0	0	0	0	0	0	0	0	0	0	0	58
	OG0001606	0	0	0	10	6	0	0	5	5	0	0	0	0	0	0	1	2	0	7	0	0	0	5	5	0	0	8	4	58
	OG0001607	0	0	0	0	1	1	1	0	3	0	0	1	0	0	0	0	1	0	41	0	1	1	0	0	0	0	7	0	58
	OG0001608	0	0	0	0	0	0	0	0	0	0	2	45	2	0	0	0	0	0	0	0	3	6	0	0	0	0	0	0	58
	OG0001609	0	0	0	0	0	0	0	0	0	0	0	0	0	0	0	0	1	0	57	0	0	0	0	0	0	0	0	0	58
	OG0001610	0	0	0	0	0	0	0	0	0	0	0	0	0	0	0	0	0	0	58	0	0	0	0	0	0	0	0	0	58
	OG0001611	0	0	0	0	0	0	0	0	0	0	0	0	0	0	0	0	0	0	58	0	0	0	0	0	0	0	0	0	58
	OG0001612	3	2	1	2	3	2	0	3	5	1	2	1	1	0	2	3	3	2	3	0	1	0	2	3	0	2	3	7	57
	OG0001613	2	1	1	1	1	1	2	1	2	1	3	1	4	3	2	1	1	2	1	0	6	13	1	1	1	2	1	1	57
	OG0001614	3	2	1	7	3	3	1	2	1	2	1	1	1	0	1	4	3	1	1	2	0	1	4	7	1	1	1	2	57
	OG0001615	3	2	1	3	2	1	3	2	4	2	0	1	1	2	2	2	0	2	2	2	2	1	3	2	3	2	3	4	57
	OG0001616	2	4	1	1	3	1	10	3	1	3	0	0	0	5	5	2	1	4	3	0	1	0	0	2	0	4	1	0	57
	OG0001617	3	1	2	4	2	3	1	2	1	1	3	2	2	2	2	1	2	2	2	1	2	7	1	2	1	3	2	0	57
	OG0001618	1	0	0	2	0	0	1	0	3	0	0	0	0	0	0	1	0	0	14	0	0	0	31	2	0	0	2	0	57
	OG0001619	3	3	6	1	1	2	3	1	1	5	2	3	2	0	2	2	3	2	1	2	3	3	1	1	1	1	1	1	57
	OG0001620	2	1	3	3	1	2	2	1	1	2	2	1	3	2	2	2	6	1	3	1	1	7	1	1	2	1	2	1	57
	OG0001621	2	3	2	3	2	4	0	2	3	3	2	1	1	0	2	1	2	3	2	1	1	2	3	3	1	3	2	3	57
	OG0001622	2	2	2	1	2	3	3	2	2	2	1	3	2	2	2	1	2	2	3	2	2	3	2	2	2	2	2	1	57
	OG0001623	2	2	2	2	2	2	2	2	2	2	3	2	2	2	2	2	2	2	2	2	2	3	2	2	2	2	2	1	57
	OG0001624	2	2	2	2	2	2	3	2	2	3	1	3	2	2	2	2	2	2	2	2	2	2	2	1	2	2	2	2	57
	OG0001625	1	2	5	1	3	2	1	2	1	2	4	3	3	1	2	2	2	2	1	2	5	2	1	1	1	2	1	2	57
	OG0001626	2	2	2	2	2	2	2	2	3	2	2	2	2	2	2	2	2	2	2	2	2	2	2	2	2	2	2	2	57
	OG0001627	2	2	2	3	2	2	2	2	2	2	3	2	1	1	2	2	2	2	3	2	2	2	2	2	2	2	2	2	57
	OG0001628	2	2	2	2	2	2	2	2	2	2	2	2	1	2	2	2	2	2	2	2	2	3	2	2	2	3	2	2	57
	OG0001629	2	2	1	2	2	2	2	2	2	2	2	2	2	0	2	0	2	2	2	3	2	5	3	2	2	2	2	3	57
	OG0001630	2	1	3	2	2	1	2	2	3	2	2	1	3	2	2	2	2	2	2	2	2	2	2	2	2	2	2	3	57
	OG0001631	2	3	3	1	4	5	1	2	1	3	2	0	3	2	2	1	2	2	2	1	4	3	2	1	1	2	1	1	57
	OG0001632	1	1	5	1	2	2	2	1	1	1	4	1	3	2	1	1	3	2	1	1	1	13	1	1	2	1	1	1	57
	OG0001633	1	1	2	1	1	2	3	2	6	1	1	1	1	2	1	2	1	1	4	2	1	1	2	1	5	1	8	2	57
	OG0001634	1	1	2	3	1	1	1	1	1	1	1	0	4	2	1	1	2	1	1	2	3	19	1	1	1	1	1	2	57
	OG0001635	2	1	1	2	3	1	2	1	1	2	3	2	3	3	1	2	2	1	3	2	3	10	1	1	1	1	1	1	57
	OG0001636	1	1	1	4	3	2	1	1	1	2	2	1	1	2	1	2	2	1	5	0	2	12	1	1	4	1	1	1	57
	OG0001637	1	1	3	3	2	1	1	1	3	2	3	3	3	4	1	1	2	1	3	1	2	5	1	3	1	1	1	3	57
	OG0001638	2	2	2	2	2	2	2	2	2	2	2	2	2	3	2	2	2	2	2	2	2	3	2	3	2	1	1	2	57
	OG0001639	3	2	2	4	3	2	1	3	2	2	1	1	1	0	3	3	1	3	2	3	1	2	1	2	0	3	2	4	57
	OG0001640	2	2	1	3	2	1	3	2	2	2	2	2	2	2	1	2	2	1	2	2	2	4	3	3	2	1	2	2	57
	OG0001641	1	2	3	2	2	2	1	2	2	3	4	2	2	1	2	2	2	2	2	2	2	2	2	2	1	2	3	2	57
	OG0001642	1	1	0	0	1	1	34	1	2	1	0	0	0	3	1	1	1	1	0	1	0	0	0	0	4	1	1	1	57
	OG0001643	1	1	2	1	1	1	0	1	0	1	1	2	2	0	1	2	2	1	2	1	2	27	1	1	0	1	1	1	57
	OG0001644	2	2	2	2	2	3	3	2	2	2	2	2	2	2	2	2	2	2	2	2	2	2	2	2	2	2	2	1	57
	OG0001645	2	2	2	2	2	2	1	3	1	3	2	1	1	1	2	2	1	3	1	2	2	3	2	1	6	2	2	3	57
	OG0001646	1	2	2	2	2	3	2	2	2	2	2	2	2	2	3	2	2	2	2	2	2	2	2	2	2	2	2	2	57
	OG0001647	2	1	1	2	4	2	2	4	1	4	1	1	2	5	1	3	2	1	3	3	1	4	1	1	2	1	1	1	57
	OG0001648	3	2	1	3	2	4	3	1	3	2	1	1	1	1	3	1	1	1	8	1	1	1	2	2	2	2	2	2	57
	OG0001649	2	2	2	2	2	2	2	2	2	2	2	2	2	4	2	2	2	2	2	2	2	1	2	2	2	2	2	2	57
	OG0001650	1	1	6	1	1	3	4	1	1	1	1	0	5	3	1	1	3	2	1	0	1	12	1	2	1	1	1	1	57
	OG0001651	1	2	2	2	2	2	4	3	2	3	1	2	2	1	2	2	2	2	1	1	1	5	2	2	1	2	4	1	57
	OG0001652	1	2	2	2	2	2	2	2	2	2	2	2	2	1	2	2	2	2	1	2	3	6	2	2	2	2	1	2	57
	OG0001653	0	2	0	14	1	1	11	1	2	1	0	0	0	0	1	0	1	1	6	0	0	0	3	4	1	1	2	4	57
	OG0001654	0	3	0	3	0	7	0	1	1	2	0	0	0	0	6	5	0	3	7	0	0	0	2	3	0	12	2	0	57
	OG0001655	0	1	3	2	2	1	1	2	2	1	5	2	1	1	2	2	2	2	2	2	2	11	2	1	1	1	2	1	57
	OG0001656	0	0	54	0	0	0	0	0	0	0	1	0	1	1	0	0	0	0	0	0	0	0	0	0	0	0	0	0	57
	OG0001657	0	0	57	0	0	0	0	0	0	0	0	0	0	0	0	0	0	0	0	0	0	0	0	0	0	0	0	0	57
	OG0001658	0	0	41	0	0	0	0	0	0	0	16	0	0	0	0	0	0	0	0	0	0	0	0	0	0	0	0	0	57
	OG0001659	0	0	5	0	0	0	0	0	0	0	9	0	4	38	0	0	0	0	0	0	1	0	0	0	0	0	0	0	57
	OG0001660	0	0	2	0	0	0	0	0	0	0	14	7	3	0	0	0	0	0	0	5	7	19	0	0	0	0	0	0	57
	OG0001661	0	0	0	7	3	0	0	3	2	0	0	0	0	0	4	1	9	4	6	0	0	0	2	0	0	12	2	2	57
	OG0001662	0	0	0	0	0	0	57	0	0	0	0	0	0	0	0	0	0	0	0	0	0	0	0	0	0	0	0	0	57
	OG0001663	0	0	0	0	0	0	0	0	0	0	0	0	0	0	0	0	0	0	57	0	0	0	0	0	0	0	0	0	57
	OG0001664	3	2	2	2	3	0	0	2	4	2	1	1	0	0	3	3	2	4	2	1	0	0	2	2	0	5	3	7	56
	OG0001665	2	1	1	1	2	0	1	4	1	2	1	2	2	6	2	1	3	3	2	3	3	5	2	1	2	2	1	0	56
	OG0001666	3	0	9	0	3	0	0	0	1	0	25	0	0	0	1	4	0	0	5	0	0	0	1	2	0	0	1	1	56
	OG0001667	2	1	3	3	2	2	1	3	2	1	1	2	3	7	2	2	2	2	2	2	2	1	2	1	1	1	1	2	56
	OG0001668	1	2	2	5	2	2	1	2	1	2	2	2	2	1	2	2	1	1	1	2	2	1	6	5	1	2	2	1	56
	OG0001669	2	1	4	2	2	1	2	1	1	1	2	4	2	3	2	1	4	2	2	1	4	4	1	1	2	1	1	2	56
	OG0001670	2	2	1	1	1	1	2	2	1	4	1	1	1	5	1	3	3	1	1	2	1	11	1	1	2	1	2	1	56
	OG0001671	1	1	2	1	3	5	0	2	1	1	3	2	2	0	2	3	6	1	2	2	2	6	1	2	0	1	1	3	56
	OG0001672	2	2	2	1	2	2	2	2	3	3	2	2	1	2	2	2	2	1	2	2	4	2	1	1	2	2	2	3	56
	OG0001673	2	2	3	2	2	3	2	2	2	3	1	2	1	1	2	2	2	2	5	2	2	1	1	2	1	2	1	3	56
	OG0001674	2	2	1	3	1	2	1	1	3	1	1	1	1	1	2	1	2	2	3	3	1	2	3	4	2	2	4	4	56
	OG0001675	2	1	2	2	1	1	10	2	1	2	1	2	1	4	1	4	1	1	4	2	1	3	1	1	2	1	2	0	56
	OG0001676	2	1	2	2	2	3	1	2	3	4	1	1	1	5	1	2	5	2	3	2	1	3	1	2	1	1	1	1	56
	OG0001677	3	2	2	1	3	2	2	3	0	0	2	2	0	0	3	2	2	4	0	1	2	6	2	1	1	6	0	4	56
	OG0001678	3	2	2	2	1	1	3	1	2	2	2	2	2	9	0	1	2	1	2	2	2	2	1	2	1	1	3	2	56
	OG0001679	2	1	2	1	1	1	1	1	1	1	1	1	3	8	1	2	2	2	1	2	2	11	1	2	1	2	1	1	56
	OG0001680	2	2	2	2	1	1	4	3	1	2	1	1	2	3	2	2	2	1	2	2	2	5	2	2	1	2	2	2	56
	OG0001681	2	1	1	5	3	1	1	1	2	1	1	1	1	3	1	2	4	1	3	2	2	1	5	5	1	1	2	2	56
	OG0001682	3	8	0	2	0	6	1	0	2	2	0	0	0	0	0	0	4	0	13	3	0	0	1	4	0	0	4	3	56
	OG0001683	2	1	3	2	2	1	2	2	2	1	2	1	2	5	3	2	1	2	1	2	3	2	2	2	2	2	2	2	56
	OG0001684	1	2	3	1	1	2	3	1	1	2	3	3	3	2	2	1	2	2	2	2	3	7	0	0	4	1	1	1	56
	OG0001685	2	2	1	2	3	1	2	2	2	2	1	1	1	1	2	2	2	2	2	1	1	2	5	6	2	2	3	1	56
	OG0001686	2	1	2	2	1	1	3	2	2	1	3	2	2	2	2	2	1	2	2	4	2	3	2	2	2	2	1	3	56
	OG0001687	1	2	1	1	1	1	1	1	1	1	4	3	1	5	2	1	2	1	1	1	2	14	1	1	1	1	2	2	56
	OG0001688	1	2	3	1	3	1	1	1	2	1	2	2	2	2	1	1	2	1	1	1	1	18	1	1	1	1	1	1	56
	OG0001689	2	1	1	1	1	1	2	1	1	1	1	1	2	4	1	3	2	1	2	3	2	16	1	1	1	1	1	1	56
	OG0001690	1	2	2	1	2	2	1	1	1	2	2	4	1	2	2	3	1	1	1	2	3	10	1	1	1	2	2	2	56
	OG0001691	1	1	1	1	3	2	3	3	3	2	2	2	3	3	2	2	3	2	2	0	2	4	1	0	1	2	4	1	56
	OG0001692	2	0	0	11	2	0	0	1	2	0	0	0	0	0	0	5	5	0	5	0	0	0	6	7	0	0	4	6	56
	OG0001693	2	3	2	3	2	2	2	2	3	2	1	2	2	0	2	2	2	1	2	2	2	3	2	3	2	2	1	2	56
	OG0001694	1	2	1	1	1	1	1	1	2	6	1	1	1	2	1	1	2	1	3	1	1	3	2	1	1	1	15	1	56
	OG0001695	1	3	7	1	1	1	3	3	2	4	2	1	1	3	1	1	2	1	1	1	3	6	2	1	1	1	1	1	56
	OG0001696	2	2	2	2	2	1	2	2	1	2	3	1	2	7	2	2	2	2	2	1	1	5	1	1	1	2	1	2	56
	OG0001697	1	1	1	1	1	6	2	1	1	2	1	1	1	9	5	1	1	5	1	1	1	2	1	1	1	4	1	2	56
	OG0001698	2	2	1	2	2	2	3	2	3	3	4	1	1	0	2	2	3	2	2	2	1	1	2	4	1	2	2	2	56
[truncated: 41,364 more rows]
