# Supplementary material for: The gold-ringed octopus (Amphioctopus fangsiao) genome and cerebral single-nucleus transcriptomes provide insights into the evolution of karyotype and neural novelties
Source: BMC Biol. 2022 Dec 27;20:289. doi: 10.1186/s12915-022-01500-2 (PMC9795677; doi:10.1186/s12915-022-01500-2)
Supplement: Supplementary file 3 — Additional file 3: Command line scripts used in present study. Script 1–phylogenetic and chromosomal analyses. Script 2–Chromosome evolution. Script 3–Gene family analyses. Script 4–Single cell analyses. [file 12915_2022_1500_MOESM3_ESM.zip › AdditionalFile3/AdditionalFile3.script2.txt]

#####################################################################
# Part 2: chromosome evolution
#####################################################################

Attention: To make this file easy to read, we sepearate the data (input or output) and command line . You can find the input data or output data (that is too large) in the below Supllementary data by search the index number the beginning of each line

4. chromosome synteny analyses
	4.1 blast: top hit && evalue < 1e-5
		Abbreviation: af, A. fangsiao; os, O. sinensis; np, N. pompilus; eu, Euprymna scolopes; mi, Mizuhopecten yessoensis; Chr, chromosome; af1, chromosome 1 in A. fangsiao; ov1, chromosome 1 in O. sinensis; np1, chromosome 1 in N. pompilius.
		4.1.1 af VS os: see Supplementary data/4.1.1 af VS os
		4.1.2 af VS eu: see Supplementary data/4.1.2
		4.1.3 af VS np: see Supplementary data/4.1.3
		4.1.4 af VS mi: see Supplementary data/4.1.4
		4.1.5 os VS eu: see Supplementary data/4.1.5
		4.1.6 os VS np: see Supplementary data/4.1.6
		4.1.7 eu VS np: see Supplementary data/4.1.7

	4.2 McScanX : /Users/jiangdianhang/bin/softwares/MCScanX/MCScanX -s 3 spe1_spe2
		4.2.1 af VS os: /Users/jiangdianhang/bin/softwares/MCScanX/MCScanX -s 3 af_os
			4.2.1.1 gff file: see Supplementary data
			4.2.1.2 outputs: see Supplementary data
		4.2.2 af VS eu: /Users/jiangdianhang/bin/softwares/MCScanX/MCScanX -s 3 af_eu
			4.2.2.1 gff file: see Supplementary data
			4.2.2.2 outputs: see Supplementary data
		4.2.3 af VS np: /Users/jiangdianhang/bin/softwares/MCScanX/MCScanX -s 3 af_np
			4.2.3.1 gff file: see Supplementary data
			4.2.3.2 outputs: see Supplementary data
		4.2.4 af VS mi: /Users/jiangdianhang/bin/softwares/MCScanX/MCScanX -s 3 af_mi
			4.2.4.1 gff file: see Supplementary data
			4.2.4.2 outputs: see Supplementary data
		4.2.5 os VS eu: /Users/jiangdianhang/bin/softwares/MCScanX/MCScanX -s 3 os_eu
			4.2.5.1 gff file: see Supplementary data
			4.2.5.2 outputs: see Supplementary data
		4.2.6 os VS np: /Users/jiangdianhang/bin/softwares/MCScanX/MCScanX -s 3 os_np
			4.2.6.1 gff file: see Supplementary data
			4.2.6.2 outputs: see Supplementary data
		4.2.7 eu VS np: /Users/jiangdianhang/bin/softwares/MCScanX/MCScanX -s 3 eu_np
			4.2.7.1 gff file: see Supplementary data
			4.2.7.2 outputs: see Supplementary data

	4.3 plot: 
		
		# retangle picture Figure 1c

		arg <- commandArgs(T)
		seq.f <- read.table(arg[1]) # chromosome NAME and LENGTH, should be sorted
		#seq.f <- read.table("af.seq.txt")
		colnames(seq.f) <- c("chr", "chr.len")
		seg.f <- read.table(arg[2])  # segments, chromosme NAME, start point(s), end point(e), color (c), group(g)
		#seg.f <- read.table("af.merge.txt")
		colnames(seg.f) <- c("chr", "s", "e", "c", "g")

		#################### function
		plotChr <- function(chrL, segF, flag){
		  lines(x = c(flag , flag ), y = c(0, chrL/1000000), lwd = 15,  col = "grey")
		  text(x = flag, y = -20, sub("af", "Chr",unique(segF$chr)[1]), cex = 0.3)
		  #lines(x = c(flag,flag ), y = c(segF$s/1000000, segF$e/1000000), lwd = 10, col = segF$c)
		  flag.temp <- -4.5
		  for (i in unique(segF$g)){
		    temp.F <- segF[which(segF$g==i), ]
		    rect(xleft = flag + flag.temp - 1.5 , ybottom = temp.F$s/1000000, xright = flag + flag.temp +1.5, ytop = temp.F$e/1000000, 
		         col = temp.F$c,cex=0.01,border = "black", lwd = 0.05)
		    flag.temp = flag.temp + 3
		  }
		}


		#################### main process
		pdf("gene.organization.pdf")
		flag = 0
		plot(NA, xlim = c(0 ,600), ylim = c(-30, 400))
		for (i in seq.f$chr){
		  chrL <- seq.f[which(seq.f$chr == i),]$chr.len
		  segF <- seg.f[which(seg.f$chr == i), ]
		  p1 <- plotChr(chrL, segF, flag)
		  flag =flag + 20
		}
		legend("topright", legend = unique(seg.f$g), col = unique(seg.f$c), lwd = 2)
		dev.off()
 

		# plot chromosome evolution history, Figu 1d

		library(tidyverse)
		library(RColorBrewer)

		chrSeg <- function(m, flag, c, r){
		  if (flag == 1){
		    for (i in 1:dim(m)[1]){
		      b <- i * 1.5 * r
		      lines(x=c(b, b), y = c(flag, flag + 11), lwd = 10, col = "brown")
		      text(x = b, y = flag - 4, m$chr.n[i], cex = 0.3, srt = 30)
		    }
		  }else{
		    for (i in 1:dim(m)[1]){
		      b <- 1.5 * i
		      print(i)
		      lines(x=c(b, b), y = c(flag + 25, flag + 33), lwd = 10, col = cols[i])
		      text(x = b, y = flag + 36, m$chr.n[i], cex = 0.3, srt = 30)
		    }
		  }
		}

		rela.f <- function(m, y.a, y.d){
		  d.c <- list()  # descendant list 
		  d.xs <- -0.1 #descant x starts
		  for (i in unique(m$ance)){
		    m.i <- m[which(m$ance == i), ] # matrix subsets
		    a.len <- dim(m.i)[1] # subset column number
		    x.c <- i  # x coordinate
		    x.m <- floor(a.len/2) # midpoint of x
		    x.s <- x.c - x.m * 0.2 # start of x axis
		    for (j in 1:a.len){
		      flag <- as.character(m.i[j,]$desc)
		      if (!flag%in%names(d.c)){
		        d.c[[flag]] = 0
		      }

		       # ancestral x, y
		      if (a.len > 1){
		        x.n <- (x.s + j * 0.2) * 1.5 # x axis
		      }else{
		        x.n <- x.c * 1.5
		      }
		      y.n <- y.a - 1 - j * 0.5
		      lines(x = c(x.n, x.n),y = c(y.a, y.n), lwd = 1, col = cols[i])
		     
		       # descendant x, y
		      d.x <- (m.i[j, ]$desc * ra  + d.xs + d.c[[flag]] * 0.5) *1.5
		      
		      lines(x = c(d.x, d.x),
		            y = c(y.d , y.n),
		            lwd = 1, col = cols[i])
		      
		      # lines between ancestral and descendant
		      lines(x = c(x.n, d.x),
		            y = c(y.n, y.n),
		            col = cols[i], lwd = 1)
		      d.c[[flag]] = d.c[[flag]] + 1
		    }
		  }
		  
		}

		rela.f2 <- function(m, y.a, y.d){
		  d.c <- list()  # descendant list 
		  d.xs <- -0.1 #descant x starts
		  i.a <- 1  # index for ancestal chromosome
		  for (i in unique(m$ance)){
		    m.i <- m[which(m$ance == i), ] # matrix subsets
		    a.len <- dim(m.i)[1] # subset column number
		    x.c <- i  # x coordinate
		    x.m <- floor(a.len/2) # midpoint of x
		    x.s <- x.c - x.m * 0.30 # start of x axis
		    for (j in 1:a.len){
		      flag <- as.character(m.i[j,]$desc)
		      if (!flag%in%names(d.c)){
		        d.c[[flag]] = 0
		      }

		      # ancestral x, y
		      if (a.len > 1){
		        x.n <- (x.s + j * 0.2) * 1.5 # x axis
		      }else{
		        x.n <- x.c * 1.5
		      }
		      y.n <- y.a - 1 - i.a * 0.5
		      lines(x = c(x.n, x.n),y = c(y.a, y.n), lwd = 1, col = cols[i])
		      i.a <- i.a + 1
		      # descendant x, y
		      d.x <- (m.i[j, ]$desc * ra  + d.xs + d.c[[flag]] * 0.1) *1.5
		      lines(x = c(d.x, d.x),
		            y = c(y.d , y.n),
		            lwd = 1, col = cols[i])
		      
		      # lines between ancestral and descendant
		      lines(x = c(x.n, d.x),
		            y = c(y.n, y.n),
		            col = cols[i], lwd = 1)
		      d.c[[flag]] = d.c[[flag]] + 1
		    }
		  }
		  
		}

		###########################

		# input
		arg <- commandArgs(T)

		cols <-c(brewer.pal(12, "Set3"), brewer.pal(12, "Paired"), brewer.pal(8, "Pastel2")) ### 24 colors 

		# ancestral specie
		ancestral.s <- read.table(arg[1], sep = "\t") # sorted
		colnames(ancestral.s) <- c("chr.n")

		# descant species
		descant.s <-  read.table(arg[2], sep = "\t") # sorted 
		colnames(descant.s) <-  c("chr.n")

		# relationships 
		rela <- read.table(arg[3], sep = "\t") # sorted by ancestral species at 1st column
		colnames(rela) <- c("ance", "desc")

		descant.s <-  read.table("ampfa.chr.txt", sep = "\t")
		colnames(descant.s) <-  c("chr.n")
		ancestral.s <- read.table("naupo.chr.txt", sep = "\t")
		colnames(ancestral.s) <- c("chr.n")
		rela <- read.table("ampfa.naupo.corr.txt", sep = "\t")
		colnames(rela) <- c("ance", "desc")

		ra <- round(dim(ancestral.s)[1]/dim(descant.s)[1], 4) # chromosome 1/chromosome 2


		# plot
		pdf("relationship.pdf")
		plot(NA, xlim = c(0, 50), ylim = c(-10, 100))
		descent.y <- 12 + 2
		ancestral.y <- 50 - 2
		chrSeg(descant.s, 1, cols, ra)
		chrSeg(ancestral.s, 25, cols, ra)
		rela.f2(rela, ancestral.y, descent.y)
		dev.off()


#####################################################################
# Supplementary data
#####################################################################
4.1 blast
4.1.1 af VS os	
ovXM_029783594.1	afEVM0007804.1	58.9	124	45	3	5	124	11	132	4.9e-29	124.0
ovXM_029789367.1	afEVM0018635.1	98.8	407	5	0	1	407	1	407	1.7e-244	842.0
ovXM_029784927.1	afEVM0004459.1	59.0	117	45	2	3	116	1	117	3.8e-27	117.9
ovXM_029786374.1	afEVM0019078.1	62.1	285	107	1	7	291	1	284	2.1e-109	392.1
ovXM_029789702.1	afEVM0018635.1	32.0	387	246	11	35	414	31	407	4.8e-58	222.6
ovXM_029786049.1	afEVM0018767.1	56.5	108	38	2	3	105	1	104	3.5e-22	101.3
ovXM_029782317.1	afEVM0013648.1	94.0	134	8	0	1	134	1	134	2.5e-61	231.5
ovXM_029783426.1	afEVM0001909.1	91.7	144	11	1	1	144	23	165	9.1e-74	272.7
ovXM_029781645.1	afEVM0018749.1	94.7	695	37	0	1	695	1	695	0.0e+00	1356.7
ovXM_029787898.1	afEVM0002751.1	100.0	166	0	0	1	166	1	166	3.1e-94	340.9
ovXM_029786827.1	afEVM0000801.1	89.6	787	59	2	29	794	52	836	0.0e+00	1350.1
ovXM_029788705.1	afEVM0011315.1	98.5	454	7	0	7	460	6	459	4.5e-268	919.8
ovXM_029782637.1	afEVM0005681.1	91.3	1373	118	2	1	1372	1	1372	0.0e+00	2450.6
ovXM_029780985.1	afEVM0018613.1	96.3	461	17	0	1	461	1	461	1.5e-258	888.3
ovXM_029780100.1	afEVM0002378.1	85.4	2214	282	7	1	2205	1	2182	0.0e+00	2767.3
ovXM_029784620.1	afEVM0003264.1	93.8	160	10	0	1	160	1	160	1.5e-85	312.0
ovXM_029788163.1	afEVM0009970.1	78.0	706	133	8	38	723	1	704	1.2e-291	998.8
ovXM_029787055.1	afEVM0010421.1	97.9	286	6	0	1	286	1	286	6.7e-161	563.1
ovXM_029787320.1	afEVM0002949.1	100.0	189	0	0	75	263	1	189	2.5e-106	381.7
ovXM_029781920.1	afEVM0001598.1	100.0	154	0	0	47	200	1	154	4.5e-66	248.1
ovXM_029785217.1	afEVM0008423.1	79.5	337	58	1	34	370	17	342	4.9e-148	520.8
ovXM_029786721.1	afEVM0011096.1	84.2	720	112	2	1	718	1	720	0.0e+00	1221.1
ovXM_029788454.1	afEVM0011096.1	52.2	745	316	10	6	745	9	718	3.5e-217	751.5
ovXM_029783750.1	afEVM0006973.1	88.8	285	0	1	15	299	1	253	1.5e-134	475.7
ovXM_029787573.1	afEVM0011205.1	51.3	119	56	1	1	117	1	119	1.3e-29	125.9
ovXM_029787752.1	afEVM0006571.1	84.5	393	36	2	2	390	14	385	8.7e-196	679.5
ovXM_029789032.1	afEVM0014176.1	78.8	655	116	10	1	646	1	641	5.0e-281	963.4
ovXM_029777192.1	afEVM0013853.1	100.0	431	0	0	60	490	1	431	4.5e-266	913.3
ovXM_029778629.1	afEVM0003476.1	90.0	631	62	1	1	631	1	630	0.0e+00	1141.7
ovXM_029778630.1	afEVM0013928.1	97.5	320	8	0	86	405	1	320	1.6e-187	652.1
ovXM_029783394.1	afEVM0010433.1	83.6	542	88	1	5	545	2	543	1.2e-259	892.1
ovXM_029786758.1	afEVM0003910.1	90.7	474	41	2	1	472	1	473	1.5e-250	861.7
ovXM_029784669.1	afEVM0008363.1	95.1	574	20	2	1	566	1	574	5.0e-219	757.7
ovXM_029780093.1	afEVM0001904.1	82.5	531	92	1	1	531	1	530	4.2e-233	803.9
ovXM_029780085.1	afEVM0013794.1	90.8	575	18	2	1	575	1	540	4.6e-310	1059.7
ovXM_029777113.1	afEVM0018001.1	96.3	1232	44	1	212	1442	1	1232	0.0e+00	2197.2
ovXM_029786176.1	afEVM0005739.1	30.8	520	333	9	73	590	545	1039	2.4e-65	246.9
ovXM_029787887.1	afEVM0013435.1	46.4	573	241	5	6	577	4	511	1.2e-143	506.9
ovXM_029787909.1	afEVM0002817.1	52.0	75	33	1	65	136	1	75	3.2e-12	68.2
ovXM_029788045.1	afEVM0004888.1	58.5	94	38	1	1	94	74	166	1.6e-27	119.8
ovXM_029785486.1	afEVM0008106.1	82.3	350	62	0	132	481	1	350	3.5e-170	594.7
ovXM_029788717.1	afEVM0004874.1	66.1	1021	301	7	1	985	1	1012	0.0e+00	1335.1
ovXM_029790092.1	afEVM0004825.1	94.0	1026	47	4	92	1106	21	1042	0.0e+00	1824.7
ovXM_029779136.1	afEVM0004706.1	75.1	538	94	6	7	527	3	517	2.8e-213	738.0
ovXM_029788862.1	afEVM0000912.1	57.7	189	60	2	1	180	22	199	7.3e-53	203.8
ovXM_029788901.1	afEVM0005858.1	78.2	1291	210	8	1	1246	70	1334	0.0e+00	2017.7
ovXM_029789011.1	afEVM0008106.1	78.0	350	77	0	96	445	1	350	2.1e-161	565.5
ovXM_029785547.1	afEVM0015817.1	97.6	713	10	1	1	713	1	706	0.0e+00	1350.9
ovXM_029786942.1	afEVM0014098.1	23.9	268	168	6	242	477	790	1053	1.6e-13	75.5
ovXM_029786961.1	afEVM0014167.1	95.9	639	17	3	1	639	11	640	0.0e+00	1098.6
ovXM_029777525.1	afEVM0007384.1	98.1	589	11	0	1	589	1	589	0.0e+00	1171.4
ovXM_029779589.1	afEVM0017577.1	89.1	1164	124	2	1	1161	1	1164	0.0e+00	2134.8
ovXM_029789277.1	afEVM0016868.1	91.3	1319	89	6	1	1294	20	1337	0.0e+00	2266.1
ovXM_029789297.1	afEVM0018784.2	98.9	178	2	0	1	178	1	178	6.2e-96	346.7
ovXM_029781752.1	afEVM0001931.1	89.8	598	54	2	1	592	1	597	1.9e-282	968.0
ovXM_029789083.1	afEVM0008623.1	94.6	258	14	0	1	258	11	268	2.1e-144	508.8
ovXM_029783099.1	afEVM0014087.1	76.2	504	120	0	1	504	1	504	1.5e-232	802.0
ovXM_029789107.1	afEVM0013643.1	54.2	236	92	4	1	230	1	226	3.6e-56	214.9
ovXM_029789132.1	afEVM0014087.1	88.0	274	33	0	9	282	165	438	1.4e-137	485.7
ovXM_029782419.1	afEVM0011059.1	97.3	660	18	0	1	660	1	660	0.0e+00	1318.5
ovXM_029784739.1	afEVM0002738.1	97.7	260	6	0	256	515	22	281	1.2e-147	520.0
ovXM_029789197.1	afEVM0018257.1	82.8	1729	226	11	10	1694	20	1721	0.0e+00	2692.1
ovXM_029789210.1	afEVM0013076.1	59.7	375	149	2	9	382	30	403	2.2e-119	425.6
ovXM_029789224.1	afEVM0013804.1	58.0	157	65	1	1	156	1	157	4.6e-43	171.0
ovXM_029785587.1	afEVM0002508.1	72.9	229	58	1	1	229	1	225	9.0e-97	350.1
ovXM_029788284.1	afEVM0006228.1	95.2	816	39	0	4	819	1	816	0.0e+00	1516.5
ovXM_029786744.1	afEVM0011238.1	53.2	124	57	1	1	123	16	139	1.0e-25	112.8
ovXM_029787825.1	afEVM0010314.1	53.3	120	50	2	30	145	1	118	3.8e-27	117.9
ovXM_029782522.1	afEVM0015412.1	95.1	223	11	0	341	563	14	236	9.9e-124	440.7
ovXM_029786317.1	afEVM0012748.1	71.3	164	42	1	1	164	1	159	1.1e-63	239.6
ovXM_029777106.1	afEVM0009393.1	70.7	181	48	2	1	176	1	181	8.2e-69	256.5
ovXM_029788939.1	afEVM0017886.1	64.0	172	58	2	24	192	16	186	1.0e-59	226.5
ovXM_029790053.1	afEVM0009463.1	71.3	178	51	0	3	180	4	181	2.3e-74	275.0
ovXM_029790947.1	afEVM0017856.1	72.9	188	51	0	15	202	1	188	8.8e-75	276.6
ovXM_029791974.1	afEVM0017886.1	72.4	181	49	1	1	180	6	186	5.1e-74	273.9
ovXM_029779978.1	afEVM0006986.1	86.2	181	24	1	1	181	1	180	5.3e-87	317.0
ovXM_029792992.1	afEVM0006986.1	83.5	176	28	1	8	183	6	180	1.0e-82	302.8
ovXM_029779379.1	afEVM0006986.1	84.0	181	28	1	1	181	1	180	1.9e-84	308.5
ovXM_029794148.1	afEVM0006986.1	77.9	172	38	0	1	172	1	172	7.5e-75	276.6
ovXM_029780957.1	afEVM0006986.1	86.7	181	23	1	1	181	1	180	1.1e-87	319.3
ovXM_029789801.1	afEVM0013771.1	72.1	129	36	0	98	226	1	129	7.8e-49	190.7
ovXM_029783623.1	afEVM0000126.1	94.2	311	18	0	125	435	1	311	2.1e-161	565.5
ovXM_029778080.1	afEVM0011479.1	80.6	139	27	0	1	139	1	139	2.6e-65	244.6
ovXM_029789071.1	afEVM0010023.1	65.3	101	22	3	36	136	62	149	1.8e-34	142.1
ovXM_029795283.1	afEVM0012651.1	93.1	1174	62	1	98	1271	9	1163	0.0e+00	2336.6
ovXM_029781740.1	afEVM0012988.1	94.3	1036	24	6	26	1061	69	1069	0.0e+00	1645.6
ovXM_029783499.1	afEVM0015549.1	60.5	559	136	5	1	540	1	493	1.3e-168	589.7
ovXM_029783749.1	afEVM0019083.1	95.6	315	14	0	1	315	1	315	7.1e-172	599.7
ovXM_029783373.1	afEVM0003015.1	94.5	199	11	0	1	199	1	199	1.3e-109	392.5
ovXM_029785099.1	afEVM0014128.1	99.0	394	4	0	41	434	10	403	8.9e-157	550.1
ovXM_029786815.1	afEVM0017827.1	77.3	348	59	3	1	328	1	348	1.5e-148	522.3
ovXM_029779073.1	afEVM0014084.1	45.5	178	92	2	782	958	493	666	8.3e-38	156.0
ovXM_029798997.1	afEVM0010133.1	42.2	135	55	2	1	129	60	177	3.5e-24	107.8
ovXM_029788298.1	afEVM0010455.1	97.4	421	11	0	1	421	1	421	2.0e-217	751.5
ovXM_029781368.1	afEVM0006249.1	96.5	4401	95	5	1	4401	1	4340	0.0e+00	8348.0
ovXM_029778477.1	afEVM0010988.1	70.8	825	217	6	6	820	39	849	0.0e+00	1176.8
ovXM_029799763.1	afEVM0012245.1	44.2	120	60	1	46	165	4	116	4.8e-19	91.3
ovXM_029786072.1	afEVM0014509.1	93.7	410	26	0	1	410	1	410	1.5e-235	811.6
ovXM_029777111.1	afEVM0008751.1	90.0	879	66	2	1	857	1	879	0.0e+00	1181.8
ovXM_029777112.1	afEVM0019020.1	35.2	418	236	8	20	418	9	410	1.3e-66	250.8
ovXM_029777123.1	afEVM0017340.1	91.2	160	14	0	20	179	5	164	2.5e-81	298.1
ovXM_029777129.1	afEVM0009108.1	71.4	70	14	3	36	103	42	107	2.8e-18	88.2
ovXM_029788944.1	afEVM0012467.1	37.1	321	201	1	45	364	1	321	1.6e-69	260.4
ovXM_029802149.1	afEVM0013118.1	57.2	166	46	3	1	164	25	167	5.2e-41	164.1
ovXM_029802269.1	afEVM0007537.1	65.8	114	39	0	16	129	1	114	2.1e-37	152.1
ovXM_029789266.1	afEVM0003286.1	96.0	302	12	0	164	465	1	302	9.2e-168	586.6
ovXM_029783439.1	afEVM0016760.1	98.2	341	6	0	1	341	7	347	1.2e-193	672.2
ovXM_029780929.1	afEVM0007892.1	92.0	414	28	3	47	455	13	426	2.8e-193	671.4
ovXM_029787775.1	afEVM0010414.1	91.4	877	69	3	1	876	1	872	0.0e+00	1563.5
ovXM_029787101.1	afEVM0009745.3	99.1	217	2	0	1	217	1	217	1.4e-118	422.2
ovXM_029787079.1	afEVM0000015.1	97.8	1367	30	0	17	1383	1	1367	0.0e+00	2656.3
ovXM_029786396.1	afEVM0017331.1	92.0	650	52	0	1	650	1	650	0.0e+00	1171.4
ovXM_029781299.1	afEVM0013881.1	90.1	637	18	1	1	637	1	592	0.0e+00	1156.0
ovXM_029781347.1	afEVM0014908.1	96.6	174	6	0	1	174	1	174	1.3e-98	355.5
ovXM_029781270.1	afEVM0003166.1	34.5	702	438	8	68	755	56	749	1.3e-126	450.7
ovXM_029781333.1	afEVM0013133.1	71.9	274	77	0	1	274	8	281	2.0e-114	408.7
ovXM_029802513.1	afEVM0013133.1	75.1	281	70	0	361	641	1	281	2.1e-122	436.4
ovXM_029781322.1	afEVM0013133.1	76.3	274	65	0	1	274	8	281	1.0e-121	433.0
ovXM_029777105.1	afEVM0004894.1	73.5	937	244	3	146	1080	13	947	0.0e+00	1328.2
ovXM_029777116.1	afEVM0004894.1	73.9	326	84	1	34	358	606	931	1.9e-132	470.3
ovXM_029777173.1	afEVM0008655.2	67.9	725	232	1	1	724	1	725	1.3e-277	952.2
ovXM_029787934.1	afEVM0004894.1	66.0	385	120	4	136	515	13	391	1.1e-132	470.3
ovXM_029778694.1	afEVM0000241.1	40.5	74	44	0	1	74	52	125	4.2e-09	57.8
ovXM_029777303.1	afEVM0007222.1	48.8	303	136	4	17	304	6	304	5.4e-76	281.2
ovXM_029784051.1	afEVM0003620.1	96.9	582	18	0	1	582	1	582	0.0e+00	1120.5
ovXM_029780105.1	afEVM0012272.1	92.7	777	56	1	70	845	15	791	0.0e+00	1391.3
ovXM_029782867.1	afEVM0015060.1	70.9	244	70	1	1	244	1	243	9.6e-84	306.6
ovXM_029786426.1	afEVM0005315.1	92.5	3642	131	7	1	3624	1	3519	0.0e+00	2820.0
ovXM_029783890.1	afEVM0002345.1	80.2	101	20	0	1	101	1	101	1.4e-45	179.1
ovXM_029784147.1	afEVM0008827.1	99.8	509	1	0	1	509	1	509	3.0e-119	425.6
ovXM_029785779.1	afEVM0012554.1	57.1	527	4	1	24	550	35	339	3.5e-142	501.9
ovXM_029781664.1	afEVM0013173.1	86.7	460	3	1	1	460	1	402	1.1e-232	802.4
ovXM_029778252.1	afEVM0018790.1	77.8	1124	246	4	1	1124	1	1120	1.4e-286	982.6
ovXM_029780186.1	afEVM0001290.1	92.3	549	30	3	1	549	15	551	3.4e-294	1006.9
ovXM_029783978.1	afEVM0000348.1	77.7	528	76	3	1	528	1	486	1.8e-228	788.5
ovXM_029780118.1	afEVM0004356.1	91.1	639	33	2	1	639	1	615	4.5e-266	913.7
ovXM_029786422.1	afEVM0009371.1	59.6	359	85	6	31	381	14	320	1.7e-103	372.9
ovXM_029780532.1	afEVM0005518.1	93.8	532	33	0	44	575	31	562	6.0e-286	979.5
ovXM_029786931.1	afEVM0009147.1	65.1	215	11	1	1	215	1	151	1.6e-69	259.2
ovXM_029781963.1	afEVM0014082.1	95.1	344	17	0	1	344	1	344	1.8e-184	641.7
ovXM_029777563.1	afEVM0014089.1	66.4	223	71	1	1	223	1	219	1.6e-70	263.1
ovXM_029782223.1	afEVM0011211.1	98.5	203	3	0	1	203	1	203	2.6e-109	391.3
ovXM_029780117.1	afEVM0009327.1	98.0	555	10	1	9	563	10	563	1.8e-306	1047.7
ovXM_029777915.1	afEVM0011540.1	54.7	214	65	4	1	203	70	262	2.2e-53	206.1
ovXM_029782917.1	afEVM0006671.1	79.6	319	62	1	5	323	13	328	3.0e-149	524.6
ovXM_029786112.1	afEVM0008482.1	86.8	1835	113	2	38	1872	13	1718	0.0e+00	3206.8
ovXM_029778008.1	afEVM0003037.1	68.7	201	44	3	2	201	20	202	3.6e-63	238.0
ovXM_029782551.1	afEVM0010804.1	27.4	234	163	4	338	570	1453	1680	5.8e-24	109.8
ovXM_029778243.1	afEVM0004457.1	66.7	144	35	1	2	145	53	183	9.7e-47	183.3
ovXM_029780865.1	afEVM0015227.1	24.4	1060	519	33	232	1112	35	991	1.7e-60	232.3
ovXM_029787709.1	afEVM0016731.1	100.0	322	0	0	24	345	29	350	1.2e-193	672.2
ovXM_029778489.1	afEVM0000016.1	96.9	193	6	0	46	238	1	193	4.5e-107	384.8
ovXM_029781774.1	afEVM0016986.1	97.3	591	13	2	1	588	1	591	4.3e-231	797.3
ovXM_029780503.1	afEVM0001365.1	96.8	666	21	0	329	994	155	820	0.0e+00	1278.8
ovXM_029780513.1	afEVM0008793.1	99.2	265	2	0	1	265	1	265	7.5e-82	300.4
ovXM_029787946.1	afEVM0004827.1	93.9	493	30	0	25	517	25	517	4.4e-288	986.5
ovXM_029778816.1	afEVM0011066.1	95.7	810	25	2	1	804	1	806	0.0e+00	1600.5
ovXM_029780405.1	afEVM0007852.1	84.5	656	99	2	1	654	18	672	0.0e+00	1112.4
ovXM_029782064.1	afEVM0009612.1	99.0	311	3	0	1	311	1	311	8.4e-141	496.5
ovXM_029785414.1	afEVM0015261.1	94.4	409	18	1	1	409	1	404	3.8e-226	780.4
ovXM_029802624.1	afEVM0019203.1	29.0	926	503	22	538	1399	63	898	9.9e-84	309.3
ovXM_029781788.1	afEVM0002389.1	93.9	376	23	0	237	612	1	376	2.8e-204	708.4
ovXM_029778634.1	afEVM0013696.1	63.7	171	47	1	1	171	3	158	1.2e-54	209.9
ovXM_029786408.1	afEVM0015858.1	79.0	210	18	1	1	210	1	184	5.5e-88	320.5
ovXM_029783059.1	afEVM0013248.1	78.1	351	28	4	1	351	1	302	3.9e-113	405.2
ovXM_029780853.1	afEVM0012152.1	92.4	981	70	5	147	1126	15	991	0.0e+00	1632.8
ovXM_029778714.1	afEVM0010669.1	95.5	758	16	2	1	758	1	740	0.0e+00	1317.0
ovXM_029781053.1	afEVM0003540.1	93.6	517	33	0	1	517	1	517	2.3e-305	1043.9
ovXM_029781353.1	afEVM0005044.1	86.6	434	6	2	345	778	1	382	1.5e-186	649.8
ovXM_029781028.1	afEVM0009256.1	84.4	441	66	1	25	465	2	439	1.3e-225	778.9
ovXM_029786221.1	afEVM0009302.1	98.7	703	8	1	1	702	1	703	0.0e+00	1393.3
ovXM_029778953.1	afEVM0006938.1	89.8	1675	72	3	202	1876	17	1592	0.0e+00	3257.2
ovXM_029778706.1	afEVM0019468.1	96.1	508	20	0	1	508	1	508	1.7e-284	974.5
ovXM_029783248.1	afEVM0008267.1	66.7	45	15	0	1	45	1	45	1.1e-09	60.8
ovXM_029779066.1	afEVM0011835.1	95.2	62	3	0	128	189	160	221	2.1e-14	77.0
ovXM_029785653.1	afEVM0008267.1	83.0	47	8	0	1	47	1	47	2.0e-15	80.5
ovXM_029779155.1	afEVM0008267.1	71.1	45	13	0	1	45	1	45	3.7e-11	67.4
ovXM_029782590.1	afEVM0008267.1	62.2	45	17	0	1	45	1	45	1.9e-08	57.4
ovXM_029783295.1	afEVM0005306.1	76.3	38	9	0	1	38	1	38	2.8e-09	59.7
ovXM_029779268.1	afEVM0008267.1	55.6	45	20	0	1	45	1	45	9.5e-08	53.9
ovXM_029778275.1	afEVM0013919.1	99.0	313	3	0	1	313	1	313	1.1e-188	655.6
ovXM_029789880.1	afEVM0005312.1	99.7	631	2	0	70	700	19	649	0.0e+00	1328.2
ovXM_029785344.1	afEVM0016682.1	94.5	274	15	0	1	274	1	274	1.8e-152	535.4
ovXM_029781871.1	afEVM0016560.1	72.9	506	2	2	1	503	1	374	7.3e-195	676.8
ovXM_029780835.1	afEVM0015577.1	27.7	148	90	4	1135	1272	1152	1292	4.9e-07	54.3
ovXM_029779396.1	afEVM0000118.1	67.5	169	38	1	1	169	1	152	2.3e-12	68.9
ovXM_029787659.1	afEVM0003954.1	71.2	378	96	3	1	371	1	372	5.7e-144	507.3
ovXM_029778977.1	afEVM0013207.1	89.1	466	44	2	1	459	1	466	2.6e-223	771.2
ovXM_029787430.1	afEVM0015356.1	84.1	2566	344	5	1	2562	1	2507	0.0e+00	4307.7
ovXM_029787252.1	afEVM0002351.1	65.4	468	124	6	1	465	36	468	1.6e-108	389.8
ovXM_029777899.1	afEVM0017632.1	90.0	251	7	1	1	251	1	233	7.7e-129	456.4
ovXM_029777891.1	afEVM0008077.1	93.7	847	51	2	1	845	1	847	0.0e+00	1627.5
ovXM_029790067.1	afEVM0011275.1	52.0	125	36	3	27	151	54	154	1.3e-31	134.0
ovXM_029790044.1	afEVM0018416.1	95.2	746	29	1	197	942	1	739	0.0e+00	1458.0
ovXM_029781007.1	afEVM0007794.1	77.5	423	73	1	1	401	1	423	2.9e-194	674.5
ovXM_029777763.1	afEVM0001253.1	83.9	410	37	2	1	410	1	381	7.5e-190	659.8
ovXM_029784631.1	afEVM0003154.1	99.4	160	1	0	31	190	33	192	4.4e-76	280.8
ovXM_029779516.1	afEVM0015314.1	45.5	253	125	5	1	249	1	244	1.2e-49	193.4
ovXM_029787498.1	afEVM0009001.1	98.6	489	7	0	1	489	1	489	9.4e-280	958.7
ovXM_029789236.1	afEVM0003752.1	99.1	115	1	0	1	115	1	115	4.7e-57	218.8
ovXM_029788757.1	afEVM0018517.1	91.2	341	30	0	1	341	1	341	3.0e-184	641.0
ovXM_029788778.1	afEVM0005134.1	96.1	304	12	0	1	304	1	304	2.1e-176	614.8
ovXM_029782035.1	afEVM0015650.1	83.5	351	50	2	1	351	1	343	1.9e-158	555.4
ovXM_029788985.1	afEVM0009395.1	100.0	330	0	0	1	330	26	355	4.3e-191	664.5
ovXM_029785290.1	afEVM0014098.1	95.5	1091	44	4	1	1089	1	1088	0.0e+00	2033.5
ovXM_029784103.1	afEVM0009750.1	90.9	793	71	1	26	817	4	796	0.0e+00	1419.8
ovXM_029781705.1	afEVM0005778.1	86.8	121	16	0	24	144	27	147	1.6e-57	218.8
ovXM_029790032.1	afEVM0017377.2	91.2	226	20	0	1	226	1	226	3.9e-74	274.6
ovXM_029781376.1	afEVM0012471.1	98.6	507	7	0	1	507	1	507	8.8e-289	988.8
ovXM_029786258.1	afEVM0002061.1	85.7	314	40	2	1	313	1	310	1.6e-152	535.4
ovXM_029789988.1	afEVM0018706.1	62.7	359	70	3	72	423	50	351	1.2e-36	151.0
ovXM_029785060.1	afEVM0017950.1	95.8	357	13	1	16	372	15	369	2.3e-190	661.4
ovXM_029779757.1	afEVM0010318.1	52.2	270	124	3	4	273	5	269	1.0e-68	256.9
ovXM_029784240.1	afEVM0012458.1	93.1	116	8	0	1	116	1	116	5.1e-59	223.4
ovXM_029779667.1	afEVM0014553.1	95.7	207	9	0	316	522	1	207	1.7e-114	409.8
ovXM_029779430.1	afEVM0000244.1	100.0	349	0	0	1	349	1	349	2.1e-204	708.0
ovXM_029777076.1	afEVM0003364.1	100.0	475	0	0	1	475	1	475	6.3e-273	936.0
ovXM_029784813.1	afEVM0002302.1	95.2	518	19	2	1	517	1	513	1.4e-177	619.4
ovXM_029784841.1	afEVM0012994.1	90.2	245	24	0	1	245	1	245	1.1e-132	469.2
ovXM_029780032.1	afEVM0013678.1	95.6	344	15	0	28	371	10	353	7.7e-81	298.5
ovXM_029785345.1	afEVM0009439.1	100.0	234	0	0	1	234	1	234	7.7e-129	456.4
ovXM_029781365.1	afEVM0010377.1	85.7	456	22	2	4	457	6	420	1.8e-216	748.4
ovXM_029782431.1	afEVM0008163.1	90.4	1873	155	8	1	1852	1	1870	0.0e+00	1494.9
ovXM_029782451.1	afEVM0008021.1	95.8	191	8	0	1	191	1	191	3.5e-97	350.9
ovXM_029779883.1	afEVM0002768.1	82.2	653	102	3	36	675	1	652	1.9e-294	1008.1
ovXM_029779724.1	afEVM0019292.1	92.0	175	10	1	1	171	1	175	8.7e-85	310.5
ovXM_029779558.1	afEVM0000858.1	81.2	138	12	1	250	373	1	138	2.6e-64	242.7
ovXM_029782625.1	afEVM0016293.1	97.6	575	14	0	257	831	257	831	1.7e-294	1008.4
ovXM_029781597.1	afEVM0013848.1	39.7	295	173	5	6	298	21	312	9.3e-60	227.3
ovXM_029780098.1	afEVM0004888.1	54.7	172	78	0	1	172	434	605	7.5e-57	216.9
ovXM_029781515.1	afEVM0000429.1	83.6	614	66	5	1	609	1	584	4.9e-294	1006.5
ovXM_029781530.1	afEVM0004613.1	83.1	580	89	3	8	579	7	585	6.7e-277	949.5
ovXM_029779866.1	afEVM0012228.1	88.2	1177	13	4	62	1238	5	1055	0.0e+00	2013.0
ovXM_029780110.1	afEVM0000439.1	67.1	70	23	0	21	90	9	78	2.9e-23	104.4
ovXM_029779846.1	afEVM0011015.1	36.5	340	202	6	113	440	4	341	9.8e-61	231.1
ovXM_029787271.1	afEVM0009644.1	84.1	696	101	2	1	686	1	696	0.0e+00	1119.4
ovXM_029789762.1	afEVM0015415.1	38.8	289	153	7	10	297	38	303	4.5e-49	193.0
ovXM_029788131.1	afEVM0010179.1	56.1	139	61	0	1	139	1	139	3.4e-41	164.5
ovXM_029789733.1	afEVM0003059.1	56.2	112	43	1	34	139	29	140	4.9e-08	54.3
ovXM_029780209.1	afEVM0016626.1	45.9	61	31	1	68	126	41	101	7.8e-08	53.5
ovXM_029780333.1	afEVM0003053.1	78.2	257	56	0	1	257	1	257	1.0e-115	412.9
ovXM_029782242.1	afEVM0014456.1	99.0	806	5	1	1	806	1	803	5.3e-313	1070.1
ovXM_029782651.1	afEVM0001310.1	99.1	114	1	0	1	114	1	114	3.2e-61	230.7
ovXM_029784683.1	afEVM0012467.1	41.2	306	178	1	33	336	1	306	3.7e-77	285.8
ovXM_029780127.1	afEVM0018335.1	90.1	524	17	2	413	933	1	492	7.9e-129	458.4
ovXM_029780133.1	afEVM0002315.1	27.7	379	260	6	9	378	2	375	9.4e-34	142.1
ovXM_029785333.1	afEVM0012523.1	96.3	218	8	0	1	218	1	218	8.9e-121	429.5
ovXM_029786207.1	afEVM0000209.1	97.7	173	3	1	1	173	1	172	1.9e-73	271.9
ovXM_029780290.1	afEVM0003604.1	94.7	564	27	2	81	642	37	599	0.0e+00	1120.5
ovXM_029782154.1	afEVM0010546.1	94.2	943	37	2	43	975	10	944	0.0e+00	1197.6
ovXM_029782812.1	afEVM0002282.1	100.0	129	0	0	1	129	1	129	4.2e-65	245.0
ovXM_029788967.1	afEVM0009282.1	77.4	438	11	3	45	415	28	444	1.9e-188	655.2
ovXM_029780445.1	afEVM0000274.1	93.4	2294	121	4	52	2317	1	2291	0.0e+00	3459.1
ovXM_029784263.1	afEVM0007616.1	96.5	115	4	0	1	115	36	150	1.2e-63	238.8
ovXM_029780322.1	afEVM0018244.1	98.6	217	3	0	1	217	1	217	5.0e-108	387.1
ovXM_029784017.1	afEVM0001034.2	73.0	126	30	2	21	143	29	153	2.5e-43	171.8
ovXM_029778642.1	afEVM0001470.1	97.6	628	6	2	13	640	12	630	0.0e+00	1241.1
ovXM_029782955.1	afEVM0008381.1	83.9	467	74	1	1	466	1	467	3.6e-233	804.3
ovXM_029786684.1	afEVM0008514.1	96.6	440	15	0	1	440	1	440	6.5e-248	852.8
ovXM_029783306.1	afEVM0009641.1	84.3	261	7	2	25	283	4	232	6.6e-122	434.5
ovXM_029789648.1	afEVM0006378.1	89.3	599	64	0	1	599	1	599	3.1e-309	1057.0
ovXM_029780803.1	afEVM0003288.1	55.1	107	48	0	1	107	234	340	2.9e-27	118.2
ovXM_029780923.1	afEVM0015277.1	91.8	340	27	1	1	340	22	360	3.6e-169	590.9
ovXM_029783146.1	afEVM0015704.1	91.8	958	30	1	1	958	109	1017	0.0e+00	1894.0
ovXM_029781017.1	afEVM0005089.1	42.5	120	66	2	2	119	377	495	1.4e-20	95.9
ovXM_029781116.1	afEVM0000229.1	36.4	195	115	3	7	194	5	197	9.9e-30	127.1
ovXM_029783511.1	afEVM0009995.1	83.2	507	8	1	1	507	1	430	1.2e-168	589.7
ovXM_029781234.1	afEVM0015731.1	50.3	157	78	0	1	157	1	157	1.3e-39	159.5
ovXM_029782966.1	afEVM0019188.1	62.1	256	57	3	35	290	4	219	1.4e-82	303.5
ovXM_029781360.1	afEVM0000616.1	71.6	707	158	6	85	770	28	712	6.0e-273	936.8
ovXM_029781406.1	afEVM0008182.2	99.2	1297	11	0	1	1297	1	1297	0.0e+00	1986.5
ovXM_029782588.1	afEVM0012651.1	30.2	1220	740	32	37	1212	9	1160	4.6e-142	502.7
ovXM_029781394.1	afEVM0015967.1	69.1	149	42	1	1	145	20	168	2.8e-53	204.9
ovXM_029781653.1	afEVM0001954.1	95.8	549	13	2	1	549	1	539	3.1e-303	1036.9
ovXM_029787546.1	afEVM0016005.1	97.1	170	5	0	2	171	13	182	3.9e-92	334.0
ovXM_029781908.1	afEVM0009975.1	86.4	353	37	1	1	353	1	342	6.1e-166	580.5
ovXM_029782027.1	afEVM0000931.1	93.8	194	12	0	15	208	319	512	1.3e-110	395.6
ovXM_029782075.1	afEVM0005181.1	87.2	818	95	1	1	818	6	813	0.0e+00	1341.3
ovXM_029782133.1	afEVM0002050.1	93.6	329	21	0	1	329	2	330	5.9e-185	643.3
ovXM_029782227.1	afEVM0011129.1	66.5	170	44	1	1	170	1	157	4.9e-59	224.2
ovXM_029788739.1	afEVM0012353.1	54.4	574	247	6	1	572	178	738	3.0e-174	608.6
ovXM_029782330.1	afEVM0002511.1	28.5	270	187	2	72	337	66	333	1.2e-31	134.0
ovXM_029780018.1	afEVM0003166.1	39.2	715	402	12	43	742	51	747	6.9e-133	471.5
ovXM_029782592.1	afEVM0006249.1	71.3	4382	1190	8	1	4374	20	4340	0.0e+00	6224.0
ovXM_029778744.1	afEVM0019091.1	73.4	192	42	1	1164	1355	4	186	2.2e-67	255.0
ovXM_029779124.1	afEVM0010532.1	45.5	464	232	8	1	448	54	512	2.4e-110	397.1
ovXM_029782926.1	afEVM0003297.1	49.6	260	130	1	9	268	8	266	7.8e-77	283.9
ovXM_029797337.1	afEVM0014774.1	20.1	1187	524	40	6	1173	57	837	2.6e-41	167.9
ovXM_029783040.1	afEVM0013473.1	98.2	218	4	0	571	788	1	218	2.3e-134	476.9
ovXM_029783163.1	afEVM0008245.1	65.1	129	41	1	19	143	37	165	1.8e-37	152.1
ovXM_029784227.1	afEVM0014732.1	96.5	1033	36	0	551	1583	1	1033	0.0e+00	1953.3
ovXM_029786516.1	afEVM0005173.1	84.6	590	35	6	26	607	31	572	7.1e-269	922.9
ovXM_029786528.1	afEVM0015639.1	26.3	353	229	12	64	397	8	348	2.8e-21	100.1
ovXM_029783287.1	afEVM0000854.1	36.5	203	118	3	152	352	132	325	5.8e-25	112.1
ovXM_029783412.1	afEVM0003977.1	51.1	601	279	3	8	606	5	592	1.2e-164	576.6
ovXM_029783535.1	afEVM0003125.1	67.5	197	56	2	10	199	162	357	2.6e-63	238.4
ovXM_029788464.1	afEVM0015369.1	88.3	641	35	2	1	641	1	601	3.3e-269	924.1
ovXM_029783645.1	afEVM0005858.1	80.3	466	88	3	1	462	1	466	8.4e-222	766.1
ovXM_029789404.1	afEVM0005866.1	96.6	147	5	0	1	147	451	597	3.9e-80	293.9
ovXM_029783741.1	afEVM0003927.1	49.5	103	37	2	457	556	43	133	1.2e-17	88.2
ovXM_029783760.1	afEVM0008992.1	94.8	727	24	2	1	713	1	727	0.0e+00	1403.7
ovXM_029784252.1	afEVM0015254.1	97.2	532	14	1	1	532	1	531	6.8e-284	972.6
ovXM_029785423.1	afEVM0005866.1	50.2	574	250	3	133	670	1	574	3.6e-165	578.6
ovXM_029782856.1	afEVM0018422.1	93.7	206	13	0	1	206	1	206	1.5e-109	392.1
ovXM_029781986.1	afEVM0011002.1	100.0	85	0	0	4	88	5	89	8.4e-46	179.1
ovXM_029780977.1	afEVM0006306.1	42.2	225	109	5	607	830	1192	1396	4.3e-47	186.8
ovXM_029783451.1	afEVM0011032.1	25.8	484	318	8	521	992	19	473	4.5e-42	170.2
ovXM_029779487.1	afEVM0019377.1	98.7	626	7	1	22	647	54	678	0.0e+00	1224.5
ovXM_029783930.1	afEVM0016139.1	89.9	395	39	1	14	408	1	394	8.5e-202	699.5
ovXM_029781258.1	afEVM0008210.1	97.1	245	7	0	1	245	31	275	2.7e-126	448.0
ovXM_029784059.1	afEVM0002348.1	24.5	339	192	11	357	647	7	329	3.4e-20	97.1
ovXM_029784180.1	afEVM0014330.1	98.3	533	9	0	30	562	10	542	0.0e+00	1083.6
ovXM_029780004.1	afEVM0008968.1	87.7	487	60	0	1	487	1	487	7.7e-250	859.4
ovXM_029777381.1	afEVM0014915.1	84.9	377	24	1	219	595	80	423	3.6e-188	654.8
ovXM_029784417.1	afEVM0004888.1	46.9	260	131	2	1	258	434	688	7.9e-68	253.8
ovXM_029787943.1	afEVM0001736.2	98.7	157	2	0	140	296	140	296	2.0e-86	315.8
ovXM_029789094.1	afEVM0009538.1	100.0	193	0	0	1	193	1	193	7.3e-103	369.8
ovXM_029787308.1	afEVM0018314.2	96.1	842	28	1	26	862	1	842	0.0e+00	1437.2
ovXM_029784507.1	afEVM0002212.1	58.1	456	145	5	53	507	1	411	1.4e-140	496.5
ovXM_029784575.1	afEVM0000544.1	79.8	173	34	1	1	172	1	173	1.6e-80	295.4
ovXM_029784510.1	afEVM0000318.1	95.5	67	3	0	1	67	1	67	1.1e-32	136.0
ovXM_029789565.1	afEVM0000318.1	92.5	67	5	0	1	67	1	67	1.2e-31	132.5
ovXM_029789547.1	afEVM0001103.1	84.3	491	75	2	6	494	3	493	3.3e-147	518.5
ovXM_029783352.1	afEVM0014226.1	87.6	396	47	2	1	395	1	395	2.8e-189	657.9
ovXM_029784677.1	afEVM0002286.1	47.1	206	91	4	21	208	163	368	5.2e-46	181.0
ovXM_029784799.1	afEVM0002286.1	47.9	240	116	3	286	525	169	399	3.1e-63	239.6
ovXM_029782585.1	afEVM0002286.1	78.0	423	86	1	1	416	1	423	8.1e-200	693.0
ovXM_029777775.1	afEVM0007561.1	94.4	1365	76	1	1	1364	1	1365	0.0e+00	2533.4
ovXM_029777787.1	afEVM0014274.2	99.3	136	1	0	1	136	1	136	1.1e-71	265.8
ovXM_029784160.1	afEVM0011114.1	79.6	494	78	4	10	500	19	492	9.5e-211	729.6
ovXM_029784926.1	afEVM0018614.1	63.1	287	104	1	7	291	7	293	1.2e-69	260.0
ovXM_029786059.1	afEVM0012438.1	86.6	1392	168	2	1	1374	1	1392	0.0e+00	2041.9
ovXM_029785157.1	afEVM0001973.1	64.4	511	168	1	1	511	276	772	7.4e-206	713.4
ovXM_029785274.1	afEVM0009553.1	53.5	200	60	3	1	200	1	167	1.0e-43	173.3
ovXM_029785372.1	afEVM0014070.1	84.3	185	20	1	1	176	1	185	9.0e-87	316.2
ovXM_029785472.1	afEVM0017896.1	70.2	255	75	1	7	261	1	254	1.8e-101	365.9
ovXM_029779401.1	afEVM0000701.1	98.6	702	10	0	55	756	1	702	0.0e+00	1373.6
ovXM_029787628.1	afEVM0014651.1	93.5	355	23	0	1	355	1	355	1.4e-195	678.7
ovXM_029780419.1	afEVM0017685.1	99.0	605	6	0	1	605	1	605	0.0e+00	1224.5
ovXM_029781123.1	afEVM0007895.1	94.2	1031	44	4	1	1027	1	1019	0.0e+00	1919.4
ovXM_029785433.1	afEVM0002977.1	91.7	312	26	0	1	312	1	312	4.4e-174	607.1
ovXM_029788789.1	afEVM0017933.1	96.3	109	4	0	14	122	14	122	2.4e-54	208.0
ovXM_029785718.1	afEVM0005088.1	46.2	130	46	4	7	119	32	154	1.3e-23	105.9
ovXM_029782169.1	afEVM0012712.1	89.0	210	23	0	35	244	1	210	6.6e-109	390.2
ovXM_029783735.1	afEVM0019638.2	90.8	238	22	0	41	278	14	251	5.6e-120	427.2
ovXM_029781018.1	afEVM0015708.1	98.1	161	3	0	62	222	20	180	8.5e-79	290.0
ovXM_029786164.1	afEVM0010477.1	96.6	298	10	0	1	298	1	298	2.5e-169	591.7
ovXM_029785844.1	afEVM0007778.1	95.7	324	14	0	17	340	1	324	2.6e-180	627.9
ovXM_029785982.1	afEVM0018744.1	57.8	109	46	0	25	133	54	162	7.6e-25	110.2
ovXM_029778628.1	afEVM0016593.1	100.0	144	0	0	1	144	1	144	7.4e-84	306.2
ovXM_029780101.1	afEVM0013240.1	82.9	251	39	1	1	247	1	251	3.7e-123	437.6
ovXM_029786217.1	afEVM0000329.1	72.6	1157	136	1	1	976	1	1157	0.0e+00	1639.8
ovXM_029789144.1	afEVM0016254.1	91.5	457	35	1	1	453	1	457	5.9e-244	839.7
ovXM_029783757.1	afEVM0002922.1	93.5	336	22	0	1	336	1	336	8.1e-182	632.9
ovXM_029786341.1	afEVM0004888.1	52.3	155	66	2	1	147	425	579	1.9e-44	175.6
ovXM_029786492.1	afEVM0007936.1	29.5	329	76	3	1	173	242	570	1.2e-27	120.2
ovXM_029785393.1	afEVM0013969.1	97.8	628	12	1	371	996	1	628	0.0e+00	1182.5
ovXM_029780759.1	afEVM0002746.1	96.9	425	13	0	1	425	1	425	1.5e-249	858.2
ovXM_029786627.1	afEVM0003058.1	67.3	101	33	0	1	101	1	101	1.5e-31	132.1
ovXM_029780786.1	afEVM0017444.1	95.3	234	11	0	1	234	1	234	3.0e-127	451.1
ovXM_029787366.1	afEVM0005616.1	96.2	448	17	0	1	448	1	448	8.3e-267	915.6
ovXM_029778421.1	afEVM0008417.1	89.1	341	37	0	16	356	1	341	2.6e-178	621.3
ovXM_029786092.1	afEVM0001558.1	96.3	431	16	0	1	431	1	431	6.4e-248	852.8
ovXM_029781239.1	afEVM0006296.1	95.9	441	18	0	1	441	1	441	1.3e-243	838.6
ovXM_029781219.1	afEVM0014094.1	95.7	866	37	0	1	866	1	866	0.0e+00	1610.9
ovXM_029786745.1	afEVM0007885.1	59.8	122	35	1	7	128	4	111	1.7e-31	132.1
ovXM_029783023.1	afEVM0007516.1	90.0	369	37	0	1	369	1	369	8.3e-188	652.9
ovXM_029777103.1	afEVM0004810.1	94.8	349	17	1	1	349	1	348	6.6e-191	664.1
ovXM_029787147.1	afEVM0014837.1	81.8	1322	241	0	1	1322	1	1322	0.0e+00	1880.5
ovXM_029780121.1	afEVM0013863.1	100.0	171	0	0	32	202	15	185	9.1e-104	372.9
ovXM_029780120.1	afEVM0006981.1	91.6	746	63	0	69	814	1	746	0.0e+00	1349.3
ovXM_029786973.1	afEVM0012620.1	76.7	622	105	2	3	623	1	583	2.0e-266	914.8
ovXM_029778623.1	afEVM0003073.1	100.0	264	0	0	157	420	1	264	3.3e-148	521.5
ovXM_029787209.1	afEVM0010101.1	90.9	208	7	1	73	280	79	274	1.0e-84	310.1
ovXM_029786001.1	afEVM0016015.1	95.2	958	43	3	45	1001	1	956	0.0e+00	1151.3
ovXM_029784301.1	afEVM0009099.1	100.0	310	0	0	1	310	4	313	4.5e-179	623.6
ovXM_029784276.1	afEVM0018326.1	98.2	218	4	0	576	793	126	343	3.0e-102	369.8
ovXM_029778717.1	afEVM0013237.1	90.7	237	0	1	1	237	1	215	1.2e-118	422.5
ovXM_029783814.1	afEVM0007330.2	98.5	265	4	0	47	311	1	265	4.0e-143	504.2
ovXM_029779932.1	afEVM0003984.1	84.4	154	24	0	1	154	4	157	2.0e-74	275.0
ovXM_029787325.1	afEVM0003354.1	63.6	33	12	0	204	236	144	176	6.0e-06	48.1
ovXM_029787423.1	afEVM0015314.1	49.0	198	85	6	3	194	57	244	8.9e-40	160.2
ovXM_029780559.1	afEVM0005693.1	62.8	148	55	0	1	148	1	148	4.0e-48	187.6
ovXM_029779735.1	afEVM0005693.1	52.7	148	70	0	1	148	1	148	1.7e-43	172.2
ovXM_029787838.1	afEVM0000409.1	77.1	310	59	3	1	310	1	298	4.8e-136	480.7
ovXM_029778568.1	afEVM0016546.1	93.3	4613	297	3	1	4600	1	4612	0.0e+00	8439.7
ovXM_029781727.1	afEVM0001307.1	36.4	121	73	3	128	248	55	171	2.9e-17	86.7
ovXM_029787478.1	afEVM0000028.1	74.4	590	123	4	1	587	1	565	2.4e-237	818.1
ovXM_029784878.1	afEVM0017713.1	92.7	804	36	2	1	804	1	781	0.0e+00	1458.7
ovXM_029785237.1	afEVM0001298.1	80.2	781	137	2	1	763	1	781	1.2e-305	1045.4
ovXM_029779014.1	afEVM0004612.1	59.3	167	67	1	1	166	1	167	2.3e-52	201.8
ovXM_029779024.1	afEVM0002925.2	94.9	136	7	0	1	136	1	136	3.5e-67	250.8
ovXM_029781369.1	afEVM0005136.1	99.5	216	1	0	1	216	1	216	2.5e-120	427.9
ovXM_029789779.1	afEVM0009014.1	95.5	758	33	1	31	788	8	764	0.0e+00	1324.7
ovXM_029783899.1	afEVM0010493.1	95.9	1237	49	2	79	1315	1	1235	0.0e+00	2328.5
ovXM_029788801.1	afEVM0002015.1	88.1	447	51	1	27	473	37	481	2.2e-249	857.8
ovXM_029786504.1	afEVM0004719.1	65.8	152	6	1	1	152	1	106	4.2e-45	177.6
ovXM_029785748.1	afEVM0019207.1	94.0	398	24	0	122	519	58	455	1.3e-205	713.8
ovXM_029783667.1	afEVM0005191.1	74.8	7261	1283	26	1	6779	1	7196	0.0e+00	10319.5
ovXM_029787598.1	afEVM0012577.1	91.1	619	21	2	1	585	1	619	0.0e+00	1114.0
ovXM_029783573.1	afEVM0014963.2	96.7	628	21	0	1	628	1	628	0.0e+00	1211.4
ovXM_029779803.1	afEVM0015969.1	97.0	763	19	2	1	759	1	763	0.0e+00	1509.6
ovXM_029782611.1	afEVM0019501.1	98.9	266	3	0	1	266	1	266	4.8e-153	537.0
ovXM_029783759.1	afEVM0009480.1	93.6	78	5	0	1	78	1	78	5.3e-44	172.9
ovXM_029789515.1	afEVM0018876.1	72.8	657	160	5	1	654	12	652	2.0e-261	898.3
ovXM_029787826.1	afEVM0006377.2	96.8	247	3	2	20	262	1	246	5.6e-138	486.9
ovXM_029787942.1	afEVM0003286.1	36.4	242	136	7	13	247	1	231	1.1e-27	120.6
ovXM_029783605.1	afEVM0004487.1	53.9	330	34	2	67	396	57	268	4.7e-86	315.1
ovXM_029789392.1	afEVM0016821.1	81.4	333	15	1	47	379	1	286	1.7e-151	532.3
ovXM_029788011.1	afEVM0003288.1	68.4	342	99	2	10	346	3	340	1.4e-131	466.1
ovXM_029786632.1	afEVM0004502.1	96.1	283	11	0	2	284	37	319	4.6e-154	540.4
ovXM_029788118.1	afEVM0014763.1	57.4	115	48	1	2	115	6	120	9.3e-29	122.9
ovXM_029778756.1	afEVM0009941.1	83.7	1620	145	8	1	1616	1	1505	0.0e+00	2079.3
ovXM_029786421.1	afEVM0014777.1	89.1	1349	125	6	1	1331	1	1345	0.0e+00	2077.8
ovXM_029788631.1	afEVM0000555.1	97.0	572	17	0	1	572	1	572	8.3e-312	1065.4
ovXM_029788840.1	afEVM0003877.1	94.8	2533	113	1	1	2533	1	2514	0.0e+00	4824.2
ovXM_029783931.1	afEVM0011944.1	80.0	449	28	2	150	598	31	417	1.5e-194	676.0
ovXM_029788243.1	afEVM0004088.1	31.5	184	111	4	7	187	50	221	5.3e-21	98.2
ovXM_029788911.1	afEVM0011199.1	66.9	326	105	2	29	352	1	325	3.2e-128	454.9
ovXM_029783282.1	afEVM0011199.1	72.3	325	88	1	1	323	1	325	2.3e-141	498.4
ovXM_029783158.1	afEVM0004088.1	37.4	227	131	2	7	232	50	266	1.1e-41	167.2
ovXM_029784960.1	afEVM0010684.1	92.5	227	17	0	1	227	12	238	9.9e-130	459.5
ovXM_029788368.1	afEVM0000912.1	67.9	109	35	0	1	109	91	199	8.7e-39	156.4
ovXM_029788652.1	afEVM0011842.1	92.9	282	20	0	1	282	1	282	9.2e-155	542.7
ovXM_029783790.1	afEVM0002295.1	93.0	273	13	1	297	563	157	429	6.8e-133	471.1
ovXM_029782755.1	afEVM0011792.1	89.8	521	53	0	54	574	1	521	6.7e-277	949.5
ovXM_029785534.1	afEVM0003442.1	93.9	980	59	1	1	980	1	979	0.0e+00	1854.7
ovXM_029784578.1	afEVM0014785.1	92.5	1153	79	4	104	1249	47	1198	0.0e+00	1651.0
ovXM_029781822.1	afEVM0011442.1	99.1	321	3	0	1	321	1	321	1.4e-183	638.6
ovXM_029788485.1	afEVM0009013.1	65.4	127	44	0	1	127	1	127	1.3e-47	185.7
ovXM_029783036.1	afEVM0000736.1	92.0	847	57	2	1	836	1	847	0.0e+00	1613.2
ovXM_029786996.1	afEVM0017863.1	94.2	400	23	0	1	400	1	400	6.6e-207	716.5
ovXM_029787682.1	afEVM0014790.1	96.7	211	7	0	1	211	1	211	8.0e-119	422.9
ovXM_029780700.1	afEVM0009846.1	98.3	1543	26	0	1	1543	1	1543	0.0e+00	2995.3
ovXM_029784889.1	afEVM0010908.1	98.5	400	5	1	1	399	1	400	1.2e-221	765.4
ovXM_029789475.1	afEVM0017723.1	79.4	291	33	1	7	297	12	275	2.3e-127	451.8
ovXM_029788602.1	afEVM0018258.1	80.5	1155	223	1	1	1155	1	1153	0.0e+00	1767.7
ovXM_029780102.1	afEVM0014111.1	82.2	1233	173	6	50	1262	16	1222	0.0e+00	1875.1
ovXM_029788694.1	afEVM0011184.1	64.7	85	25	1	1	85	1	80	9.7e-26	112.5
ovXM_029780454.1	afEVM0018177.1	95.5	463	21	0	1	463	1	463	2.3e-259	891.0
ovXM_029787763.1	afEVM0003788.1	92.2	818	54	3	1	815	1	811	0.0e+00	1201.0
ovXM_029780724.1	afEVM0005269.1	98.0	2425	49	0	50	2474	3	2427	0.0e+00	4630.5
ovXM_029783234.1	afEVM0011039.1	98.9	91	1	0	1	91	1	91	1.9e-45	177.9
ovXM_029780571.1	afEVM0013499.1	95.0	1179	59	0	1	1179	1	1179	0.0e+00	2176.0
ovXM_029780590.1	afEVM0000478.1	34.3	137	90	0	99	235	28	164	1.2e-23	107.1
ovXM_029786746.1	afEVM0003811.1	80.1	312	24	5	32	341	26	301	4.1e-134	474.6
ovXM_029784349.1	afEVM0018644.1	93.0	228	16	0	1	228	1	228	7.0e-121	429.9
ovXM_029785638.1	afEVM0016327.1	94.7	780	41	0	1	780	1	780	0.0e+00	1567.7
ovXM_029782214.1	afEVM0017047.1	90.8	567	52	0	1	567	1	567	2.2e-275	944.5
ovXM_029782689.1	afEVM0014791.1	97.6	208	5	0	1	208	1	208	3.9e-94	340.9
ovXM_029788940.1	afEVM0018906.1	70.2	446	75	3	152	597	29	416	2.3e-102	369.8
ovXM_029779712.1	afEVM0015975.1	94.3	610	34	1	40	648	41	650	5.9e-306	1046.2
ovXM_029789052.1	afEVM0015207.1	47.3	315	161	2	1	311	111	424	3.6e-78	288.5
ovXM_029784039.1	afEVM0005948.2	59.9	297	111	1	1	297	1	289	1.2e-99	359.8
ovXM_029783918.1	afEVM0011830.1	81.3	1004	41	3	3	998	1	865	4.5e-164	575.5
ovXM_029788729.1	afEVM0019430.1	80.6	186	36	0	1	186	1	186	6.2e-83	303.5
ovXM_029789292.1	afEVM0019618.1	56.6	99	34	2	1	99	1	90	2.6e-20	94.7
ovXM_029789415.1	afEVM0006540.1	96.4	497	6	2	30	514	47	543	2.4e-209	724.9
ovXM_029789521.1	afEVM0015974.1	53.7	121	55	1	7	126	29	149	1.6e-27	119.0
ovXM_029789632.1	afEVM0013744.1	62.0	216	82	0	1	216	1	216	3.3e-75	278.1
ovXM_029780094.1	afEVM0012146.1	89.9	138	12	1	370	507	13	148	1.4e-60	230.7
ovXM_029789818.1	afEVM0012533.1	81.1	159	30	0	2	160	460	618	3.2e-54	208.0
ovXM_029789945.1	afEVM0012533.1	63.7	824	289	2	4	823	6	823	4.4e-282	967.2
ovXM_029789927.1	afEVM0014987.1	55.6	189	83	1	39	226	53	241	1.2e-56	216.5
ovXM_029789957.1	afEVM0012533.1	63.5	820	297	1	4	823	6	823	3.1e-283	971.1
ovXM_029784548.1	afEVM0012533.1	79.0	823	173	0	1	823	3	825	0.0e+00	1215.3
ovXM_029786329.1	afEVM0014736.1	91.8	558	46	0	1	558	1	558	1.3e-306	1048.1
ovXM_029784082.1	afEVM0016712.1	90.9	395	36	0	18	412	1	395	9.9e-174	606.3
ovXM_029790333.1	afEVM0010318.1	65.4	188	61	2	4	191	5	188	1.8e-64	242.3
ovXM_029778214.1	afEVM0010283.5	98.8	746	4	1	36	776	7	752	0.0e+00	1445.6
ovXM_029782676.1	afEVM0005353.1	99.4	175	1	0	140	314	1	175	1.2e-99	359.8
ovXM_029783761.1	afEVM0000342.1	90.7	453	41	1	1	452	1	453	4.0e-243	837.0
ovXM_029783763.1	afEVM0012964.1	82.8	320	54	1	1	320	1	319	5.4e-143	503.8
ovXM_029783478.1	afEVM0002071.1	97.5	200	3	1	1	200	1	198	6.6e-107	383.3
ovXM_029782204.1	afEVM0018954.1	90.8	261	5	1	44	304	8	249	7.2e-129	456.8
ovXM_029788184.1	afEVM0000919.1	100.0	154	0	0	27	180	28	181	5.1e-82	300.4
ovXM_029786581.1	afEVM0008209.1	89.1	248	27	0	1	248	1	248	4.7e-118	420.6
ovXM_029777877.1	afEVM0018279.1	97.3	825	5	3	2	823	21	831	0.0e+00	1526.5
ovXM_029779367.1	afEVM0010913.1	100.0	315	0	0	1	315	1	315	5.8e-182	633.3
ovXM_029788889.1	afEVM0001689.1	92.3	401	31	0	156	556	118	518	1.8e-210	728.8
ovXM_029789119.1	afEVM0000344.1	94.9	470	24	0	1	470	1	470	5.5e-269	922.9
ovXM_029779290.1	afEVM0017751.1	95.6	563	3	1	58	620	49	589	0.0e+00	1126.7
ovXM_029777164.1	afEVM0002128.1	99.4	320	2	0	48	367	1	320	4.7e-191	663.7
ovXM_029786783.1	afEVM0018067.1	97.4	232	6	0	1	232	1	232	4.2e-131	464.2
ovXM_029786770.1	afEVM0003320.1	76.5	293	65	1	1	289	1	293	1.2e-125	446.0
ovXM_029781846.1	afEVM0015887.1	89.6	489	51	0	1	489	1	489	6.8e-235	810.1
ovXM_029787812.1	afEVM0015666.1	96.3	695	13	2	1	683	1	694	0.0e+00	1297.3
ovXM_029790546.1	afEVM0005529.1	36.5	126	76	4	25	150	17	138	2.0e-15	79.0
ovXM_029782739.1	afEVM0019219.1	76.1	381	81	2	193	567	1	377	4.7e-158	554.7
ovXM_029789526.1	afEVM0012769.1	100.0	146	0	0	1	146	1	146	1.8e-77	285.0
ovXM_029787617.1	afEVM0004815.1	93.2	1567	105	1	1	1567	2	1567	0.0e+00	2964.1
ovXM_029786303.1	afEVM0004042.1	81.3	835	25	5	93	926	9	713	0.0e+00	1314.7
ovXM_029788196.1	afEVM0008768.2	95.7	302	13	0	108	409	50	351	1.5e-164	575.9
ovXM_029780381.1	afEVM0004211.1	59.0	161	65	1	25	185	6	165	2.4e-48	188.7
ovXM_029780146.1	afEVM0004412.1	97.0	303	9	0	54	356	11	313	4.9e-161	563.9
ovXM_029787972.1	afEVM0016834.1	99.4	155	1	0	1	155	1	155	9.1e-88	319.3
ovXM_029777107.1	afEVM0000029.1	91.5	837	50	2	194	1009	1	837	0.0e+00	1205.7
ovXM_029790654.1	afEVM0018734.1	35.2	108	67	3	1	106	184	290	6.8e-10	60.8
ovXM_029785006.1	afEVM0012179.1	77.3	484	15	4	117	591	54	451	5.2e-208	720.7
ovXM_029790080.1	afEVM0006386.1	99.2	763	6	0	252	1014	1	763	0.0e+00	1466.1
ovXM_029781112.1	afEVM0009562.1	86.9	2240	288	4	26	2263	36	2272	0.0e+00	3979.9
ovXM_029788489.1	afEVM0012370.1	74.6	260	65	1	1	260	1	259	1.2e-101	366.3
ovXM_029786694.1	afEVM0018707.1	93.5	891	33	3	361	1248	1	869	0.0e+00	1659.8
ovXM_029781036.1	afEVM0017090.1	80.1	428	50	3	16	442	18	411	3.1e-197	684.5
ovXM_029789022.1	afEVM0018041.1	88.8	304	34	0	1	304	1	304	3.1e-148	521.2
ovXM_029790853.1	afEVM0006154.1	55.9	204	55	3	1	204	1	169	4.2e-49	191.4
ovXM_029790948.1	afEVM0018041.1	82.2	270	48	0	1	270	1	270	1.6e-119	425.6
ovXM_029786269.1	afEVM0011224.1	79.5	273	51	3	10	282	23	290	8.4e-116	413.3
ovXM_029787296.1	afEVM0011556.1	61.6	271	23	1	5	194	18	288	1.1e-93	339.3
ovXM_029791065.1	afEVM0010653.1	59.6	146	34	2	1	146	1	121	3.1e-40	161.4
ovXM_029782992.1	afEVM0017802.1	95.9	691	19	1	1	682	1	691	0.0e+00	1285.8
ovXM_029784189.1	afEVM0012181.1	95.8	216	1	1	1	216	1	208	1.3e-116	415.6
ovXM_029788535.1	afEVM0013525.1	98.3	658	10	1	1	657	1	658	0.0e+00	1200.3
ovXM_029782145.1	afEVM0014518.1	99.0	1067	11	0	1	1067	1	1067	0.0e+00	2106.3
ovXM_029784914.1	afEVM0012705.1	91.5	130	10	1	1	129	1	130	8.3e-66	246.1
ovXM_029782326.1	afEVM0001503.1	97.7	383	7	2	146	527	1	382	5.5e-201	697.2
ovXM_029784328.1	afEVM0016336.1	93.5	2689	164	6	38	2721	65	2748	0.0e+00	2906.7
ovXM_029788084.1	afEVM0007420.1	69.9	196	58	1	269	463	214	409	2.4e-75	279.6
ovXM_029788073.1	afEVM0004857.1	41.5	393	200	9	478	851	28	409	3.9e-71	266.5
ovXM_029779152.1	afEVM0015097.1	97.8	963	8	4	1	951	1	962	1.0e-290	996.5
ovXM_029785560.1	afEVM0014332.1	96.1	663	26	0	9	671	60	722	0.0e+00	1219.5
ovXM_029781857.1	afEVM0004387.1	100.0	114	0	0	1	114	1	114	2.6e-37	152.1
ovXM_029783685.1	afEVM0014723.1	91.6	321	27	0	1	321	1	321	6.8e-178	619.8
ovXM_029791177.1	afEVM0002969.1	62.2	238	90	0	2	239	22	259	2.8e-83	305.1
ovXM_029787922.1	afEVM0019529.1	82.6	668	64	3	1	667	1	617	0.0e+00	1103.2
ovXM_029789486.1	afEVM0004472.1	90.4	250	24	0	1	250	1	250	4.7e-126	447.2
ovXM_029782589.1	afEVM0013424.1	93.3	326	20	2	1	324	1	326	5.2e-170	593.6
ovXM_029783110.1	afEVM0015173.1	73.0	636	79	3	1	635	1	544	7.9e-247	849.7
ovXM_029791276.1	afEVM0006103.1	44.2	240	126	3	1	239	25	257	9.3e-55	210.3
ovXM_029791338.1	afEVM0001900.1	44.0	109	52	4	1	101	86	193	3.3e-14	74.3
ovXM_029791434.1	afEVM0011210.1	50.2	247	106	5	64	306	3	236	1.6e-60	230.3
ovXM_029791542.1	afEVM0003288.1	75.4	126	29	2	39	163	121	245	2.6e-48	188.3
ovXM_029785887.1	afEVM0009935.1	83.8	1316	61	5	1	1314	1	1166	0.0e+00	2105.5
ovXM_029783674.1	afEVM0015786.1	85.5	372	33	3	1	372	16	366	3.9e-169	590.9
ovXM_029784603.1	afEVM0017402.1	96.3	702	26	0	346	1047	1	702	0.0e+00	1337.0
ovXM_029781083.1	afEVM0006181.1	78.9	596	77	4	6	600	17	564	4.5e-260	893.6
ovXM_029781101.1	afEVM0009959.1	61.2	214	4	2	37	250	21	155	4.5e-60	228.0
ovXM_029783122.1	afEVM0007632.1	99.2	129	1	0	1	129	1	129	1.9e-67	251.5
ovXM_029782593.1	afEVM0014238.1	93.3	1248	73	1	1	1237	1	1248	0.0e+00	1833.9
ovXM_029786385.1	afEVM0014148.1	90.4	293	26	2	1	292	1	292	1.2e-136	482.6
ovXM_029786350.1	afEVM0010631.1	99.4	341	2	0	1	341	1	341	1.4e-48	190.3
ovXM_029802601.1	afEVM0007588.1	83.9	466	75	0	4	469	11	476	2.5e-232	801.2
ovXM_029784760.1	afEVM0001733.1	86.3	351	48	0	23	373	1	351	3.9e-165	578.6
ovXM_029784568.1	afEVM0000174.1	66.2	396	132	2	1	395	15	409	7.0e-140	493.8
ovXM_029791649.1	afEVM0004989.1	62.7	399	132	4	1	393	1	388	7.6e-131	463.8
ovXM_029791758.1	afEVM0004989.1	75.0	248	62	0	1	248	141	388	2.6e-108	388.3
ovXM_029791864.1	afEVM0000174.1	74.4	313	79	1	69	380	97	409	5.6e-134	474.2
ovXM_029788324.1	afEVM0006293.1	93.7	411	24	2	1	410	1	410	1.2e-219	758.8
ovXM_029785951.1	afEVM0015525.1	30.8	439	272	11	454	869	39	468	9.2e-58	222.2
ovXM_029779772.1	afEVM0015525.1	33.3	426	259	8	437	847	44	459	1.4e-66	251.5
ovXM_029783048.1	afEVM0018229.1	83.8	489	64	3	91	564	6	494	2.0e-180	629.0
ovXM_029787178.1	afEVM0013736.1	95.4	2068	88	4	1	2065	1	2064	0.0e+00	3604.7
ovXM_029780433.1	afEVM0003882.1	94.4	484	23	3	1	481	1	483	8.0e-191	663.3
ovXM_029780615.1	afEVM0010932.1	94.2	582	34	0	1	582	1	582	0.0e+00	1086.2
ovXM_029780635.1	afEVM0013894.1	98.2	339	6	0	1	339	1	339	2.6e-188	654.4
ovXM_029781466.1	afEVM0013326.1	92.4	719	54	1	1	719	1	718	0.0e+00	1188.7
ovXM_029787648.1	afEVM0015773.1	88.4	362	42	0	1	362	1	362	3.2e-184	641.0
ovXM_029786361.1	afEVM0007428.1	78.7	164	11	1	216	379	32	171	9.9e-62	235.7
ovXM_029792105.1	afEVM0009459.1	57.0	244	92	4	1	236	1	239	2.0e-70	262.3
ovXM_029792198.1	afEVM0018026.1	56.0	216	71	3	1	213	1	195	5.6e-54	207.6
ovXM_029792316.1	afEVM0007196.1	71.9	121	34	0	1	121	6	126	5.3e-43	170.2
ovXM_029786282.1	afEVM0005996.1	94.1	1486	77	2	215	1690	155	1640	0.0e+00	2702.5
ovXM_029787876.1	afEVM0017236.1	46.5	361	175	5	1	351	1	353	1.5e-64	244.2
ovXM_029777122.1	afEVM0015247.1	83.8	222	32	1	8	229	7	224	2.7e-104	374.8
ovXM_029777117.1	afEVM0019575.1	99.1	1022	9	0	85	1106	4	1025	0.0e+00	1964.5
ovXM_029780278.1	afEVM0002215.1	91.7	192	16	0	1	192	1	192	4.6e-105	377.1
ovXM_029792425.1	afEVM0014089.1	55.9	170	71	1	1	170	60	225	4.3e-38	154.5
ovXM_029780265.1	afEVM0008926.1	95.8	598	25	0	1	598	1	598	0.0e+00	1172.9
ovXM_029779144.1	afEVM0014999.1	87.9	531	34	5	100	630	8	508	3.0e-270	927.5
ovXM_029782022.1	afEVM0013704.1	94.8	329	17	0	3	331	4	332	1.3e-171	599.0
ovXM_029785797.1	afEVM0019015.1	89.1	514	48	3	110	622	1	507	8.9e-251	862.8
ovXM_029785840.1	afEVM0006201.1	92.1	127	9	1	37	162	17	143	4.0e-62	234.2
ovXM_029785727.1	afEVM0013697.1	81.3	310	13	2	49	358	47	311	9.0e-139	490.0
ovXM_029787190.1	afEVM0001932.1	93.7	725	18	2	7	731	1	697	0.0e+00	1400.6
ovXM_029787201.1	afEVM0014849.1	95.0	698	8	2	1	671	1	698	0.0e+00	1342.0
ovXM_029784175.1	afEVM0007630.1	90.4	987	94	1	27	1012	1	987	0.0e+00	1768.1
ovXM_029784063.1	afEVM0004494.1	79.2	2237	313	5	1	2235	1	2087	0.0e+00	2864.7
ovXM_029785373.1	afEVM0000784.1	83.9	821	119	2	1	821	1	808	0.0e+00	1406.7
ovXM_029779628.1	afEVM0003591.2	93.5	277	16	1	50	326	1	275	3.6e-132	468.0
ovXM_029787334.1	afEVM0006736.1	90.4	406	33	2	1	406	17	416	9.3e-217	749.2
ovXM_029779758.1	afEVM0016113.1	94.1	390	22	1	1	389	1	390	7.7e-168	586.6
ovXM_029786664.1	afEVM0002248.1	100.0	43	0	0	3	45	1	43	3.1e-19	93.2
ovXM_029779990.1	afEVM0010660.1	29.6	270	136	11	12	275	22	243	1.5e-18	91.7
ovXM_029781134.1	afEVM0013302.1	76.7	1079	47	3	74	1142	47	931	0.0e+00	1512.3
ovXM_029780073.1	afEVM0002253.1	86.5	532	19	4	23	548	1	485	4.7e-272	933.3
ovXM_029792634.1	afEVM0000546.1	60.1	178	67	1	12	185	126	303	4.2e-55	211.1
ovXM_029792749.1	afEVM0003514.1	43.1	109	42	2	26	134	19	107	3.0e-18	88.2
ovXM_029792877.1	afEVM0005184.1	91.5	670	54	1	17	686	19	685	0.0e+00	1227.2
ovXM_029792993.1	afEVM0015298.1	74.0	181	46	1	11	191	23	202	1.1e-74	276.2
ovXM_029793086.1	afEVM0015298.1	72.1	190	52	1	20	209	13	201	1.0e-73	273.1
ovXM_029793209.1	afEVM0015298.1	74.6	177	44	1	59	235	27	202	2.1e-72	268.9
ovXM_029799187.1	afEVM0000352.1	82.6	178	29	1	1	178	1	176	3.9e-82	300.8
ovXM_029802697.1	afEVM0018741.1	70.3	158	43	2	19	175	1	155	2.0e-62	235.3
ovXM_029793334.1	afEVM0005715.1	72.6	168	36	2	5	172	4	161	1.7e-66	248.8
ovXM_029780119.1	afEVM0016141.1	74.0	177	46	0	20	196	1	177	6.6e-75	276.9
ovXM_029793452.1	afEVM0014840.1	53.7	175	81	0	1	175	1	175	6.2e-48	187.2
ovXM_029793543.1	afEVM0008133.1	63.1	141	52	0	11	151	45	185	5.6e-53	203.8
ovXM_029793668.1	afEVM0014840.1	53.7	175	81	0	1	175	1	175	6.2e-48	187.2
ovXM_029793791.1	afEVM0008133.1	67.5	123	40	0	3	125	35	157	1.0e-49	193.0
ovXM_029782573.1	afEVM0008133.1	48.4	161	83	0	6	166	11	171	4.2e-44	174.5
ovXM_029789713.1	afEVM0011301.1	64.2	165	59	0	7	171	1	165	5.8e-59	223.8
ovXM_029793893.1	afEVM0017886.1	63.7	179	65	0	1	179	6	184	3.5e-62	234.6
ovXM_029779310.1	afEVM0006986.1	84.5	181	27	1	1	181	1	180	3.4e-86	314.3
ovXM_029780968.1	afEVM0006986.1	85.6	181	25	1	1	181	1	180	1.4e-87	318.9
ovXM_029783536.1	afEVM0013771.1	71.2	132	38	0	98	229	1	132	1.7e-51	199.5
ovXM_029794018.1	afEVM0006986.1	79.8	173	34	1	1	173	1	172	1.6e-77	285.4
ovXM_029794149.1	afEVM0014840.1	81.8	170	31	0	1	170	1	170	1.2e-77	285.8
ovXM_029780111.1	afEVM0006986.1	84.4	180	28	0	1	180	1	180	9.0e-87	316.2
ovXM_029786617.1	afEVM0017128.1	97.1	487	14	0	166	652	1	487	8.6e-281	962.6
ovXM_029787986.1	afEVM0011725.1	98.4	368	6	0	1	368	1	368	6.6e-169	590.1
ovXM_029786424.1	afEVM0010212.1	96.0	423	17	0	81	503	1	423	2.4e-254	874.4
ovXM_029781900.1	afEVM0018969.1	96.4	604	22	0	1	604	4	607	0.0e+00	1213.7
ovXM_029783523.1	afEVM0018097.1	86.6	984	130	2	1	982	1	984	0.0e+00	1681.8
ovXM_029779508.1	afEVM0010008.1	81.9	166	26	2	22	186	28	190	1.3e-75	279.3
ovXM_029787345.1	afEVM0009534.1	86.6	142	19	0	1	142	1	142	4.7e-30	127.5
ovXM_029781676.1	afEVM0016287.1	99.3	273	2	0	1	273	1	273	1.1e-155	545.8
ovXM_029788580.1	afEVM0007597.1	96.7	183	6	0	1	183	1	183	1.8e-82	302.0
ovXM_029779211.1	afEVM0009174.1	95.8	1694	68	2	1	1694	1	1691	0.0e+00	2842.0
ovXM_029785279.1	afEVM0012525.1	90.7	345	32	0	1	345	1	345	6.1e-68	254.6
ovXM_029778922.1	afEVM0014418.1	100.0	453	0	0	1	453	1	453	3.3e-271	930.2
ovXM_029802679.1	afEVM0007865.1	94.3	1855	103	2	24	1878	25	1877	0.0e+00	3246.8
ovXM_029787696.1	afEVM0019271.1	79.4	63	12	1	1	63	1	62	1.1e-24	110.9
ovXM_029781552.1	afEVM0006187.1	42.6	94	47	1	1384	1470	92	185	4.7e-16	84.3
ovXM_029779617.1	afEVM0001088.1	90.2	611	18	2	1	611	1	569	0.0e+00	1111.7
ovXM_029781501.1	afEVM0016536.1	95.9	193	7	1	4	195	11	203	3.6e-105	377.5
ovXM_029794834.1	afEVM0012364.1	61.3	302	107	2	9	300	26	327	4.4e-102	367.9
ovXM_029786468.1	afEVM0015863.1	93.0	498	28	1	1	498	1	491	1.9e-280	961.1
ovXM_029783196.1	afEVM0002001.1	97.0	502	15	0	27	528	3	504	7.5e-283	969.1
ovXM_029779546.1	afEVM0005976.1	98.4	1217	10	1	1	1217	1	1207	0.0e+00	2362.8
ovXM_029782476.1	afEVM0009668.1	98.4	756	12	0	1	756	1	756	0.0e+00	1438.7
ovXM_029777940.1	afEVM0015665.1	95.7	373	10	2	45	417	37	403	4.2e-212	733.8
ovXM_029777908.1	afEVM0001702.1	99.4	308	2	0	151	458	90	397	3.3e-170	594.7
ovXM_029794942.1	afEVM0001905.1	63.4	202	49	4	1	202	1	177	1.1e-56	216.5
ovXM_029795031.1	afEVM0010318.1	49.1	212	103	3	1	212	63	269	2.1e-45	179.1
ovXM_029784695.1	afEVM0007376.1	90.2	878	85	1	1	877	1	878	0.0e+00	1656.3
ovXM_029787959.1	afEVM0014771.1	92.8	704	48	2	1	701	1	704	0.0e+00	1235.3
ovXM_029788614.1	afEVM0000087.1	99.0	394	4	0	1	394	1	394	4.4e-219	756.9
ovXM_029784640.1	afEVM0004625.1	96.3	704	26	0	1	704	1	704	0.0e+00	1290.8
ovXM_029787419.1	afEVM0010760.1	93.6	360	23	0	1	360	1	360	3.6e-188	654.1
ovXM_029780351.1	afEVM0003738.1	68.8	1029	236	13	9	969	1	1012	4.2e-285	977.6
ovXM_029784004.1	afEVM0005888.1	84.4	326	51	0	1	326	1	326	3.8e-152	534.3
ovXM_029785669.1	afEVM0012273.1	96.3	668	25	0	1	668	1	668	0.0e+00	1197.6
ovXM_029785158.1	afEVM0010113.1	91.4	478	41	0	1	478	1	478	5.6e-261	896.3
ovXM_029782177.1	afEVM0010454.1	91.3	769	64	1	1	766	1	769	0.0e+00	1298.9
ovXM_029785595.1	afEVM0018863.1	89.9	307	26	2	1	307	4	305	6.8e-167	583.2
ovXM_029778638.1	afEVM0005578.1	94.1	610	35	1	1	609	1	610	0.0e+00	1192.2
ovXM_029779042.1	afEVM0016462.1	100.0	601	0	0	1	601	1	601	0.0e+00	1224.5
ovXM_029782664.1	afEVM0000410.1	60.9	494	186	6	1	490	20	510	1.0e-185	646.4
ovXM_029780099.1	afEVM0014282.1	88.7	364	41	0	1	364	1	364	4.9e-193	670.2
ovXM_029795284.1	afEVM0011994.1	86.8	954	124	1	2	953	5	958	0.0e+00	1584.3
ovXM_029789494.1	afEVM0006826.1	76.7	236	50	1	1	236	1	231	3.4e-94	341.3
ovXM_029780229.1	afEVM0017835.1	88.6	438	47	3	1	437	1	436	9.2e-162	566.6
ovXM_029783694.1	afEVM0016296.1	93.8	419	26	0	1	419	1	419	1.4e-236	815.1
ovXM_029795398.1	afEVM0014987.1	55.7	131	58	0	93	223	2	132	1.1e-41	166.8
ovXM_029790020.1	afEVM0018323.1	44.0	473	214	3	26	498	14	435	5.7e-115	411.4
ovXM_029788956.1	afEVM0011085.1	100.0	91	0	0	26	116	20	110	3.0e-43	171.0
ovXM_029795578.1	afEVM0019121.1	60.9	92	35	1	26	116	11	102	3.5e-25	111.3
ovXM_029778837.1	afEVM0018084.1	93.4	287	19	0	1	287	1	287	2.0e-157	551.6
ovXM_029778873.1	afEVM0011077.1	88.7	203	7	2	1	202	1	188	3.4e-103	370.9
ovXM_029788119.1	afEVM0005160.1	87.7	640	38	3	1	640	1	599	7.4e-314	1072.4
ovXM_029788337.1	afEVM0018523.1	86.6	343	46	0	1	343	1	343	3.7e-158	554.3
ovXM_029795703.1	afEVM0002622.1	92.0	325	26	0	46	370	1	325	4.3e-184	640.6
ovXM_029778381.1	afEVM0009854.1	99.3	599	4	0	900	1498	6	604	1.4e-310	1062.8
ovXM_029780334.1	afEVM0004689.1	72.4	999	123	9	166	1116	22	915	0.0e+00	1215.7
ovXM_029778499.1	afEVM0010750.1	90.0	993	95	3	1	991	1	991	0.0e+00	1253.0
ovXM_029781801.1	afEVM0008885.1	87.1	341	38	4	59	398	62	397	1.3e-163	572.8
ovXM_029783879.1	afEVM0015558.1	87.0	393	31	2	168	552	1	381	6.6e-189	657.1
ovXM_029795909.1	afEVM0007797.1	79.5	156	32	0	1	156	1	156	1.7e-68	255.4
ovXM_029787800.1	afEVM0006266.1	91.9	322	12	2	25	346	20	327	2.0e-159	558.5
ovXM_029788105.1	afEVM0004338.1	93.0	201	14	0	1	201	1	201	1.1e-106	382.5
ovXM_029786733.1	afEVM0018577.1	94.8	233	11	1	1	232	1	233	6.3e-125	443.4
ovXM_029796009.1	afEVM0000435.1	79.7	686	116	3	40	713	48	722	3.6e-256	880.9
ovXM_029789769.1	afEVM0018911.1	68.7	67	15	1	643	703	508	574	3.3e-20	97.1
ovXM_029781431.1	afEVM0009014.1	30.7	755	499	14	36	773	12	759	9.2e-80	295.0
ovXM_029787474.1	afEVM0003692.1	80.2	91	18	0	1	91	1	91	3.0e-38	154.1
ovXM_029784660.1	afEVM0002634.1	83.1	77	13	0	14	90	1	77	1.9e-32	134.8
ovXM_029787463.1	afEVM0014928.1	92.2	498	34	2	11	503	8	505	2.5e-179	625.2
ovXM_029796213.1	afEVM0007034.1	66.4	119	28	2	7	124	3	110	4.7e-34	140.6
ovXM_029787559.1	afEVM0007109.1	97.6	468	11	0	1	468	1	468	7.4e-266	912.5
ovXM_029783072.1	afEVM0011420.1	88.4	344	31	3	34	368	96	439	1.2e-159	559.3
ovXM_029796324.1	afEVM0000470.1	85.3	518	74	1	1	518	1	516	1.5e-209	725.7
ovXM_029778665.1	afEVM0003034.1	88.3	1432	139	3	1	1427	1	1409	0.0e+00	1904.0
ovXM_029780104.1	afEVM0008213.1	96.8	554	18	0	1	554	1	554	1.0e-301	1031.9
ovXM_029782770.1	afEVM0015737.1	89.1	101	11	0	1	101	1	101	1.0e-47	185.7
ovXM_029785039.1	afEVM0010358.1	35.6	261	140	6	356	597	47	298	5.4e-36	149.4
ovXM_029796600.1	afEVM0008541.1	46.9	360	154	6	64	417	24	352	1.5e-87	320.1
ovXM_029796715.1	afEVM0002006.1	50.6	162	48	1	1	162	1	130	3.1e-39	158.3
ovXM_029796835.1	afEVM0001638.1	87.5	120	12	1	40	156	101	220	4.5e-58	220.7
ovXM_029782904.1	afEVM0001638.1	94.0	331	15	1	1	331	1	326	9.4e-183	636.0
ovXM_029782890.1	afEVM0008567.1	97.6	452	11	0	1	452	1	452	3.8e-244	840.5
ovXM_029785522.1	afEVM0002993.1	80.8	651	118	4	1	646	1	649	8.3e-284	972.6
ovXM_029797032.1	afEVM0006511.1	68.5	267	84	0	1	267	1	267	2.8e-103	371.7
ovXM_029782408.1	afEVM0014627.1	87.2	335	41	2	1	333	1	335	1.1e-125	446.4
ovXM_029797138.1	afEVM0004160.1	64.9	111	37	1	1	109	78	188	5.6e-32	133.7
ovXM_029787471.1	afEVM0004361.1	90.3	507	39	1	1	507	1	497	6.1e-274	939.5
ovXM_029780941.1	afEVM0008008.1	91.3	439	37	1	1	438	1	439	1.1e-228	788.9
ovXM_029797338.1	afEVM0002887.1	40.3	248	141	4	54	299	6	248	1.3e-53	206.8
ovXM_029797662.1	afEVM0013804.1	52.7	226	97	3	63	280	12	235	2.6e-48	189.1
ovXM_029784214.1	afEVM0006328.1	95.2	251	12	0	1	251	1	251	2.2e-131	464.9
ovXM_029781069.1	afEVM0009148.1	94.3	421	24	0	17	437	1	421	1.3e-227	785.4
ovXM_029789329.1	afEVM0009445.1	70.3	408	41	1	1	408	1	328	1.2e-155	546.2
ovXM_029797771.1	afEVM0004691.1	61.1	126	45	2	1	122	1	126	9.7e-33	136.3
ovXM_029802710.1	afEVM0006491.1	96.6	789	21	3	804	1589	3	788	0.0e+00	1458.7
ovXM_029783767.1	afEVM0018359.1	36.4	1327	754	22	9	1287	189	1473	5.1e-219	758.4
ovXM_029786425.1	afEVM0015167.1	97.3	371	9	1	1	370	1	371	3.8e-201	697.2
ovXM_029784310.1	afEVM0013116.1	66.4	295	38	1	1	295	1	234	3.7e-106	381.3
ovXM_029780363.1	afEVM0003035.1	92.6	430	31	1	8	437	1	429	5.5e-231	796.6
ovXM_029782931.1	afEVM0019423.1	91.2	148	13	0	1	148	1	148	2.9e-75	277.7
ovXM_029782353.1	afEVM0017428.1	98.1	268	4	1	1	267	1	268	1.7e-162	568.5
ovXM_029784509.1	afEVM0014794.1	96.7	305	1	1	1	305	1	296	2.0e-179	624.8
ovXM_029797856.1	afEVM0004888.1	31.8	245	149	5	5	244	468	699	6.0e-29	124.8
ovXM_029797926.1	afEVM0017012.1	32.2	121	76	1	53	173	101	215	5.7e-14	74.3
ovXM_029782115.1	afEVM0006698.1	99.6	522	2	0	1	522	1	522	7.1e-302	1032.3
ovXM_029788687.1	afEVM0012153.1	93.2	219	9	1	18	236	26	238	4.6e-123	437.2
ovXM_029781352.1	afEVM0017213.1	100.0	204	0	0	1	204	1	204	9.8e-114	406.0
ovXM_029780603.1	afEVM0011302.1	98.4	308	5	0	25	332	19	326	4.1e-154	540.8
ovXM_029788055.1	afEVM0010857.1	81.6	217	40	0	9	225	7	223	3.0e-100	361.3
ovXM_029788821.1	afEVM0019568.1	79.6	597	42	2	1	597	1	517	1.4e-261	898.7
ovXM_029798006.1	afEVM0009002.1	100.0	95	0	0	91	185	1	95	1.1e-52	203.0
ovXM_029789504.1	afEVM0005560.1	91.6	596	50	0	1	596	1	596	0.0e+00	1189.9
ovXM_029782564.1	afEVM0007407.1	96.9	131	4	0	122	252	11	141	3.1e-71	265.8
ovXM_029789163.1	afEVM0001015.1	91.3	526	6	1	1	526	1	486	1.2e-248	855.5
ovXM_029798402.1	afEVM0000372.1	80.9	236	45	0	60	295	36	271	4.4e-115	411.0
ovXM_029798559.1	afEVM0000372.1	39.5	86	50	1	69	152	185	270	7.8e-15	77.0
ovXM_029798639.1	afEVM0012420.1	74.6	189	47	1	1	189	1	188	1.1e-79	292.7
ovXM_029786886.1	afEVM0014135.1	97.3	331	9	0	1	331	1	331	1.5e-159	558.9
ovXM_029779456.1	afEVM0017660.1	91.4	1920	115	2	1	1869	48	1967	0.0e+00	3340.4
ovXM_029798717.1	afEVM0017660.1	94.7	151	8	0	440	590	1	151	2.3e-78	290.0
ovXM_029779442.1	afEVM0009770.5	88.1	4180	373	11	4403	8534	134	4238	0.0e+00	6730.6
ovXM_029780993.1	afEVM0003390.1	97.6	849	18	1	1	847	1	849	0.0e+00	1477.2
ovXM_029784520.1	afEVM0000395.1	84.9	186	26	2	1	186	1	184	1.6e-91	332.0
ovXM_029783862.1	afEVM0013192.1	95.9	733	25	3	1	731	1	730	0.0e+00	1319.7
ovXM_029788420.1	afEVM0000991.1	93.3	45	3	0	1	45	1	45	2.9e-19	93.2
ovXM_029788432.1	afEVM0002673.1	91.5	47	4	0	1	47	1	47	3.9e-20	95.9
ovXM_029789043.1	afEVM0005202.1	93.2	147	10	0	1	147	1	147	3.0e-60	229.6
ovXM_029785027.1	afEVM0001355.1	60.4	445	170	2	1	440	1	444	3.2e-61	232.6
ovXM_029784508.1	afEVM0003042.1	73.8	344	86	1	1	344	1	340	3.5e-87	318.5
ovXM_029784506.1	afEVM0012358.1	87.9	149	17	1	1	148	1	149	7.2e-59	224.6
ovXM_029784503.1	afEVM0007612.1	95.6	1007	41	2	1	1007	1	1004	0.0e+00	2020.0
ovXM_029781834.1	afEVM0013253.1	93.9	952	58	0	1	952	1	952	0.0e+00	1629.8
ovXM_029779656.1	afEVM0011405.1	25.3	391	191	7	22	374	99	426	2.3e-26	116.7
ovXM_029786540.1	afEVM0011969.1	70.9	567	100	11	83	628	15	537	8.0e-207	716.8
ovXM_029784201.1	afEVM0006577.1	93.8	517	32	0	1	517	1	517	1.7e-271	931.4
ovXM_029786896.1	afEVM0016838.2	89.3	1414	114	7	1	1414	1	1377	0.0e+00	2322.4
ovXM_029780123.1	afEVM0017741.1	85.5	2991	399	5	360	3321	14	2998	0.0e+00	3552.3
ovXM_029784790.1	afEVM0007335.1	31.6	117	67	4	208	316	465	576	1.1e-07	55.5
ovXM_029783634.1	afEVM0014596.1	98.6	1169	16	0	1	1169	1	1169	0.0e+00	2287.7
ovXM_029785335.1	afEVM0016070.1	100.0	241	0	0	254	494	1	241	2.6e-136	482.3
ovXM_029782364.1	afEVM0002583.1	96.4	1085	39	0	1	1085	1	1085	0.0e+00	1972.6
ovXM_029787376.1	afEVM0002865.1	30.0	280	178	6	1	262	253	532	1.8e-38	156.8
ovXM_029777281.1	afEVM0007170.1	87.6	1334	146	5	79	1411	1	1315	0.0e+00	2095.1
ovXM_029783583.1	afEVM0014977.1	93.4	302	19	1	1	302	1	301	6.3e-109	390.6
ovXM_029783840.1	afEVM0015182.1	63.4	112	41	0	102	213	23	134	1.0e-42	172.2
ovXM_029785144.1	afEVM0010650.5	89.4	94	10	0	1	94	1	94	3.7e-45	177.2
ovXM_029787403.1	afEVM0009167.1	99.1	456	4	0	1	456	1	456	4.5e-252	866.7
ovXM_029783909.1	afEVM0000788.1	93.9	230	14	0	1	230	1	230	1.3e-127	452.2
ovXM_029783261.1	afEVM0016966.1	84.0	319	7	1	1	319	1	275	1.1e-148	522.7
ovXM_029782197.1	afEVM0007049.1	79.6	1405	284	2	1	1404	1	1403	0.0e+00	2285.0
ovXM_029782596.1	afEVM0015822.1	90.7	248	23	0	1	248	1	248	2.3e-126	449.1
ovXM_029779521.1	afEVM0017720.1	39.4	104	58	2	20	119	162	264	5.8e-18	89.0
ovXM_029779534.1	afEVM0003136.1	98.1	210	4	0	217	426	214	423	5.3e-130	461.1
ovXM_029782305.1	afEVM0017534.1	84.8	125	13	1	9	133	4	122	3.4e-51	197.6
ovXM_029777694.1	afEVM0015461.4	100.0	197	0	0	1	197	1	197	7.1e-69	256.9
ovXM_029786875.1	afEVM0018204.1	96.4	197	7	0	1	197	1	197	5.3e-109	390.2
ovXM_029787475.1	afEVM0016927.1	93.3	582	39	0	1	582	1	582	1.3e-275	945.3
ovXM_029777150.1	afEVM0014688.1	86.5	407	42	2	1	400	1	401	2.2e-170	595.1
ovXM_029778682.1	afEVM0014376.1	86.1	108	15	0	1	108	296	403	3.6e-51	197.2
ovXM_029781351.1	afEVM0002927.2	99.6	462	2	0	197	658	13	474	3.3e-264	907.5
ovXM_029784554.1	afEVM0015531.1	77.7	130	12	1	12	141	24	136	2.6e-49	191.4
ovXM_029782594.1	afEVM0012017.1	93.2	162	11	0	1	162	1	162	1.3e-84	308.9
ovXM_029783134.1	afEVM0018919.1	88.9	602	66	1	1	602	1	601	0.0e+00	1125.9
ovXM_029777356.1	afEVM0006118.1	90.3	113	11	0	38	150	1	113	2.1e-49	191.8
ovXM_029777329.1	afEVM0007171.1	90.8	533	26	2	1	532	1	511	1.6e-269	924.9
ovXM_029799259.1	afEVM0001710.1	93.5	108	7	0	1	108	1	108	2.3e-53	204.5
ovXM_029799325.1	afEVM0001710.1	75.5	444	50	2	38	474	110	501	2.5e-181	631.7
ovXM_029780047.1	afEVM0001710.1	94.9	3255	155	1	1	3245	797	4051	0.0e+00	6212.5
ovXM_029799398.1	afEVM0015508.1	95.1	1077	43	1	7	1083	35	1101	0.0e+00	2073.9
ovXM_029784486.1	afEVM0016343.1	94.7	188	10	0	1	188	1	188	1.4e-98	355.5
ovXM_029779822.1	afEVM0013592.1	97.7	527	12	0	1	527	1	527	2.1e-293	1004.2
ovXM_029779834.1	afEVM0015592.1	95.1	183	9	0	1	183	1	183	4.8e-96	347.1
ovXM_029787356.1	afEVM0003423.1	89.7	369	23	4	147	512	59	415	6.7e-188	653.7
ovXM_029778369.1	afEVM0019567.1	97.2	290	8	0	1	290	1	290	1.7e-159	558.5
ovXM_029778317.1	afEVM0018559.1	84.6	469	32	1	16	484	18	446	2.2e-225	778.1
ovXM_029778331.1	afEVM0005175.1	89.2	185	14	1	15	199	8	186	3.1e-88	321.2
ovXM_029778932.1	afEVM0018113.1	93.9	393	14	2	1	393	1	383	3.7e-218	753.8
ovXM_029781887.1	afEVM0010890.1	79.3	960	195	1	17	976	21	976	0.0e+00	1126.3
ovXM_029787599.1	afEVM0016009.1	83.3	1093	61	5	1	1085	1	979	0.0e+00	1410.2
ovXM_029799468.1	afEVM0001397.1	31.1	498	310	12	521	989	453	946	1.1e-67	255.4
ovXM_029786839.1	afEVM0007889.1	99.5	378	2	0	1	378	1	378	2.4e-222	767.7
ovXM_029780998.1	afEVM0001715.1	97.2	396	11	0	83	478	1	396	3.2e-224	774.2
ovXM_029782587.1	afEVM0010952.1	97.9	477	7	1	1	474	1	477	2.9e-254	874.0
ovXM_029799551.1	afEVM0007478.2	97.0	1300	31	2	1	1300	1	1292	0.0e+00	2433.7
ovXM_029784361.1	afEVM0017365.1	41.8	1927	1024	22	269	2176	288	2136	0.0e+00	1516.1
ovXM_029784412.1	afEVM0004755.2	79.0	338	62	2	1	330	1	337	5.4e-146	513.8
ovXM_029786854.1	afEVM0000646.1	94.7	736	38	1	1	735	15	750	0.0e+00	1080.9
ovXM_029778768.1	afEVM0015575.3	99.5	1055	5	0	17	1071	1	1055	0.0e+00	2067.7
ovXM_029799625.1	afEVM0009246.1	86.1	332	17	1	1	303	1	332	6.6e-66	247.7
ovXM_029781633.1	afEVM0002056.1	100.0	94	0	0	59	152	1	94	6.3e-49	190.3
ovXM_029781615.1	afEVM0018949.1	92.8	723	15	2	1	722	1	687	0.0e+00	1292.7
ovXM_029783756.1	afEVM0018825.1	71.8	220	54	3	81	300	20	231	1.3e-82	303.1
ovXM_029799708.1	afEVM0009535.1	89.4	1340	64	4	14	1353	3	1264	0.0e+00	2333.5
ovXM_029784113.1	afEVM0012298.2	83.8	154	25	0	71	224	81	234	3.6e-77	284.6
ovXM_029789827.1	afEVM0003609.1	97.7	697	9	1	79	775	1	690	0.0e+00	1402.1
ovXM_029779334.1	afEVM0001091.1	80.9	304	11	2	1	304	1	257	4.1e-111	398.3
ovXM_029799957.1	afEVM0010972.1	32.0	178	88	8	68	219	31	201	6.8e-12	67.8
ovXM_029787167.1	afEVM0005081.1	73.4	109	28	1	1	108	1	109	2.3e-39	158.7
ovXM_029785509.1	afEVM0016200.1	92.0	75	6	0	3	77	4	78	3.3e-38	153.7
ovXM_029785207.1	afEVM0013239.1	97.4	154	4	0	1	154	1	154	1.9e-85	311.6
ovXM_029785902.1	afEVM0009451.1	70.1	797	78	4	69	865	9	645	7.2e-259	890.2
ovXM_029800035.1	afEVM0004524.1	70.6	3196	428	14	150	3334	1	2696	0.0e+00	2811.2
ovXM_029802579.1	afEVM0010177.1	95.9	689	28	0	37	725	21	709	0.0e+00	1303.5
ovXM_029780799.1	afEVM0006516.1	82.1	591	98	3	78	662	1	589	7.2e-275	943.0
ovXM_029788625.1	afEVM0016941.1	97.3	485	12	1	132	615	1	485	3.9e-206	714.5
ovXM_029787787.1	afEVM0008212.1	98.5	413	5	1	1	413	16	427	8.4e-197	682.9
ovXM_029788876.1	afEVM0007434.1	93.8	501	31	0	1	501	1	501	3.3e-275	943.7
ovXM_029777537.1	afEVM0001397.1	92.8	1196	83	2	1	1196	1	1193	0.0e+00	1965.3
ovXM_029800109.1	afEVM0012114.1	86.5	1566	18	5	1	1485	1	1454	0.0e+00	2615.1
ovXM_029778125.1	afEVM0014654.1	97.1	137	4	0	8	144	11	147	3.9e-77	283.9
ovXM_029784715.1	afEVM0007587.1	82.4	471	81	2	1	471	1	469	8.9e-203	703.0
ovXM_029800189.1	afEVM0005803.1	93.9	559	34	0	1	559	1	559	1.4e-303	1038.1
ovXM_029785700.1	afEVM0009038.1	99.6	484	2	0	1	484	17	500	5.6e-269	922.9
ovXM_029784854.1	afEVM0008498.1	88.8	579	21	1	1	579	1	535	6.0e-302	1032.7
ovXM_029782387.1	afEVM0016836.1	93.3	1079	69	3	1	1076	1	1079	0.0e+00	1813.1
ovXM_029787516.1	afEVM0016146.3	95.5	778	32	3	1	777	1	776	0.0e+00	1427.2
ovXM_029783556.1	afEVM0002552.1	75.3	190	20	1	1	190	1	163	3.4e-76	281.2
ovXM_029777743.1	afEVM0000909.1	95.0	1492	70	4	1	1491	1	1488	0.0e+00	2191.4
ovXM_029779468.1	afEVM0010616.1	93.8	882	21	5	1	880	1	850	0.0e+00	1670.6
ovXM_029800268.1	afEVM0006800.1	87.1	349	13	2	27	375	10	326	1.2e-173	605.9
ovXM_029789459.1	afEVM0002686.1	73.0	293	22	2	1	292	42	278	3.7e-114	407.9
ovXM_029781821.1	afEVM0018030.1	81.0	406	38	3	84	487	45	413	1.2e-189	659.4
ovXM_029784425.1	afEVM0007374.1	94.6	295	8	1	2	296	12	298	2.3e-156	548.1
ovXM_029788392.1	afEVM0018350.1	77.1	615	55	7	9	616	29	564	3.3e-258	887.5
ovXM_029788349.1	afEVM0017525.1	93.4	1129	11	2	62	1190	34	1098	0.0e+00	1919.1
ovXM_029798278.1	afEVM0000537.1	85.1	410	11	1	116	525	1	360	2.9e-186	648.3
ovXM_029798210.1	afEVM0010394.3	94.9	839	39	1	1	835	1	839	0.0e+00	1590.9
ovXM_029788546.1	afEVM0013379.1	85.1	1103	129	4	1	1100	1	1071	0.0e+00	1169.8
ovXM_029800519.1	afEVM0011747.1	84.2	386	61	0	1	386	1	386	2.2e-175	611.7
ovXM_029788603.1	afEVM0014453.1	73.3	322	85	1	1	322	1	321	3.5e-126	448.0
ovXM_029788591.1	afEVM0013669.1	93.6	376	24	0	98	473	16	391	4.7e-204	707.2
ovXM_029785680.1	afEVM0017744.1	99.5	791	4	0	1	791	1	791	0.0e+00	1565.8
ovXM_029781349.1	afEVM0004868.1	98.9	1000	11	0	14	1013	6	1005	0.0e+00	1992.6
ovXM_029788664.1	afEVM0010077.1	91.7	303	25	0	1	303	1	303	8.4e-162	566.2
ovXM_029779003.1	afEVM0006382.1	89.7	175	17	1	19	193	1	174	1.5e-84	308.9
ovXM_029778991.1	afEVM0012767.1	100.0	193	0	0	1	193	1	193	4.3e-111	397.1
ovXM_029800678.1	afEVM0016198.1	97.7	258	6	0	6	263	1	258	1.7e-150	528.5
ovXM_029781975.1	afEVM0005520.1	89.8	876	84	2	3	875	1	874	0.0e+00	1340.9
ovXM_029782188.1	afEVM0007564.1	87.6	1135	121	6	1	1118	1	1132	0.0e+00	1295.8
ovXM_029785626.1	afEVM0019081.1	87.8	296	36	0	3	298	2	297	1.0e-156	549.3
ovXM_029782232.1	afEVM0018027.1	83.3	126	21	0	1	126	1	126	2.8e-50	194.5
ovXM_029780875.1	afEVM0007079.1	89.8	1330	120	8	1	1326	1	1319	0.0e+00	1679.8
ovXM_029780887.1	afEVM0014354.1	83.1	148	23	1	1	148	1	146	6.1e-65	243.4
ovXM_029780646.1	afEVM0019275.1	87.1	777	37	3	144	920	1	714	0.0e+00	1268.4
ovXM_029782584.1	afEVM0007745.1	89.5	1878	183	7	288	2154	1	1874	0.0e+00	2915.2
ovXM_029789576.1	afEVM0001617.1	94.9	1085	27	2	82	1166	25	1081	0.0e+00	1449.9
ovXM_029800856.1	afEVM0013868.1	68.8	125	39	0	51	175	65	189	4.3e-48	188.0
ovXM_029789659.1	afEVM0010551.1	88.9	2192	220	10	88	2269	1	2179	0.0e+00	3200.6
ovXM_029787862.1	afEVM0015686.1	52.7	146	55	4	1	136	7	148	2.6e-33	138.3
ovXM_029783339.1	afEVM0006809.1	97.5	157	4	0	1	157	1	157	5.8e-90	326.6
ovXM_029786423.1	afEVM0013577.1	30.7	381	233	10	55	423	74	435	1.1e-42	171.0
ovXM_029781363.1	afEVM0008028.1	72.5	877	234	2	237	1113	1	870	3.5e-224	775.4
ovXM_029801013.1	afEVM0012276.1	79.9	497	96	2	26	518	33	529	2.0e-235	811.6
ovXM_029785458.1	afEVM0017412.1	79.7	832	141	4	985	1816	493	1296	0.0e+00	1365.5
ovXM_029787008.1	afEVM0010813.1	78.3	747	125	5	10	731	8	742	0.0e+00	1080.5
ovXM_029787947.1	afEVM0001247.2	100.0	176	0	0	218	393	213	388	8.7e-91	330.9
ovXM_029784125.1	afEVM0000729.2	89.9	1510	136	9	1	1497	1	1506	0.0e+00	1846.2
ovXM_029788522.1	afEVM0002535.1	94.0	385	10	1	1	372	1	385	3.7e-199	691.0
ovXM_029784778.1	afEVM0005923.1	97.0	168	5	0	5	172	2	169	4.9e-90	327.0
ovXM_029785077.1	afEVM0003468.1	96.4	864	31	0	3	866	6	869	0.0e+00	1612.4
ovXM_029782276.1	afEVM0006604.1	97.3	766	21	0	1	766	1	766	0.0e+00	1449.1
ovXM_029785050.1	afEVM0015548.1	96.9	191	6	0	1	191	1	191	7.3e-103	369.8
ovXM_029790000.1	afEVM0015449.1	97.6	211	5	0	154	364	1	211	5.1e-121	431.0
ovXM_029787473.1	afEVM0017100.1	87.3	79	7	1	73	148	1	79	1.0e-32	136.3
ovXM_029778286.1	afEVM0009956.1	73.5	181	43	2	94	273	379	555	1.7e-65	246.9
ovXM_029785468.1	afEVM0018183.1	98.4	491	5	1	1	488	1	491	4.3e-192	667.5
ovXM_029782490.1	afEVM0010204.1	96.3	657	12	1	1	645	1	657	0.0e+00	1248.8
ovXM_029781444.1	afEVM0019265.1	94.1	573	34	0	1	573	1	573	0.0e+00	1091.6
ovXM_029801100.1	afEVM0006214.1	70.7	246	72	0	1	246	1	246	4.1e-95	345.1
ovXM_029789754.1	afEVM0016148.1	86.6	269	36	0	1	269	1	269	1.4e-128	455.7
ovXM_029787472.1	afEVM0018820.1	60.6	434	168	2	1	433	1	432	1.1e-130	463.4
ovXM_029786652.1	afEVM0018049.1	87.8	181	20	2	1	179	1	181	5.8e-86	313.5
ovXM_029787638.1	afEVM0009017.1	76.2	269	2	1	26	294	3	209	3.5e-112	401.4
ovXM_029783831.1	afEVM0009279.2	85.4	315	43	1	41	355	3	314	2.4e-128	455.3
ovXM_029787282.1	afEVM0003329.1	83.0	353	59	1	1	352	1	353	1.1e-170	595.9
ovXM_029778954.1	afEVM0008525.1	80.1	720	27	4	1	709	1	615	1.4e-297	1018.5
ovXM_029801195.1	afEVM0000526.1	88.3	1028	113	2	1	1021	1	1028	0.0e+00	1662.1
ovXM_029781940.1	afEVM0014311.1	88.0	184	22	0	2	185	30	213	1.1e-92	335.9
ovXM_029786246.1	afEVM0014311.1	79.3	145	28	1	1	143	16	160	6.6e-65	243.4
ovXM_029786233.1	afEVM0014311.1	80.7	187	36	0	1	187	16	202	1.1e-87	319.3
ovXM_029783991.1	afEVM0014311.1	81.3	198	37	0	1	198	16	213	1.0e-91	332.8
ovXM_029782104.1	afEVM0014311.1	79.3	198	41	0	1	198	16	213	1.9e-90	328.6
ovXM_029782265.1	afEVM0014311.1	87.0	184	24	0	2	185	30	213	3.3e-92	334.3
ovXM_029777115.1	afEVM0007049.1	47.4	78	41	0	8	85	1166	1243	5.7e-14	73.6
ovXM_029786420.1	afEVM0008609.1	93.1	885	39	2	1	885	1	863	0.0e+00	1580.5
ovXM_029787608.1	afEVM0001953.1	93.9	474	29	0	1	474	1	474	1.0e-270	928.7
ovXM_029789872.1	afEVM0005513.1	77.5	511	80	3	1	507	69	548	3.1e-225	777.7
ovXM_029801450.1	afEVM0006511.1	58.4	221	89	2	22	239	1	221	1.6e-67	252.7
ovXM_029787411.1	afEVM0011898.1	78.5	540	72	5	1	499	1	537	4.9e-167	584.3
ovXM_029801538.1	afEVM0010314.1	85.2	453	60	2	1	453	1	446	8.1e-217	749.6
ovXM_029783179.1	afEVM0005769.1	83.0	617	92	8	1	610	1	611	1.9e-285	978.0
ovXM_029801605.1	afEVM0019572.1	94.5	128	7	0	1	128	1	128	5.6e-67	250.0
ovXM_029801678.1	afEVM0012113.1	88.2	102	12	0	52	153	73	174	4.0e-48	188.0
ovXM_029801755.1	afEVM0001649.1	93.9	798	35	2	1	797	1	785	0.0e+00	1360.5
ovXM_029782582.1	afEVM0010301.1	93.2	1058	67	1	1	1058	1	1053	0.0e+00	2040.0
ovXM_029782583.1	afEVM0007635.1	97.4	455	12	0	1	455	1	455	7.9e-265	909.1
ovXM_029787722.1	afEVM0002419.1	91.4	613	53	0	1	613	1	613	0.0e+00	1174.1
ovXM_029785346.1	afEVM0015200.1	88.4	164	1	1	54	217	47	192	7.8e-77	283.5
ovXM_029801815.1	afEVM0007572.1	88.7	194	22	0	1	194	1	194	3.0e-100	361.3
ovXM_029778897.1	afEVM0018843.1	99.9	846	1	0	1	846	1	846	0.0e+00	1407.1
ovXM_029802647.1	afEVM0007760.1	81.0	531	64	2	406	936	294	787	3.9e-181	632.1
ovXM_029786803.1	afEVM0000669.1	98.1	360	7	0	1	360	1	360	1.4e-168	589.0
ovXM_029788064.1	afEVM0013542.1	94.0	732	40	2	1	731	1	729	0.0e+00	1401.3
ovXM_029785194.1	afEVM0004088.1	91.4	291	25	0	16	306	42	332	1.3e-154	542.3
ovXM_029780902.1	afEVM0000127.1	96.5	543	18	1	1	542	1	543	1.0e-313	1071.6
ovXM_029801979.1	afEVM0015967.1	63.2	174	57	2	119	286	3	175	8.8e-54	207.6
ovXM_029782134.1	afEVM0000477.1	32.8	332	166	7	282	558	258	587	3.1e-42	170.2
ovXM_029802062.1	afEVM0013951.1	59.6	208	55	4	1	198	1	189	1.3e-55	213.0
ovXM_029802142.1	afEVM0003792.1	95.0	852	6	1	484	1335	2	816	0.0e+00	1593.9
ovXM_029802154.1	afEVM0003792.1	99.0	630	6	0	6	635	817	1446	0.0e+00	1248.4
ovXM_029784725.1	afEVM0007366.1	99.1	111	1	0	1	111	1	111	4.4e-60	226.9
ovXM_029802167.1	afEVM0007034.1	62.7	118	33	3	4	120	3	110	5.2e-30	127.1
ovXM_029782046.1	afEVM0010557.1	96.1	102	4	0	120	221	10	111	6.1e-53	204.1
ovXM_029802180.1	afEVM0019404.1	88.0	3638	326	14	21	3596	14	3603	0.0e+00	4028.0
ovXM_029778727.1	afEVM0019488.1	45.1	481	221	10	28	486	2	461	2.8e-101	365.9
ovXM_029780108.1	afEVM0003990.2	84.2	545	39	3	248	785	68	572	8.6e-235	810.1
ovXM_029788310.1	afEVM0018992.1	100.0	172	0	0	1	172	1	172	2.4e-97	351.3
ovXM_029783758.1	afEVM0004450.2	92.9	98	7	0	3	100	33	130	1.3e-47	185.3
ovXM_029777179.1	afEVM0003929.2	97.0	303	2	1	1	296	1	303	4.5e-67	251.5
ovXM_029802190.1	afEVM0015314.1	45.8	253	124	4	1	249	1	244	6.9e-53	204.1
ovXM_029785265.1	afEVM0012462.1	97.6	638	15	0	1	638	1	638	0.0e+00	1279.2
ovXM_029789344.1	afEVM0004816.1	99.4	167	1	0	1	167	1	167	3.4e-96	347.4
ovXM_029789355.1	afEVM0013284.1	86.6	1641	220	0	112	1752	6	1646	0.0e+00	2574.3
ovXM_029779577.1	afEVM0000531.1	97.9	239	5	0	1	239	1	239	2.1e-136	481.5
ovXM_029779201.1	afEVM0007125.1	98.3	517	9	0	1	517	13	529	4.0e-297	1016.5
ovXM_029784650.1	afEVM0000491.1	92.8	733	53	0	1	733	1	733	0.0e+00	1405.2
ovXM_029777568.1	afEVM0013182.1	98.3	533	9	0	17	549	24	556	2.3e-288	987.6
ovXM_029802216.1	afEVM0005858.1	80.4	235	36	1	24	248	977	1211	1.8e-106	382.1
ovXM_029802228.1	afEVM0012268.2	72.5	527	98	4	394	885	1	515	7.1e-193	671.0
ovXM_029788999.1	afEVM0002524.1	98.2	272	4	1	1	272	1	271	6.4e-153	536.6
ovXM_029788244.1	afEVM0008655.2	74.0	566	146	1	1	565	162	727	8.2e-235	809.7
ovXM_029802240.1	afEVM0007950.1	70.7	629	184	0	1	629	112	740	1.3e-257	885.6
ovXM_029777809.1	afEVM0007950.1	82.6	740	129	0	1	740	1	740	0.0e+00	1209.1
ovXM_029777831.1	afEVM0007950.1	82.6	740	129	0	1	740	1	740	0.0e+00	1209.1
ovXM_029777851.1	afEVM0008655.2	75.0	727	181	1	1	726	1	727	2.9e-309	1057.4
ovXM_029785713.1	afEVM0008655.2	75.0	727	181	1	1	726	1	727	2.9e-309	1057.4
ovXM_029779889.1	afEVM0007950.1	82.6	740	129	0	1	740	1	740	0.0e+00	1208.4
ovXM_029779898.1	afEVM0004894.1	49.6	419	195	7	20	425	532	947	2.0e-95	346.3
ovXM_029778036.1	afEVM0004894.1	66.9	834	234	6	9	802	111	942	8.3e-304	1040.0
ovXM_029778100.1	afEVM0013133.1	73.6	182	47	1	1	181	99	280	2.6e-73	271.6
ovXM_029777994.1	afEVM0004894.1	74.0	331	83	3	1	329	618	947	1.0e-129	461.8
ovXM_029802251.1	afEVM0004894.1	61.2	134	47	3	63	194	17	147	1.3e-35	146.4
ovXM_029802261.1	afEVM0004894.1	78.9	152	32	0	1	152	538	689	6.0e-63	236.9
ovXM_029778061.1	afEVM0004894.1	63.2	266	91	3	63	325	17	278	8.4e-83	303.9
ovXM_029778047.1	afEVM0004894.1	69.7	449	134	2	1	447	499	947	6.1e-167	585.1
ovXM_029778081.1	afEVM0013133.1	72.4	243	67	0	1	243	38	280	4.0e-98	354.4
ovXM_029802286.1	afEVM0012676.1	38.1	160	87	5	56	205	345	502	3.2e-20	95.5
ovXM_029779956.1	afEVM0004894.1	44.6	487	245	10	391	857	466	947	2.1e-96	350.5
ovXM_029779945.1	afEVM0004894.1	54.7	861	289	13	1	844	240	1016	4.1e-230	795.0
ovXM_029779081.1	afEVM0004894.1	54.7	1007	312	13	140	1078	17	947	5.9e-273	937.6
ovXM_029779106.1	afEVM0013133.1	82.0	183	33	0	1	183	99	281	1.2e-86	315.8
ovXM_029802299.1	afEVM0004894.1	65.8	609	160	7	188	753	3	606	1.1e-205	713.4
ovXM_029802312.1	afEVM0013133.1	79.9	144	29	0	68	211	90	233	1.5e-64	242.7
ovXM_029779090.1	afEVM0004894.1	68.4	640	112	3	1	550	308	947	7.8e-233	803.5
ovXM_029783011.1	afEVM0004894.1	63.5	609	183	6	136	710	3	606	9.8e-204	706.8
ovXM_029778137.1	afEVM0004894.1	68.2	620	151	6	1	574	328	947	3.1e-226	782.7
ovXM_029778183.1	afEVM0004894.1	47.1	418	195	8	13	409	535	947	5.8e-88	322.0
ovXM_029802335.1	afEVM0005858.1	85.1	457	62	1	1	451	293	749	6.0e-236	813.1
ovXM_029802347.1	afEVM0005858.1	84.6	389	35	2	1	389	782	1145	1.8e-188	655.2
ovXM_029802358.1	afEVM0003584.1	74.4	160	41	0	2	161	37	196	2.4e-67	251.5
ovXM_029802384.1	afEVM0000382.1	54.5	244	63	3	1	244	56	251	2.3e-61	232.3
ovXM_029802396.1	afEVM0004894.1	59.9	272	103	3	5	274	680	947	2.5e-81	298.9
ovXM_029778194.1	afEVM0004894.1	75.7	371	90	0	1	371	377	747	7.7e-160	560.1
ovXM_029802407.1	afEVM0004894.1	70.2	936	265	6	100	1026	17	947	0.0e+00	1240.7
ovXM_029784320.1	afEVM0008655.2	75.6	735	178	1	1	734	1	735	0.0e+00	1079.3
ovXM_029802419.1	afEVM0008655.2	69.7	730	220	1	1	729	1	730	1.6e-291	998.4
ovXM_029802430.1	afEVM0014365.1	80.6	392	74	1	34	425	8	397	6.4e-184	640.2
ovXM_029787043.1	afEVM0002095.1	36.4	689	266	22	10	565	8	657	5.9e-100	362.1
ovXM_029778410.1	afEVM0005827.1	79.4	606	116	3	53	653	21	622	5.0e-297	1016.5
ovXM_029789416.1	afEVM0004522.1	80.9	251	44	2	1	250	22	269	1.2e-94	342.8
ovXM_029782010.1	afEVM0012306.1	59.2	395	52	5	60	453	24	310	4.4e-106	381.7
ovXM_029781489.1	afEVM0014263.1	79.2	144	22	2	311	446	328	471	6.1e-44	175.3
ovXM_029802445.1	afEVM0004888.1	61.6	146	50	2	29	168	6	151	2.1e-45	178.7
ovXM_029780059.1	afEVM0017719.1	91.8	926	37	3	4	929	16	902	0.0e+00	1657.5
ovXM_029802457.1	afEVM0014229.1	96.5	3471	108	3	115	3583	4	3464	0.0e+00	6547.6
ovXM_029787135.1	afEVM0012766.1	83.3	96	2	1	1	96	23	104	1.0e-36	149.1
ovXM_029786594.1	afEVM0011030.1	94.8	674	33	1	1	674	1	672	0.0e+00	1174.1
ovXM_029786919.1	afEVM0012584.1	80.1	408	81	0	1	408	1	408	1.1e-196	682.6
ovXM_029778591.1	afEVM0018964.1	91.3	631	51	2	1	631	1	627	0.0e+00	1172.9
ovXM_029778580.1	afEVM0002987.1	97.9	1081	23	0	9	1089	1	1081	0.0e+00	2137.1
ovXM_029778604.1	afEVM0010116.1	99.0	209	2	0	1	209	1	209	9.6e-125	442.6
ovXM_029784511.1	afEVM0007165.1	77.5	779	172	2	1	779	1	776	0.0e+00	1211.8
ovXM_029783956.1	afEVM0011190.1	74.1	108	28	0	1	108	1	108	2.0e-41	164.9
ovXM_029785974.1	afEVM0002156.2	97.6	926	22	0	1	926	1	926	0.0e+00	1766.9
ovXM_029789693.1	afEVM0014912.1	70.8	712	204	3	1	711	1	709	2.5e-310	1060.8
ovXM_029780390.1	afEVM0017702.3	92.6	202	15	0	23	224	1	202	2.6e-102	368.2
ovXM_029785384.1	afEVM0011675.1	98.1	361	7	0	1	361	1	361	2.3e-214	741.1
ovXM_029782124.1	afEVM0001379.1	94.4	698	39	0	1	698	1	698	0.0e+00	1324.7
ovXM_029781999.1	afEVM0008667.1	98.8	86	1	0	1	86	1	86	9.9e-45	176.4
ovXM_029782595.1	afEVM0012737.1	63.6	261	82	4	5	264	26	274	7.5e-90	327.0
ovXM_029781418.1	afEVM0000065.1	29.0	534	305	9	241	766	220	687	2.8e-58	223.8
ovXM_029784437.1	afEVM0003717.1	75.3	1473	263	10	360	1753	1	1451	0.0e+00	1744.6
ovXM_029802518.1	afEVM0013133.1	70.0	227	61	2	43	268	61	281	8.4e-89	323.6
ovXM_029789053.1	afEVM0013133.1	64.7	255	79	4	199	442	27	281	2.9e-86	315.8
ovXM_029802532.1	afEVM0004894.1	77.2	189	43	0	78	266	757	945	1.0e-78	290.0
ovXM_029802542.1	afEVM0005858.1	84.7	393	53	2	1	386	293	685	9.4e-199	689.5
ovXM_029802553.1	afEVM0010012.1	59.1	115	36	2	12	125	18	122	1.6e-28	123.2
ovXM_029787112.1	afEVM0016205.1	84.3	236	37	0	1	236	1	236	2.2e-109	391.7
ovXM_029782783.1	afEVM0007365.1	99.2	608	5	0	1	608	1	608	0.0e+00	1223.8
ovXM_029785256.1	afEVM0006872.1	85.4	720	72	2	64	781	1	689	0.0e+00	1219.9
ovXM_029787850.1	afEVM0000266.1	86.9	389	51	0	43	431	1	389	2.1e-211	731.5
ovXM_029787242.1	afEVM0013676.1	88.6	431	49	0	1	431	1	431	1.0e-237	818.9
ovXM_029802566.1	afEVM0013676.1	44.8	393	215	1	92	484	41	431	7.4e-99	357.8
ovXM_029780666.1	afEVM0001424.1	97.4	348	9	0	97	444	93	440	2.1e-198	688.3
ovXM_029778632.1	afEVM0019200.1	92.0	150	11	1	217	366	114	262	2.0e-72	269.6
ovXM_029779252.1	afEVM0003150.1	100.0	183	0	0	1	183	1	183	1.0e-66	249.6
ovXM_029779227.1	afEVM0014561.1	92.9	434	31	0	1	434	1	434	2.4e-227	784.6
ovXM_029783327.1	afEVM0012042.1	75.7	74	18	0	1	74	1	74	1.8e-26	117.1
ovXM_029782711.1	afEVM0012042.1	75.7	74	18	0	8	81	1	74	2.9e-26	117.1
ovXM_029785940.1	afEVM0008655.2	74.0	566	146	1	1	565	162	727	8.2e-235	809.7
ovXM_029794415.1	afEVM0008234.1	91.2	351	30	1	483	833	2	351	3.0e-193	672.2
ovXM_029802685.1	afEVM0001446.1	70.6	252	74	0	1	252	1	252	4.6e-105	377.5
ovXM_029802687.1	afEVM0014835.1	90.9	176	16	0	1	176	1	176	2.8e-72	268.5
ovXM_029800982.1	afEVM0010688.1	97.8	137	3	0	41	177	1	137	1.7e-74	275.4
ovXM_029801992.1	afEVM0006241.1	98.2	444	0	1	1	444	1	436	4.2e-170	594.3
ovXM_029802222.1	afEVM0009008.1	92.3	977	69	2	1	973	1	975	0.0e+00	1253.8
ovXM_029802689.1	afEVM0004274.1	90.1	1258	119	4	1	1254	1	1256	0.0e+00	2315.0
ovXM_029802305.1	afEVM0010439.1	81.5	346	64	0	1	346	1	346	4.3e-170	594.0
ovXM_029802359.1	afEVM0002653.1	94.6	167	9	0	1	167	1	167	9.5e-91	329.3
ovXM_029802690.1	afEVM0010439.1	89.8	254	22	1	58	307	92	345	5.0e-138	487.3
ovXM_029802533.1	afEVM0001514.1	85.2	386	57	0	1	386	1	386	1.8e-193	671.8
ovXM_029802691.1	afEVM0018754.1	95.1	550	27	0	1	550	1	550	2.0e-310	1060.8
ovXM_029801579.1	afEVM0015581.1	88.0	945	86	3	52	990	2	925	0.0e+00	1649.8
ovXM_029799944.1	afEVM0016171.1	92.7	110	8	0	1	110	1	110	1.3e-48	188.7
ovXM_029802332.1	afEVM0007347.1	96.3	324	12	0	1	324	1	324	2.0e-185	644.8
ovXM_029802333.1	afEVM0006689.1	86.5	111	15	0	1	111	1	111	3.5e-49	190.7
ovXM_029794213.1	afEVM0000522.1	86.8	1465	140	7	1151	2608	288	1705	0.0e+00	2310.0
ovXM_029802264.1	afEVM0006938.1	33.8	860	477	28	254	1063	45	862	4.2e-132	469.9
ovXM_029802698.1	afEVM0015846.1	54.1	133	33	2	1	133	1	105	3.0e-32	134.8
ovXM_029801952.1	afEVM0018242.1	42.1	401	228	1	8	408	21	417	1.4e-87	320.5
ovXM_029794538.1	afEVM0018472.1	90.2	1173	56	5	373	1545	95	1208	0.0e+00	1903.3
ovXM_029799771.1	afEVM0006938.1	23.9	762	441	32	21	705	348	1047	1.3e-33	141.7
ovXM_029777081.1	afEVM0016465.1	88.7	346	39	0	13	358	14	359	5.1e-174	607.1
ovXM_029777082.1	afEVM0011109.1	43.5	230	124	5	22	250	23	247	5.6e-47	184.9
ovXM_029800152.1	afEVM0008044.1	94.8	806	42	0	231	1036	1	806	1.2e-268	922.9
ovXM_029802252.1	afEVM0003686.1	33.3	159	95	2	123	273	18	173	4.3e-14	75.9
ovXM_029801669.1	afEVM0007414.1	98.9	355	2	2	1	353	1	355	8.5e-190	659.4
ovXM_029802232.1	afEVM0004882.1	83.4	187	28	1	100	283	37	223	2.4e-78	289.3
ovXM_029801847.1	afEVM0004698.1	87.1	1645	41	10	23	1662	8	1486	0.0e+00	2476.0
ovXM_029777091.1	afEVM0019341.1	92.4	119	9	0	1	119	1	119	3.0e-54	207.6
ovXM_029777092.1	afEVM0019341.1	92.4	119	7	1	1	117	1	119	4.2e-53	203.8
ovXM_029777095.1	afEVM0019341.1	82.4	119	21	0	1	119	1	119	1.9e-48	188.3
ovXM_029777097.1	afEVM0006493.1	64.2	67	23	1	1	66	1	67	4.1e-20	95.9
ovXM_029798366.1	afEVM0015826.1	97.3	402	11	0	1	402	25	426	2.8e-229	790.8
ovXM_029802277.1	afEVM0010729.1	100.0	151	0	0	146	296	147	297	2.5e-82	302.4
ovXM_029798936.1	afEVM0005019.1	96.3	702	25	1	18	719	32	732	0.0e+00	1384.8
ovXM_029800990.1	afEVM0010809.1	94.0	402	24	0	1	402	1	402	2.1e-168	588.6
ovXM_029802308.1	afEVM0011422.1	82.6	184	32	0	1	184	1	184	3.9e-77	284.3
ovXM_029802449.1	afEVM0006685.1	93.6	531	34	0	3	533	2	532	2.5e-294	1007.3
ovXM_029802717.1	afEVM0016229.1	90.4	261	24	1	66	326	11	270	1.9e-111	399.1
ovXM_029800524.1	afEVM0016280.1	89.7	513	53	0	1	513	1	513	2.9e-263	904.0
ovXM_029802540.1	afEVM0011733.1	79.6	294	49	4	3	288	4	294	2.8e-138	488.0
ovXM_029795172.1	afEVM0006829.1	92.1	726	57	0	1	726	1	726	0.0e+00	1087.0
ovXM_029802562.1	afEVM0010901.1	89.9	426	42	1	1	426	32	456	9.4e-216	746.1
ovXM_029794709.1	afEVM0003348.1	77.6	152	32	2	1	151	1	151	1.5e-69	258.8
ovXM_029802484.1	afEVM0012753.1	89.1	432	47	0	5	436	6	437	2.8e-227	784.3
ovXM_029800430.1	afEVM0008847.1	91.5	247	21	0	51	297	23	269	3.8e-135	477.6
ovXM_029777100.1	afEVM0002330.1	61.2	196	58	2	10	205	1	178	6.0e-54	207.6
ovXM_029777101.1	afEVM0000546.1	59.1	132	50	1	11	138	172	303	7.8e-38	153.3
ovXM_029802275.1	afEVM0001267.1	91.5	909	38	1	1	909	34	903	0.0e+00	1536.9
ovXM_029794589.1	afEVM0000277.1	87.5	72	9	0	45	116	1	72	3.1e-30	127.9
ovXM_029792547.1	afEVM0004022.1	75.0	136	31	1	46	181	4	136	1.5e-44	176.0
ovXM_029792667.1	afEVM0006145.1	90.4	385	2	1	8	392	5	354	1.8e-204	708.4
ovXM_029792782.1	afEVM0017554.1	85.5	248	16	3	98	344	16	244	2.6e-127	451.8
ovXM_029802268.1	afEVM0005811.1	84.2	431	65	2	1	429	19	448	1.6e-206	715.3
ovXM_029792903.1	afEVM0005644.1	55.5	146	55	2	1	145	1	137	1.1e-35	146.4
ovXM_029802623.1	afEVM0005237.1	57.6	278	12	1	462	739	35	206	1.2e-81	301.2
ovXM_029794113.1	afEVM0006632.1	93.6	391	6	1	156	546	16	387	2.4e-207	718.4
ovXM_029794125.1	afEVM0003964.1	94.5	796	36	2	51	846	71	858	0.0e+00	1423.3
ovXM_029802694.1	afEVM0003546.1	88.1	360	43	0	1	360	1	360	6.7e-174	606.7
ovXM_029800226.1	afEVM0003546.1	57.9	361	148	2	1	358	1	360	3.2e-123	438.3
ovXM_029799896.1	afEVM0005733.1	86.1	416	57	1	1	416	1	415	5.4e-181	630.9
ovXM_029802165.1	afEVM0003128.1	55.7	115	34	2	84	198	79	176	1.6e-20	96.3
ovXM_029793456.1	afEVM0014870.1	69.2	52	16	0	152	203	108	159	4.3e-12	68.6
ovXM_029792943.1	afEVM0014870.1	90.7	150	12	1	47	196	7	154	5.6e-20	94.7
ovXM_029802214.1	afEVM0003450.1	67.4	95	27	2	73	167	17	107	3.7e-26	114.8
ovXM_029802185.1	afEVM0003450.1	41.9	74	43	0	50	123	24	97	2.3e-07	52.0
ovXM_029802224.1	afEVM0018640.1	51.3	78	38	0	116	193	15	92	1.0e-12	70.5
ovXM_029801665.1	afEVM0018640.1	52.5	80	38	0	155	234	6	85	1.6e-14	76.6
ovXM_029799391.1	afEVM0018640.1	54.3	92	40	2	121	210	3	94	1.6e-18	89.7
ovXM_029802309.1	afEVM0018640.1	57.1	84	36	0	101	184	5	88	3.7e-19	91.7
ovXM_029792982.1	afEVM0008587.1	56.2	48	21	0	135	182	104	151	4.2e-08	55.1
ovXM_029792994.1	afEVM0008587.1	45.3	64	35	0	173	236	104	167	2.1e-06	49.7
ovXM_029802352.1	afEVM0018640.1	54.3	81	37	0	169	249	2	82	1.6e-17	86.7
ovXM_029793015.1	afEVM0003450.1	63.5	85	28	1	82	166	26	107	3.8e-23	104.8
ovXM_029794321.1	afEVM0008061.1	98.1	263	5	0	1	263	1	263	4.0e-106	382.5
ovXM_029793031.1	afEVM0011607.1	85.3	1098	134	3	1	1081	1	1088	0.0e+00	1236.1
ovXM_029799267.1	afEVM0002311.1	99.7	614	2	0	1	614	1	614	0.0e+00	1172.1
ovXM_029800091.1	afEVM0009537.1	89.8	196	18	1	1	194	1	196	8.4e-91	329.7
ovXM_029802634.1	afEVM0000814.1	99.7	332	1	0	1	332	1	332	7.7e-193	669.5
ovXM_029801574.1	afEVM0015074.1	96.7	306	10	0	1	306	1	306	4.8e-173	603.6
ovXM_029793043.1	afEVM0002559.1	83.2	2755	447	8	1	2750	1	2744	0.0e+00	4391.6
ovXM_029802616.1	afEVM0006607.1	95.3	233	11	0	191	423	10	242	1.5e-121	433.0
ovXM_029793054.1	afEVM0011391.1	23.7	308	178	10	42	321	11	289	3.2e-12	70.1
ovXM_029800141.1	afEVM0014446.1	89.0	520	57	0	1	520	1	520	1.1e-281	965.3
ovXM_029793278.1	afEVM0004006.1	57.7	123	48	1	2	124	4	122	3.1e-34	141.4
ovXM_029799360.1	afEVM0013714.1	28.4	88	60	2	305	391	428	513	9.6e-06	49.7
ovXM_029793335.1	afEVM0005068.1	87.6	161	20	0	3	163	24	184	1.7e-84	308.5
ovXM_029802699.1	afEVM0013541.1	89.2	148	16	0	1	148	1	148	8.2e-78	286.2
ovXM_029777078.1	afEVM0011570.1	75.7	280	61	2	1	280	3	275	7.3e-118	420.6
ovXM_029795298.1	afEVM0008064.1	34.4	1459	793	26	30	1408	34	1408	1.3e-252	872.1
ovXM_029795309.1	afEVM0008064.1	35.9	1462	760	24	136	1501	32	1412	4.3e-292	1002.3
ovXM_029802611.1	afEVM0016873.1	97.4	431	11	0	1	431	1	431	2.9e-240	827.4
ovXM_029795320.1	afEVM0014758.1	54.3	197	54	7	1	192	61	226	2.3e-41	165.6
ovXM_029802388.1	afEVM0017671.1	88.2	262	31	0	166	427	24	285	3.2e-135	478.4
ovXM_029795331.1	afEVM0008774.1	98.2	112	2	0	1	112	1	112	2.6e-60	227.6
ovXM_029802160.1	afEVM0014542.1	93.0	757	26	1	1	757	1	730	0.0e+00	1397.5
ovXM_029795342.1	afEVM0007196.1	61.4	176	67	1	1	176	1	175	2.0e-54	208.8
ovXM_029799096.1	afEVM0009410.1	61.2	183	71	0	1	183	1	183	1.2e-65	246.1
ovXM_029795353.1	afEVM0019109.1	90.1	152	15	0	94	245	1	152	8.6e-75	277.3
ovXM_029795364.1	afEVM0018519.1	76.3	489	65	6	1	481	1	446	5.5e-192	667.2
ovXM_029802565.1	afEVM0017684.1	94.4	324	18	0	141	464	88	411	9.4e-181	629.8
ovXM_029795377.1	afEVM0002191.1	88.6	289	33	0	63	351	117	405	7.5e-146	513.5
ovXM_029795387.1	afEVM0002577.1	57.8	306	128	1	1	306	1	305	6.0e-91	330.9
ovXM_029802488.1	afEVM0012313.2	96.3	487	11	1	1	487	14	493	6.9e-267	916.0
ovXM_029799191.1	afEVM0005863.1	99.9	835	1	0	1	835	1	835	0.0e+00	1254.6
ovXM_029795399.1	afEVM0005700.1	37.0	208	101	4	9	194	2	201	7.6e-31	131.0
ovXM_029795410.1	afEVM0004888.1	50.3	189	83	1	36	224	311	488	7.2e-49	190.7
ovXM_029802235.1	afEVM0014609.1	97.4	232	6	0	1	232	1	232	1.0e-106	382.9
ovXM_029795421.1	afEVM0015207.1	51.5	194	90	2	1	191	1	193	2.8e-48	189.1
ovXM_029802551.1	afEVM0004203.1	72.9	597	70	4	1	596	1	506	1.9e-234	808.5
ovXM_029800921.1	afEVM0008722.1	89.1	304	32	1	1	303	1	304	1.2e-143	506.5
ovXM_029802496.1	afEVM0002663.1	80.2	1773	327	6	1	1771	1	1751	0.0e+00	2784.2
ovXM_029798611.1	afEVM0012502.1	31.1	167	92	8	12	163	254	412	5.8e-13	72.0
ovXM_029798621.1	afEVM0018677.1	90.1	213	21	0	1	213	1	213	5.1e-113	403.7
ovXM_029802191.1	afEVM0001940.1	77.4	465	76	3	1	465	1	436	5.5e-221	763.5
ovXM_029802394.1	afEVM0008274.1	89.7	464	43	1	1	464	1	459	5.4e-253	869.8
ovXM_029802109.1	afEVM0019068.1	93.2	222	15	0	1	222	1	222	1.5e-120	428.7
ovXM_029793433.1	afEVM0005054.1	87.2	885	109	4	161	1041	1	885	0.0e+00	1544.3
ovXM_029777085.1	afEVM0007779.1	75.1	209	52	0	1	209	1	209	6.1e-79	290.4
ovXM_029792954.1	afEVM0001516.1	81.6	1386	228	10	1	1374	1	1371	0.0e+00	2201.8
ovXM_029801749.1	afEVM0004682.1	81.3	1356	243	4	1	1355	1	1347	0.0e+00	2085.8
ovXM_029802620.1	afEVM0014191.1	89.9	148	14	1	1	148	1	147	1.9e-71	265.0
ovXM_029795432.1	afEVM0018584.1	58.9	180	52	2	1	179	1	159	5.1e-53	204.1
ovXM_029801839.1	afEVM0019428.1	54.6	249	92	3	11	259	40	267	6.8e-75	277.7
ovXM_029802555.1	afEVM0005340.1	85.6	277	11	1	7	254	12	288	3.0e-128	454.5
ovXM_029798760.1	afEVM0017612.1	99.3	290	2	0	1	290	1	290	2.9e-172	600.9
ovXM_029795443.1	afEVM0013522.1	91.9	160	13	0	1	160	1	160	1.1e-83	305.8
ovXM_029802250.1	afEVM0012047.1	88.0	490	40	4	1	483	1	478	1.2e-149	526.6
ovXM_029799712.1	afEVM0013509.1	84.9	642	5	2	30	671	34	583	1.3e-300	1028.5
ovXM_029798640.1	afEVM0001718.1	98.3	587	10	0	33	619	7	593	0.0e+00	1162.5
ovXM_029800029.1	afEVM0016627.1	88.2	832	91	4	1	829	75	902	0.0e+00	1224.2
ovXM_029798829.1	afEVM0005058.1	97.6	419	10	0	1	419	1	419	2.1e-216	748.0
ovXM_029799857.1	afEVM0006348.1	95.6	363	15	1	158	519	14	376	7.5e-195	676.8
ovXM_029802474.1	afEVM0003407.1	91.5	117	10	0	1	117	1	117	3.7e-33	137.5
ovXM_029802514.1	afEVM0004551.1	97.8	275	6	0	110	384	50	324	6.0e-149	523.9
ovXM_029802603.1	afEVM0018003.1	90.8	370	34	0	3420	3789	8	377	2.7e-169	594.7
ovXM_029800928.1	afEVM0008767.1	95.7	894	37	1	1	894	1	893	0.0e+00	1659.4
ovXM_029795199.1	afEVM0017599.1	99.3	715	5	0	1	715	1	715	0.0e+00	1392.1
ovXM_029793445.1	afEVM0011565.1	95.5	110	5	0	1	110	167	276	1.0e-59	225.7
ovXM_029798695.1	afEVM0018850.1	98.7	525	6	1	50	573	15	539	1.7e-285	978.0
ovXM_029795454.1	afEVM0000885.1	62.1	1229	277	8	1	1221	1	1048	0.0e+00	1130.5
ovXM_029794291.1	afEVM0019361.1	82.1	1098	117	6	740	1834	574	1594	0.0e+00	1728.0
ovXM_029794304.1	afEVM0015905.1	92.0	679	54	0	201	879	1	679	0.0e+00	1242.3
ovXM_029802378.1	afEVM0019610.1	98.6	145	2	0	1	145	1	145	1.4e-77	285.4
ovXM_029795465.1	afEVM0010918.1	83.5	260	43	0	1	260	1	260	3.6e-135	478.4
ovXM_029802399.1	afEVM0014706.3	97.3	329	9	0	1	329	11	339	5.8e-193	669.8
ovXM_029802152.1	afEVM0004980.2	85.0	413	59	1	1	413	1	410	3.4e-206	714.1
ovXM_029800601.1	afEVM0008830.1	95.9	459	19	0	1	459	1	459	6.6e-251	862.8
ovXM_029802327.1	afEVM0010046.1	88.7	529	60	0	1	529	1	529	4.3e-270	926.8
ovXM_029802337.1	afEVM0016569.1	100.0	202	0	0	304	505	1	202	9.5e-126	447.2
ovXM_029802433.1	afEVM0017646.1	98.8	405	5	0	12	416	11	415	8.6e-226	779.2
ovXM_029802188.1	afEVM0012723.1	44.2	362	179	7	15	375	25	364	1.6e-80	296.6
ovXM_029799015.1	afEVM0012723.1	85.5	373	41	2	8	380	16	375	1.2e-184	642.5
ovXM_029802005.1	afEVM0014475.1	99.8	401	1	0	2	402	7	407	4.1e-241	830.1
ovXM_029798998.1	afEVM0013085.1	99.2	484	4	0	494	977	299	782	6.9e-285	976.9
ovXM_029795480.1	afEVM0013804.1	54.0	200	82	3	1	190	1	200	6.4e-50	194.1
ovXM_029802680.1	afEVM0016364.1	88.6	123	14	0	1	123	1	123	1.5e-56	215.3
ovXM_029777094.1	afEVM0010682.1	83.4	664	42	4	1	663	1	597	2.7e-301	1031.6
ovXM_029799132.1	afEVM0006036.1	87.5	979	106	6	1	971	1	971	0.0e+00	1392.1
ovXM_029800165.1	afEVM0014497.1	86.1	682	87	2	38	719	25	698	1.0e-306	1048.9
ovXM_029794358.1	afEVM0008487.1	91.2	627	44	3	1	616	1	627	0.0e+00	1096.3
ovXM_029794349.1	afEVM0016100.1	94.1	647	10	1	1	647	1	619	0.0e+00	1205.7
ovXM_029794378.1	afEVM0004347.1	94.1	270	16	0	1	270	1	270	7.7e-151	529.6
ovXM_029802348.1	afEVM0002851.1	78.0	405	73	1	1	405	1	389	3.7e-189	657.5
ovXM_029795491.1	afEVM0009993.1	65.2	141	37	1	1	141	4	132	1.3e-45	179.1
ovXM_029802538.1	afEVM0006369.1	90.5	283	27	0	1	283	1	283	8.4e-132	466.5
ovXM_029795503.1	afEVM0017359.1	98.9	375	4	0	60	434	59	433	3.6e-191	664.8
ovXM_029799791.1	afEVM0014565.1	86.9	419	47	6	1	415	1	415	4.1e-187	651.4
ovXM_029802379.1	afEVM0014236.1	89.7	252	25	1	41	291	3	254	1.6e-133	472.2
ovXM_029802629.1	afEVM0011806.1	84.8	217	5	1	1	217	1	189	1.0e-100	362.8
ovXM_029801802.1	afEVM0004342.1	87.1	295	38	0	1	295	37	331	4.2e-142	500.7
ovXM_029795507.1	afEVM0018479.1	77.3	220	45	2	432	649	148	364	7.7e-96	348.2
ovXM_029799456.1	afEVM0015930.1	88.5	347	40	0	1	347	1	347	1.6e-185	645.2
ovXM_029795508.1	afEVM0003713.1	97.5	435	10	1	9	443	44	477	6.6e-208	719.9
ovXM_029795509.1	afEVM0014987.1	65.0	123	43	0	11	133	53	175	2.3e-42	168.3
ovXM_029802527.1	afEVM0017553.1	85.4	355	33	2	1	355	1	336	3.5e-135	478.0
ovXM_029802554.1	afEVM0013145.1	43.1	102	37	8	3	92	24	116	2.4e-11	65.1
ovXM_029798652.1	afEVM0000509.1	96.8	410	12	1	11	420	6	414	2.1e-235	811.2
ovXM_029793673.1	afEVM0003804.1	97.1	2299	59	2	28	2322	27	2321	0.0e+00	4464.8
ovXM_029793373.1	afEVM0003094.1	99.2	530	4	0	11	540	21	550	3.3e-201	698.0
ovXM_029793404.1	afEVM0018275.1	83.2	149	25	0	1	149	14	162	2.6e-63	238.0
ovXM_029802619.1	afEVM0014459.1	78.5	1251	217	10	225	1448	1	1226	0.0e+00	1897.5
ovXM_029800746.1	afEVM0016817.1	100.0	168	0	0	1	168	1	168	1.2e-93	339.0
ovXM_029795511.1	afEVM0001398.1	43.9	567	21	3	14	576	6	279	2.2e-102	370.5
ovXM_029802321.1	afEVM0005026.1	98.1	156	3	0	31	186	1	156	2.5e-92	334.7
ovXM_029802194.1	afEVM0004855.1	37.3	445	245	10	119	531	41	483	1.6e-80	297.7
ovXM_029802507.1	afEVM0011463.1	67.0	433	24	3	42	456	4	335	7.6e-159	557.0
ovXM_029802412.1	afEVM0016481.1	31.9	382	197	11	1	364	1	337	1.2e-31	134.8
ovXM_029795522.1	afEVM0011109.1	60.2	113	44	1	1	113	109	220	2.3e-32	134.8
ovXM_029792468.1	afEVM0006680.1	70.8	928	52	4	38	965	1	709	0.0e+00	1187.9
ovXM_029795533.1	afEVM0002032.1	64.6	79	28	0	10	88	29	107	1.4e-21	99.0
ovXM_029795555.1	afEVM0012942.1	95.1	102	4	1	162	263	1	101	6.6e-44	174.5
ovXM_029800575.1	afEVM0015426.1	90.9	55	5	0	22	76	46	100	5.0e-27	117.5
ovXM_029794387.1	afEVM0015629.1	100.0	58	0	0	586	643	506	563	3.4e-27	120.2
ovXM_029795565.1	afEVM0001401.1	84.1	577	92	0	114	690	4	580	5.7e-283	969.9
ovXM_029800593.1	afEVM0018203.1	83.9	311	50	0	1	311	1	311	1.9e-156	548.5
ovXM_029802144.1	afEVM0000412.1	96.5	401	2	2	1	401	1	389	3.2e-217	750.7
ovXM_029800621.1	afEVM0016866.1	92.6	543	40	0	1	543	1	543	1.1e-289	991.9
ovXM_029802640.1	afEVM0007766.1	92.5	106	8	0	1	106	1	106	4.7e-51	196.8
ovXM_029801005.1	afEVM0017582.1	92.4	264	18	1	1	262	1	264	6.0e-132	466.8
ovXM_029802258.1	afEVM0008087.1	54.4	2862	539	53	1	2249	1	2710	0.0e+00	2025.4
ovXM_029801319.1	afEVM0007252.1	87.4	103	13	0	364	466	11	113	1.4e-51	201.1
ovXM_029802297.1	afEVM0005719.1	81.1	763	138	3	172	931	1	760	0.0e+00	1297.7
ovXM_029795579.1	afEVM0006299.1	54.8	73	28	1	67	139	100	167	1.0e-11	66.6
ovXM_029795592.1	afEVM0015026.1	93.7	666	17	2	2608	3265	72	720	0.0e+00	1204.5
ovXM_029802615.1	afEVM0016814.1	30.3	254	149	10	243	492	220	449	4.4e-17	86.3
ovXM_029802541.1	afEVM0003516.1	93.1	360	12	1	1	360	1	347	8.2e-183	636.7
ovXM_029795604.1	afEVM0008354.1	92.2	230	16	1	122	349	35	264	3.8e-118	421.4
ovXM_029795618.1	afEVM0015991.1	84.2	552	34	3	1	547	1	504	3.9e-274	940.3
ovXM_029800902.1	afEVM0001997.1	83.1	301	51	0	15	315	47	347	1.8e-152	536.2
ovXM_029800098.1	afEVM0015881.1	89.4	311	25	2	1	310	1	304	7.3e-161	563.1
ovXM_029799414.1	afEVM0006047.1	96.3	273	10	0	1	273	1	273	1.6e-143	505.4
ovXM_029802543.1	afEVM0008617.1	98.6	504	7	0	1	504	1	504	5.6e-304	1039.3
ovXM_029802637.1	afEVM0008510.1	96.6	714	24	0	1	714	1	714	0.0e+00	1359.7
ovXM_029799106.1	afEVM0007731.1	100.0	141	0	0	26	166	10	150	5.6e-75	276.9
ovXM_029795642.1	afEVM0012326.1	56.5	168	71	1	1	168	1	166	2.9e-39	158.3
ovXM_029802270.1	afEVM0008175.1	41.2	68	38	2	263	330	519	584	6.4e-06	48.5
ovXM_029795668.1	afEVM0012264.1	59.4	352	134	6	163	510	971	1317	1.2e-91	334.3
ovXM_029792438.1	afEVM0012264.1	57.2	138	53	3	1	132	561	698	6.0e-38	154.1
ovXM_029795680.1	afEVM0012264.1	64.4	73	26	0	554	626	458	530	5.8e-24	109.4
ovXM_029795692.1	afEVM0007911.1	85.5	200	29	0	1	200	227	426	5.2e-83	304.3
ovXM_029795704.1	afEVM0015808.1	89.7	409	42	0	7	415	16	424	5.3e-224	773.5
ovXM_029795718.1	afEVM0019161.1	95.6	136	6	0	1	136	1	136	5.6e-65	243.4
ovXM_029802642.1	afEVM0007419.1	92.4	344	20	1	52	389	72	415	4.5e-168	587.4
ovXM_029795729.1	afEVM0004349.1	98.8	322	4	0	4	325	87	408	1.3e-181	632.1
ovXM_029802155.1	afEVM0015199.1	88.9	610	60	3	21	622	1	610	4.9e-265	910.2
ovXM_029801277.1	afEVM0018795.1	99.2	494	3	1	1	494	1	493	3.4e-245	844.0
ovXM_029799865.1	afEVM0009387.1	26.6	184	105	4	663	844	502	657	9.6e-18	89.4
ovXM_029802353.1	afEVM0015908.1	84.2	304	48	0	1	304	1	304	7.9e-144	506.5
ovXM_029795750.1	afEVM0008412.1	35.5	214	135	3	482	694	49	260	3.1e-32	137.1
ovXM_029799254.1	afEVM0016653.1	99.6	261	1	0	1	261	1	261	4.7e-153	537.0
ovXM_029795765.1	afEVM0010665.1	59.7	124	50	0	1	124	1	124	4.1e-36	147.5
ovXM_029795777.1	afEVM0005858.1	66.7	294	57	1	1	253	1041	1334	5.4e-106	380.6
ovXM_029800249.1	afEVM0003601.1	84.6	456	70	0	1	456	1	456	2.6e-223	771.2
ovXM_029800234.1	afEVM0019146.1	90.6	806	51	2	2	807	3	783	0.0e+00	1127.5
ovXM_029795801.1	afEVM0011028.1	79.9	804	95	6	1	760	1	781	3.4e-260	894.4
ovXM_029802345.1	afEVM0016415.1	96.6	327	11	0	20	346	1	327	5.6e-146	513.8
ovXM_029798751.1	afEVM0002372.1	29.6	1168	681	35	35	1130	29	1127	1.1e-124	444.9
ovXM_029802495.1	afEVM0002776.2	95.5	749	32	2	1	747	1	749	0.0e+00	1393.6
ovXM_029802571.1	afEVM0011206.1	90.8	533	40	3	1	533	1	524	3.4e-267	917.1
ovXM_029802153.1	afEVM0010020.1	62.7	373	134	4	120	489	46	416	1.2e-29	127.9
ovXM_029798964.1	afEVM0013540.1	86.3	446	56	2	3	443	16	461	2.1e-209	724.9
ovXM_029802550.1	afEVM0014115.1	86.3	410	56	0	1	410	1	410	2.6e-182	634.8
ovXM_029802657.1	afEVM0019642.1	94.6	1123	21	2	336	1458	5	1087	0.0e+00	2051.9
ovXM_029795824.1	afEVM0016260.1	91.5	117	10	0	86	202	1	117	9.7e-57	216.9
ovXM_029795834.1	afEVM0002486.1	88.2	237	28	0	1	237	1	237	2.5e-121	431.4
ovXM_029795846.1	afEVM0005711.1	61.8	411	150	2	1	411	48	451	1.1e-143	506.5
ovXM_029795880.1	afEVM0019208.1	52.2	184	88	0	12	195	12	195	1.6e-55	212.6
ovXM_029802262.1	afEVM0009193.1	64.5	242	59	4	21	262	1	215	1.4e-81	299.7
ovXM_029793584.1	afEVM0002463.1	96.7	429	14	0	1	429	1	429	5.5e-252	866.3
ovXM_029793090.1	afEVM0005921.1	90.9	603	39	2	70	672	37	623	2.1e-181	632.5
ovXM_029795881.1	afEVM0004842.1	51.3	158	68	2	1	152	1	155	2.0e-40	162.2
ovXM_029801504.1	afEVM0012194.1	72.6	632	98	7	1	624	1	565	5.2e-251	863.6
ovXM_029799821.1	afEVM0016247.1	95.6	340	14	1	1	339	1	340	8.2e-182	632.9
ovXM_029795185.1	afEVM0009057.1	98.4	190	3	0	33	222	1	190	1.4e-110	395.6
ovXM_029802293.1	afEVM0018114.1	93.4	931	60	1	1	931	1	930	0.0e+00	1633.2
ovXM_029798807.1	afEVM0001321.1	98.2	113	2	0	1	113	1	113	9.1e-61	229.2
ovXM_029802626.1	afEVM0009606.1	68.8	672	165	3	452	1120	1	630	1.5e-264	909.4
ovXM_029795889.1	afEVM0001954.1	99.3	412	3	0	1	412	168	579	2.3e-239	824.3
ovXM_029795910.1	afEVM0015035.1	41.1	280	152	4	6	281	18	288	1.8e-52	203.0
ovXM_029795921.1	afEVM0006031.1	96.8	124	4	0	1	124	1	124	4.7e-65	244.2
ovXM_029802281.1	afEVM0015035.1	96.5	434	9	2	49	477	26	458	6.5e-201	696.8
ovXM_029801640.1	afEVM0011508.1	94.0	166	10	0	10	175	19	184	1.4e-89	325.5
ovXM_029801228.1	afEVM0006567.1	90.4	271	26	0	1	271	1	271	3.3e-149	524.2
ovXM_029802124.1	afEVM0013367.1	59.6	178	70	1	1	176	1	178	3.4e-54	208.0
ovXM_029802424.1	afEVM0015958.1	91.2	453	40	0	1	453	8	460	1.9e-250	861.3
ovXM_029798524.1	afEVM0015226.1	95.6	386	17	0	1	386	1	386	3.5e-213	737.3
ovXM_029798534.1	afEVM0005670.1	94.4	180	10	0	2	181	9	188	1.3e-96	349.0
ovXM_029802239.1	afEVM0003177.1	95.7	325	14	0	1	325	1	325	9.9e-177	615.9
ovXM_029799366.1	afEVM0007596.1	24.6	297	191	8	73	352	40	320	1.6e-16	84.0
ovXM_029802287.1	afEVM0015938.1	96.2	522	20	0	1	522	1	522	1.2e-293	1005.0
ovXM_029801620.1	afEVM0015150.1	99.5	383	2	0	1	383	1	383	1.6e-218	755.0
ovXM_029802460.1	afEVM0018869.1	93.7	1534	87	7	22	1550	11	1539	0.0e+00	2712.6
ovXM_029795949.1	afEVM0003977.1	50.0	548	247	3	13	534	46	592	4.0e-143	505.0
ovXM_029795000.1	afEVM0012147.1	100.0	759	0	0	149	907	140	898	0.0e+00	1461.0
ovXM_029795041.1	afEVM0003316.1	72.9	166	13	1	1	166	1	134	1.2e-56	216.1
ovXM_029794450.1	afEVM0014383.1	91.4	291	22	2	1	289	1	290	7.3e-123	436.8
ovXM_029794439.1	afEVM0019190.1	89.3	356	38	0	1	356	1	356	6.3e-193	669.8
ovXM_029798893.1	afEVM0009300.1	89.0	264	29	0	1	264	1	264	1.5e-138	488.8
ovXM_029798898.1	afEVM0016023.1	86.3	255	34	1	1	255	1	254	6.4e-131	463.4
ovXM_029798906.1	afEVM0011908.1	88.4	259	30	0	7	265	2	260	3.1e-136	481.1
ovXM_029795958.1	afEVM0019110.1	95.0	238	12	0	1	238	1	238	1.3e-130	462.2
ovXM_029795968.1	afEVM0005365.1	75.7	144	35	0	1	144	1	144	3.7e-59	224.2
ovXM_029795979.1	afEVM0009125.1	62.6	123	44	1	1	123	1	121	2.0e-42	168.7
ovXM_029793904.1	afEVM0002256.1	80.4	270	18	2	128	397	1	235	9.7e-110	393.7
ovXM_029793894.1	afEVM0019595.1	85.4	404	26	1	1	404	1	371	4.8e-173	604.0
ovXM_029802383.1	afEVM0010776.1	97.1	476	14	0	1	476	1	476	5.2e-283	969.5
ovXM_029799332.1	afEVM0010928.1	96.6	322	4	1	1	322	1	315	3.3e-172	600.9
ovXM_029802684.1	afEVM0004637.1	56.1	469	158	4	1	468	1	422	6.1e-127	451.1
ovXM_029798815.1	afEVM0011124.1	99.2	613	5	0	15	627	2	614	3.5e-122	435.6
ovXM_029795999.1	afEVM0005180.1	75.8	211	49	1	1	209	1	211	4.2e-91	330.9
ovXM_029801659.1	afEVM0006192.1	94.4	215	12	0	88	302	1	215	9.4e-113	403.3
ovXM_029800779.1	afEVM0012564.1	97.8	137	3	0	296	432	1	137	5.0e-75	278.5
ovXM_029802318.1	afEVM0007471.1	93.2	485	33	0	1	485	1	485	6.1e-255	876.3
ovXM_029796029.1	afEVM0018614.1	63.1	287	104	1	7	291	7	293	1.2e-69	260.0
ovXM_029796041.1	afEVM0012122.1	91.3	843	51	2	5	847	1	821	0.0e+00	1490.7
ovXM_029802118.1	afEVM0015490.1	98.8	161	2	0	1	161	1	161	1.0e-94	342.4
ovXM_029802390.1	afEVM0011804.1	95.7	185	6	2	1	184	1	184	1.2e-83	305.8
ovXM_029796054.1	afEVM0001954.1	94.0	568	17	3	1	561	1	558	4.0e-306	1046.6
ovXM_029802439.1	afEVM0008868.1	77.4	853	187	4	694	1540	4	856	0.0e+00	1295.4
ovXM_029802189.1	afEVM0019243.1	56.5	85	34	1	83	167	82	163	5.5e-22	103.2
ovXM_029801056.1	afEVM0011890.1	89.1	495	11	1	57	551	39	490	1.3e-245	845.5
ovXM_029801719.1	afEVM0016308.1	96.0	475	19	0	26	500	1	475	4.6e-269	923.3
ovXM_029802649.1	afEVM0002393.1	98.4	378	3	1	1	375	1	378	2.6e-173	605.1
ovXM_029802151.1	afEVM0014526.1	97.1	272	7	1	1	272	1	271	1.1e-149	525.8
ovXM_029796067.1	afEVM0014034.1	68.0	309	96	1	20	325	28	336	1.4e-117	419.5
ovXM_029796089.1	afEVM0013418.1	78.5	1552	278	2	303	1854	280	1775	0.0e+00	2369.7
ovXM_029802704.1	afEVM0012287.2	85.3	197	5	1	1	197	1	173	1.6e-65	245.7
ovXM_029802702.1	afEVM0018252.1	74.3	401	102	1	1	400	16	416	2.8e-157	551.6
ovXM_029796100.1	afEVM0014384.1	68.7	681	168	7	5	678	3	645	4.3e-248	854.4
ovXM_029802700.1	afEVM0014384.1	76.5	1303	263	4	5	1307	3	1262	0.0e+00	1894.8
ovXM_029799748.1	afEVM0010340.2	90.9	339	30	1	1	339	1	338	1.2e-145	512.7
ovXM_029802583.1	afEVM0000816.1	91.7	398	1	1	200	597	129	494	8.4e-206	713.4
ovXM_029800464.1	afEVM0005263.1	100.0	118	0	0	1	118	1	118	1.3e-62	235.3
ovXM_029802328.1	afEVM0007510.1	80.5	348	66	1	1	348	1	346	2.2e-145	511.9
ovXM_029777093.1	afEVM0017604.1	93.8	401	25	0	1	401	1	401	3.0e-215	744.2
ovXM_029796117.1	afEVM0002032.1	69.5	105	32	0	1	105	1	105	4.9e-38	154.1
ovXM_029796125.1	afEVM0001866.1	86.9	495	48	2	130	622	9	488	2.5e-261	897.9
ovXM_029796133.1	afEVM0010576.1	51.1	182	68	3	10	186	1	166	3.0e-40	161.8
ovXM_029802480.1	afEVM0016531.1	96.5	254	9	0	34	287	48	301	3.0e-137	484.6
ovXM_029796144.1	afEVM0002902.1	89.0	609	28	2	247	855	161	730	1.2e-290	995.7
ovXM_029802283.1	afEVM0006023.1	85.4	240	35	0	1	240	1	240	2.1e-115	411.8
ovXM_029796154.1	afEVM0010934.1	31.0	290	188	7	1	280	32	319	3.0e-36	149.1
ovXM_029796173.1	afEVM0003789.1	62.2	222	84	0	46	267	13	234	2.8e-76	282.0
ovXM_029796183.1	afEVM0016116.1	74.6	429	97	2	1	420	1	426	2.0e-193	671.8
ovXM_029794720.1	afEVM0016435.1	88.8	1257	98	6	30	1276	22	1245	2.0e-236	816.2
ovXM_029802304.1	afEVM0010958.1	90.7	86	8	0	124	209	53	138	3.5e-46	182.2
ovXM_029802064.1	afEVM0010790.1	97.0	264	5	1	37	297	15	278	1.0e-151	532.7
ovXM_029777104.1	afEVM0002401.1	73.1	234	45	2	3	235	17	233	7.8e-101	363.6
ovXM_029794835.1	afEVM0008141.1	94.9	689	20	1	58	746	58	731	0.0e+00	1129.8
ovXM_029794023.1	afEVM0002153.1	93.2	1054	60	4	1	1043	1	1053	2.3e-296	1015.0
ovXM_029802346.1	afEVM0006475.1	89.4	94	10	0	1	94	1	94	2.8e-47	184.1
ovXM_029795078.1	afEVM0004892.1	97.3	2500	65	1	12	2509	4	2503	0.0e+00	4871.2
ovXM_029796192.1	afEVM0016778.1	76.6	492	104	3	1	492	1	481	2.3e-185	645.2
ovXM_029800039.1	afEVM0016476.1	98.3	1637	26	1	1	1637	1	1635	0.0e+00	3003.4
ovXM_029802705.1	afEVM0013126.1	90.0	1889	181	5	1	1889	1	1882	0.0e+00	2708.3
ovXM_029802635.1	afEVM0009787.1	98.1	427	7	1	1	426	1	427	1.2e-238	822.0
ovXM_029802636.1	afEVM0006641.1	98.0	101	2	0	1	101	1	101	2.0e-51	198.0
ovXM_029800255.1	afEVM0008341.1	92.8	402	29	0	1	402	1	402	3.3e-230	793.9
ovXM_029801690.1	afEVM0008753.1	98.3	995	17	0	1	995	1	995	0.0e+00	1949.5
ovXM_029795136.1	afEVM0011069.1	93.1	451	30	1	1	450	1	451	9.6e-255	875.5
ovXM_029801381.1	afEVM0009552.1	98.1	431	8	0	1	431	1	431	6.6e-261	896.0
ovXM_029800448.1	afEVM0002520.1	97.5	163	4	0	11	173	16	178	1.2e-85	312.4
ovXM_029796203.1	afEVM0017358.1	74.8	11665	1704	40	1168	12621	1	10638	0.0e+00	10836.8
ovXM_029799631.1	afEVM0005995.1	72.9	2436	256	10	1110	3157	1	2421	0.0e+00	1467.2
ovXM_029799644.1	afEVM0012256.1	96.0	674	27	0	456	1129	16	689	0.0e+00	1314.3
ovXM_029794464.1	afEVM0009974.1	97.0	722	22	0	512	1233	1	722	0.0e+00	1365.5
ovXM_029794501.1	afEVM0010811.1	98.7	318	4	0	164	481	27	344	2.6e-197	684.9
ovXM_029796236.1	afEVM0012402.1	67.4	310	101	0	8	317	1	310	2.0e-124	442.2
ovXM_029802403.1	afEVM0000524.1	26.0	1173	766	33	311	1427	107	1233	8.9e-84	309.3
ovXM_029802675.1	afEVM0001225.1	85.9	681	90	2	1	681	1	675	0.0e+00	1167.5
ovXM_029802313.1	afEVM0012726.1	75.7	543	37	5	11	511	2	491	2.4e-222	768.1
ovXM_029802428.1	afEVM0016547.2	80.6	324	63	0	9	332	46	369	4.4e-148	520.8
ovXM_029802141.1	afEVM0006772.1	92.9	716	11	2	1	716	1	676	0.0e+00	1140.6
ovXM_029801339.1	afEVM0015911.1	92.0	364	23	1	1	358	1	364	1.5e-200	695.3
ovXM_029796248.1	afEVM0005378.1	71.3	1150	316	4	1	1150	1	1136	0.0e+00	1325.8
ovXM_029796271.1	afEVM0012727.1	94.3	669	27	2	23	690	65	723	0.0e+00	1199.1
ovXM_029802350.1	afEVM0008550.1	89.0	245	27	0	1	245	1	245	7.8e-118	419.9
ovXM_029796281.1	afEVM0014940.1	80.7	243	47	0	1	243	1	243	3.2e-111	397.9
ovXM_029796293.1	afEVM0016161.1	77.0	239	55	0	1	239	1	239	2.6e-110	394.8
ovXM_029802561.1	afEVM0006329.1	91.4	186	16	0	1	186	1	186	1.9e-95	345.1
ovXM_029793863.1	afEVM0019604.1	56.7	374	162	0	13	386	12	385	1.3e-130	463.0
ovXM_029798988.1	afEVM0019604.1	98.3	420	6	1	1	419	1	420	1.1e-244	842.0
ovXM_029801920.1	afEVM0008324.1	88.6	569	62	1	107	675	1	566	2.1e-298	1021.1
ovXM_029802210.1	afEVM0003023.1	98.8	340	4	0	1	340	1	340	6.1e-177	616.7
ovXM_029793716.1	afEVM0009208.1	94.9	176	9	0	17	192	221	396	1.6e-86	315.5
ovXM_029796336.1	afEVM0005852.1	49.8	227	51	2	2	215	13	189	3.6e-50	194.9
ovXM_029796345.1	afEVM0001451.1	85.9	518	36	3	1	518	1	481	2.9e-247	850.9
ovXM_029802349.1	afEVM0000607.1	93.0	738	51	1	412	1148	126	863	8.0e-290	993.4
ovXM_029798426.1	afEVM0017548.1	90.4	408	39	0	1	408	1	408	9.2e-188	652.9
ovXM_029802344.1	afEVM0011871.1	97.8	134	3	0	45	178	1	134	8.3e-69	256.5
ovXM_029796367.1	afEVM0018762.1	88.4	1893	50	5	1	1773	1	1844	0.0e+00	3203.3
ovXM_029802389.1	afEVM0002797.1	91.0	1301	99	1	1	1283	1	1301	0.0e+00	2143.6
ovXM_029796378.1	afEVM0006538.1	25.1	1181	778	41	26	1171	2904	4012	5.5e-75	280.8
ovXM_029802418.1	afEVM0005892.2	95.0	437	21	1	1	437	1	436	2.8e-240	828.2
ovXM_029801858.1	afEVM0017960.1	95.9	221	9	0	1	221	1	221	2.4e-118	421.4
ovXM_029799557.1	afEVM0006107.1	80.3	249	14	3	90	338	69	282	1.6e-89	326.2
ovXM_029798927.1	afEVM0002158.1	91.1	438	7	1	57	462	47	484	4.9e-230	793.5
ovXM_029802212.1	afEVM0016896.1	96.5	113	4	0	1	113	1	113	1.1e-58	222.2
ovXM_029801266.1	afEVM0005684.1	96.5	511	18	0	26	536	7	517	1.9e-289	991.1
ovXM_029796388.1	afEVM0014740.1	98.9	1841	13	1	1500	3340	1	1833	0.0e+00	3530.7
ovXM_029796398.1	afEVM0011508.1	94.0	166	10	0	8	173	19	184	1.4e-89	325.5
ovXM_029796405.1	afEVM0015314.1	45.3	245	116	5	1	228	1	244	2.2e-45	179.1
ovXM_029796414.1	afEVM0015314.1	47.0	253	121	6	1	249	1	244	4.0e-53	204.9
ovXM_029777079.1	afEVM0012049.1	81.1	338	59	1	17	354	20	352	3.4e-154	541.2
ovXM_029793297.1	afEVM0010322.1	89.8	128	13	0	1	128	1	128	5.4e-62	233.4
ovXM_029796424.1	afEVM0002273.1	80.7	212	41	0	158	369	66	277	5.9e-93	337.8
ovXM_029801330.1	afEVM0007938.1	96.3	514	19	0	149	662	40	553	9.3e-291	995.7
ovXM_029799813.1	afEVM0000982.1	94.9	390	7	1	1	390	1	377	4.9e-207	716.8
ovXM_029793703.1	afEVM0017677.2	98.1	668	13	0	31	698	1	668	0.0e+00	1258.0
ovXM_029802184.1	afEVM0013150.1	99.3	857	6	0	1	857	1	857	0.0e+00	1714.5
ovXM_029802492.1	afEVM0005861.1	80.9	278	53	0	1	278	12	289	2.0e-125	445.3
ovXM_029798515.1	afEVM0008860.1	98.2	1471	26	0	1	1471	1	1471	0.0e+00	2670.6
ovXM_029802617.1	afEVM0012771.1	95.3	1112	51	1	1	1111	1	1112	0.0e+00	2161.7
ovXM_029799180.1	afEVM0013642.1	90.2	1123	108	1	90	1212	91	1211	0.0e+00	1964.5
ovXM_029794088.1	afEVM0005239.1	88.1	1475	119	5	1	1474	1	1420	0.0e+00	1738.0
ovXM_029802215.1	afEVM0001236.1	82.1	168	18	1	106	273	82	237	1.2e-74	276.6
ovXM_029802227.1	afEVM0014866.1	84.4	315	29	2	1	315	1	295	1.6e-155	545.4
ovXM_029794915.1	afEVM0015063.1	97.1	374	11	0	1	374	1	374	1.1e-214	742.3
ovXM_029794882.1	afEVM0014645.1	95.0	478	24	0	1	478	1	478	1.4e-272	934.9
ovXM_029802706.1	afEVM0008447.1	92.1	290	23	0	786	1075	1	290	3.0e-152	536.6
ovXM_029798920.1	afEVM0017917.1	96.9	65	2	0	47	111	10	74	8.7e-32	132.9
ovXM_029796434.1	afEVM0017453.1	40.7	538	229	3	65	522	454	981	2.5e-105	379.4
ovXM_029792881.1	afEVM0004477.1	77.3	1307	203	6	1	1272	1	1248	0.0e+00	1978.0
ovXM_029777083.1	afEVM0002385.1	90.1	2484	223	7	1	2478	1	2468	0.0e+00	3039.6
ovXM_029796453.1	afEVM0000382.1	54.1	133	46	1	1	133	102	219	7.7e-33	137.1
ovXM_029801358.1	afEVM0016921.1	100.0	181	0	0	167	347	1	181	1.6e-94	343.2
ovXM_029796463.1	afEVM0012797.1	67.6	145	46	1	6	150	1	144	3.2e-51	198.0
ovXM_029796467.1	afEVM0005889.1	58.0	119	49	1	11	129	61	178	2.2e-32	135.2
ovXM_029800755.1	afEVM0016109.1	77.1	262	59	1	4	265	3	263	8.0e-108	386.7
ovXM_029800975.1	afEVM0011938.1	70.7	82	23	1	425	506	284	364	5.5e-29	126.3
ovXM_029802427.1	afEVM0015556.1	93.0	342	24	0	82	423	73	414	1.8e-154	542.3
ovXM_029802516.1	afEVM0011938.1	99.8	404	1	0	40	443	45	448	3.5e-201	697.6
ovXM_029802246.1	afEVM0019455.1	35.3	68	39	2	5	67	5	72	2.4e-06	49.7
ovXM_029802425.1	afEVM0019455.1	85.8	281	29	1	1	281	1	270	1.5e-35	146.7
ovXM_029792633.1	afEVM0019455.1	51.9	81	39	0	1	81	1	81	1.8e-17	86.7
ovXM_029792627.1	afEVM0003554.1	80.6	720	82	2	13	732	6	667	0.0e+00	1151.0
ovXM_029792632.1	afEVM0008614.1	81.1	713	116	3	1	711	1	696	0.0e+00	1152.9
ovXM_029796475.1	afEVM0002719.1	51.7	211	102	0	1	211	199	409	4.6e-58	221.1
ovXM_029802586.1	afEVM0003825.1	93.9	1862	94	6	1	1857	1	1848	0.0e+00	2256.1
ovXM_029796494.1	afEVM0001444.1	36.8	144	90	1	9	151	12	155	5.5e-21	97.8
ovXM_029802401.1	afEVM0015256.1	79.5	365	18	2	18	379	33	343	2.6e-120	428.7
ovXM_029795151.1	afEVM0014443.1	99.3	141	1	0	74	214	6	146	9.7e-80	293.1
ovXM_029802413.1	afEVM0017261.1	95.8	1041	41	3	1	1039	1	1040	2.6e-194	676.0
ovXM_029799976.1	afEVM0019494.1	97.1	487	14	0	47	533	7	493	9.9e-275	942.2
ovXM_029796504.1	afEVM0010930.1	87.9	4818	504	15	1	4798	1	4760	0.0e+00	8296.0
ovXM_029802233.1	afEVM0014892.2	94.1	427	25	0	50	476	1	427	1.8e-233	805.1
ovXM_029792720.1	afEVM0006139.1	98.4	256	4	0	696	951	84	339	3.9e-148	523.1
ovXM_029799968.1	afEVM0007441.1	91.5	1968	165	2	1	1968	1	1966	0.0e+00	3191.4
ovXM_029796525.1	afEVM0016397.1	30.0	243	152	6	68	305	68	297	2.1e-21	100.1
ovXM_029802266.1	afEVM0008255.1	92.8	222	16	0	1	222	37	258	4.0e-121	430.6
ovXM_029800514.1	afEVM0016211.1	91.4	266	23	0	1	266	1	266	2.5e-133	471.5
ovXM_029802174.1	afEVM0013880.1	95.7	694	26	2	1	692	1	692	0.0e+00	1382.1
ovXM_029801984.1	afEVM0016823.1	83.6	225	34	1	94	318	1	222	4.7e-105	377.9
ovXM_029802254.1	afEVM0014816.1	94.2	121	7	0	1	121	1	121	1.5e-58	221.9
ovXM_029800005.1	afEVM0019167.1	98.6	139	2	0	1	139	1	139	5.0e-69	256.9
ovXM_029802536.1	afEVM0015303.1	95.9	555	23	0	194	748	1	555	1.2e-299	1025.4
ovXM_029802654.1	afEVM0010265.1	51.3	113	38	3	116	220	70	173	7.2e-20	94.4
ovXM_029802652.1	afEVM0011300.1	79.0	471	71	7	1	452	1	462	4.7e-116	414.8
ovXM_029801350.1	afEVM0013827.1	97.6	931	11	3	1	921	1	930	0.0e+00	1743.0
ovXM_029800020.1	afEVM0007013.1	97.1	241	7	0	1	241	1	241	1.0e-109	392.9
ovXM_029796540.1	afEVM0016481.1	92.2	396	31	0	1	396	1	396	9.5e-214	739.2
ovXM_029796548.1	afEVM0014937.1	95.8	167	7	0	1	167	1	167	2.6e-88	321.2
ovXM_029796557.1	afEVM0014937.1	94.5	164	9	0	140	303	168	331	2.8e-88	322.0
ovXM_029796567.1	afEVM0011769.1	86.7	354	7	1	1	354	1	314	1.9e-173	605.1
ovXM_029796578.1	afEVM0008277.1	81.4	388	37	2	1	385	1	356	4.5e-176	614.0
ovXM_029796589.1	afEVM0014173.1	97.9	239	5	0	38	276	5	243	4.6e-138	487.3
ovXM_029802544.1	afEVM0014173.1	82.8	2392	337	13	1	2381	276	2604	0.0e+00	2780.7
ovXM_029799349.1	afEVM0011342.1	97.5	600	15	0	1	600	1	600	0.0e+00	1133.6
ovXM_029802329.1	afEVM0016738.1	99.2	1031	8	0	1	1031	1	1031	0.0e+00	1949.1
ovXM_029802593.1	afEVM0009248.1	99.5	183	1	0	1	183	1	183	2.9e-104	374.4
ovXM_029794943.1	afEVM0016647.1	98.0	447	9	0	1	447	1	447	3.1e-261	897.1
ovXM_029794944.1	afEVM0000419.1	98.3	406	7	0	3	408	14	419	7.4e-238	819.3
ovXM_029794525.1	afEVM0002044.5	98.2	282	5	0	1	282	1	282	1.9e-160	561.6
ovXM_029796601.1	afEVM0014534.1	94.2	448	25	1	1	447	1	448	1.2e-268	921.8
ovXM_029796611.1	afEVM0007537.1	51.7	89	25	4	1	73	79	165	2.4e-14	75.5
ovXM_029802511.1	afEVM0011057.1	67.2	537	94	7	59	594	22	477	1.2e-201	699.5
ovXM_029796633.1	afEVM0015525.1	32.0	381	244	10	246	618	34	407	5.2e-56	216.1
ovXM_029796644.1	afEVM0003214.1	54.3	92	42	0	112	203	46	137	4.6e-30	128.3
ovXM_029796656.1	afEVM0004888.1	58.3	115	48	0	2	116	466	580	8.7e-41	162.9
ovXM_029796669.1	afEVM0007537.1	61.8	110	29	2	1	108	1	99	1.8e-29	125.2
ovXM_029796684.1	afEVM0004973.1	44.4	250	99	4	9	219	97	345	9.0e-49	190.3
ovXM_029802176.1	afEVM0017746.1	53.5	127	55	1	1	127	1	123	5.6e-36	147.1
ovXM_029802148.1	afEVM0016861.1	87.9	340	20	2	20	359	10	328	1.4e-171	599.0
ovXM_029802580.1	afEVM0003239.2	98.9	568	6	0	1	568	82	649	2.4e-226	781.6
ovXM_029802179.1	afEVM0005580.1	96.2	212	8	0	31	242	19	230	5.5e-116	413.7
ovXM_029796693.1	afEVM0015314.1	48.2	222	111	3	59	277	6	226	1.2e-45	180.3
ovXM_029802564.1	afEVM0017163.1	89.1	285	31	0	1	285	1	285	1.1e-150	529.3
ovXM_029798915.1	afEVM0014781.1	95.8	1123	35	1	10	1132	17	1127	0.0e+00	2146.3
ovXM_029800185.1	afEVM0014252.1	34.7	75	49	0	13	87	16	90	2.3e-06	48.1
ovXM_029801756.1	afEVM0018743.1	98.3	759	9	1	793	1551	58	812	0.0e+00	1478.4
ovXM_029792450.1	afEVM0005924.1	94.1	715	42	0	1	715	1	715	0.0e+00	1365.9
ovXM_029796703.1	afEVM0019305.1	61.8	123	46	1	11	132	7	129	3.7e-38	154.5
ovXM_029800470.1	afEVM0018654.1	95.8	71	3	0	64	134	26	96	9.8e-38	152.9
ovXM_029799951.1	afEVM0001147.1	93.0	516	36	0	1	516	1	516	1.5e-288	988.0
ovXM_029800486.1	afEVM0015241.1	98.2	1060	2	1	1	1060	1	1043	0.0e+00	1580.1
ovXM_029800565.1	afEVM0012672.1	96.7	121	4	0	1	121	1	121	1.6e-55	211.8
ovXM_029799407.1	afEVM0006851.1	98.9	1366	15	0	1	1366	1	1366	0.0e+00	2577.4
ovXM_029800648.1	afEVM0007983.1	100.0	253	0	0	18	270	3	255	5.9e-143	503.4
ovXM_029800638.1	afEVM0003382.1	97.4	348	6	2	1	346	1	347	4.1e-165	577.4
ovXM_029802600.1	afEVM0017900.1	99.2	355	3	0	1	355	1	355	1.5e-61	233.4
ovXM_029802594.1	afEVM0001862.1	40.0	115	67	1	72	186	679	791	1.9e-18	92.0
ovXM_029799962.1	afEVM0012457.1	90.8	240	22	0	1	240	1	240	5.1e-122	433.7
ovXM_029801152.1	afEVM0019577.1	91.9	394	29	1	1	394	1	391	2.3e-205	711.8
ovXM_029802336.1	afEVM0002119.1	99.8	425	1	0	64	488	31	455	1.4e-238	822.0
ovXM_029801446.1	afEVM0008952.1	100.0	376	0	0	1	376	1	376	2.4e-222	767.7
ovXM_029802473.1	afEVM0019414.1	97.9	703	15	0	161	863	1	703	0.0e+00	1453.0
ovXM_029796716.1	afEVM0016968.1	62.4	109	31	2	103	210	81	180	3.8e-28	121.7
ovXM_029796739.1	afEVM0018973.1	60.1	183	73	0	7	189	5	187	1.8e-61	232.3
ovXM_029796783.1	afEVM0006563.1	86.5	341	45	1	418	757	22	362	7.0e-149	524.6
ovXM_029800614.1	afEVM0004098.1	83.4	332	27	4	1	305	1	331	7.0e-124	440.3
ovXM_029800586.1	afEVM0007653.1	83.0	654	90	1	1	654	1	633	1.8e-308	1054.7
ovXM_029800205.1	afEVM0004409.1	91.9	644	52	0	1	644	1	644	0.0e+00	1242.3
ovXM_029802648.1	afEVM0018958.1	82.8	934	136	12	1	918	1	925	0.0e+00	1413.7
ovXM_029801819.1	afEVM0002267.1	92.5	1850	76	4	40	1845	2	1832	0.0e+00	3338.9
ovXM_029799432.1	afEVM0017060.1	83.8	560	91	0	65	624	23	582	1.7e-273	938.3
ovXM_029802192.1	afEVM0005253.1	81.8	554	90	2	97	650	39	581	2.2e-204	708.8
ovXM_029802377.1	afEVM0000937.1	98.5	658	10	0	1	658	1	658	1.1e-286	982.2
ovXM_029801547.1	afEVM0017943.1	97.3	406	10	1	11	416	44	448	4.9e-221	763.5
ovXM_029800416.1	afEVM0000728.1	91.7	336	28	0	1	336	1	336	8.9e-181	629.4
ovXM_029793322.1	afEVM0014647.1	100.0	442	0	0	1	442	1	442	1.2e-257	885.2
ovXM_029799598.1	afEVM0001409.3	94.9	606	17	1	1	592	1	606	1.9e-274	941.4
ovXM_029792417.1	afEVM0018711.1	92.8	444	27	3	357	797	1	442	2.6e-182	636.3
ovXM_029802682.1	afEVM0001768.1	90.1	284	28	0	159	442	8	291	4.0e-149	525.8
ovXM_029796793.1	afEVM0000912.1	61.3	186	53	2	1	177	22	197	1.2e-56	216.1
ovXM_029796805.1	afEVM0010233.1	91.0	421	24	1	1	421	1	407	1.0e-224	775.8
ovXM_029796831.1	afEVM0002969.1	58.0	138	58	0	1	138	25	162	1.7e-41	165.6
ovXM_029801436.1	afEVM0006459.1	26.4	368	195	11	45	384	143	462	3.0e-28	123.2
ovXM_029800217.1	afEVM0017995.1	91.9	817	29	1	1	817	1	780	0.0e+00	1522.3
ovXM_029800175.1	afEVM0014833.1	99.4	706	4	0	30	735	1	706	0.0e+00	1424.5
ovXM_029800805.1	afEVM0013729.1	85.8	1992	107	7	82	2072	50	1866	0.0e+00	3433.3
ovXM_029801998.1	afEVM0002450.1	91.0	501	32	1	1	501	49	536	5.4e-270	926.8
ovXM_029802386.1	afEVM0008199.1	92.6	217	16	0	1	217	1	217	7.4e-121	430.3
ovXM_029796853.1	afEVM0006299.1	57.3	103	38	2	52	153	68	165	3.0e-23	105.1
ovXM_029796864.1	afEVM0000912.1	58.8	148	41	3	1	138	22	159	5.7e-41	163.7
ovXM_029796876.1	afEVM0018858.1	51.8	278	133	1	5	281	63	340	4.0e-76	281.6
ovXM_029796899.1	afEVM0001028.1	67.0	97	21	2	1	96	1	87	4.0e-24	107.8
ovXM_029802462.1	afEVM0012752.1	99.7	383	1	0	62	444	1	383	3.1e-213	737.6
ovXM_029794601.1	afEVM0011267.1	85.6	444	64	0	263	706	52	495	1.3e-149	526.9
ovXM_029796922.1	afEVM0003097.1	52.3	128	34	2	1	128	1	101	4.6e-27	117.5
ovXM_029802673.1	afEVM0015240.1	94.3	262	15	0	4	265	13	274	1.3e-150	528.9
ovXM_029802672.1	afEVM0004239.1	92.0	603	47	1	1	602	1	603	0.0e+00	1094.0
ovXM_029799995.1	afEVM0009023.1	85.5	131	19	0	1	131	1	131	1.2e-59	225.7
ovXM_029801419.1	afEVM0006425.1	43.8	73	40	1	81	152	63	135	5.2e-14	74.3
ovXM_029796923.1	afEVM0013435.1	46.2	444	174	4	1	444	133	511	4.3e-104	375.2
ovXM_029798742.1	afEVM0009414.1	97.3	331	9	0	1	331	1	331	1.5e-188	655.2
ovXM_029801426.1	afEVM0004357.1	85.7	398	51	1	1	398	1	392	1.6e-200	695.3
ovXM_029802226.1	afEVM0004357.1	81.2	398	69	1	1	398	1	392	1.9e-190	661.8
ovXM_029802177.1	afEVM0006394.1	94.9	2010	101	1	1	2010	1	2008	0.0e+00	3709.1
ovXM_029796927.1	afEVM0006756.1	97.2	211	6	0	1	211	1	211	2.7e-119	424.5
ovXM_029800635.1	afEVM0017422.2	93.4	788	31	1	1	767	1	788	0.0e+00	1485.7
ovXM_029798767.1	afEVM0009884.1	85.8	963	137	0	21	983	16	978	1.4e-287	985.7
ovXM_029802423.1	afEVM0015346.1	100.0	376	0	0	1	376	1	376	8.9e-222	765.8
ovXM_029802334.1	afEVM0010398.1	92.5	292	11	1	9	300	5	285	7.2e-166	579.7
ovXM_029801028.1	afEVM0011453.1	84.1	239	28	1	1	239	34	262	2.7e-115	411.4
ovXM_029802168.1	afEVM0004357.1	82.4	398	64	1	1	398	1	392	9.2e-193	669.5
ovXM_029798586.1	afEVM0004245.1	86.1	338	47	0	1	338	1	338	7.9e-161	563.1
ovXM_029798565.1	afEVM0006431.1	36.3	485	228	8	89	552	229	653	2.4e-82	303.1
ovXM_029800948.1	afEVM0000724.1	94.9	940	43	4	128	1063	1	939	0.0e+00	1556.2
ovXM_029802146.1	afEVM0001544.1	100.0	315	0	0	313	627	1	315	4.7e-183	637.9
ovXM_029801258.1	afEVM0002202.1	96.7	510	17	0	1	510	1	510	1.0e-265	912.1
ovXM_029802342.1	afEVM0014486.1	87.0	123	16	0	1	123	12	134	2.4e-59	224.6
ovXM_029802256.1	afEVM0010856.1	97.5	775	9	1	1	775	1	765	0.0e+00	1500.7
ovXM_029802477.1	afEVM0000393.1	82.9	117	20	0	23	139	5	121	8.5e-53	203.0
ovXM_029802343.1	afEVM0002976.1	75.9	116	28	0	25	140	9	124	3.2e-47	184.5
ovXM_029802515.1	afEVM0002804.1	46.2	221	107	6	334	547	112	327	2.2e-51	200.3
ovXM_029796943.1	afEVM0006808.1	50.0	174	74	4	1	169	1	166	5.3e-41	164.1
ovXM_029799920.1	afEVM0014962.1	91.0	1090	72	7	1	1085	1	1069	0.0e+00	1436.8
ovXM_029798393.1	afEVM0012297.1	94.5	293	16	0	1	293	1	293	9.6e-163	569.3
ovXM_029802497.1	afEVM0004300.1	94.4	946	19	2	49	994	26	937	0.0e+00	1652.1
ovXM_029793739.1	afEVM0008104.1	100.0	448	0	0	1	448	1	448	2.9e-243	837.4
ovXM_029796954.1	afEVM0008832.1	61.4	2292	449	19	1	2162	1	1986	0.0e+00	2382.4
ovXM_029802241.1	afEVM0014631.1	98.1	160	3	0	1	160	1	160	2.2e-92	334.7
ovXM_029800126.1	afEVM0017967.1	99.7	334	1	0	1	334	1	334	1.1e-173	605.9
ovXM_029800892.1	afEVM0012464.1	92.9	196	14	0	1	196	1	196	1.3e-107	385.6
ovXM_029799126.1	afEVM0007499.1	99.1	537	5	0	1	537	1	537	2.9e-266	914.1
ovXM_029802584.1	afEVM0002876.1	84.0	754	113	5	542	1294	1	747	0.0e+00	1199.5
ovXM_029796965.1	afEVM0010817.1	79.9	407	43	3	27	427	8	381	1.1e-199	692.6
ovXM_029800084.1	afEVM0000818.1	77.3	322	73	0	1	322	1	322	1.2e-105	379.8
ovXM_029796975.1	afEVM0019176.1	53.2	62	29	0	206	267	50	111	8.8e-16	81.6
ovXM_029800731.1	afEVM0013660.1	91.1	246	22	0	19	264	15	260	2.6e-98	355.1
ovXM_029801930.1	afEVM0012899.1	96.0	351	14	0	4	354	11	361	2.7e-212	734.2
ovXM_029799053.1	afEVM0008856.1	96.3	218	8	0	1	218	1	218	2.2e-124	441.4
ovXM_029802695.1	afEVM0008450.1	88.5	227	26	0	1	227	1	227	2.5e-113	404.8
ovXM_029796994.1	afEVM0000483.1	86.8	220	29	0	2	221	4	223	6.4e-103	370.2
ovXM_029802391.1	afEVM0019462.1	70.6	296	79	1	19	314	22	309	1.2e-115	414.1
ovXM_029797005.1	afEVM0010972.1	28.6	269	177	8	3	262	59	321	8.2e-18	88.2
ovXM_029802531.1	afEVM0009659.1	85.4	342	50	0	1	342	1	342	8.0e-177	616.3
ovXM_029802162.1	afEVM0013396.1	83.5	328	1	1	51	378	56	330	8.9e-146	513.8
ovXM_029793626.1	afEVM0017131.1	93.8	792	16	5	9	798	7	767	0.0e+00	1416.0
ovXM_029801127.1	afEVM0017519.1	68.1	457	70	1	1	457	1	381	7.9e-164	573.5
ovXM_029802267.1	afEVM0009332.1	91.8	207	15	1	1	207	1	205	6.2e-100	360.1
ovXM_029802319.1	afEVM0016186.1	91.6	1036	54	3	1	1003	1	1036	0.0e+00	1617.8
ovXM_029797016.1	afEVM0006844.1	97.5	560	12	1	1	558	1	560	0.0e+00	1091.3
ovXM_029801698.1	afEVM0006608.1	96.9	383	12	0	1	383	1	383	5.9e-229	789.6
ovXM_029802625.1	afEVM0014720.1	95.5	449	20	0	1	449	1	449	6.4e-251	862.8
ovXM_029802351.1	afEVM0015446.1	98.3	472	5	1	37	508	12	480	1.1e-275	945.3
ovXM_029797027.1	afEVM0010001.1	80.7	181	10	2	12	192	24	179	3.1e-76	282.3
ovXM_029797040.1	afEVM0007710.1	94.2	52	3	0	469	520	23	74	7.2e-20	95.5
ovXM_029797061.1	afEVM0004499.1	59.3	81	33	0	30	110	51	131	1.4e-22	102.4
ovXM_029801295.1	afEVM0007617.1	80.5	999	11	2	1	999	1	815	0.0e+00	1455.3
ovXM_029799419.1	afEVM0001329.1	99.6	260	1	0	1	260	1	260	4.7e-145	510.4
ovXM_029799882.1	afEVM0000835.1	94.8	695	26	1	24	718	20	704	0.0e+00	1390.6
ovXM_029801530.1	afEVM0014900.1	97.2	107	3	0	23	129	1	107	7.2e-54	206.5
ovXM_029794852.1	afEVM0016428.1	91.9	1241	73	8	1	1219	1	1235	0.0e+00	1603.2
ovXM_029802535.1	afEVM0009764.1	83.8	80	13	0	29	108	27	106	2.3e-32	135.6
ovXM_029802417.1	afEVM0014137.1	92.3	104	8	0	1	104	28	131	5.0e-45	177.6
ovXM_029802627.1	afEVM0009764.1	94.9	79	4	0	29	107	27	105	1.5e-36	149.4
ovXM_029801676.1	afEVM0014137.1	57.7	78	33	0	25	102	53	130	7.2e-20	94.0
ovXM_029797106.1	afEVM0000958.1	49.7	320	108	8	1	317	1	270	1.1e-63	240.4
ovXM_029800343.1	afEVM0017283.1	84.9	813	30	4	1	808	1	725	3.2e-314	1074.3
ovXM_029801564.1	afEVM0012067.1	89.3	338	35	1	8	344	1	338	3.5e-173	604.7
ovXM_029799831.1	afEVM0017413.1	99.4	525	3	0	84	608	1	525	3.0e-296	1013.8
ovXM_029793605.1	afEVM0019256.1	87.7	710	84	3	11	719	1	708	1.4e-218	756.1
ovXM_029792480.1	afEVM0002894.1	85.0	754	46	2	153	905	10	697	0.0e+00	1203.3
ovXM_029797117.1	afEVM0014127.1	53.4	328	153	0	14	341	15	342	1.4e-96	349.7
ovXM_029797129.1	afEVM0016586.1	55.7	158	56	2	1	157	16	160	1.1e-40	162.9
ovXM_029777098.1	afEVM0011136.1	63.4	601	145	8	1	561	1	566	1.1e-109	394.4
ovXM_029802633.1	afEVM0003072.1	90.4	281	10	1	71	351	1	264	1.1e-104	376.7
ovXM_029794695.1	afEVM0016978.1	47.6	349	165	9	70	410	25	363	8.2e-82	303.5
ovXM_029797141.1	afEVM0004888.1	57.9	107	45	0	50	156	436	542	1.9e-37	152.1
ovXM_029797153.1	afEVM0011760.1	55.8	104	46	0	1	104	11	114	4.5e-25	110.9
ovXM_029802325.1	afEVM0005899.1	60.7	461	179	2	10	469	37	496	1.2e-167	586.3
ovXM_029797163.1	afEVM0001335.1	84.3	625	54	1	1	581	68	692	5.1e-310	1059.7
ovXM_029799680.1	afEVM0015683.1	96.8	791	7	1	1	791	1	773	0.0e+00	1555.0
ovXM_029799689.1	afEVM0005287.1	81.2	207	31	2	50	254	10	210	4.2e-90	328.2
ovXM_029801494.1	afEVM0013218.1	89.7	261	11	2	1	261	1	245	2.2e-126	448.4
ovXM_029801456.1	afEVM0018560.1	78.7	564	36	2	1	564	1	480	1.2e-222	769.2
ovXM_029794007.1	afEVM0015095.1	99.5	387	2	0	1	387	1	387	4.4e-218	753.8
ovXM_029795231.1	afEVM0019060.1	53.7	203	93	1	21	222	14	216	2.5e-65	245.4
ovXM_029802242.1	afEVM0018779.1	100.0	128	0	0	1	128	1	128	6.9e-65	243.0
ovXM_029797174.1	afEVM0012803.1	43.7	341	126	1	1	275	1	341	1.9e-72	269.2
ovXM_029794684.1	afEVM0010018.1	32.1	1204	699	29	1	1104	588	1773	4.6e-157	552.4
ovXM_029802306.1	afEVM0000012.1	31.9	502	286	9	210	667	51	540	3.2e-75	280.4
ovXM_029800998.1	afEVM0011417.1	37.3	442	229	9	289	688	468	903	6.6e-77	285.4
ovXM_029802663.1	afEVM0007321.1	96.9	319	10	0	1	319	1	319	2.9e-165	577.8
ovXM_029802284.1	afEVM0001577.1	70.1	388	116	0	12	399	24	411	8.2e-149	523.5
ovXM_029799472.1	afEVM0005226.1	79.2	351	1	2	116	466	43	321	2.5e-152	535.4
ovXM_029802170.1	afEVM0016339.1	81.6	152	28	0	1	152	1	152	1.9e-77	285.0
ovXM_029802632.1	afEVM0007054.1	51.9	154	71	1	4	154	1	154	1.7e-46	182.2
ovXM_029797186.1	afEVM0004973.1	65.2	132	46	0	23	154	99	230	5.4e-48	187.2
ovXM_029797199.1	afEVM0007721.1	72.1	147	41	0	21	167	59	205	2.2e-55	211.8
ovXM_029797264.1	afEVM0004973.1	45.8	131	71	0	45	175	313	443	5.6e-26	114.4
ovXM_029797271.1	afEVM0001114.1	32.1	249	121	3	54	302	60	260	1.1e-25	114.0
ovXM_029797272.1	afEVM0014987.1	55.9	222	97	1	81	301	2	223	5.1e-72	268.1
ovXM_029798456.1	afEVM0013123.1	91.3	1010	63	5	1	1000	1	995	0.0e+00	1108.6
ovXM_029797283.1	afEVM0015213.1	40.0	105	58	2	177	277	125	228	1.1e-16	85.1
ovXM_029797318.1	afEVM0015967.1	64.7	139	45	1	4	138	23	161	2.3e-42	168.3
ovXM_029802549.1	afEVM0002704.1	91.4	233	19	1	1	232	1	233	1.8e-115	412.1
ovXM_029797330.1	afEVM0005859.1	97.8	226	5	0	32	257	61	286	6.7e-128	453.4
ovXM_029797343.1	afEVM0018401.1	86.0	764	53	4	7	768	164	875	0.0e+00	1266.9
ovXM_029802519.1	afEVM0018401.1	97.1	173	5	0	1	173	1	173	3.5e-98	354.4
ovXM_029802398.1	afEVM0016713.1	91.7	168	14	0	1	168	1	168	1.0e-79	292.7
ovXM_029802486.1	afEVM0013019.1	84.3	492	70	2	1	487	20	509	4.6e-226	780.4
ovXM_029799305.1	afEVM0005192.1	95.0	882	44	0	1	882	33	914	0.0e+00	1648.6
ovXM_029800554.1	afEVM0016564.1	85.5	207	26	3	53	259	59	261	7.3e-82	300.4
ovXM_029802521.1	afEVM0011086.1	90.1	423	42	0	1	423	1	423	1.5e-238	822.0
ovXM_029798435.1	afEVM0003951.1	94.3	348	17	1	8	352	1	348	4.8e-193	670.2
ovXM_029797363.1	afEVM0000896.1	93.6	533	23	1	12	544	21	542	4.0e-279	956.8
ovXM_029802243.1	afEVM0010214.1	80.9	340	63	2	1	338	55	394	1.0e-160	562.8
ovXM_029802220.1	afEVM0000448.1	69.3	101	18	2	2	96	8	101	2.5e-33	137.9
ovXM_029798793.1	afEVM0011024.1	89.9	326	32	1	1	325	1	326	5.1e-165	577.0
ovXM_029797373.1	afEVM0003169.1	66.4	119	37	1	9	124	5	123	3.4e-45	177.6
ovXM_029802618.1	afEVM0003791.1	93.8	195	12	0	20	214	3	197	9.6e-104	372.9
ovXM_029797393.1	afEVM0017997.1	59.7	303	121	1	4	305	10	312	1.9e-113	405.6
ovXM_029797404.1	afEVM0018141.1	98.9	175	2	0	1	175	1	175	1.9e-97	351.7
ovXM_029797415.1	afEVM0007989.1	92.8	138	10	0	1	138	159	296	1.9e-74	275.0
ovXM_029797426.1	afEVM0002127.1	81.3	155	29	0	4	158	15	169	1.4e-75	278.9
ovXM_029797436.1	afEVM0018551.1	62.0	300	110	3	64	362	205	501	3.5e-90	328.6
ovXM_029797447.1	afEVM0005305.1	87.8	451	42	2	1	442	1	447	2.8e-223	772.3
ovXM_029797458.1	afEVM0017214.1	49.0	208	55	3	41	197	23	230	3.5e-44	174.9
ovXM_029802260.1	afEVM0017603.1	89.5	238	25	0	1	238	1	238	3.7e-120	427.6
ovXM_029802340.1	afEVM0014557.1	87.9	141	17	0	1	141	1	141	1.6e-75	278.5
ovXM_029797469.1	afEVM0005858.1	75.1	325	60	2	1	307	1013	1334	2.2e-133	471.9
ovXM_029799201.1	afEVM0019641.1	92.4	602	45	1	1	602	1	601	4.6e-204	707.6
ovXM_029797489.1	afEVM0000546.1	63.8	116	38	1	61	172	188	303	5.0e-34	141.0
ovXM_029797499.1	afEVM0013059.1	91.5	283	24	0	3	285	2	284	2.9e-147	518.5
ovXM_029797510.1	afEVM0011373.1	65.5	275	67	3	28	300	15	263	4.0e-93	338.2
ovXM_029797522.1	afEVM0012821.1	87.0	831	74	1	1	797	1	831	0.0e+00	1508.0
ovXM_029797554.1	afEVM0005858.1	62.5	899	83	4	4	648	295	1193	5.3e-307	1049.7
ovXM_029802360.1	afEVM0018048.1	89.9	276	16	1	1	276	99	362	1.2e-143	505.8
ovXM_029800359.1	afEVM0017654.1	99.3	276	2	0	1	276	1	276	4.3e-149	523.9
ovXM_029800396.1	afEVM0011086.1	45.1	113	56	2	60	172	404	510	5.4e-17	84.7
ovXM_029797565.1	afEVM0012163.1	36.1	83	50	3	180	259	63	145	3.5e-07	52.4
ovXM_029802147.1	afEVM0002891.1	95.6	135	6	0	1	135	1	135	1.7e-69	258.5
ovXM_029802238.1	afEVM0014278.2	88.5	139	13	2	1	136	1	139	5.3e-64	240.7
ovXM_029797578.1	afEVM0006603.1	70.8	106	31	0	12	117	2	107	4.7e-36	147.1
ovXM_029797589.1	afEVM0012734.1	52.7	93	44	0	20	112	722	814	5.8e-24	107.1
ovXM_029802572.1	afEVM0010047.1	45.5	123	61	3	35	153	2	122	8.4e-26	113.6
ovXM_029802677.1	afEVM0004003.1	85.4	863	61	3	1	854	1	807	0.0e+00	1342.0
ovXM_029797601.1	afEVM0004003.1	58.9	526	115	4	1	473	913	1390	2.9e-95	346.7
ovXM_029797613.1	afEVM0017804.1	41.3	351	165	4	189	539	33	342	4.0e-56	216.1
ovXM_029802409.1	afEVM0001570.1	98.9	664	3	1	1	664	1	660	2.6e-163	572.4
ovXM_029799059.1	afEVM0009189.1	77.1	728	96	7	1	727	1	658	1.4e-295	1011.9
ovXM_029797634.1	afEVM0005858.1	94.4	144	8	0	1	144	1041	1184	2.0e-76	282.0
ovXM_029797645.1	afEVM0016457.1	90.3	647	59	3	1	646	1	644	0.0e+00	1155.2
ovXM_029802357.1	afEVM0009666.1	74.6	114	23	1	1	108	1	114	7.6e-43	169.9
ovXM_029802567.1	afEVM0015524.1	88.3	952	15	4	165	1113	32	890	0.0e+00	1468.4
ovXM_029797666.1	afEVM0007785.1	80.0	509	102	0	17	525	12	520	1.9e-185	645.6
ovXM_029802644.1	afEVM0013502.1	85.4	636	93	0	1	636	1	636	0.0e+00	1149.4
ovXM_029800264.1	afEVM0006933.1	86.9	259	29	2	506	760	3	260	2.1e-124	443.4
ovXM_029802181.1	afEVM0001709.1	99.0	103	1	0	1	103	1	103	2.0e-51	198.0
ovXM_029802249.1	afEVM0000859.1	73.7	243	7	2	245	487	1	186	6.4e-103	371.3
ovXM_029802247.1	afEVM0015198.1	92.7	150	11	0	56	205	16	165	2.0e-74	275.4
ovXM_029802182.1	afEVM0011932.1	99.5	216	0	1	1	215	1	216	7.3e-120	426.4
ovXM_029801252.1	afEVM0005275.1	81.9	287	10	1	110	396	1	245	1.3e-130	463.0
ovXM_029802448.1	afEVM0009886.1	90.0	670	63	2	28	693	16	685	0.0e+00	1175.6
ovXM_029797688.1	afEVM0007360.1	86.0	207	23	1	1	201	1	207	9.7e-98	352.8
ovXM_029801078.1	afEVM0006755.1	87.9	331	40	0	1	331	1	331	6.8e-165	576.6
ovXM_029801598.1	afEVM0013088.1	88.3	343	40	0	1	343	1	343	1.4e-173	605.5
ovXM_029797721.1	afEVM0000944.1	37.8	185	102	3	1	176	35	215	1.6e-22	102.8
ovXM_029802429.1	afEVM0000565.1	36.0	225	131	4	64	284	8	223	2.7e-30	129.4
ovXM_029797732.1	afEVM0005514.1	42.6	61	33	1	1	61	55	113	3.4e-08	55.5
ovXM_029795066.1	afEVM0007204.1	100.0	159	0	0	182	340	1	159	2.4e-93	339.0
ovXM_029795053.1	afEVM0010372.1	97.7	787	18	0	1	787	1	787	0.0e+00	1505.7
ovXM_029797754.1	afEVM0005041.1	94.0	464	28	0	1	464	1	464	1.2e-235	812.4
ovXM_029802196.1	afEVM0013717.1	97.7	355	8	0	31	385	21	375	2.6e-200	694.5
ovXM_029801522.1	afEVM0005657.1	93.9	1090	66	0	1	1090	1	1090	0.0e+00	2032.7
ovXM_029802534.1	afEVM0015485.1	97.7	517	12	0	278	794	19	535	1.0e-304	1042.3
ovXM_029794662.1	afEVM0012916.1	96.6	1201	26	5	52	1246	51	1242	0.0e+00	1625.9
ovXM_029793504.1	afEVM0007634.1	90.8	434	3	2	11	444	5	401	2.3e-216	748.0
ovXM_029793488.1	afEVM0003967.1	77.5	595	126	4	1	593	1	589	4.2e-274	940.3
ovXM_029802509.1	afEVM0019388.1	68.1	567	166	5	1	560	6	564	6.0e-222	766.9
ovXM_029799242.1	afEVM0003967.1	66.5	385	124	3	1	384	18	398	8.3e-154	540.0
ovXM_029799227.1	afEVM0003967.1	56.7	467	175	5	1	446	18	478	2.7e-150	528.9
ovXM_029799248.1	afEVM0003967.1	70.8	585	156	6	19	597	14	589	1.0e-240	829.3
ovXM_029798378.1	afEVM0003981.5	29.0	186	97	7	77	228	168	352	1.9e-11	66.6
ovXM_029801411.1	afEVM0013350.2	31.6	136	80	4	73	207	299	422	5.8e-08	55.1
ovXM_029797775.1	afEVM0006600.1	86.3	1303	178	0	1	1303	61	1363	0.0e+00	2159.0
ovXM_029793026.1	afEVM0008684.1	86.4	140	19	0	1	140	1	140	6.2e-51	196.8
ovXM_029794427.1	afEVM0018989.1	88.9	99	11	0	1	99	1	99	1.5e-52	202.2
ovXM_029802668.1	afEVM0010469.1	81.2	192	33	1	1	189	1	192	2.1e-86	315.1
ovXM_029802221.1	afEVM0009286.1	96.7	636	20	1	1	635	1	636	0.0e+00	1245.0
ovXM_029802631.1	afEVM0007086.1	84.8	330	48	2	1	328	1	330	1.1e-146	516.2
ovXM_029802482.1	afEVM0005152.1	94.7	206	11	0	113	318	113	318	1.4e-102	369.8
ovXM_029802289.1	afEVM0001640.1	74.5	388	58	2	5	391	1	348	1.4e-164	575.9
ovXM_029799199.1	afEVM0014587.1	93.5	1042	66	1	1	1040	1	1042	0.0e+00	2053.5
ovXM_029800666.1	afEVM0003488.1	95.4	562	26	0	1	562	5	566	3.1e-303	1036.9
ovXM_029801554.1	afEVM0017902.1	61.8	306	30	2	70	375	45	263	2.8e-98	355.5
ovXM_029799577.1	afEVM0003995.1	78.4	830	124	2	149	976	40	816	7.8e-252	867.1
ovXM_029801650.1	afEVM0012612.1	95.7	371	16	0	1	371	1	371	1.5e-205	711.8
ovXM_029802493.1	afEVM0004511.1	96.9	388	12	0	1	388	1	388	6.4e-215	743.0
ovXM_029797786.1	afEVM0007385.1	83.6	1087	127	13	32	1082	26	1097	0.0e+00	1690.2
ovXM_029801513.1	afEVM0008703.1	80.9	345	17	2	2	345	8	304	8.9e-160	559.7
ovXM_029797796.1	afEVM0012282.1	56.7	127	50	2	1	126	1	123	1.6e-32	135.6
ovXM_029797807.1	afEVM0009810.1	58.8	51	17	1	1	51	1	47	2.2e-08	57.4
ovXM_029797817.1	afEVM0009810.1	88.9	54	6	0	1	54	1	54	1.5e-22	103.6
ovXM_029802211.1	afEVM0001459.1	56.5	46	20	0	5	50	1	46	3.4e-07	52.8
ovXM_029793799.1	afEVM0018854.1	97.8	808	18	0	1	808	1	808	0.0e+00	1412.9
ovXM_029793810.1	afEVM0002109.1	80.8	412	42	6	1	378	1	409	3.8e-178	621.3
ovXM_029802397.1	afEVM0012503.2	98.6	628	9	0	1	628	1	628	0.0e+00	1266.1
ovXM_029799289.1	afEVM0005350.1	96.2	650	3	1	1	628	1	650	0.0e+00	1251.1
ovXM_029800242.1	afEVM0009041.1	91.8	388	29	1	1	388	1	385	7.7e-176	613.2
ovXM_029799466.1	afEVM0010540.1	90.9	634	57	1	1	634	1	633	0.0e+00	1133.2
ovXM_029801703.1	afEVM0017096.1	98.3	289	5	0	2	290	3	291	7.7e-165	576.2
ovXM_029795274.1	afEVM0018209.1	96.8	1088	33	1	1	1088	1	1086	0.0e+00	1789.2
ovXM_029792915.1	afEVM0002865.1	90.6	715	23	1	32	746	1	671	0.0e+00	1255.7
ovXM_029800012.1	afEVM0005143.1	94.8	251	13	0	1	251	1	251	3.4e-140	494.2
ovXM_029797835.1	afEVM0014519.1	51.7	265	118	1	1	265	7	261	1.0e-74	276.9
ovXM_029797842.1	afEVM0010009.1	96.1	533	21	0	194	726	21	553	1.0e-298	1022.3
ovXM_029797849.1	afEVM0016426.1	85.8	190	26	1	1	189	1	190	5.5e-95	343.6
ovXM_029800657.1	afEVM0001875.1	93.5	384	25	0	1	384	1	384	3.5e-205	710.7
ovXM_029800402.1	afEVM0006865.1	100.0	757	0	0	23	779	1	757	0.0e+00	1179.5
ovXM_029777102.1	afEVM0007707.1	92.4	698	42	2	120	817	1	687	0.0e+00	1225.7
ovXM_029802280.1	afEVM0013341.1	97.4	229	6	0	1	229	1	229	3.5e-128	454.1
ovXM_029802102.1	afEVM0017546.1	78.5	634	135	1	1	634	28	660	3.4e-289	991.1
ovXM_029802361.1	afEVM0017267.2	99.9	1399	1	0	264	1662	1	1399	0.0e+00	2853.2
ovXM_029797872.1	afEVM0004860.1	54.7	95	41	2	44	136	2	96	9.3e-20	93.2
ovXM_029797882.1	afEVM0017700.1	92.8	290	20	1	157	446	1	289	1.0e-147	520.0
ovXM_029802255.1	afEVM0019225.1	72.9	776	204	4	1	775	1	771	0.0e+00	1139.0
ovXM_029793468.1	afEVM0011867.1	76.1	142	32	2	1	140	1	142	4.9e-56	213.8
ovXM_029794100.1	afEVM0013514.1	91.3	629	50	4	1	627	1	626	0.0e+00	1105.9
ovXM_029802557.1	afEVM0000647.1	98.7	393	5	0	230	622	1	393	3.8e-209	724.5
ovXM_029797890.1	afEVM0009150.1	59.3	108	18	2	1	105	1	85	1.1e-28	122.5
ovXM_029801866.1	afEVM0005404.1	84.4	553	22	2	87	639	39	527	2.7e-263	904.4
ovXM_029797898.1	afEVM0002155.1	55.5	182	81	0	1	182	10	191	2.0e-52	202.2
ovXM_029802354.1	afEVM0013119.1	84.0	511	80	2	1	509	1	511	1.7e-239	825.1
ovXM_029800199.1	afEVM0001972.1	83.5	188	31	0	10	197	5	192	7.3e-90	326.6
ovXM_029800195.1	afEVM0017036.1	82.7	729	77	2	1	729	1	680	5.8e-302	1033.1
ovXM_029799297.1	afEVM0013605.1	57.2	1703	609	15	1	1619	415	2081	0.0e+00	1377.8
ovXM_029802447.1	afEVM0019422.1	95.8	471	4	1	14	484	1	455	4.9e-258	886.7
ovXM_029797899.1	afEVM0008957.1	93.9	246	15	0	44	289	1	246	1.0e-140	496.1
ovXM_029799424.1	afEVM0000083.1	31.1	1680	1000	30	255	1901	6	1560	7.6e-213	739.2
ovXM_029801734.1	afEVM0014767.1	96.4	616	22	0	1	616	1	616	0.0e+00	1230.3
ovXM_029802508.1	afEVM0016226.1	92.7	724	53	0	12	735	14	737	0.0e+00	1267.3
ovXM_029799269.1	afEVM0016900.1	95.8	259	11	0	1	259	1	259	1.6e-137	485.3
ovXM_029792533.1	afEVM0011056.1	96.0	273	11	0	70	342	1	273	7.0e-157	550.1
ovXM_029799958.1	afEVM0008330.1	89.0	263	29	0	44	306	24	286	5.9e-131	463.8
ovXM_029802570.1	afEVM0012168.1	87.2	530	5	1	1	530	1	467	1.6e-237	818.5
ovXM_029799025.1	afEVM0006041.1	97.8	450	9	1	729	1178	71	519	1.1e-257	886.7
ovXM_029802028.1	afEVM0000195.1	90.5	443	39	3	1	441	1	442	2.8e-206	714.5
ovXM_029794157.1	afEVM0015633.1	94.2	900	52	0	1	900	1	900	0.0e+00	1115.1
ovXM_029794176.1	afEVM0001293.2	81.2	690	121	5	2	688	18	701	9.0e-313	1068.9
ovXM_029802175.1	afEVM0003733.1	86.7	195	6	1	1	195	1	175	7.7e-92	333.2
ovXM_029802285.1	afEVM0008236.1	98.6	641	9	0	1	641	1	641	0.0e+00	1115.9
ovXM_029802582.1	afEVM0018310.1	87.8	139	17	0	1	139	1	139	6.3e-48	186.8
ovXM_029800862.1	afEVM0002866.2	97.8	541	12	0	87	627	1	541	3.1e-235	811.2
ovXM_029800122.1	afEVM0000688.1	92.6	376	16	2	200	574	1	365	2.6e-148	522.3
ovXM_029801443.1	afEVM0016960.1	84.6	798	122	1	41	838	12	808	0.0e+00	1445.6
ovXM_029802628.1	afEVM0011016.1	77.6	595	92	4	1	558	1	591	5.7e-257	883.2
ovXM_029797087.1	afEVM0014130.1	86.5	1498	189	3	1	1492	1	1491	0.0e+00	1645.6
ovXM_029799214.1	afEVM0012400.1	96.1	232	9	0	1	232	1	232	1.9e-129	458.4
ovXM_029797922.1	afEVM0001647.1	87.9	256	15	1	202	457	63	302	2.0e-122	436.0
ovXM_029798882.1	afEVM0015213.1	97.6	462	9	1	1	460	1	462	2.4e-216	748.0
ovXM_029794926.1	afEVM0009737.1	96.2	836	31	1	1	835	1	836	0.0e+00	1578.5
ovXM_029799673.1	afEVM0000873.1	93.4	242	16	0	1	242	1	242	1.0e-125	446.0
ovXM_029799840.1	afEVM0014877.1	97.6	288	7	0	101	388	1	288	5.9e-168	587.0
ovXM_029797930.1	afEVM0019181.1	93.6	312	20	0	37	348	19	330	3.4e-151	531.2
ovXM_029802288.1	afEVM0010517.1	90.1	577	57	0	5	581	14	590	0.0e+00	1091.6
ovXM_029799376.1	afEVM0003144.1	97.4	778	17	1	1	775	1	778	0.0e+00	1300.4
ovXM_029801038.1	afEVM0003184.1	83.9	595	67	2	1	580	1	581	4.2e-289	990.3
ovXM_029800608.1	afEVM0010296.1	73.5	521	71	3	8	528	6	459	1.7e-226	781.9
ovXM_029801022.1	afEVM0013838.2	79.6	485	99	0	9	493	3	487	2.0e-186	649.4
ovXM_029802223.1	afEVM0017448.4	96.4	673	18	3	1	670	1	670	1.9e-230	795.4
ovXM_029801047.1	afEVM0018971.1	93.0	57	4	0	20	76	1	57	8.6e-31	129.0
ovXM_029801812.1	afEVM0017320.1	100.0	171	0	0	1	171	1	171	3.7e-98	354.0
ovXM_029802338.1	afEVM0007863.1	80.8	250	43	1	67	316	18	262	3.7e-112	401.4
ovXM_029792794.1	afEVM0017425.1	96.0	1023	20	1	1692	2714	18	1019	0.0e+00	1892.9
ovXM_029802186.1	afEVM0007070.1	76.7	215	50	0	83	297	28	242	8.4e-98	353.6
ovXM_029792569.1	afEVM0016903.1	94.6	812	22	3	121	932	41	830	0.0e+00	1444.1
ovXM_029802203.1	afEVM0011652.1	89.8	1766	164	3	107	1871	17	1766	0.0e+00	2172.1
ovXM_029802444.1	afEVM0012148.1	98.5	339	5	0	1	339	1	339	6.7e-192	666.4
ovXM_029802446.1	afEVM0008105.1	88.1	227	25	2	1	225	1	227	8.5e-111	396.4
ovXM_029793830.1	afEVM0016012.1	72.8	607	62	7	38	630	24	541	2.5e-240	828.2
ovXM_029794871.1	afEVM0003086.1	63.9	900	235	7	1	815	1	895	8.5e-193	670.6
ovXM_029797972.1	afEVM0003618.1	89.0	544	60	0	1	544	1	544	3.8e-282	966.8
ovXM_029801539.1	afEVM0004806.1	98.9	457	5	0	1	457	1	457	7.2e-267	916.0
ovXM_029802609.1	afEVM0002938.1	100.0	43	0	0	522	564	17	59	9.7e-18	88.6
ovXM_029793346.1	afEVM0016765.1	96.8	1192	38	0	45	1236	26	1217	0.0e+00	2212.2
ovXM_029799591.1	afEVM0014859.1	93.0	454	31	1	154	607	1	453	1.8e-246	849.4
ovXM_029797978.1	afEVM0006080.1	91.7	703	15	1	312	971	1	703	0.0e+00	1328.5
ovXM_029797988.1	afEVM0017709.1	93.1	29	2	0	1	29	1	29	5.3e-11	66.2
ovXM_029802043.1	afEVM0006704.1	82.5	200	35	0	1	200	1	200	2.4e-88	321.6
ovXM_029801940.1	afEVM0004824.1	90.3	331	19	2	6	335	8	326	1.7e-168	588.6
ovXM_029793528.1	afEVM0008845.1	86.8	1475	150	11	101	1564	116	1556	0.0e+00	1960.3
ovXM_029801888.1	afEVM0014037.1	95.6	519	22	1	1	518	1	519	6.0e-277	949.5
ovXM_029802322.1	afEVM0008800.1	87.6	845	101	2	1	845	1	841	0.0e+00	1305.4
ovXM_029793963.1	afEVM0003960.1	91.9	479	35	1	1	475	1	479	1.1e-264	908.7
ovXM_029793976.1	afEVM0002037.1	94.5	218	12	0	5	222	3	220	3.6e-114	407.5
ovXM_029797995.1	afEVM0001552.1	83.9	498	68	3	317	812	23	510	1.2e-231	799.7
ovXM_029798004.1	afEVM0010099.1	100.0	270	0	0	96	365	1	270	1.3e-156	549.3
ovXM_029798545.1	afEVM0000018.1	88.0	732	19	4	33	764	14	676	0.0e+00	1218.4
ovXM_029798009.1	afEVM0008578.1	81.6	261	48	0	1	261	1	261	8.1e-129	456.4
ovXM_029798025.1	afEVM0011129.1	74.2	97	25	0	1	97	1	97	7.2e-35	143.7
ovXM_029800273.1	afEVM0016374.1	100.0	401	0	0	36	436	45	445	4.8e-243	836.6
ovXM_029802314.1	afEVM0011403.1	100.0	401	0	0	68	468	1	401	5.0e-238	820.1
ovXM_029798781.1	afEVM0010496.1	82.3	1071	146	6	855	1922	1042	2071	0.0e+00	1487.2
ovXM_029798057.1	afEVM0007355.1	73.5	117	31	0	1	117	1	117	1.5e-45	178.7
ovXM_029798065.1	afEVM0004616.1	85.7	460	29	4	41	464	40	498	2.2e-206	714.9
ovXM_029802257.1	afEVM0015066.1	74.9	475	74	3	5	479	1	430	7.2e-192	666.8
ovXM_029802674.1	afEVM0018198.1	85.7	273	39	0	1	273	1	273	6.2e-132	466.8
ovXM_029802537.1	afEVM0019453.1	97.1	523	15	0	1	523	1	523	8.7e-300	1025.4
ovXM_029798073.1	afEVM0018008.1	55.1	98	44	0	2	99	132	229	5.2e-26	113.6
ovXM_029802548.1	afEVM0013966.1	22.8	1449	872	48	1318	2678	1292	2581	9.5e-63	240.4
ovXM_029801086.1	afEVM0002180.1	90.1	965	63	4	161	1125	1	932	0.0e+00	1704.5
ovXM_029802298.1	afEVM0015209.1	72.0	546	96	3	9	547	11	506	4.4e-137	485.0
ovXM_029799756.1	afEVM0012021.1	95.9	244	10	0	4	247	2	245	9.0e-138	486.1
ovXM_029777086.1	afEVM0017095.1	97.0	757	7	2	1	755	1	743	8.2e-267	916.4
ovXM_029802411.1	afEVM0012140.1	87.5	303	34	1	26	324	34	336	3.2e-151	531.2
ovXM_029798469.1	afEVM0004680.1	33.0	1487	861	14	9	1477	2139	3507	1.7e-220	764.2
ovXM_029802573.1	afEVM0002221.1	78.0	2087	381	5	1	2068	1	2028	0.0e+00	3068.9
ovXM_029800796.1	afEVM0017333.1	86.3	707	48	6	1	687	1	678	0.0e+00	1188.3
ovXM_029802234.1	afEVM0015422.1	87.2	366	47	0	20	385	1	366	4.3e-187	651.0
ovXM_029802381.1	afEVM0001665.1	80.3	223	35	1	1	214	1	223	1.0e-92	336.3
ovXM_029799617.1	afEVM0015406.1	95.4	479	21	1	1	479	1	478	3.3e-267	917.1
ovXM_029798106.1	afEVM0006417.1	84.6	434	28	4	1	396	1	433	1.1e-196	682.6
ovXM_029800963.1	afEVM0014500.2	77.3	256	58	0	14	269	24	279	3.1e-107	384.8
ovXM_029802696.1	afEVM0006216.1	80.8	647	119	1	1	642	1	647	0.0e+00	1110.1
ovXM_029798110.1	afEVM0004157.1	57.6	33	14	0	1	33	12	44	4.2e-06	48.5
ovXM_029798991.1	afEVM0012234.1	90.3	497	48	0	1	497	1	497	1.4e-283	971.5
ovXM_029793065.1	afEVM0008251.1	79.4	1957	321	17	1	1939	1	1893	0.0e+00	2198.7
ovXM_029799515.1	afEVM0011609.1	96.4	444	1	1	1	444	1	429	1.7e-251	864.8
ovXM_029802622.1	afEVM0003491.1	98.7	157	1	1	1	157	1	156	2.9e-81	297.7
ovXM_029798118.1	afEVM0002434.1	70.4	575	163	3	1	570	1	573	2.5e-162	570.5
ovXM_029802183.1	afEVM0007432.1	90.9	735	65	2	1	735	1	733	0.0e+00	1099.0
ovXM_029802259.1	afEVM0016867.1	89.1	285	31	0	1	285	1	285	1.3e-153	538.9
ovXM_029798126.1	afEVM0006589.1	73.7	693	135	4	1	684	1	655	1.9e-270	928.3
ovXM_029798133.1	afEVM0008784.1	79.2	101	18	2	76	175	18	116	3.5e-36	148.3
ovXM_029798141.1	afEVM0013761.1	86.2	1192	158	3	279	1468	3	1190	0.0e+00	1482.6
ovXM_029793768.1	afEVM0001912.1	86.6	388	20	1	28	415	41	396	4.1e-183	637.5
ovXM_029798873.1	afEVM0008346.1	91.5	508	14	2	1	508	1	479	2.8e-263	904.0
ovXM_029798148.1	afEVM0001954.1	99.4	330	2	0	1	330	250	579	1.0e-189	659.1
ovXM_029798156.1	afEVM0014430.1	85.0	267	6	3	1	267	1	233	5.9e-119	423.7
ovXM_029802150.1	afEVM0014563.1	100.0	95	0	0	1	95	1	95	1.8e-30	128.3
ovXM_029799176.1	afEVM0016059.1	95.0	242	12	0	41	282	30	271	1.5e-125	445.7
ovXM_029799386.1	afEVM0010956.1	89.1	331	36	0	66	396	1	331	1.5e-174	609.0
ovXM_029798170.1	afEVM0000042.1	70.5	533	147	3	1	528	1	528	1.5e-227	785.4
ovXM_029801311.1	afEVM0006553.1	96.9	354	11	0	1	354	1	354	2.5e-197	684.5
ovXM_029794981.1	afEVM0014427.1	85.5	228	11	2	13	232	31	244	3.1e-108	387.9
ovXM_029794950.1	afEVM0000995.1	58.4	409	99	4	5	408	1	343	1.9e-130	462.6
ovXM_029798177.1	afEVM0019093.1	86.8	228	30	0	3	230	2	229	5.3e-116	413.7
ovXM_029801068.1	afEVM0018925.1	96.0	915	29	2	29	941	15	923	0.0e+00	1691.8
ovXM_029801162.1	afEVM0011505.1	94.6	239	12	1	1	239	1	238	3.9e-130	460.7
ovXM_029802093.1	afEVM0003029.1	89.6	424	42	2	1	423	1	423	1.7e-216	748.4
ovXM_029802219.1	afEVM0013790.1	96.8	310	10	0	1	310	1	310	3.8e-171	597.4
ovXM_029802512.1	afEVM0001807.1	89.9	743	71	2	1	742	1	740	0.0e+00	1376.7
ovXM_029798184.1	afEVM0013555.1	85.3	34	4	1	1	33	1	34	2.6e-09	60.5
ovXM_029798190.1	afEVM0006242.1	62.5	1221	229	13	14	1229	53	1049	0.0e+00	1205.3
ovXM_029798201.1	afEVM0016599.1	86.4	708	46	2	1	658	51	758	3.3e-272	934.1
ovXM_029802585.1	afEVM0011220.1	98.5	66	1	0	1	66	38	103	4.3e-33	138.3
ovXM_029798215.1	afEVM0018760.1	54.0	189	57	2	2	190	9	167	7.9e-47	183.7
ovXM_029798230.1	afEVM0011209.1	73.9	165	41	2	1	165	682	844	3.0e-66	248.4
ovXM_029802475.1	afEVM0019639.1	93.3	713	48	0	1	713	1	713	0.0e+00	1343.6
ovXM_029802406.1	afEVM0018474.1	93.9	314	8	3	1	312	1	305	8.2e-146	513.8
ovXM_029802481.1	afEVM0011789.1	96.5	539	19	0	1	539	2	540	9.6e-302	1031.9
ovXM_029798259.1	afEVM0006299.1	55.7	88	28	2	16	94	80	165	2.7e-17	84.7
ovXM_029795089.1	afEVM0000477.1	80.6	811	35	3	318	1128	6	694	0.0e+00	1197.2
ovXM_029799275.1	afEVM0003556.1	78.7	1451	232	15	1	1427	1	1398	0.0e+00	1651.0
ovXM_029800071.1	afEVM0014291.2	79.6	186	30	2	1	178	1	186	1.7e-58	222.2
ovXM_029798267.1	afEVM0015370.1	85.5	385	56	0	236	620	292	676	2.4e-163	572.4
ovXM_029802400.1	afEVM0006244.1	62.5	312	71	2	1	266	1	312	8.0e-92	333.6
ovXM_029798274.1	afEVM0005858.1	30.1	143	83	3	1	126	1028	1170	7.4e-10	60.5
ovXM_029802612.1	afEVM0018161.1	84.4	1944	270	7	1	1928	1	1926	0.0e+00	2984.9
ovXM_029799805.1	afEVM0004386.1	94.9	390	19	1	1	389	1	390	1.4e-214	741.9
ovXM_029800685.1	afEVM0015566.1	90.9	668	48	2	1	668	1	655	0.0e+00	1202.2
ovXM_029800721.1	afEVM0015566.1	82.9	105	18	0	1	105	707	811	9.2e-45	176.0
ovXM_029800705.1	afEVM0010836.1	76.1	423	58	4	6	423	2	386	1.7e-173	605.5
ovXM_029798285.1	afEVM0013258.1	26.3	304	165	9	31	327	27	278	5.7e-22	103.2
ovXM_029798288.1	afEVM0010849.1	81.3	187	24	3	1	187	1	176	9.7e-76	279.6
ovXM_029801628.1	afEVM0010681.1	90.1	365	35	1	1	364	1	365	5.4e-137	484.2
ovXM_029802476.1	afEVM0015860.1	93.3	625	34	2	1	617	1	625	0.0e+00	1170.2
ovXM_029802301.1	afEVM0006564.1	93.1	202	14	0	1	202	1	202	2.5e-106	381.3
ovXM_029798294.1	afEVM0007664.1	87.5	697	17	1	1	697	1	627	0.0e+00	1203.3
ovXM_029794822.1	afEVM0011873.1	99.6	224	1	0	63	286	10	233	1.8e-126	448.7
ovXM_029794810.1	afEVM0007719.1	84.9	397	58	2	1	395	1	397	2.2e-194	674.9
ovXM_029801946.1	afEVM0008257.1	100.0	427	0	0	1	427	1	427	1.6e-230	795.0
ovXM_029801208.1	afEVM0014102.1	66.8	377	62	6	52	406	39	374	1.7e-131	466.1
ovXM_029798309.1	afEVM0004233.3	94.5	127	6	1	1	126	1	127	3.6e-58	220.7
ovXM_029798317.1	afEVM0006715.1	77.8	1574	309	10	1	1563	1	1544	0.0e+00	1882.1
ovXM_029802416.1	afEVM0007066.1	43.5	177	95	1	8	184	3	174	1.0e-36	150.2
ovXM_029799144.1	afEVM0019325.3	91.9	655	35	3	17	668	7	646	0.0e+00	1203.0
ovXM_029798334.1	afEVM0010219.1	91.3	332	29	0	6	337	6	337	6.9e-181	629.8
ovXM_029802539.1	afEVM0010499.1	86.1	303	35	4	1	303	1	296	9.3e-145	509.6
ovXM_029798342.1	afEVM0009506.1	66.1	965	118	4	316	1072	1	964	0.0e+00	1189.9
ovXM_029798352.1	afEVM0003363.1	66.9	308	30	2	1	306	1	238	3.3e-105	378.3
ovXM_029798358.1	afEVM0014982.1	85.5	1177	154	4	62	1236	190	1351	0.0e+00	1953.3
ovXM_029798847.1	afEVM0015219.1	81.4	371	57	2	39	409	4	362	3.3e-169	591.3
ovXM_029777315.1	afEVM0011484.1	81.3	225	42	0	1	225	1	225	2.4e-97	351.7
ovXM_029777318.1	afEVM0005700.1	41.0	139	79	1	2	137	98	236	1.1e-17	88.2
ovXM_029777382.1	afEVM0002348.1	28.8	448	258	13	157	571	2	421	2.0e-39	160.6
ovXM_029777383.1	afEVM0003654.1	91.6	538	32	1	9	546	6	530	4.7e-288	986.5
ovXM_029777543.1	afEVM0002169.1	87.8	115	14	0	733	847	1	115	2.6e-51	200.7
ovXM_029778078.1	afEVM0000360.1	86.5	222	30	0	21	242	1	222	7.8e-110	393.3
ovXM_029777249.1	afEVM0010584.1	52.0	102	48	1	86	186	28	129	8.3e-29	124.0
ovXM_029777567.1	afEVM0001018.1	89.0	1279	140	1	8	1286	18	1295	0.0e+00	2322.7
ovXM_029777589.1	afEVM0012175.1	87.2	358	45	1	1	357	1	358	3.1e-173	604.7
ovXM_029777595.1	afEVM0012159.1	75.7	412	80	2	1	393	1	411	2.7e-168	588.2
ovXM_029778529.1	afEVM0012159.1	82.9	416	64	3	1	414	1	411	1.1e-177	619.4
ovXM_029777385.1	afEVM0015285.2	97.0	296	9	0	1	296	1	296	3.3e-163	570.9
ovXM_029777499.1	afEVM0010388.1	96.2	928	30	1	29	956	1	923	0.0e+00	1389.0
ovXM_029777682.1	afEVM0007322.1	96.3	667	23	2	345	1011	274	938	1.4e-309	1058.9
ovXM_029777683.1	afEVM0007322.1	54.8	104	35	2	28	119	586	689	9.4e-24	106.3
ovXM_029778520.1	afEVM0010549.1	88.8	214	24	0	1	214	1	214	4.4e-117	417.2
ovXM_029777459.1	afEVM0006061.1	94.5	2066	60	4	1	2065	1	2013	0.0e+00	3933.6
ovXM_029778363.1	afEVM0000027.1	80.7	445	74	4	1	437	1	441	2.6e-204	708.0
ovXM_029777642.1	afEVM0003273.1	91.1	482	31	1	8	489	3	472	2.8e-252	867.5
ovXM_029777581.1	afEVM0015585.1	97.2	1236	4	1	1	1236	1	1206	0.0e+00	2228.4
ovXM_029777388.1	afEVM0001952.1	60.3	121	47	1	4	124	4	123	1.8e-33	138.7
ovXM_029777391.1	afEVM0001952.1	60.3	121	47	1	4	124	4	123	1.8e-33	138.7
ovXM_029778239.1	afEVM0007855.1	80.8	177	26	1	1	169	1	177	5.9e-59	223.8
ovXM_029778411.1	afEVM0001505.1	100.0	106	0	0	1	106	1	106	5.9e-54	206.5
ovXM_029777749.1	afEVM0001563.1	77.1	271	28	3	1	271	1	237	2.6e-90	328.6
ovXM_029777747.1	afEVM0001861.1	64.2	584	156	5	1	573	1	542	2.1e-132	469.5
ovXM_029778268.1	afEVM0010999.1	90.4	3044	94	6	1	3000	1	2891	0.0e+00	4445.2
ovXM_029778270.1	afEVM0017613.1	87.1	365	47	0	1	365	1	365	3.0e-198	687.6
ovXM_029777726.1	afEVM0005050.1	94.7	494	26	0	57	550	59	552	8.6e-282	965.7
ovXM_029778141.1	afEVM0004469.1	95.9	731	30	0	1	731	1	731	0.0e+00	1401.0
ovXM_029777401.1	afEVM0004888.1	60.4	101	40	0	21	121	527	627	3.1e-30	127.9
ovXM_029777801.1	afEVM0008482.1	35.1	97	59	3	592	687	214	307	6.1e-08	57.0
ovXM_029778116.1	afEVM0015468.1	74.1	731	180	2	84	805	312	1042	1.6e-287	986.1
ovXM_029778248.1	afEVM0011471.1	67.7	127	33	3	59	178	1	126	2.8e-40	161.8
ovXM_029778370.1	afEVM0009236.1	26.1	153	104	3	42	188	35	184	1.7e-10	63.2
ovXM_029777828.1	afEVM0015249.1	85.6	381	53	1	1	379	1	381	8.5e-188	652.9
ovXM_029777410.1	afEVM0016687.1	93.5	433	26	1	1	433	1	431	4.4e-172	600.9
ovXM_029778295.1	afEVM0013236.1	89.3	178	19	0	1	178	1	178	1.8e-87	318.5
ovXM_029778230.1	afEVM0014258.1	97.3	188	5	0	1	188	1	188	2.1e-102	368.2
ovXM_029778114.1	afEVM0007081.1	94.5	91	5	0	50	140	34	124	1.9e-44	176.0
ovXM_029777620.1	afEVM0009987.1	90.8	465	43	0	1	465	1	465	5.3e-188	654.1
ovXM_029778273.1	afEVM0015423.1	92.1	392	12	1	1	392	1	373	3.7e-202	700.7
ovXM_029777412.1	afEVM0014778.1	84.0	325	49	1	13	334	16	340	1.1e-122	436.4
ovXM_029777827.1	afEVM0019172.1	99.6	237	1	0	1	237	1	237	3.8e-136	481.1
ovXM_029777792.1	afEVM0005786.1	98.0	1116	21	1	1	1116	1	1115	0.0e+00	2219.9
ovXM_029778334.1	afEVM0004362.1	99.7	397	1	0	761	1157	31	427	2.8e-234	808.9
ovXM_029778361.1	afEVM0011451.1	99.6	226	1	0	1	226	8	233	4.4e-123	437.2
ovXM_029778471.1	afEVM0007194.1	83.0	377	62	1	1	375	1	377	1.1e-174	609.4
ovXM_029778190.1	afEVM0016181.1	91.7	661	55	0	1	661	1	661	0.0e+00	1241.9
ovXM_029777586.1	afEVM0001662.1	99.9	722	1	0	1	722	1	722	0.0e+00	1523.8
ovXM_029777504.1	afEVM0002288.1	96.5	288	10	0	159	446	14	301	2.7e-156	548.5
ovXM_029778088.1	afEVM0001537.1	78.3	420	90	1	34	453	21	439	4.5e-159	557.8
ovXM_029777548.1	afEVM0017225.1	91.8	355	23	1	1	355	1	349	1.9e-179	625.2
ovXM_029777291.1	afEVM0008367.1	96.1	803	27	1	1	803	1	799	0.0e+00	1176.4
ovXM_029777292.1	afEVM0012408.1	98.0	203	4	0	1	203	1	203	5.3e-112	400.2
ovXM_029778103.1	afEVM0006902.1	93.8	419	24	1	1	419	1	417	1.4e-236	815.1
ovXM_029778476.1	afEVM0012713.1	95.3	319	15	0	1	319	1	319	7.9e-179	622.9
ovXM_029777257.1	afEVM0000489.2	97.3	185	5	0	1	185	1	185	4.6e-93	337.4
ovXM_029777258.1	afEVM0004662.1	83.0	418	63	2	48	463	50	461	4.5e-183	637.5
ovXM_029777635.1	afEVM0007727.1	88.9	3882	332	6	1	3880	1	3787	0.0e+00	6942.8
ovXM_029778165.1	afEVM0016736.1	74.8	1351	67	14	13	1357	11	1094	0.0e+00	1887.1
ovXM_029777283.1	afEVM0001262.1	97.1	441	13	0	1	441	1	441	7.0e-250	859.4
ovXM_029777230.1	afEVM0007024.1	39.7	743	421	10	127	867	47	764	6.4e-146	515.0
ovXM_029777423.1	afEVM0007885.1	50.5	95	33	2	10	104	6	86	6.6e-16	80.1
ovXM_029777710.1	afEVM0011822.1	96.1	154	6	0	1	154	1	154	1.2e-80	295.8
ovXM_029777709.1	afEVM0016409.1	78.4	566	121	1	1	566	1	565	8.8e-253	869.4
ovXM_029777725.1	afEVM0013232.1	88.0	440	46	2	142	575	1	439	1.9e-219	758.8
ovXM_029777425.1	afEVM0005235.2	99.6	483	2	0	890	1372	1	483	9.3e-277	950.3
ovXM_029777427.1	afEVM0004888.1	51.7	149	72	0	5	153	430	578	2.0e-42	168.7
ovXM_029778619.1	afEVM0018099.1	38.2	353	213	4	91	439	3	354	4.5e-72	268.9
ovXM_029777203.1	afEVM0007055.1	71.3	687	197	0	1	687	1	687	1.1e-281	965.7
ovXM_029777202.1	afEVM0007055.1	78.5	687	148	0	1	687	1	687	1.1e-278	955.7
ovXM_029777205.1	afEVM0007055.1	73.6	686	181	0	1	686	1	686	1.6e-261	898.7
ovXM_029777199.1	afEVM0002767.1	78.9	705	149	0	1	705	1	705	0.0e+00	1161.4
ovXM_029778216.1	afEVM0012949.1	77.9	696	154	0	1	696	2	697	1.9e-286	981.5
ovXM_029778143.1	afEVM0011159.1	84.7	295	45	0	2	296	1	295	9.1e-153	536.2
ovXM_029777822.1	afEVM0001271.1	83.9	242	37	2	1	240	1	242	7.0e-111	397.1
ovXM_029777652.1	afEVM0014848.1	82.0	400	46	1	75	474	1	374	1.3e-190	662.5
ovXM_029777633.1	afEVM0008857.1	76.3	456	95	4	1	456	1	443	7.4e-146	513.8
ovXM_029777634.1	afEVM0007524.1	88.8	241	27	0	2	242	6	246	1.8e-114	408.7
ovXM_029778202.1	afEVM0011350.1	59.9	227	30	4	1	227	34	199	3.4e-67	251.5
ovXM_029778359.1	afEVM0012603.1	91.9	135	11	0	101	235	39	173	8.1e-72	266.9
ovXM_029778224.1	afEVM0001347.2	100.0	80	0	0	1	80	1	80	8.7e-42	165.6
ovXM_029778391.1	afEVM0009605.1	81.0	810	147	4	13	822	5	807	0.0e+00	1258.4
ovXM_029778394.1	afEVM0018753.1	91.1	112	9	1	1	111	7	118	3.3e-55	210.7
ovXM_029777438.1	afEVM0005122.1	82.5	836	137	2	574	1408	419	1246	0.0e+00	1093.2
ovXM_029777439.1	afEVM0013185.1	74.5	326	79	1	1	326	1	322	2.2e-152	535.0
ovXM_029777440.1	afEVM0013185.1	75.1	193	48	0	1	193	128	320	4.7e-91	330.9
ovXM_029777441.1	afEVM0018414.1	81.5	356	66	0	28	383	7	362	1.5e-179	625.5
ovXM_029777443.1	afEVM0000615.1	75.0	664	158	2	3	660	4	665	2.1e-306	1047.7
ovXM_029777445.1	afEVM0003210.1	64.8	995	335	2	6	1000	18	997	0.0e+00	1351.7
ovXM_029777320.1	afEVM0013001.1	83.1	538	73	1	1367	1904	2131	2650	2.0e-277	953.0
ovXM_029777369.1	afEVM0013001.1	86.4	900	122	0	1	900	1	900	5.0e-303	1036.9
ovXM_029777446.1	afEVM0005455.1	84.0	476	75	1	1744	2219	2170	2644	2.2e-251	866.7
ovXM_029777664.1	afEVM0003607.1	90.3	290	28	0	1	290	1	290	4.9e-151	530.4
ovXM_029778219.1	afEVM0010874.1	94.6	367	20	0	1	367	1	367	3.7e-204	707.2
ovXM_029777143.1	afEVM0016663.1	73.2	239	51	1	1	239	169	394	2.8e-96	348.2
ovXM_029777447.1	afEVM0009541.1	79.1	364	56	4	5	366	18	363	5.4e-155	543.9
ovXM_029777700.1	afEVM0004898.1	85.0	1020	99	7	80	1084	83	1063	0.0e+00	1644.4
ovXM_029777857.1	afEVM0008975.1	65.8	202	5	1	152	353	1	138	3.1e-67	252.3
ovXM_029778430.1	afEVM0002749.1	97.5	757	19	0	1	757	1	757	0.0e+00	1385.2
ovXM_029778308.1	afEVM0002519.1	93.1	203	14	0	1	203	1	203	1.3e-105	379.0
ovXM_029777826.1	afEVM0011988.1	91.0	1118	101	0	1	1118	1	1118	0.0e+00	2067.0
ovXM_029777448.1	afEVM0017198.1	96.6	294	10	0	1	294	1	294	6.0e-181	629.8
ovXM_029777449.1	afEVM0010983.1	61.4	166	62	1	58	221	126	291	5.8e-55	211.1
ovXM_029778237.1	afEVM0002843.1	93.0	943	54	2	1	932	1	942	0.0e+00	1165.2
ovXM_029777453.1	afEVM0010780.1	46.9	209	110	1	2	209	53	261	2.9e-44	175.3
ovXM_029777454.1	afEVM0013345.1	55.2	116	44	3	23	138	3	110	2.1e-25	112.1
ovXM_029778297.1	afEVM0004556.1	62.6	190	54	4	1	175	1	188	5.2e-62	234.6
ovXM_029778296.1	afEVM0001785.1	87.7	554	43	2	1	554	1	529	8.4e-277	949.1
ovXM_029778462.1	afEVM0004039.1	46.9	207	110	0	1	207	1	207	1.1e-57	219.9
ovXM_029777456.1	afEVM0018082.1	29.3	157	108	2	32	186	76	231	1.3e-11	67.0
ovXM_029777859.1	afEVM0000177.1	50.0	188	71	5	3	190	12	176	8.9e-40	160.2
ovXM_029777759.1	afEVM0011900.1	88.4	413	48	0	60	472	33	445	5.8e-178	620.5
ovXM_029778537.1	afEVM0002980.1	77.1	397	90	1	131	526	1	397	1.4e-191	666.0
ovXM_029778267.1	afEVM0009579.1	98.4	372	6	0	1	372	1	372	6.4e-204	706.4
ovXM_029778164.1	afEVM0015014.1	85.1	516	42	4	1	513	14	497	1.5e-232	802.0
ovXM_029777769.1	afEVM0000570.1	97.6	540	13	0	1	540	1	540	4.8e-301	1029.6
ovXM_029777784.1	afEVM0001256.1	93.9	441	25	2	37	476	1	440	8.3e-241	829.3
ovXM_029778099.1	afEVM0007621.1	73.5	509	121	2	1	508	1	496	2.0e-147	519.2
ovXM_029777795.1	afEVM0002478.1	96.1	231	9	0	1	231	1	231	2.3e-127	451.4
ovXM_029778412.1	afEVM0011383.1	87.2	662	75	1	15	676	52	703	0.0e+00	1224.5
ovXM_029778526.1	afEVM0009319.1	100.0	139	0	0	1	139	1	139	3.9e-74	273.9
ovXM_029777861.1	afEVM0013517.1	52.9	187	32	2	1	187	1	131	4.7e-41	164.5
ovXM_029777761.1	afEVM0017292.1	89.1	532	57	1	1	532	1	531	4.4e-283	969.9
ovXM_029778068.1	afEVM0001437.1	92.2	64	5	0	1	64	1	64	1.6e-29	126.3
ovXM_029778206.1	afEVM0019196.1	95.3	1437	46	4	9	1440	18	1437	0.0e+00	2337.4
ovXM_029777497.1	afEVM0018263.1	92.5	560	15	1	1	533	1	560	2.5e-270	927.5
ovXM_029777498.1	afEVM0006760.1	81.3	470	71	2	1	470	13	465	2.8e-217	751.1
ovXM_029778593.1	afEVM0001078.1	40.6	581	300	11	144	689	79	649	2.2e-113	407.1
ovXM_029777138.1	afEVM0012638.1	23.7	232	163	5	203	430	28	249	2.8e-10	63.5
ovXM_029777141.1	afEVM0004564.1	97.5	442	11	0	1	442	1	442	6.7e-253	869.4
ovXM_029778333.1	afEVM0016951.1	89.2	1140	101	3	1	1122	1	1136	0.0e+00	1721.4
ovXM_029777774.1	afEVM0008221.1	86.3	662	33	1	1	662	1	604	0.0e+00	1169.8
ovXM_029778399.1	afEVM0005323.1	95.2	331	16	0	1	331	1	331	2.0e-172	601.7
ovXM_029778142.1	afEVM0007902.1	90.5	317	23	2	11	321	3	318	4.1e-167	583.9
ovXM_029777656.1	afEVM0016392.1	99.8	481	1	0	1	481	1	481	4.7e-276	946.4
ovXM_029777864.1	afEVM0012960.1	56.5	191	65	4	1	187	1	177	3.3e-45	178.3
ovXM_029778044.1	afEVM0015053.1	92.8	347	23	2	1	347	1	345	7.3e-178	619.8
ovXM_029777865.1	afEVM0011445.1	45.6	316	154	8	32	340	92	396	3.2e-58	222.6
ovXM_029778117.1	afEVM0008173.1	92.8	83	6	0	1	83	1	83	2.2e-40	161.0
ovXM_029778255.1	afEVM0008192.1	84.7	678	95	4	1	676	1	671	2.4e-302	1034.2
ovXM_029777489.1	afEVM0007554.1	97.0	338	10	0	280	617	137	474	1.1e-119	427.6
ovXM_029777384.1	afEVM0000336.1	94.1	1050	56	5	362	1408	16	1062	0.0e+00	1728.0
ovXM_029777481.1	afEVM0004294.1	99.3	151	1	0	17	167	1	151	8.9e-81	296.2
ovXM_029777479.1	afEVM0002069.1	85.8	1151	111	5	3	1144	4	1110	0.0e+00	1988.0
ovXM_029777196.1	afEVM0015565.1	93.5	616	32	1	36	643	14	629	1.3e-199	693.0
ovXM_029777867.1	afEVM0005212.1	92.9	1117	78	1	12	1127	58	1174	0.0e+00	1679.1
ovXM_029778458.1	afEVM0013759.1	85.3	266	38	1	17	282	24	288	3.4e-80	295.0
ovXM_029778427.1	afEVM0007658.1	93.7	269	17	0	1	269	1	269	6.8e-147	516.5
ovXM_029777274.1	afEVM0007744.1	87.5	552	8	2	14	559	12	508	1.8e-263	904.8
ovXM_029777273.1	afEVM0012962.1	94.3	1114	60	3	126	1235	177	1290	0.0e+00	1114.8
ovXM_029777868.1	afEVM0011101.1	60.9	983	316	7	1	932	1	966	0.0e+00	1100.9
ovXM_029777869.1	afEVM0007673.1	52.9	414	73	3	197	488	1	414	2.7e-77	286.2
ovXM_029777871.1	afEVM0017477.1	87.3	912	106	3	105	1013	1	905	0.0e+00	1213.7
ovXM_029777872.1	afEVM0013691.1	91.8	306	25	0	1	306	322	627	3.9e-175	610.5
ovXM_029778085.1	afEVM0012499.1	69.6	494	149	1	1	494	47	539	1.5e-208	722.2
ovXM_029777873.1	afEVM0007167.1	22.7	229	163	4	13	236	75	294	1.1e-14	78.2
ovXM_029777578.1	afEVM0012467.1	40.8	519	230	9	68	514	1	514	6.7e-103	371.3
ovXM_029778118.1	afEVM0014818.1	94.3	685	37	2	1231	1915	1	683	0.0e+00	1233.4
ovXM_029777876.1	afEVM0008214.2	82.8	238	41	0	1	238	1	238	1.6e-109	392.9
ovXM_029778287.1	afEVM0010861.1	91.4	152	13	0	1	152	1	152	1.3e-73	272.3
ovXM_029777467.1	afEVM0015517.1	87.5	584	72	1	1	583	1	584	7.8e-233	803.1
ovXM_029777577.1	afEVM0007016.1	97.5	395	10	0	1	395	1	395	9.1e-225	775.8
ovXM_029778191.1	afEVM0007121.1	78.9	384	57	2	1	370	1	374	2.6e-157	551.6
ovXM_029777833.1	afEVM0001276.1	97.6	804	19	0	1	804	1	804	0.0e+00	1354.3
ovXM_029777314.1	afEVM0018327.1	93.4	485	30	1	1	485	1	483	7.1e-272	932.6
ovXM_029777878.1	afEVM0006071.1	50.2	655	119	5	1	653	1	450	1.5e-176	616.3
ovXM_029777879.1	afEVM0003328.1	65.3	493	137	6	1	486	1	466	1.3e-175	612.8
ovXM_029777880.1	afEVM0012918.1	69.7	757	92	2	1	757	5	624	2.2e-291	998.0
ovXM_029778576.1	afEVM0019280.1	86.6	447	60	0	275	721	1	447	1.8e-242	835.5
ovXM_029777881.1	afEVM0002395.1	41.1	124	70	2	101	221	66	189	1.0e-21	100.5
ovXM_029778046.1	afEVM0004692.1	94.7	438	23	0	1	438	1	438	4.7e-230	793.5
ovXM_029778256.1	afEVM0012170.1	85.3	517	76	0	1	517	1	517	1.7e-263	905.2
ovXM_029777125.1	afEVM0015613.1	81.4	528	97	1	1	528	1	527	3.2e-257	884.0
ovXM_029777582.1	afEVM0018602.1	96.1	153	6	0	1	153	1	153	8.5e-90	328.9
ovXM_029778129.1	afEVM0000748.1	97.4	426	11	0	101	526	1	426	6.6e-247	849.7
ovXM_029777882.1	afEVM0004977.1	96.6	119	3	1	1	119	19	136	4.5e-58	220.3
ovXM_029777788.1	afEVM0006147.1	87.5	630	61	2	221	848	1	614	7.8e-306	1046.2
ovXM_029777883.1	afEVM0009587.1	88.6	281	32	0	366	646	1	281	5.8e-136	481.5
ovXM_029778254.1	afEVM0016643.1	95.1	1589	42	3	5934	7487	1	1588	0.0e+00	2356.6
ovXM_029778456.1	afEVM0009101.1	99.1	106	1	0	1	106	1	106	8.8e-58	219.2
ovXM_029778495.1	afEVM0000239.1	93.8	498	31	0	6	503	5	502	4.6e-197	684.1
ovXM_029778436.1	afEVM0002143.1	81.1	434	5	1	56	489	44	400	1.1e-187	652.9
ovXM_029778437.1	afEVM0013634.1	79.3	92	14	2	37	128	26	112	7.0e-35	144.8
ovXM_029777884.1	afEVM0001954.1	98.8	481	6	0	19	499	90	570	1.1e-274	942.2
ovXM_029778172.1	afEVM0006141.1	87.2	297	38	0	1	297	1	297	5.0e-159	557.0
ovXM_029777535.1	afEVM0015914.1	98.5	198	3	0	1	198	1	198	2.5e-115	412.5
ovXM_029778514.1	afEVM0013960.2	80.6	330	64	0	2	331	15	344	1.2e-161	565.8
ovXM_029778424.1	afEVM0002618.1	96.4	338	12	0	1	338	1	338	9.6e-199	689.1
ovXM_029777832.1	afEVM0002618.1	87.6	338	42	0	1	338	1	338	4.0e-181	630.6
ovXM_029777886.1	afEVM0013960.2	80.8	338	62	1	23	357	4	341	5.3e-163	570.5
ovXM_029777127.1	afEVM0019103.1	99.0	203	2	0	1	203	1	203	1.1e-114	409.1
ovXM_029777130.1	afEVM0003172.1	76.5	166	1	1	1	166	1	128	1.4e-65	245.7
ovXM_029778274.1	afEVM0008493.1	98.4	123	2	0	1	123	1	123	1.7e-49	191.8
ovXM_029777238.1	afEVM0003940.1	96.8	125	4	0	1	125	1	125	1.2e-61	232.3
ovXM_029778280.1	afEVM0003318.1	100.0	103	0	0	1	103	269	371	7.0e-52	199.5
ovXM_029777547.1	afEVM0004022.1	99.3	136	1	0	1	136	1	136	7.0e-68	253.1
ovXM_029777187.1	afEVM0000261.1	91.1	2252	187	8	1	2249	1	2242	0.0e+00	2993.4
ovXM_029777571.1	afEVM0000365.2	87.7	481	59	0	1	481	1	481	6.9e-251	862.8
ovXM_029778445.1	afEVM0007717.1	98.6	289	4	0	9	297	15	303	8.8e-164	572.8
ovXM_029777887.1	afEVM0011721.1	42.3	267	34	3	8	274	11	157	9.5e-41	164.1
ovXM_029778513.1	afEVM0016564.1	88.1	134	14	1	1	134	130	261	4.1e-52	200.7
ovXM_029778579.1	afEVM0001073.1	60.6	596	59	7	1	424	85	676	3.0e-137	485.3
ovXM_029777506.1	afEVM0007235.2	99.9	909	0	1	753	1661	1	908	0.0e+00	1570.4
ovXM_029778071.1	afEVM0008494.1	75.2	117	28	1	1	116	1	117	4.1e-46	180.6
ovXM_029778460.1	afEVM0007097.1	88.4	526	50	3	638	1153	8	532	6.0e-184	641.7
ovXM_029778124.1	afEVM0018678.1	95.9	387	16	0	1	387	1	387	3.0e-220	760.8
ovXM_029778121.1	afEVM0000519.1	95.9	4583	143	5	1	4580	1	4543	0.0e+00	8670.8
ovXM_029777550.1	afEVM0006418.1	96.7	152	5	0	208	359	115	266	1.2e-72	270.4
ovXM_029777888.1	afEVM0019121.1	62.9	124	41	1	1	119	1	124	2.9e-41	164.9
ovXM_029777889.1	afEVM0009102.1	81.1	95	18	0	5	99	135	229	3.9e-34	141.0
ovXM_029777470.1	afEVM0008735.1	99.4	350	2	0	110	459	3	352	6.0e-204	706.8
ovXM_029778162.1	afEVM0009166.1	87.9	272	30	1	1	269	1	272	4.5e-135	477.2
ovXM_029778094.1	afEVM0006108.1	98.7	78	1	0	1	78	1	78	2.2e-42	167.5
ovXM_029778197.1	afEVM0005187.1	94.8	286	15	0	1	286	1	286	6.5e-156	546.6
ovXM_029777235.1	afEVM0015573.1	100.0	135	0	0	1	135	1	135	6.1e-72	266.5
ovXM_029777233.1	afEVM0015353.1	71.6	176	25	1	13	188	12	162	7.2e-63	236.9
ovXM_029778048.1	afEVM0003147.1	88.1	185	18	1	179	359	62	246	1.8e-90	330.9
ovXM_029777311.1	afEVM0013430.1	95.8	2230	70	2	1	2209	1	2227	0.0e+00	3961.8
ovXM_029778130.1	afEVM0004616.1	32.9	140	71	4	1	139	343	460	2.9e-10	62.0
ovXM_029778388.1	afEVM0004616.1	57.5	73	31	0	192	264	318	390	1.6e-15	80.9
ovXM_029777890.1	afEVM0003288.1	68.4	38	12	0	4	41	302	339	2.6e-10	61.6
ovXM_029777685.1	afEVM0011698.1	94.6	554	13	2	1	551	1	540	2.3e-258	887.9
ovXM_029777892.1	afEVM0002367.1	81.4	923	63	4	1	905	1	832	0.0e+00	1418.3
ovXM_029778223.1	afEVM0003068.1	91.5	528	39	1	89	616	87	608	2.2e-294	1007.7
ovXM_029777720.1	afEVM0011755.1	95.0	357	18	0	1	357	1	357	3.4e-194	674.1
ovXM_029778426.1	afEVM0012785.1	96.2	260	10	0	1	260	1	260	9.8e-143	502.7
ovXM_029777124.1	afEVM0017874.1	100.0	195	0	0	5	199	352	546	2.7e-28	122.1
ovXM_029778284.1	afEVM0007695.1	100.0	93	0	0	509	601	1	93	2.8e-44	176.8
ovXM_029777472.1	afEVM0003435.1	97.4	1492	36	1	30	1518	12	1503	0.0e+00	2570.0
ovXM_029777742.1	afEVM0015379.1	90.0	399	2	1	1	399	1	361	4.6e-200	693.7
ovXM_029777740.1	afEVM0011126.1	99.1	214	1	1	1	214	1	213	8.7e-97	349.7
ovXM_029778392.1	afEVM0004940.1	85.0	1165	86	2	1	1082	1	1159	0.0e+00	1904.8
ovXM_029778278.1	afEVM0009617.1	88.5	880	91	1	1	880	1	870	0.0e+00	1571.2
ovXM_029778519.1	afEVM0005391.1	75.4	260	63	1	1	260	1	259	1.9e-114	408.7
ovXM_029777706.1	afEVM0010715.1	96.5	282	10	0	32	313	11	292	1.1e-153	539.3
ovXM_029777731.1	afEVM0011430.1	82.1	722	16	3	1	722	1	609	0.0e+00	1164.1
ovXM_029777894.1	afEVM0017997.1	59.7	303	121	1	4	305	10	312	1.9e-113	405.6
ovXM_029778271.1	afEVM0007157.1	71.2	653	96	5	1	644	1	570	8.7e-233	803.1
ovXM_029777293.1	afEVM0001669.1	100.0	212	0	0	1	212	1	212	1.0e-113	406.0
ovXM_029777628.1	afEVM0015527.1	39.1	430	234	8	726	1147	334	743	4.7e-81	300.1
ovXM_029778261.1	afEVM0007136.1	95.8	990	41	1	1	989	1	990	0.0e+00	1818.1
ovXM_029778049.1	afEVM0000876.1	60.0	130	25	2	1077	1201	3	110	8.2e-35	146.4
ovXM_029778510.1	afEVM0018561.2	94.7	607	25	1	26	632	32	631	0.0e+00	1144.0
ovXM_029777753.1	afEVM0016207.1	95.5	396	18	0	1	396	1	396	2.9e-216	747.7
ovXM_029778146.1	afEVM0014506.1	91.6	215	17	1	33	246	1	215	2.8e-115	411.4
ovXM_029777494.1	afEVM0018982.1	99.4	788	5	0	1	788	1	788	0.0e+00	1481.8
ovXM_029777895.1	afEVM0003698.1	89.7	273	28	0	1	273	1	273	1.8e-139	491.9
ovXM_029778447.1	afEVM0008764.1	92.4	594	45	0	1	594	1	594	2.4e-293	1004.2
ovXM_029778588.1	afEVM0007146.1	90.7	86	8	0	1	86	1	86	3.3e-39	157.1
ovXM_029777896.1	afEVM0001535.1	90.3	278	27	0	141	418	230	507	4.7e-155	544.3
ovXM_029778185.1	afEVM0016592.1	82.6	1214	157	8	36	1244	9	1173	0.0e+00	1404.4
ovXM_029778131.1	afEVM0004773.1	84.3	229	15	1	87	315	34	241	8.3e-106	380.6
ovXM_029777716.1	afEVM0003067.1	99.1	337	3	0	663	999	1	337	1.2e-180	630.6
ovXM_029777900.1	afEVM0006640.1	90.9	253	21	2	29	280	10	261	7.6e-125	443.4
ovXM_029778608.1	afEVM0009952.1	97.2	457	13	0	7	463	2	458	2.0e-247	851.3
ovXM_029778134.1	afEVM0013479.1	70.2	1303	207	13	1	1283	1	1142	0.0e+00	1260.7
ovXM_029777962.1	afEVM0009953.1	83.0	3894	508	22	209	4055	2	3787	0.0e+00	3766.5
ovXM_029777901.1	afEVM0008823.1	36.3	157	91	3	8	155	240	396	7.6e-21	97.1
ovXM_029777902.1	afEVM0005194.1	43.2	229	114	5	67	290	65	282	1.0e-50	197.2
ovXM_029778264.1	afEVM0002049.1	98.9	87	1	0	54	140	1	87	1.0e-13	73.2
ovXM_029778149.1	afEVM0010589.1	95.6	698	27	1	1	698	1	694	0.0e+00	1358.6
ovXM_029777458.1	afEVM0019421.1	97.1	347	9	1	1	346	1	347	3.0e-200	694.1
ovXM_029777398.1	afEVM0002537.1	94.0	534	22	2	79	602	35	568	8.6e-251	862.8
ovXM_029777239.1	afEVM0003030.1	100.0	209	0	0	1	209	1	209	2.5e-112	401.4
ovXM_029777903.1	afEVM0000958.1	50.5	190	62	4	13	196	180	343	2.7e-44	175.3
ovXM_029778192.1	afEVM0013199.1	79.8	163	5	2	1	162	1	136	2.4e-62	235.0
ovXM_029777904.1	afEVM0016468.1	59.2	1234	489	8	9	1239	720	1942	0.0e+00	1436.0
ovXM_029777905.1	afEVM0004864.1	98.0	784	16	0	50	833	18	801	0.0e+00	1558.5
ovXM_029777126.1	afEVM0016468.1	60.1	1900	728	16	5	1893	71	1950	0.0e+00	2244.5
ovXM_029777906.1	afEVM0016468.1	69.6	1925	509	10	71	1927	71	1987	0.0e+00	2717.6
ovXM_029778613.1	afEVM0010738.1	81.6	299	44	1	2	300	12	299	2.3e-140	495.0
ovXM_029778585.1	afEVM0018079.1	83.7	312	51	0	1	312	1	312	6.0e-155	543.5
ovXM_029778428.1	afEVM0019274.1	77.6	303	68	0	1	303	1	303	1.9e-142	501.9
ovXM_029778368.1	afEVM0019274.1	74.6	303	75	1	1	301	1	303	3.3e-134	474.6
ovXM_029778225.1	afEVM0019274.1	75.2	303	73	1	1	301	1	303	2.7e-136	481.5
ovXM_029778272.1	afEVM0006209.1	90.6	299	28	0	1	299	1	299	5.4e-161	563.5
ovXM_029777907.1	afEVM0011648.1	93.3	420	28	0	42	461	1	420	4.3e-218	753.8
ovXM_029777773.1	afEVM0000019.1	93.5	443	29	0	1	443	1	443	2.8e-251	864.0
ovXM_029777909.1	afEVM0010290.1	73.3	90	22	1	170	257	45	134	2.1e-31	133.3
ovXM_029777910.1	afEVM0013262.1	98.5	275	4	0	162	436	1	275	2.4e-161	565.5
ovXM_029777911.1	afEVM0014979.1	51.8	112	53	1	52	163	59	169	1.1e-29	127.1
ovXM_029778205.1	afEVM0004088.1	32.9	146	55	2	43	188	59	161	2.0e-12	69.3
ovXM_029777912.1	afEVM0008771.1	59.2	360	142	1	1	355	1	360	3.2e-104	375.2
ovXM_029777737.1	afEVM0017720.1	94.8	440	23	0	1	440	1	440	1.7e-232	801.6
ovXM_029777539.1	afEVM0016065.1	95.0	500	11	2	1	499	1	487	1.2e-229	792.3
ovXM_029777611.1	afEVM0016845.1	100.0	124	0	0	1	124	1	124	9.9e-69	255.8
ovXM_029777598.1	afEVM0004711.1	71.2	285	36	1	25	309	9	247	2.2e-77	285.8
ovXM_029778408.1	afEVM0018761.1	82.5	252	42	2	1	250	1	252	3.5e-121	431.0
ovXM_029777145.1	afEVM0002324.2	97.3	331	9	0	37	367	1	331	1.6e-191	665.2
ovXM_029777146.1	afEVM0014750.1	93.1	1255	51	2	1	1255	1	1219	0.0e+00	2151.3
ovXM_029778362.1	afEVM0011718.1	88.7	141	16	0	1	141	1	141	1.0e-69	259.2
ovXM_029777451.1	afEVM0019088.1	98.0	244	5	0	1	244	1	244	8.6e-133	469.5
ovXM_029777487.1	afEVM0005228.1	94.4	538	26	3	1	535	1	537	4.3e-297	1016.5
ovXM_029778070.1	afEVM0018976.1	95.2	249	12	0	4	252	1	249	8.9e-141	496.1
ovXM_029777719.1	afEVM0013204.1	85.7	1027	145	1	1	1027	126	1150	0.0e+00	1437.9
ovXM_029777913.1	afEVM0006694.1	70.6	785	210	9	15	788	11	785	1.0e-264	909.4
ovXM_029777914.1	afEVM0013269.1	44.8	658	111	4	2896	3552	1	407	3.5e-105	381.7
ovXM_029777917.1	afEVM0002920.1	86.4	2986	338	11	141	3121	20	2941	0.0e+00	5027.2
ovXM_029778569.1	afEVM0015896.1	91.3	149	13	0	1	149	1	149	5.9e-76	280.0
ovXM_029778389.1	afEVM0016855.1	69.5	410	119	4	21	426	43	450	1.1e-165	579.7
ovXM_029777619.1	afEVM0010660.1	25.5	239	126	8	66	302	48	236	1.1e-10	65.1
ovXM_029778250.1	afEVM0004134.1	51.3	271	107	5	97	367	45	290	1.9e-70	263.1
ovXM_029778073.1	afEVM0017310.1	77.2	250	57	0	15	264	183	432	1.8e-115	412.1
ovXM_029778450.1	afEVM0007943.1	89.0	717	74	2	1	717	1	712	0.0e+00	1326.6
ovXM_029777918.1	afEVM0010645.1	60.4	192	59	2	8	198	201	376	8.8e-57	216.9
ovXM_029777919.1	afEVM0011373.1	55.0	258	70	4	28	265	15	246	7.8e-66	247.3
ovXM_029777845.1	afEVM0013714.1	39.7	141	78	2	49	189	382	515	1.2e-20	97.8
ovXM_029777654.1	afEVM0000231.1	42.0	257	142	4	6	258	4	257	3.1e-55	212.2
ovXM_029777245.1	afEVM0003243.1	34.7	461	269	12	78	526	43	483	6.9e-83	305.4
ovXM_029777921.1	afEVM0000615.1	35.7	140	90	0	79	218	506	645	6.0e-22	101.3
ovXM_029777922.1	afEVM0000615.1	36.5	655	388	11	762	1410	11	643	2.1e-120	431.0
ovXM_029778403.1	afEVM0011945.1	88.0	299	36	0	1	299	1	299	1.0e-156	549.3
ovXM_029778463.1	afEVM0018079.1	62.2	299	113	0	2	300	14	312	1.4e-108	389.4
ovXM_029778577.1	afEVM0018079.1	62.5	299	112	0	2	300	14	312	2.8e-109	391.7
ovXM_029778474.1	afEVM0018522.1	83.1	290	49	0	1	290	1	290	5.3e-145	510.4
ovXM_029778151.1	afEVM0011946.1	88.2	601	59	5	1	590	1	600	9.2e-306	1045.4
ovXM_029777509.1	afEVM0019380.1	90.3	175	17	0	1	175	1	175	3.9e-95	344.0
ovXM_029777508.1	afEVM0009753.1	90.8	487	43	1	1	485	1	487	4.2e-224	773.9
ovXM_029778355.1	afEVM0017787.1	97.4	492	10	1	1	489	1	492	1.8e-259	891.3
ovXM_029778531.1	afEVM0008015.1	77.9	420	25	4	1	415	1	357	2.9e-173	604.7
ovXM_029778152.1	afEVM0013870.1	98.5	855	13	0	1	855	1	855	0.0e+00	1229.9
ovXM_029777142.1	afEVM0000675.1	99.1	4650	42	0	1	4650	1	4650	0.0e+00	9111.9
ovXM_029778467.1	afEVM0008079.1	94.8	329	17	0	10	338	21	349	2.1e-182	634.8
ovXM_029778246.1	afEVM0016313.1	97.2	246	7	0	1	246	1	246	4.6e-134	473.8
ovXM_029777858.1	afEVM0006014.1	82.4	663	64	1	1	663	1	610	0.0e+00	1093.2
ovXM_029778291.1	afEVM0003478.1	91.7	300	25	0	1	300	1	300	3.7e-154	540.8
ovXM_029778145.1	afEVM0001157.1	82.7	399	23	3	1	398	1	354	2.1e-184	641.7
ovXM_029777490.1	afEVM0015577.1	85.1	1674	219	11	1	1665	1	1652	0.0e+00	2517.3
ovXM_029777811.1	afEVM0006471.1	82.8	522	74	2	1	507	1	521	2.2e-242	834.7
ovXM_029778139.1	afEVM0007439.1	41.1	314	175	3	61	373	48	352	6.2e-74	274.6
ovXM_029778140.1	afEVM0003217.1	94.8	612	19	2	49	647	49	660	2.1e-141	499.6
ovXM_029777923.1	afEVM0012639.1	98.0	299	2	1	69	367	29	323	1.4e-174	609.0
ovXM_029778498.1	afEVM0008364.1	87.4	206	3	1	1	206	1	183	2.4e-96	348.2
ovXM_029777188.1	afEVM0011713.2	96.8	284	9	0	1217	1500	1	284	1.9e-150	530.8
ovXM_029777194.1	afEVM0018830.1	90.6	512	25	2	1	512	1	489	2.2e-281	964.5
ovXM_029777924.1	afEVM0011727.1	78.1	484	94	1	1	484	1	472	4.7e-215	743.8
ovXM_029777926.1	afEVM0005642.1	84.7	334	29	3	1	331	1	315	9.4e-167	582.8
ovXM_029777823.1	afEVM0016574.1	98.7	845	11	0	1	845	1	845	0.0e+00	1633.2
ovXM_029777637.1	afEVM0010733.1	93.3	1318	88	0	1	1318	1	1318	0.0e+00	2283.8
ovXM_029777928.1	afEVM0002395.1	73.5	317	74	2	25	340	1	308	4.0e-140	495.0
ovXM_029778095.1	afEVM0002395.1	80.9	450	83	1	48	497	3	449	3.6e-164	575.1
ovXM_029777929.1	afEVM0004888.1	50.0	92	45	1	1	91	191	282	2.7e-20	95.1
ovXM_029778402.1	afEVM0018281.1	88.7	389	43	1	1	388	1	389	1.6e-205	711.8
ovXM_029777728.1	afEVM0005730.1	84.1	359	57	0	1	359	1	359	3.2e-176	614.4
ovXM_029777840.1	afEVM0018480.1	98.5	268	4	0	1	268	1	268	4.3e-162	567.0
ovXM_029777569.1	afEVM0009773.1	92.0	398	30	1	1	398	1	396	6.6e-215	743.0
ovXM_029777288.1	afEVM0010981.2	91.6	1559	120	5	1	1549	1	1558	0.0e+00	2176.0
ovXM_029778382.1	afEVM0016582.1	94.4	1492	72	2	9	1496	17	1500	0.0e+00	2580.8
ovXM_029778105.1	afEVM0005032.1	92.3	117	9	0	1579	1695	16	132	1.3e-46	186.0
ovXM_029777703.1	afEVM0002661.1	94.7	476	25	0	1	476	1	476	1.5e-250	861.7
ovXM_029777574.1	afEVM0012189.1	95.2	991	47	1	1	991	1	990	0.0e+00	1835.5
ovXM_029778371.1	afEVM0004727.1	73.0	259	69	1	1	259	1	258	6.9e-80	293.9
ovXM_029777931.1	afEVM0007537.1	63.2	117	42	1	1	116	1	117	5.7e-36	147.1
ovXM_029777371.1	afEVM0007634.1	29.0	210	134	4	1299	1504	37	235	4.9e-18	91.3
ovXM_029778413.1	afEVM0013420.1	98.6	71	1	0	77	147	52	122	7.0e-37	150.2
ovXM_029778101.1	afEVM0006068.1	97.9	1487	31	0	1	1487	1	1487	0.0e+00	2348.2
ovXM_029777214.1	afEVM0013666.1	99.7	332	1	0	1	332	1	332	3.9e-80	295.0
ovXM_029777933.1	afEVM0009085.1	51.0	525	204	5	1	516	1	481	1.6e-142	503.1
ovXM_029777752.1	afEVM0000465.1	81.0	389	74	0	1	389	1	389	3.9e-180	627.5
ovXM_029778290.1	afEVM0013384.1	96.5	115	4	0	1	115	1	115	1.2e-60	228.8
ovXM_029778473.1	afEVM0008196.1	98.3	292	5	0	1	292	1	292	2.4e-166	581.3
ovXM_029777934.1	afEVM0013369.1	64.5	169	40	2	1	149	1	169	2.3e-52	201.8
ovXM_029777745.1	afEVM0006630.1	100.0	37	0	0	1	37	1	37	8.8e-16	81.6
ovXM_029777501.1	afEVM0008128.1	91.6	580	49	0	1	580	1	580	5.5e-311	1062.8
ovXM_029777556.1	afEVM0012947.1	92.9	1684	119	0	100	1783	39	1722	0.0e+00	3132.4
ovXM_029777562.1	afEVM0014102.1	31.7	420	218	7	67	474	39	401	7.2e-46	181.8
ovXM_029777450.1	afEVM0016847.1	91.5	284	24	0	1	284	1	284	2.4e-155	544.7
ovXM_029777735.1	afEVM0001393.1	98.4	247	4	0	127	373	11	257	6.7e-145	510.4
ovXM_029777665.1	afEVM0015872.1	95.0	218	11	0	1	218	1	218	1.3e-116	415.6
ovXM_029777316.1	afEVM0004275.1	97.7	213	5	0	1	213	1	213	2.3e-118	421.4
ovXM_029777698.1	afEVM0002547.1	97.4	756	20	0	1	756	1	756	0.0e+00	1385.2
ovXM_029777617.1	afEVM0011722.1	96.5	922	32	0	1	922	5	926	0.0e+00	1703.3
ovXM_029778364.1	afEVM0004340.1	29.9	87	56	1	47	128	47	133	4.8e-08	57.4
ovXM_029777666.1	afEVM0010925.1	80.2	81	4	1	109	189	90	158	7.6e-26	114.0
ovXM_029777936.1	afEVM0006436.1	84.9	2203	317	6	1	2188	10	2212	0.0e+00	3610.8
ovXM_029777937.1	afEVM0001954.1	93.8	353	4	1	1	335	133	485	2.0e-188	654.8
ovXM_029777938.1	afEVM0010722.1	86.7	518	60	2	846	1362	799	1308	8.6e-190	661.4
ovXM_029778523.1	afEVM0014880.1	85.9	468	65	1	1	468	1	467	1.1e-245	845.5
ovXM_029777131.1	afEVM0018910.1	96.5	402	1	1	17	418	15	403	3.3e-233	803.9
ovXM_029777580.1	afEVM0002789.1	96.4	84	3	0	24	107	1	84	1.5e-41	165.2
ovXM_029777307.1	afEVM0001342.1	29.8	426	271	9	28	447	8	411	1.3e-42	171.0
ovXM_029777939.1	afEVM0016956.1	83.3	275	45	1	1	274	1	275	3.2e-128	454.5
ovXM_029777941.1	afEVM0002887.1	39.9	253	145	4	49	299	1	248	1.2e-54	210.3
ovXM_029777942.1	afEVM0012694.1	88.5	253	24	1	25	277	68	315	3.6e-129	458.4
ovXM_029777134.1	afEVM0014552.1	94.0	298	16	1	440	735	53	350	9.9e-108	387.9
ovXM_029777777.1	afEVM0002587.1	92.6	336	25	0	1	336	2	337	4.2e-146	514.2
ovXM_029778211.1	afEVM0015101.1	26.1	238	160	5	17	242	9	242	7.4e-17	85.9
ovXM_029777943.1	afEVM0019469.1	84.5	309	41	1	1	302	1	309	2.4e-153	538.1
ovXM_029777944.1	afEVM0015115.1	47.1	136	57	2	1	135	1	122	4.2e-20	94.4
ovXM_029777294.1	afEVM0010827.1	100.0	661	0	0	702	1362	1	661	0.0e+00	1220.3
ovXM_029778503.1	afEVM0005918.1	82.1	207	37	0	1	207	1	207	8.7e-94	339.7
ovXM_029777945.1	afEVM0009937.1	63.4	153	56	0	1	153	1	153	3.7e-57	217.6
ovXM_029777947.1	afEVM0001296.1	48.1	106	49	1	5	110	21	120	5.8e-20	93.6
ovXM_029777545.1	afEVM0003474.1	93.6	532	27	5	1	530	1	527	1.1e-198	689.5
ovXM_029777738.1	afEVM0011090.1	59.7	1110	286	7	1	952	1	1107	1.1e-260	896.3
ovXM_029778262.1	afEVM0018483.1	99.6	785	3	0	1	785	77	861	0.0e+00	1508.0
ovXM_029777948.1	afEVM0001954.1	95.2	589	18	2	1	589	1	579	0.0e+00	1109.0
ovXM_029777390.1	afEVM0000012.1	93.8	551	34	0	129	679	1	551	1.5e-312	1068.1
ovXM_029777475.1	afEVM0007078.1	85.7	1229	158	6	1	1227	1	1213	0.0e+00	1595.5
ovXM_029778469.1	afEVM0008441.1	88.9	117	13	0	1	117	1	117	1.0e-59	225.7
ovXM_029778052.1	afEVM0014549.1	88.2	466	38	5	146	611	1	449	1.3e-198	689.5
ovXM_029777227.1	afEVM0011901.1	97.2	436	12	0	72	507	6	441	2.0e-67	253.4
ovXM_029777949.1	afEVM0002003.1	40.4	287	139	6	4	263	8	289	3.5e-53	205.3
ovXM_029777950.1	afEVM0017779.1	93.8	211	13	0	1	211	1	211	9.1e-107	382.9
ovXM_029778174.1	afEVM0011349.1	88.2	595	68	2	2	596	1	593	6.7e-288	986.1
ovXM_029778515.1	afEVM0016507.1	97.4	462	8	1	1	462	1	458	2.9e-262	900.6
ovXM_029777565.1	afEVM0015417.1	80.5	210	41	0	62	271	1	210	5.3e-91	330.9
ovXM_029777951.1	afEVM0006759.1	89.1	2276	238	5	1	2273	177	2446	0.0e+00	3954.4
ovXM_029777225.1	afEVM0011410.1	98.6	221	3	0	61	281	58	278	3.0e-129	458.0
ovXM_029777224.1	afEVM0013421.1	88.3	394	45	1	1	393	1	394	3.0e-196	681.0
ovXM_029777222.1	afEVM0012978.2	91.6	498	41	1	1	497	1	498	7.3e-277	949.5
ovXM_029777953.1	afEVM0014987.1	55.4	240	106	1	127	365	2	241	3.3e-76	282.3
ovXM_029778415.1	afEVM0000085.1	100.0	330	0	0	1	330	1	330	3.8e-184	640.6
ovXM_029777802.1	afEVM0018415.1	70.3	202	49	2	37	238	69	259	1.1e-78	290.0
ovXM_029777954.1	afEVM0010006.1	97.9	146	3	0	1	146	1	146	2.8e-78	288.9
ovXM_029777644.1	afEVM0014105.1	96.5	423	15	0	2	424	21	443	3.9e-242	833.6
ovXM_029777645.1	afEVM0010270.1	99.7	334	1	0	72	405	1	334	1.3e-210	728.8
ovXM_029778258.1	afEVM0006202.1	76.0	308	40	4	1	308	1	274	1.4e-124	442.6
ovXM_029778128.1	afEVM0017507.1	95.6	367	16	0	1	367	1	367	2.8e-207	717.6
ovXM_029778448.1	afEVM0015062.1	91.1	418	9	1	746	1163	1	390	2.0e-211	733.0
ovXM_029777955.1	afEVM0015967.1	61.2	147	52	2	1	142	20	166	4.1e-42	167.5
ovXM_029778156.1	afEVM0017695.1	83.7	903	143	2	1	899	1	903	0.0e+00	1104.7
ovXM_029778055.1	afEVM0002580.2	99.4	1024	6	0	980	2003	1	1024	0.0e+00	2038.8
ovXM_029777502.1	afEVM0014140.1	95.9	1574	36	1	1	1574	1	1545	0.0e+00	2980.7
ovXM_029777433.1	afEVM0012623.1	96.5	1344	28	3	102	1426	37	1380	0.0e+00	2612.4
ovXM_029778409.1	afEVM0019533.1	25.4	528	369	9	197	703	253	776	1.6e-46	184.5
ovXM_029777717.1	afEVM0016072.1	82.3	673	83	2	51	722	1	638	0.0e+00	1086.2
ovXM_029778226.1	afEVM0002241.1	96.1	279	11	0	1	279	1	279	5.2e-158	553.5
ovXM_029777386.1	afEVM0002016.1	96.5	789	26	2	1	787	1	789	0.0e+00	1470.7
ovXM_029777387.1	afEVM0008475.1	90.0	291	4	1	1	291	1	266	3.1e-145	511.1
ovXM_029777275.1	afEVM0002447.1	98.0	148	3	0	99	246	16	163	4.5e-81	297.7
ovXM_029777701.1	afEVM0009571.1	91.6	510	43	0	1	510	1	510	5.6e-267	916.4
ovXM_029777702.1	afEVM0002856.1	87.8	360	44	0	1	360	1	360	3.3e-181	630.9
ovXM_029778082.1	afEVM0012585.1	95.3	917	42	1	1	917	1	916	0.0e+00	1255.0
ovXM_029778133.1	afEVM0008595.1	91.3	311	27	0	1	311	13	323	4.6e-163	570.5
ovXM_029778528.1	afEVM0008671.1	97.5	884	21	1	29	911	42	925	0.0e+00	1738.4
ovXM_029778321.1	afEVM0012890.1	23.9	593	408	10	19	599	50	611	4.0e-44	176.8
ovXM_029777821.1	afEVM0005120.1	93.4	391	26	0	1	391	1	391	1.1e-207	719.2
ovXM_029777783.1	afEVM0000120.1	88.8	259	29	0	1	259	1	259	5.2e-128	453.8
ovXM_029778265.1	afEVM0016563.1	87.8	222	27	0	1	222	1	222	3.5e-109	392.1
ovXM_029777957.1	afEVM0015411.1	37.5	168	101	3	27	191	1	167	2.5e-29	125.6
ovXM_029778441.1	afEVM0012976.1	90.1	252	1	1	1	252	1	228	2.5e-135	478.0
ovXM_029777624.1	afEVM0014850.1	89.2	483	40	2	1	483	1	471	1.4e-251	865.1
ovXM_029778126.1	afEVM0017132.1	98.5	726	11	0	1	726	1	726	0.0e+00	1459.9
ovXM_029778446.1	afEVM0011436.1	91.2	294	26	0	1	294	1	294	1.9e-155	545.0
ovXM_029778062.1	afEVM0013577.1	58.1	86	36	0	368	453	82	167	8.0e-26	116.3
ovXM_029778260.1	afEVM0019577.1	36.4	357	216	3	3	348	2	358	7.2e-61	231.5
ovXM_029778163.1	afEVM0013924.1	95.1	305	5	1	1	305	1	295	8.0e-128	453.4
ovXM_029777251.1	afEVM0003494.1	99.4	157	1	0	1	157	1	157	7.2e-88	322.8
ovXM_029777584.1	afEVM0001666.1	97.7	516	12	0	55	570	20	535	1.1e-290	995.3
ovXM_029778332.1	afEVM0010348.1	85.4	451	66	0	102	552	1	451	5.7e-233	803.5
ovXM_029777739.1	afEVM0013096.1	98.5	885	13	0	1	885	1	885	0.0e+00	1633.2
ovXM_029778213.1	afEVM0009447.1	95.0	381	19	0	1	381	11	391	1.1e-216	748.8
ovXM_029777270.1	afEVM0006025.1	98.0	810	14	1	1	810	1	808	0.0e+00	1538.1
ovXM_029777958.1	afEVM0003789.1	61.5	221	82	2	1	218	1	221	3.3e-67	251.5
ovXM_029777272.1	afEVM0003324.1	89.2	408	44	0	1	408	1	408	1.4e-215	745.3
ovXM_029777764.1	afEVM0000204.1	95.5	556	20	1	110	665	1	551	3.5e-271	931.0
ovXM_029777415.1	afEVM0007956.1	94.6	1166	60	2	71	1236	5	1167	0.0e+00	2087.8
ovXM_029777723.1	afEVM0017391.1	89.8	403	24	2	1	403	1	386	9.0e-212	732.6
ovXM_029777428.1	afEVM0013523.1	92.9	126	9	0	1	126	1	126	3.1e-63	240.7
ovXM_029777959.1	afEVM0009918.1	58.2	201	59	4	1	199	1	178	2.9e-52	201.8
ovXM_029777260.1	afEVM0001803.1	97.1	210	5	1	18	226	7	216	1.3e-119	425.6
ovXM_029778598.1	afEVM0018374.1	76.3	169	40	0	1	169	1	169	1.7e-71	265.4
ovXM_029777960.1	afEVM0009561.1	78.9	2235	459	7	1	2225	1	2232	0.0e+00	3329.3
ovXM_029777650.1	afEVM0003878.1	99.4	322	1	1	22	343	1	321	1.2e-183	639.0
ovXM_029778157.1	afEVM0008791.1	90.3	503	49	0	1	503	1	503	2.9e-276	947.2
ovXM_029777696.1	afEVM0010033.1	95.5	673	30	0	1	673	1	673	0.0e+00	1308.9
ovXM_029777667.1	afEVM0004427.1	96.2	822	21	1	1	822	1	812	0.0e+00	1370.1
ovXM_029777714.1	afEVM0005110.1	82.3	592	67	2	1	592	1	554	1.7e-283	971.5
ovXM_029778397.1	afEVM0017215.1	86.3	314	28	3	50	351	50	360	1.8e-152	535.4
ovXM_029778511.1	afEVM0014757.1	83.5	158	26	0	14	171	15	172	1.4e-76	282.3
ovXM_029777965.1	afEVM0006032.1	92.1	1286	77	3	43	1304	1	1286	0.0e+00	1981.5
ovXM_029777966.1	afEVM0003305.1	72.7	245	67	0	70	314	14	258	1.3e-91	333.2
ovXM_029778418.1	afEVM0006229.1	95.5	807	36	0	1	807	1	807	0.0e+00	1467.2
ovXM_029778475.1	afEVM0000853.1	97.5	201	5	0	1	201	1	201	5.7e-90	327.0
ovXM_029777746.1	afEVM0013350.2	90.4	560	53	1	1	559	1	560	9.3e-303	1035.4
ovXM_029778097.1	afEVM0007754.1	97.7	392	8	1	1	391	1	392	2.1e-229	791.2
ovXM_029778043.1	afEVM0006426.1	98.7	300	4	0	1	300	1	300	1.7e-154	542.0
ovXM_029777814.1	afEVM0016217.1	98.7	372	5	0	30	401	1	372	7.5e-134	473.8
ovXM_029777967.1	afEVM0014585.1	69.0	84	26	0	51	134	25	108	1.6e-26	115.9
ovXM_029777278.1	afEVM0002301.1	97.3	332	9	0	49	380	29	360	7.8e-157	550.1
ovXM_029777838.1	afEVM0012834.1	97.3	516	14	0	1	516	1	516	6.2e-290	992.6
ovXM_029777133.1	afEVM0002255.1	99.7	322	1	0	1	322	1	322	2.7e-174	607.8
ovXM_029778193.1	afEVM0011613.1	93.2	307	21	0	189	495	19	325	1.1e-171	599.7
ovXM_029778050.1	afEVM0003475.1	94.3	510	28	1	1	510	1	509	9.0e-274	939.1
ovXM_029777519.1	afEVM0014504.1	94.2	689	25	3	27	712	30	706	0.0e+00	1237.6
ovXM_029778091.1	afEVM0004515.1	95.2	336	16	0	1	336	1	336	2.3e-176	614.8
ovXM_029777837.1	afEVM0010399.1	98.2	327	6	0	1	327	1	327	1.5e-156	548.9
ovXM_029777219.1	afEVM0014796.1	94.1	594	31	2	1	591	1	593	1.3e-306	1049.3
ovXM_029777969.1	afEVM0012927.1	66.5	275	68	3	2	253	7	280	3.6e-97	351.3
ovXM_029778535.1	afEVM0013561.1	78.5	492	104	1	1	492	1	490	1.5e-240	828.6
ovXM_029777760.1	afEVM0013561.1	78.0	492	106	1	1	492	1	490	1.2e-239	825.5
ovXM_029778259.1	afEVM0012573.1	78.7	492	104	1	1	491	1	492	2.5e-240	827.8
ovXM_029777971.1	afEVM0003436.1	93.8	544	34	0	37	580	5	548	1.2e-244	842.4
ovXM_029777972.1	afEVM0018186.1	77.1	597	127	3	1	587	1	597	3.5e-288	987.3
ovXM_029778220.1	afEVM0013624.1	82.5	713	119	2	1	710	1	710	0.0e+00	1185.6
ovXM_029777660.1	afEVM0003749.1	76.9	598	135	2	1	596	1	597	5.8e-290	993.0
ovXM_029777661.1	afEVM0003749.1	86.3	752	88	6	1	741	1	748	0.0e+00	1228.0
ovXM_029778435.1	afEVM0003749.1	86.8	752	89	5	1	746	1	748	0.0e+00	1239.2
ovXM_029778380.1	afEVM0018261.1	89.3	730	78	0	1	730	1	730	0.0e+00	1344.3
ovXM_029778615.1	afEVM0019629.1	94.5	760	40	2	1	759	1	759	0.0e+00	1373.6
ovXM_029778083.1	afEVM0006315.1	100.0	126	0	0	21	146	21	146	7.3e-63	236.5
ovXM_029777973.1	afEVM0009092.1	78.1	247	49	1	1	247	1	242	4.4e-108	387.5
ovXM_029777768.1	afEVM0003539.1	91.9	1199	89	3	1	1199	1	1191	0.0e+00	2157.5
ovXM_029778198.1	afEVM0007417.1	98.4	638	10	0	72	709	73	710	0.0e+00	1111.3
ovXM_029778590.1	afEVM0006757.1	88.7	212	24	0	1	212	111	322	5.2e-110	393.7
ovXM_029777144.1	afEVM0014891.1	98.9	185	2	0	35	219	35	219	3.1e-105	377.9
ovXM_029777455.1	afEVM0008880.1	92.0	989	76	3	1	987	1	988	0.0e+00	1623.6
ovXM_029777712.1	afEVM0015859.1	88.6	333	37	1	1	333	1	332	2.1e-168	588.6
ovXM_029777555.1	afEVM0001789.1	93.0	886	46	3	75	959	1	871	0.0e+00	1599.7
ovXM_029777614.1	afEVM0008701.1	84.4	487	43	4	1	456	1	485	1.7e-219	758.4
ovXM_029778310.1	afEVM0009694.1	94.6	240	13	0	1	240	1	240	5.2e-106	380.6
ovXM_029778045.1	afEVM0003854.1	88.6	149	17	0	1	149	1	149	5.2e-80	293.5
ovXM_029777551.1	afEVM0008807.1	81.8	1070	83	7	86	1153	37	996	0.0e+00	1767.7
ovXM_029777729.1	afEVM0009606.1	22.6	483	285	19	231	698	1	409	1.3e-11	68.6
ovXM_029777530.1	afEVM0005517.1	53.8	184	66	4	45	217	139	314	3.1e-47	185.3
ovXM_029777533.1	afEVM0005517.1	54.9	184	64	4	45	217	139	314	2.1e-48	189.1
ovXM_029777482.1	afEVM0000710.1	93.5	77	5	0	91	167	8	84	5.6e-40	161.8
ovXM_029778343.1	afEVM0006338.1	94.7	507	23	3	1	503	1	507	1.1e-179	626.3
ovXM_029777403.1	afEVM0008237.1	98.8	488	6	0	17	504	8	495	8.1e-287	982.2
ovXM_029777408.1	afEVM0005388.1	93.4	183	12	0	37	219	1	183	2.1e-98	355.1
ovXM_029777407.1	afEVM0013548.4	88.1	463	54	1	1	463	1	462	1.6e-236	815.1
ovXM_029777409.1	afEVM0000507.1	95.1	144	7	0	1	144	1	144	7.4e-76	279.6
ovXM_029778199.1	afEVM0001816.1	74.3	470	115	1	1	464	1	470	3.0e-57	219.5
ovXM_029777844.1	afEVM0004505.1	97.8	230	5	0	1	230	1	230	6.9e-132	466.5
ovXM_029778077.1	afEVM0018868.1	100.0	90	0	0	1	90	286	375	8.6e-46	179.1
ovXM_029777442.1	afEVM0018868.1	100.0	375	0	0	1	375	1	375	6.6e-209	723.0
ovXM_029778405.1	afEVM0005451.1	96.7	877	28	1	39	914	4	880	0.0e+00	1549.6
ovXM_029777804.1	afEVM0018151.1	72.7	524	87	5	560	1076	194	668	3.0e-161	566.2
ovXM_029778379.1	afEVM0005211.1	87.3	512	64	1	77	587	38	549	2.1e-278	954.5
ovXM_029777975.1	afEVM0014089.1	62.9	170	59	1	1	170	60	225	3.3e-46	181.4
ovXM_029778377.1	afEVM0014665.1	80.8	1448	258	5	1	1440	1	1436	0.0e+00	2398.2
ovXM_029778196.1	afEVM0005135.1	99.0	198	2	0	1	198	1	198	1.3e-102	369.0
ovXM_029778229.1	afEVM0007512.1	74.7	396	68	7	1	395	1	365	1.6e-160	562.4
ovXM_029778155.1	afEVM0008166.1	86.5	695	67	3	121	813	20	689	3.5e-311	1063.9
ovXM_029778478.1	afEVM0004796.1	44.2	443	211	7	388	796	206	646	9.1e-83	305.1
ovXM_029778480.1	afEVM0018011.1	66.9	490	128	4	135	624	213	668	8.6e-161	563.9
ovXM_029778479.1	afEVM0018011.1	67.3	535	151	5	125	649	148	668	2.3e-172	602.4
ovXM_029777976.1	afEVM0018011.1	65.7	545	160	6	111	654	150	668	2.4e-166	582.4
ovXM_029778486.1	afEVM0018011.1	72.7	465	116	5	66	528	213	668	6.8e-167	583.9
ovXM_029777978.1	afEVM0004973.1	55.4	157	70	0	14	170	55	211	3.3e-46	181.4
ovXM_029778484.1	afEVM0018011.1	73.3	439	108	3	109	546	238	668	8.3e-160	560.5
ovXM_029778481.1	afEVM0018011.1	58.2	574	96	3	43	616	239	668	4.2e-152	535.0
ovXM_029778487.1	afEVM0000049.1	83.2	578	90	2	1	577	1	572	7.6e-196	680.2
ovXM_029778488.1	afEVM0006381.1	77.7	364	61	4	108	468	192	538	1.5e-146	516.2
ovXM_029778490.1	afEVM0006381.1	75.3	559	93	8	2	536	1	538	2.4e-180	628.6
ovXM_029778493.1	afEVM0004796.1	50.7	422	188	7	231	634	212	631	2.0e-96	350.1
ovXM_029778539.1	afEVM0004796.1	92.9	553	35	2	383	931	94	646	2.4e-244	842.0
ovXM_029777207.1	afEVM0011910.1	97.2	288	8	0	74	361	49	336	1.1e-157	552.7
ovXM_029777206.1	afEVM0012104.1	99.5	811	4	0	32	842	9	819	0.0e+00	1250.7
ovXM_029777268.1	afEVM0010532.1	99.5	569	3	0	1	569	1	569	0.0e+00	1172.1
ovXM_029777242.1	afEVM0008310.1	86.1	1386	176	5	1	1376	1	1380	0.0e+00	1936.4
ovXM_029778602.1	afEVM0014371.1	85.8	1454	58	9	225	1678	24	1329	0.0e+00	2171.7
ovXM_029778607.1	afEVM0010823.2	76.3	59	14	0	54	112	36	94	1.5e-19	92.8
ovXM_029778603.1	afEVM0001509.1	87.6	234	29	0	297	530	5	238	4.2e-108	388.7
ovXM_029777689.1	afEVM0014743.1	96.4	440	16	0	1	440	1	440	3.9e-245	843.6
ovXM_029778096.1	afEVM0001975.1	90.4	696	67	0	1	696	1	696	0.0e+00	1210.3
ovXM_029777659.1	afEVM0010256.1	93.3	299	20	0	1	299	1	299	6.5e-159	556.6
ovXM_029777524.1	afEVM0001860.3	98.7	236	3	0	47	282	27	262	5.4e-139	490.3
ovXM_029778344.1	afEVM0010343.1	94.7	189	10	0	1	189	1	189	4.8e-99	357.1
ovXM_029777658.1	afEVM0018318.1	94.7	507	27	0	6	512	16	522	7.8e-293	1002.3
ovXM_029777979.1	afEVM0015077.1	97.0	231	7	0	89	319	1	231	1.6e-131	465.7
ovXM_029778592.1	afEVM0015077.1	95.2	167	8	0	1	167	238	404	9.6e-91	329.3
ovXM_029777980.1	afEVM0011125.1	54.3	221	54	6	1	199	1	196	2.0e-58	222.2
ovXM_029777641.1	afEVM0014988.1	100.0	120	0	0	66	185	24	143	2.4e-63	238.4
ovXM_029777981.1	afEVM0011970.1	73.0	860	105	9	52	911	44	776	0.0e+00	1115.9
ovXM_029777982.1	afEVM0008944.1	98.5	130	2	0	1	130	1	130	7.4e-67	249.6
ovXM_029777983.1	afEVM0004904.1	58.4	450	154	7	431	868	196	624	1.9e-126	450.3
ovXM_029777693.1	afEVM0004707.1	85.4	465	65	2	150	613	15	477	6.1e-220	760.4
ovXM_029778065.1	afEVM0004904.1	80.5	473	86	3	198	670	159	625	4.1e-201	698.0
ovXM_029777984.1	afEVM0008435.1	82.3	640	109	3	1	638	1	638	1.6e-221	765.8
ovXM_029778400.1	afEVM0017806.1	87.3	173	22	0	1	173	1	173	3.7e-82	300.8
ovXM_029777496.1	afEVM0009110.2	91.7	349	28	1	1	349	63	410	1.7e-187	651.7
ovXM_029777532.1	afEVM0019104.1	97.3	448	12	0	57	504	1	448	2.5e-259	891.0
ovXM_029778571.1	afEVM0006478.2	96.1	414	10	1	1	408	1	414	3.3e-220	760.8
ovXM_029778575.1	afEVM0014168.1	93.2	355	24	0	1	355	1	355	7.2e-189	656.4
ovXM_029778574.1	afEVM0001951.1	97.7	437	8	1	1	437	1	435	3.1e-226	780.8
ovXM_029778215.1	afEVM0006993.1	94.1	288	15	1	1	288	1	286	6.0e-151	530.8
ovXM_029777986.1	afEVM0008245.1	56.2	162	45	1	1	162	1	136	2.6e-40	161.8
ovXM_029778611.1	afEVM0000629.1	96.9	384	12	0	95	478	23	406	1.1e-221	765.8
ovXM_029777987.1	afEVM0001399.1	81.4	657	108	2	19	674	48	691	2.0e-304	1041.2
ovXM_029777466.1	afEVM0004969.1	93.5	772	20	3	1	772	1	742	0.0e+00	1340.9
ovXM_029777462.1	afEVM0002494.1	90.2	907	88	1	1	907	1	906	0.0e+00	1677.5
ovXM_029778221.1	afEVM0012141.1	95.2	124	6	0	1	124	1	124	3.5e-66	247.3
ovXM_029778115.1	afEVM0010422.1	90.5	336	32	0	1	336	1	336	4.1e-186	647.1
ovXM_029777165.1	afEVM0000533.1	96.7	397	10	2	1242	1638	1	394	3.5e-222	769.2
ovXM_029777171.1	afEVM0016504.1	93.7	127	8	0	1	127	1	127	2.9e-63	238.8
ovXM_029777169.1	afEVM0014907.1	91.4	605	50	2	10	612	1	605	0.0e+00	1077.4
ovXM_029777988.1	afEVM0019036.1	30.9	188	125	5	75	259	24	209	3.5e-15	79.0
ovXM_029778468.1	afEVM0010208.1	36.5	836	496	15	138	959	14	828	1.3e-150	530.8
ovXM_029778176.1	afEVM0012118.1	96.7	784	25	1	33	816	8	790	0.0e+00	1098.6
ovXM_029778180.1	afEVM0017586.1	89.8	459	43	1	194	648	194	652	3.0e-248	854.7
ovXM_029777485.1	afEVM0017001.1	100.0	167	0	0	2	168	38	204	3.8e-87	317.4
ovXM_029778527.1	afEVM0002913.1	94.8	346	17	1	1	345	1	346	5.1e-147	517.3
ovXM_029778293.1	afEVM0010717.1	91.1	471	36	2	1	465	1	471	8.7e-251	862.4
ovXM_029778395.1	afEVM0011716.1	93.2	308	21	0	59	366	87	394	1.6e-151	532.3
ovXM_029778521.1	afEVM0001899.2	24.1	220	157	5	158	374	109	321	7.4e-14	75.1
ovXM_029778414.1	afEVM0016952.1	97.5	159	4	0	1	159	1	159	2.1e-87	318.2
ovXM_029777195.1	afEVM0018774.1	97.0	1112	33	0	1	1112	1	1112	0.0e+00	2179.1
ovXM_029778041.1	afEVM0017919.1	97.1	275	8	0	1	275	1	275	3.9e-149	524.2
ovXM_029777791.1	afEVM0013012.1	90.5	379	17	3	115	482	6	376	1.9e-160	562.4
ovXM_029777989.1	afEVM0011745.1	84.9	923	139	0	1	923	1	923	0.0e+00	1573.9
ovXM_029778425.1	afEVM0005235.2	40.6	254	141	4	40	289	60	307	2.2e-55	212.6
ovXM_029777653.1	afEVM0010528.1	56.2	146	29	5	1	134	1	123	8.9e-34	139.8
ovXM_029778455.1	afEVM0006688.1	66.1	561	124	2	6	566	14	508	5.9e-205	710.7
ovXM_029778416.1	afEVM0015642.1	79.0	143	30	0	71	213	51	193	3.3e-64	241.5
ovXM_029777990.1	afEVM0009377.1	87.0	462	6	2	375	834	23	432	4.2e-227	784.6
ovXM_029777991.1	afEVM0012888.1	57.2	1996	761	22	1	1948	1	1951	0.0e+00	2189.1
ovXM_029777992.1	afEVM0013273.1	83.0	365	62	0	29	393	15	379	3.9e-183	637.5
ovXM_029778092.1	afEVM0000339.1	96.7	336	11	0	1	336	1	336	1.3e-187	652.1
ovXM_029777993.1	afEVM0005858.1	72.6	208	28	3	2	205	930	1112	2.0e-77	285.4
ovXM_029777754.1	afEVM0004796.1	47.5	61	26	2	31	91	29	83	1.9e-06	49.3
ovXM_029777995.1	afEVM0018797.1	79.9	134	27	0	1	134	1	134	8.9e-58	219.5
ovXM_029778042.1	afEVM0006059.1	97.0	100	3	0	905	1004	1	100	4.0e-51	200.3
ovXM_029777516.1	afEVM0008887.1	76.7	215	50	0	159	373	7	221	1.4e-97	353.2
ovXM_029777512.1	afEVM0018023.1	81.4	413	45	3	40	452	49	429	9.5e-194	672.9
ovXM_029777618.1	afEVM0012894.1	99.1	821	7	0	1	821	1	821	0.0e+00	1604.3
ovXM_029778236.1	afEVM0004587.1	96.7	151	5	0	1	151	1	151	8.6e-78	286.2
ovXM_029778584.1	afEVM0014846.1	95.5	379	16	1	1	378	1	379	1.0e-201	699.1
ovXM_029777554.1	afEVM0005579.1	85.7	224	32	0	3	226	4	227	1.2e-96	349.4
ovXM_029777552.1	afEVM0001113.1	83.9	1164	184	2	1	1164	1	1161	0.0e+00	1857.0
ovXM_029778138.1	afEVM0003451.1	92.9	156	11	0	1	156	1	156	1.7e-78	288.5
ovXM_029778387.1	afEVM0019014.1	95.9	193	8	0	1	193	25	217	6.0e-105	376.7
ovXM_029778064.1	afEVM0017497.1	83.6	721	94	6	32	742	35	741	0.0e+00	1120.1
ovXM_029777997.1	afEVM0000382.1	50.7	215	69	3	1	215	102	279	1.1e-51	199.9
ovXM_029778444.1	afEVM0014691.1	98.8	163	2	0	1	163	1	163	3.0e-89	324.3
ovXM_029778417.1	afEVM0006363.1	71.6	222	46	3	5	217	33	246	9.2e-86	313.2
ovXM_029777794.1	afEVM0014600.1	99.2	241	2	0	1	241	1	241	1.1e-137	486.1
ovXM_029777136.1	afEVM0013747.1	96.7	274	9	0	89	362	1	274	4.7e-151	530.8
ovXM_029777184.1	afEVM0001092.1	87.9	1477	165	4	1	1466	1	1474	0.0e+00	2202.2
ovXM_029777998.1	afEVM0016019.1	61.7	94	35	1	1	94	1	93	1.6e-21	99.4
ovXM_029777999.1	afEVM0008311.1	87.4	635	75	3	1	630	1	635	0.0e+00	1115.9
ovXM_029777560.1	afEVM0014625.1	99.4	342	1	1	1	342	1	341	7.8e-156	546.6
ovXM_029778000.1	afEVM0016349.1	83.1	492	71	2	243	722	23	514	1.3e-232	802.7
ovXM_029778329.1	afEVM0008438.1	81.8	352	5	1	4	355	22	314	2.8e-156	548.1
ovXM_029777570.1	afEVM0009761.1	92.1	598	39	1	1	598	1	590	3.6e-295	1010.4
ovXM_029778470.1	afEVM0013429.1	97.5	276	7	0	139	414	1	276	3.1e-159	558.1
ovXM_029778538.1	afEVM0010602.1	90.8	238	11	2	9	246	6	232	1.8e-96	349.0
ovXM_029778356.1	afEVM0018370.1	91.8	1326	80	4	1	1325	1	1298	0.0e+00	2411.7
ovXM_029778001.1	afEVM0019197.1	36.7	324	197	3	51	370	1	320	3.4e-59	225.7
ovXM_029777302.1	afEVM0003292.1	75.4	537	4	2	35	571	15	423	2.9e-232	801.2
ovXM_029778003.1	afEVM0008505.1	95.7	375	11	2	15	384	1	375	5.5e-185	643.7
ovXM_029777237.1	afEVM0009370.1	82.5	1436	131	10	1540	2924	1	1366	0.0e+00	1260.7
ovXM_029778004.1	afEVM0006309.1	66.9	269	86	1	31	296	188	456	6.6e-111	397.1
ovXM_029778247.1	afEVM0005860.1	83.5	170	28	0	1	170	1	170	4.1e-81	297.4
ovXM_029777697.1	afEVM0013198.1	98.4	192	3	0	1	192	1	192	2.0e-105	378.3
ovXM_029778006.1	afEVM0006309.1	71.0	100	29	0	1	100	1	100	4.3e-31	131.3
ovXM_029777176.1	afEVM0006786.1	100.0	405	0	0	134	538	20	424	3.6e-240	827.4
ovXM_029778007.1	afEVM0012803.1	58.8	216	87	1	1	214	1	216	4.3e-67	251.1
ovXM_029777684.1	afEVM0013851.1	91.8	914	72	3	1	913	1	912	0.0e+00	1687.9
ovXM_029778342.1	afEVM0002712.1	86.1	591	80	2	1	590	1	590	2.7e-297	1017.3
ovXM_029778360.1	afEVM0006585.1	97.0	133	4	0	1	133	1	133	4.6e-72	266.9
ovXM_029777711.1	afEVM0000146.1	81.6	850	147	3	8	855	8	850	0.0e+00	1459.9
ovXM_029778010.1	afEVM0017211.1	93.5	618	40	0	1	618	1	618	0.0e+00	1159.4
ovXM_029778327.1	afEVM0004317.1	87.8	384	47	0	1	384	1	384	2.3e-204	708.0
ovXM_029777755.1	afEVM0009071.2	93.8	390	14	2	1	380	1	390	4.4e-196	680.6
ovXM_029778300.1	afEVM0008594.1	62.0	703	168	7	1452	2136	1	622	2.2e-244	844.0
ovXM_029778524.1	afEVM0011598.1	90.4	689	62	2	5	689	6	694	0.0e+00	1280.8
ovXM_029777393.1	afEVM0003515.1	89.7	2060	103	4	526	2534	1	2002	0.0e+00	2914.0
ovXM_029777727.1	afEVM0007169.1	79.5	1301	122	13	1	1299	1	1158	0.0e+00	1841.2
ovXM_029778282.1	afEVM0003683.1	78.6	1076	223	2	1	1072	1	1073	0.0e+00	1744.2
ovXM_029777221.1	afEVM0003289.1	94.1	186	11	0	1	186	1	186	9.6e-100	359.4
ovXM_029778285.1	afEVM0011459.1	92.7	192	13	1	133	324	47	237	8.0e-94	340.5
ovXM_029778283.1	afEVM0018532.1	89.7	224	23	0	77	300	1	224	1.6e-117	419.1
ovXM_029778350.1	afEVM0006209.1	64.9	299	105	0	1	299	1	299	3.6e-117	417.9
ovXM_029778011.1	afEVM0010318.1	64.3	196	66	2	17	212	5	196	2.4e-65	245.7
ovXM_029778352.1	afEVM0001241.1	51.3	298	39	1	1	192	1	298	1.4e-74	275.8
ovXM_029778509.1	afEVM0018716.1	91.0	299	27	0	1	299	1	299	5.9e-160	560.1
ovXM_029778534.1	afEVM0016354.1	88.2	34	4	0	74	107	33	66	4.3e-12	67.4
ovXM_029778431.1	afEVM0002013.1	95.9	1053	41	1	79	1131	21	1071	0.0e+00	2040.0
ovXM_029778158.1	afEVM0017699.1	89.5	267	6	1	1	267	1	245	1.1e-130	462.6
ovXM_029777718.1	afEVM0011295.1	73.7	864	129	9	19	860	23	810	0.0e+00	1090.9
ovXM_029777781.1	afEVM0014161.1	63.9	388	133	3	4	390	16	397	1.5e-139	492.7
ovXM_029777232.1	afEVM0004182.1	52.6	175	38	3	33	205	25	156	2.6e-34	142.1
ovXM_029778173.1	afEVM0012385.2	86.3	249	34	0	1	249	1	249	9.7e-132	466.1
ovXM_029777779.1	afEVM0009326.1	93.7	504	32	0	1	504	1	504	1.9e-275	944.5
ovXM_029777646.1	afEVM0015415.1	97.3	523	13	1	4	526	10	531	3.7e-258	887.1
ovXM_029777648.1	afEVM0006134.1	82.4	125	22	0	1	125	1	125	2.6e-56	214.5
ovXM_029778583.1	afEVM0001708.1	85.1	262	14	1	1	262	1	237	9.0e-120	426.4
ovXM_029778013.1	afEVM0007196.1	55.6	133	44	2	1	118	35	167	3.9e-30	127.5
ovXM_029778014.1	afEVM0010775.1	92.4	79	6	0	127	205	1	79	1.5e-34	143.3
ovXM_029778276.1	afEVM0008477.1	92.4	301	23	0	1	301	1	301	1.4e-164	575.5
ovXM_029778160.1	afEVM0004739.1	97.3	371	10	0	1	371	1	371	4.9e-180	627.1
ovXM_029778443.1	afEVM0015152.1	35.9	471	267	12	30	493	49	491	2.1e-64	243.4
ovXM_029778015.1	afEVM0004888.1	47.9	94	46	1	1	94	191	281	1.5e-19	92.8
ovXM_029777151.1	afEVM0004108.1	28.0	321	206	9	180	487	4	312	4.3e-27	120.2
ovXM_029777848.1	afEVM0000921.1	94.2	635	27	2	94	718	98	732	1.4e-308	1055.0
ovXM_029778307.1	afEVM0012937.1	80.9	356	66	1	1	356	1	354	6.2e-115	411.0
ovXM_029777473.1	afEVM0011912.1	43.4	221	109	2	1	221	1	205	4.6e-48	188.0
ovXM_029778451.1	afEVM0004402.1	92.3	1356	55	1	766	2121	6	1312	0.0e+00	2333.9
ovXM_029778589.1	afEVM0011457.1	26.2	397	278	7	183	569	44	435	2.2e-28	124.0
ovXM_029778076.1	afEVM0006459.1	86.1	496	38	1	1	496	1	465	3.5e-262	900.6
ovXM_029778017.1	afEVM0004391.1	47.5	238	121	3	1	237	1	235	8.0e-59	223.8
ovXM_029778018.1	afEVM0004973.1	34.1	205	127	3	2	201	157	358	2.5e-25	112.5
ovXM_029777818.1	afEVM0014825.1	76.9	117	24	1	26	142	2	115	4.7e-30	127.5
ovXM_029778587.1	afEVM0019540.1	68.7	1244	370	8	286	1522	1	1232	0.0e+00	1107.4
ovXM_029778019.1	afEVM0017482.1	83.6	390	64	0	1	390	119	508	1.6e-193	672.2
ovXM_029778020.1	afEVM0010061.1	84.2	423	51	3	22	440	2	412	1.3e-181	632.9
ovXM_029777622.1	afEVM0019480.1	91.9	468	38	0	1	468	1	468	3.0e-251	864.0
ovXM_029778021.1	afEVM0008170.1	40.7	118	69	1	1	117	147	264	2.8e-20	94.7
ovXM_029777220.1	afEVM0009241.1	94.8	2437	124	2	26	2461	26	2460	0.0e+00	4413.6
ovXM_029777803.1	afEVM0008254.1	85.1	194	21	1	69	262	41	226	6.9e-88	320.5
ovXM_029777240.1	afEVM0010170.2	41.5	525	270	12	4	504	99	610	1.3e-117	420.2
ovXM_029778217.1	afEVM0015809.2	94.7	793	39	1	11	800	1	793	0.0e+00	1491.5
ovXM_029777517.1	afEVM0008564.1	94.3	686	36	3	6	691	3	685	0.0e+00	1183.7
ovXM_029777796.1	afEVM0003408.1	90.2	1117	79	4	1	1113	1	1091	0.0e+00	1298.5
ovXM_029778187.1	afEVM0004688.1	41.6	279	135	5	97	351	301	575	6.1e-59	225.7
ovXM_029777762.1	afEVM0017615.1	90.8	153	5	1	1	144	1	153	6.9e-74	274.6
ovXM_029777789.1	afEVM0002148.1	96.7	302	10	0	1	302	1	302	5.2e-172	600.1
ovXM_029778353.1	afEVM0000584.1	87.5	344	43	0	1	344	1	344	3.4e-175	610.9
ovXM_029777148.1	afEVM0001960.2	91.7	791	38	3	1	768	1	786	0.0e+00	1237.6
ovXM_029778022.1	afEVM0008520.1	34.5	113	69	1	9	121	32	139	3.1e-14	74.7
ovXM_029778024.1	afEVM0018767.1	64.5	93	33	0	3	95	1	93	8.8e-27	116.3
ovXM_029778372.1	afEVM0008775.1	87.8	499	41	2	1	483	1	495	2.0e-258	887.9
ovXM_029778025.1	afEVM0004973.1	58.9	202	82	1	40	240	10	211	3.7e-64	241.5
ovXM_029778375.1	afEVM0014981.1	91.5	633	28	2	1	633	1	607	0.0e+00	1106.3
ovXM_029778299.1	afEVM0010810.1	98.9	92	1	0	1	92	144	235	4.5e-50	193.4
ovXM_029778504.1	afEVM0005025.1	93.3	493	3	1	169	661	19	481	8.5e-268	919.5
ovXM_029777279.1	afEVM0004200.1	82.7	619	45	1	20	638	1	557	8.0e-255	876.3
ovXM_029778075.1	afEVM0002443.1	75.5	106	11	1	142	232	1	106	2.8e-41	165.6
ovXM_029778074.1	afEVM0000641.1	95.8	265	11	0	1	265	1	265	1.6e-145	511.9
ovXM_029778232.1	afEVM0004658.1	89.8	215	22	0	137	351	1	215	6.2e-116	414.1
ovXM_029777284.1	afEVM0009806.1	99.1	341	3	0	1	341	1	341	9.0e-197	682.6
ovXM_029777529.1	afEVM0012075.1	29.1	110	71	2	396	498	153	262	2.3e-08	57.8
ovXM_029777597.1	afEVM0019409.1	28.0	239	150	8	113	342	157	382	5.9e-24	108.6
ovXM_029777854.1	afEVM0007975.1	37.9	66	39	2	58	123	367	430	8.1e-08	53.5
ovXM_029777852.1	afEVM0016381.1	28.0	432	259	13	20	408	5	427	1.2e-36	151.0
ovXM_029778135.1	afEVM0000767.1	89.4	993	76	5	1	984	1	973	0.0e+00	1697.6
ovXM_029777492.1	afEVM0012305.1	82.3	860	73	4	1	860	1	781	5.2e-255	877.5
ovXM_029778027.1	afEVM0013111.1	92.2	834	60	2	1	830	1	833	0.0e+00	1156.0
ovXM_029778241.1	afEVM0002231.1	89.6	689	71	1	1	688	1	689	0.0e+00	1159.4
ovXM_029778518.1	afEVM0019051.1	88.2	466	52	2	1	466	1	463	5.2e-203	703.7
ovXM_029777770.1	afEVM0012756.1	67.2	189	44	4	1	178	1	182	6.3e-62	234.2
ovXM_029778029.1	afEVM0005570.1	52.9	51	24	0	2	52	80	130	6.2e-10	62.4
ovXM_029778288.1	afEVM0006073.1	26.5	257	166	6	454	692	134	385	3.2e-23	107.5
ovXM_029777649.1	afEVM0009449.1	89.1	932	71	3	1	927	1	906	0.0e+00	1383.2
ovXM_029778401.1	afEVM0003871.1	93.4	1058	29	2	4	1034	2	1045	0.0e+00	1794.2
ovXM_029777541.1	afEVM0008700.1	91.1	1103	70	2	1	1103	8	1082	0.0e+00	1790.8
ovXM_029778031.1	afEVM0000219.1	88.8	338	36	1	1	338	1	336	3.0e-168	587.8
ovXM_029778032.1	afEVM0001973.1	60.2	845	309	3	119	963	5	822	0.0e+00	1096.6
ovXM_029778281.1	afEVM0013239.1	44.7	76	33	3	48	122	84	151	2.0e-08	55.5
ovXM_029778159.1	afEVM0013831.1	97.5	407	7	1	380	786	31	434	6.3e-220	761.9
ovXM_029777721.1	afEVM0008448.1	93.6	516	29	2	1	515	7	519	2.3e-276	947.6
ovXM_029777507.1	afEVM0003982.1	94.7	549	29	0	1	549	1	549	5.2e-295	1009.6
ovXM_029777695.1	afEVM0001859.2	97.3	812	22	0	1	812	1	812	0.0e+00	1617.4
ovXM_029778597.1	afEVM0012761.1	97.7	828	18	1	1	828	1	827	0.0e+00	1621.3
ovXM_029778472.1	afEVM0002193.1	96.3	107	4	0	120	226	1	107	4.8e-54	208.0
ovXM_029778204.1	afEVM0009847.1	99.5	191	1	0	1	191	1	191	3.6e-102	367.5
ovXM_029777174.1	afEVM0009180.1	35.7	361	195	9	1076	1405	231	585	3.2e-55	214.5
ovXM_029778033.1	afEVM0017048.1	90.7	388	24	1	1	376	1	388	8.6e-140	493.4
ovXM_029778034.1	afEVM0007642.1	70.0	90	27	0	36	125	96	185	1.9e-29	125.6
ovXM_029777897.1	afEVM0015518.1	93.9	1089	66	0	126	1214	1	1089	0.0e+00	1973.4
ovXM_029778035.1	afEVM0017302.1	90.0	608	47	2	1	606	1	596	0.0e+00	1117.8
ovXM_029778037.1	afEVM0008442.1	79.6	441	89	1	1	441	1	440	1.1e-205	712.6
ovXM_029778175.1	afEVM0008442.1	77.7	395	87	1	1	395	1	394	8.0e-181	629.8
ovXM_029777836.1	afEVM0001820.1	32.3	186	124	1	4	187	6	191	5.0e-22	101.3
ovXM_029778039.1	afEVM0005858.1	65.0	463	64	4	2	382	855	1301	4.0e-154	541.2
ovXM_029778040.1	afEVM0004888.1	54.1	133	61	0	1	133	434	566	2.8e-41	164.9
ovXM_029779581.1	afEVM0013758.1	42.8	166	87	3	15	175	243	405	2.8e-30	128.6
ovXM_029778924.1	afEVM0019189.1	50.0	128	64	0	1	128	19	146	2.9e-34	141.4
ovXM_029778674.1	afEVM0013566.1	79.8	89	18	0	201	289	362	450	2.1e-37	152.9
ovXM_029779500.1	afEVM0009345.1	81.9	637	104	3	1	627	1	636	6.7e-302	1032.7
ovXM_029778675.1	afEVM0017698.1	100.0	30	0	0	1	30	1	30	3.9e-12	68.9
ovXM_029779146.1	afEVM0014558.1	79.9	909	128	7	1	898	3	867	1.2e-240	829.7
ovXM_029778753.1	afEVM0018066.5	96.9	1136	33	1	1	1136	1	1134	0.0e+00	2196.0
ovXM_029779594.1	afEVM0017043.1	93.0	444	29	1	1	442	1	444	4.7e-222	766.9
ovXM_029779443.1	afEVM0014028.1	89.8	782	43	6	1	781	1	746	0.0e+00	1178.7
ovXM_029779556.1	afEVM0015968.2	96.7	361	12	0	1	361	1	361	7.3e-205	709.5
ovXM_029778676.1	afEVM0007046.1	86.2	232	32	0	1	232	1	232	3.8e-110	394.4
ovXM_029779411.1	afEVM0007056.1	96.0	351	14	0	1	351	1	351	9.6e-202	699.1
ovXM_029778951.1	afEVM0015916.1	97.4	77	2	0	102	178	39	115	1.8e-42	169.1
ovXM_029778950.1	afEVM0000663.1	92.5	717	54	0	1	717	1	717	1.4e-271	932.2
ovXM_029778891.1	afEVM0017233.1	88.9	523	49	1	1	523	1	514	3.4e-171	598.2
ovXM_029779499.1	afEVM0016724.1	97.1	376	11	0	38	413	40	415	2.7e-219	757.7
ovXM_029779612.1	afEVM0010884.1	44.3	553	239	6	38	585	15	503	6.1e-119	424.9
ovXM_029778866.1	afEVM0011544.1	82.2	765	29	4	1	763	1	660	0.0e+00	1189.5
ovXM_029779742.1	afEVM0013757.1	92.4	145	11	0	79	223	6	150	3.3e-59	225.3
ovXM_029779402.1	afEVM0018022.2	98.0	246	5	0	1	246	1	246	5.1e-133	470.3
ovXM_029778823.1	afEVM0017707.1	91.7	169	13	1	1	168	1	169	6.4e-87	316.6
ovXM_029778678.1	afEVM0012059.1	54.0	100	45	1	2	101	95	193	2.9e-22	104.0
ovXM_029779832.1	afEVM0010029.1	90.0	717	27	4	21	736	67	739	0.0e+00	1214.5
ovXM_029779002.1	afEVM0003892.1	99.3	414	3	0	1	414	1	414	8.3e-245	842.4
ovXM_029778679.1	afEVM0015615.1	97.2	393	7	1	278	670	1	389	2.8e-197	685.3
ovXM_029779714.1	afEVM0012986.1	28.7	143	94	5	20	160	140	276	9.1e-10	60.5
ovXM_029779836.1	afEVM0015537.1	100.0	167	0	0	260	426	1	167	2.3e-93	339.3
ovXM_029779503.1	afEVM0012030.1	89.6	670	6	2	270	939	47	652	0.0e+00	1106.3
ovXM_029779741.1	afEVM0005176.1	25.5	294	190	6	134	425	144	410	1.1e-26	117.9
ovXM_029778683.1	afEVM0004869.1	97.3	146	4	0	18	163	14	159	6.2e-80	293.5
ovXM_029778684.1	afEVM0012091.1	94.3	487	24	1	110	596	73	555	7.4e-279	956.1
ovXM_029778686.1	afEVM0015860.1	39.3	84	49	1	279	362	502	583	2.3e-12	70.1
ovXM_029778712.1	afEVM0016804.1	88.3	409	40	2	4	404	5	413	4.8e-181	630.6
ovXM_029779760.1	afEVM0018893.1	91.8	170	12	1	105	274	56	223	7.0e-83	303.9
ovXM_029779839.1	afEVM0002863.1	93.8	436	26	1	1	436	1	435	2.6e-233	804.3
ovXM_029779974.1	afEVM0012547.1	92.5	373	28	0	1	373	1	373	1.3e-209	725.3
ovXM_029778691.1	afEVM0016265.1	74.1	2255	422	16	75	2271	1	2150	0.0e+00	1903.6
ovXM_029778693.1	afEVM0017593.1	85.8	485	68	1	92	576	1143	1626	7.7e-145	511.5
ovXM_029778695.1	afEVM0017788.1	74.2	287	73	1	221	507	64	349	1.5e-94	343.6
ovXM_029779479.1	afEVM0000150.1	91.1	281	20	2	16	295	65	341	1.4e-142	502.3
ovXM_029779571.1	afEVM0009394.1	36.7	229	123	2	422	628	240	468	4.9e-39	159.5
ovXM_029778699.1	afEVM0011822.1	32.4	139	83	1	7	134	19	157	2.3e-21	98.6
ovXM_029778700.1	afEVM0013435.1	46.2	444	174	4	1	444	133	511	3.3e-104	375.6
ovXM_029779572.1	afEVM0001414.1	100.0	97	0	0	68	164	1	97	5.0e-52	200.7
ovXM_029778702.1	afEVM0010133.1	56.9	144	45	1	11	154	1	127	1.1e-41	166.4
ovXM_029778703.1	afEVM0009592.1	74.7	158	39	1	13	170	13	169	4.6e-72	267.3
ovXM_029779008.1	afEVM0005989.1	95.1	800	35	1	1	800	1	796	0.0e+00	1387.9
ovXM_029779971.1	afEVM0007250.1	81.7	246	45	0	1	246	1	246	9.0e-130	459.5
ovXM_029779315.1	afEVM0001243.1	76.4	572	94	4	136	697	11	551	9.8e-182	633.6
ovXM_029779318.1	afEVM0018946.1	94.1	354	21	0	25	378	23	376	1.7e-212	734.9
ovXM_029778705.1	afEVM0013964.1	82.6	460	27	2	29	488	8	414	4.9e-220	760.4
ovXM_029779942.1	afEVM0014626.1	94.5	581	21	1	29	609	3	572	0.0e+00	1113.2
ovXM_029779939.1	afEVM0007777.1	90.1	963	93	1	1	961	1	963	0.0e+00	1343.6
ovXM_029779949.1	afEVM0010174.1	55.3	456	92	3	127	580	1	346	8.6e-115	411.0
ovXM_029779950.1	afEVM0006541.1	100.0	62	0	0	89	150	85	146	5.3e-32	134.0
ovXM_029778707.1	afEVM0001136.1	91.2	330	26	2	18	347	9	335	1.9e-178	621.7
ovXM_029779382.1	afEVM0010328.1	97.7	531	12	0	1	531	1	531	1.5e-286	981.5
ovXM_029778709.1	afEVM0009651.1	92.3	648	49	1	50	696	16	663	0.0e+00	1191.8
ovXM_029778711.1	afEVM0003835.1	88.9	36	4	0	1	36	1	36	4.3e-13	73.6
ovXM_029778715.1	afEVM0018614.1	63.4	287	103	1	7	291	7	293	5.5e-70	261.2
ovXM_029778716.1	afEVM0003835.1	67.6	37	10	1	1	37	1	35	9.2e-08	54.7
ovXM_029779301.1	afEVM0006900.1	94.5	602	33	0	1	602	1	602	0.0e+00	1099.7
ovXM_029778718.1	afEVM0011129.1	67.1	158	39	1	1	158	1	145	6.5e-54	207.2
ovXM_029779975.1	afEVM0002297.1	100.0	74	0	0	1	74	1	74	1.8e-36	147.9
ovXM_029778719.1	afEVM0001007.1	87.9	644	6	2	23	666	3	574	0.0e+00	1109.0
ovXM_029779752.1	afEVM0008289.1	95.2	955	17	2	95	1049	43	968	0.0e+00	1702.2
ovXM_029778720.1	afEVM0007879.1	97.0	264	8	0	44	307	37	300	2.5e-153	538.1
ovXM_029780092.1	afEVM0005328.1	89.2	297	32	0	1	297	1	297	2.2e-162	568.2
ovXM_029778879.1	afEVM0006648.1	96.7	702	8	1	1	702	1	687	0.0e+00	1354.7
ovXM_029779750.1	afEVM0018766.1	98.4	614	10	0	113	726	1	614	0.0e+00	1173.7
ovXM_029779381.1	afEVM0013091.1	90.1	243	22	1	1	241	1	243	9.7e-121	429.5
ovXM_029778681.1	afEVM0014677.1	94.0	934	56	0	1	934	1	934	0.0e+00	1380.5
ovXM_029779631.1	afEVM0004032.1	94.4	1409	56	4	29	1414	22	1430	0.0e+00	2592.0
ovXM_029780034.1	afEVM0010485.1	87.0	300	38	1	1	299	1	300	5.8e-139	490.3
ovXM_029779511.1	afEVM0014795.1	97.6	1888	46	0	1	1888	1	1888	0.0e+00	3639.7
ovXM_029779410.1	afEVM0009186.1	89.4	834	84	3	335	1167	9	839	0.0e+00	1379.4
ovXM_029779957.1	afEVM0016930.1	80.2	318	63	0	1	318	1	318	2.0e-134	475.3
ovXM_029779959.1	afEVM0004226.1	88.5	157	17	1	1	157	24	179	4.3e-77	283.9
ovXM_029778722.1	afEVM0017769.1	98.3	115	2	0	101	215	356	470	7.0e-62	233.8
ovXM_029779629.1	afEVM0002203.1	99.4	504	3	0	1	504	1	504	5.8e-299	1022.7
ovXM_029779627.1	afEVM0003274.1	95.4	173	8	0	1	173	1	173	6.6e-71	263.5
ovXM_029778978.1	afEVM0016994.1	94.3	158	9	0	23	180	5	162	1.8e-82	302.0
ovXM_029779731.1	afEVM0002522.1	91.6	203	17	0	1	203	1	203	7.0e-104	373.2
ovXM_029778894.1	afEVM0012015.1	81.8	346	22	2	1	346	1	305	1.2e-151	532.7
ovXM_029778895.1	afEVM0012765.1	95.5	88	4	0	1	88	1	88	8.4e-46	179.1
ovXM_029779732.1	afEVM0012215.1	88.5	487	56	0	51	537	57	543	2.6e-259	891.0
ovXM_029779470.1	afEVM0010872.1	94.6	168	5	1	3	170	5	168	7.9e-85	309.7
ovXM_029779835.1	afEVM0006372.1	95.5	423	19	0	1	423	1	423	2.1e-227	784.6
ovXM_029779383.1	afEVM0013845.2	99.0	301	3	0	1	301	1	301	1.7e-175	611.7
ovXM_029779705.1	afEVM0002234.1	89.3	431	46	0	1	431	1	431	1.8e-234	808.1
ovXM_029779640.1	afEVM0017187.1	93.8	48	3	0	27	74	1	48	1.7e-19	92.0
ovXM_029779375.1	afEVM0014862.1	83.4	717	90	3	1	689	1	716	0.0e+00	1156.7
ovXM_029779376.1	afEVM0016120.1	87.2	624	52	2	1	623	1	597	1.4e-312	1068.1
ovXM_029779792.1	afEVM0008119.1	88.9	605	22	4	9	612	26	586	5.2e-86	315.5
ovXM_029780005.1	afEVM0018995.1	90.4	301	28	1	1	301	1	300	5.2e-164	573.5
ovXM_029779291.1	afEVM0015348.1	83.1	331	56	0	1	331	1	331	4.3e-135	477.6
ovXM_029778946.1	afEVM0011712.1	87.3	118	15	0	112	229	2	119	1.7e-56	216.1
ovXM_029778945.1	afEVM0012841.1	98.4	252	4	0	1	252	1	252	9.2e-138	486.1
ovXM_029779420.1	afEVM0018469.1	94.0	596	36	0	54	649	1	596	0.0e+00	1147.5
ovXM_029779582.1	afEVM0010059.1	100.0	157	0	0	1	157	1	157	1.6e-71	265.4
ovXM_029778731.1	afEVM0001218.1	81.9	226	40	1	2	226	60	285	7.2e-110	393.3
ovXM_029778732.1	afEVM0003991.1	82.9	5983	527	19	2105	7855	41	5757	0.0e+00	5691.7
ovXM_029779586.1	afEVM0016436.1	97.5	689	16	1	1	689	1	688	0.0e+00	1365.9
ovXM_029778734.1	afEVM0011331.3	86.7	1689	118	9	328	1914	1	1685	0.0e+00	2438.3
ovXM_029779709.1	afEVM0003799.1	97.2	290	8	0	49	338	25	314	3.4e-164	574.3
ovXM_029779010.1	afEVM0015572.1	99.6	255	1	0	1	255	1	255	1.1e-143	505.8
ovXM_029778667.1	afEVM0014959.1	94.7	152	8	0	1	152	1	152	1.3e-75	278.9
ovXM_029778664.1	afEVM0005548.1	93.3	638	43	0	1	638	1	638	1.2e-298	1021.9
ovXM_029778666.1	afEVM0006222.1	98.5	399	5	1	11	408	6	404	9.7e-214	739.2
ovXM_029779694.1	afEVM0001889.1	93.6	533	26	1	41	573	1	525	6.8e-298	1019.2
ovXM_029779789.1	afEVM0015703.1	89.0	173	19	0	1	173	1	173	1.7e-90	328.6
ovXM_029779791.1	afEVM0008932.1	86.2	246	34	0	1	246	1	246	5.6e-116	413.7
ovXM_029779788.1	afEVM0013290.1	92.4	643	49	0	1	643	1	643	0.0e+00	1198.7
ovXM_029778735.1	afEVM0007335.1	78.4	957	195	3	1	954	1	948	0.0e+00	1465.7
ovXM_029779607.1	afEVM0016194.1	95.1	386	18	1	1	386	1	385	4.6e-173	604.0
ovXM_029779483.1	afEVM0004504.1	27.6	511	323	6	50	551	14	486	8.0e-50	195.3
ovXM_029779481.1	afEVM0006412.1	84.9	1229	183	3	1	1226	1	1229	0.0e+00	2147.5
ovXM_029779488.1	afEVM0013348.1	100.0	273	0	0	1	273	59	331	9.2e-168	585.9
ovXM_029779489.1	afEVM0013708.1	73.9	245	34	4	1	239	1	221	1.9e-87	318.9
ovXM_029779484.1	afEVM0013563.1	38.6	396	235	3	3	398	319	706	1.8e-79	293.1
ovXM_029779485.1	afEVM0005832.1	94.6	166	9	0	76	241	23	188	6.1e-86	314.3
ovXM_029778736.1	afEVM0006180.1	53.8	500	208	4	11	489	11	508	3.1e-158	555.1
ovXM_029779293.1	afEVM0015644.1	100.0	149	0	0	1	149	1	149	1.1e-32	136.3
ovXM_029779438.1	afEVM0007801.1	83.1	326	6	2	43	368	1	277	2.5e-144	509.6
ovXM_029779512.1	afEVM0011291.1	74.4	285	73	0	124	408	29	313	1.5e-126	449.5
ovXM_029778742.1	afEVM0011238.1	61.1	131	51	0	40	170	1	131	8.7e-39	156.8
ovXM_029778743.1	afEVM0015604.1	91.3	484	38	1	13	496	16	495	2.4e-269	924.9
ovXM_029778745.1	afEVM0012816.1	84.6	481	74	0	1	481	1	481	6.2e-236	813.1
ovXM_029778814.1	afEVM0006642.1	88.6	3435	193	6	1	3432	1	3239	0.0e+00	6477.9
ovXM_029778815.1	afEVM0001067.1	94.9	393	9	1	1	393	1	382	7.9e-213	736.1
ovXM_029779436.1	afEVM0016562.1	81.4	706	127	2	1	702	1	706	0.0e+00	1118.2
ovXM_029779611.1	afEVM0001705.1	87.7	903	107	3	1	902	1	900	0.0e+00	1480.3
ovXM_029779493.1	afEVM0001961.1	95.5	178	6	1	1	178	1	176	7.0e-92	333.2
ovXM_029779332.1	afEVM0005791.1	97.7	87	2	0	10	96	6	92	1.4e-46	181.8
ovXM_029779729.1	afEVM0006089.2	97.8	413	9	0	1	413	1	413	1.0e-244	842.8
ovXM_029779915.1	afEVM0018260.1	80.4	225	40	1	1	225	1	221	2.3e-108	388.3
ovXM_029779603.1	afEVM0019308.1	91.0	424	38	0	47	470	2	425	3.3e-234	807.4
ovXM_029779989.1	afEVM0003565.1	93.8	780	40	1	1	780	1	772	0.0e+00	1122.1
ovXM_029779298.1	afEVM0012929.1	98.4	245	4	0	36	280	20	264	1.6e-127	452.2
ovXM_029778878.1	afEVM0007497.1	95.1	783	38	0	36	818	1	783	0.0e+00	1386.7
ovXM_029779904.1	afEVM0012917.1	96.6	297	10	0	1	297	1	297	5.5e-166	580.1
ovXM_029779903.1	afEVM0010349.1	87.8	320	39	0	1	320	1	320	9.5e-164	572.8
ovXM_029779763.1	afEVM0007409.1	93.4	439	14	3	152	589	80	504	1.0e-243	839.3
ovXM_029779718.1	afEVM0016098.1	94.7	413	22	0	1	413	40	452	3.2e-228	787.3
ovXM_029779823.1	afEVM0018952.1	98.3	826	12	2	1	825	1	825	0.0e+00	1592.8
ovXM_029779824.1	afEVM0004295.1	98.6	504	7	0	1	504	1	504	7.2e-259	889.4
ovXM_029780003.1	afEVM0016520.1	85.0	353	49	2	1	352	1	350	1.5e-141	499.2
ovXM_029779445.1	afEVM0004650.1	91.9	422	34	0	1	422	1	422	6.7e-226	779.6
ovXM_029779664.1	afEVM0000476.1	97.7	972	22	0	1	972	1	972	0.0e+00	1927.9
ovXM_029779368.1	afEVM0014744.1	99.4	176	1	0	1	176	1	176	4.3e-102	367.1
ovXM_029779018.1	afEVM0003434.1	94.5	657	36	0	1	657	1	657	0.0e+00	1214.9
ovXM_029779371.1	afEVM0002007.1	93.8	861	32	2	1	860	1	841	0.0e+00	1660.2
ovXM_029779004.1	afEVM0008143.1	77.1	760	121	4	1	757	1	710	0.0e+00	1157.5
ovXM_029778645.1	afEVM0001129.1	98.0	906	17	1	27	932	1	905	0.0e+00	1722.2
ovXM_029779778.1	afEVM0010491.1	86.3	146	15	1	1	141	1	146	5.6e-68	253.4
ovXM_029779654.1	afEVM0013667.1	85.5	145	17	1	38	178	1	145	2.6e-54	208.4
ovXM_029779221.1	afEVM0006131.1	94.9	450	22	1	3	452	12	460	1.3e-254	875.2
ovXM_029779330.1	afEVM0001729.1	90.3	445	43	0	1	445	1	445	1.7e-235	811.6
ovXM_029778644.1	afEVM0012171.1	87.1	791	82	2	57	846	22	793	0.0e+00	1385.2
ovXM_029778870.1	afEVM0016359.1	95.8	543	23	0	1	543	1	543	0.0e+00	1144.8
ovXM_029779380.1	afEVM0012597.2	96.2	237	9	0	1	237	1	237	9.5e-129	456.1
ovXM_029779307.1	afEVM0011348.1	94.7	399	9	2	1	399	1	387	2.0e-216	748.0
ovXM_029779406.1	afEVM0014346.1	90.6	352	33	0	1	352	1	352	3.6e-196	680.6
ovXM_029779229.1	afEVM0011340.1	99.7	1395	4	0	1	1395	1	1395	0.0e+00	2774.2
ovXM_029779614.1	afEVM0010014.1	75.0	964	237	3	1	960	1	964	0.0e+00	1467.6
ovXM_029780074.1	afEVM0009109.1	94.1	473	25	1	3	472	22	494	7.4e-266	912.5
ovXM_029780065.1	afEVM0018867.6	96.6	1161	39	0	442	1602	1	1161	0.0e+00	2219.1
ovXM_029779816.1	afEVM0005036.1	97.4	312	8	0	113	424	1	312	2.5e-172	601.7
ovXM_029780058.1	afEVM0009609.1	97.5	197	5	0	34	230	42	238	2.4e-113	404.8
ovXM_029778760.1	afEVM0008641.1	95.0	221	11	0	1	221	40	260	7.4e-115	409.8
ovXM_029778662.1	afEVM0008641.1	93.9	228	14	0	1	228	264	491	1.3e-114	409.1
ovXM_029779283.1	afEVM0001646.1	98.8	413	5	0	1	413	1	413	6.4e-181	630.2
ovXM_029778831.1	afEVM0009202.1	93.1	303	20	1	379	681	1	302	2.6e-139	492.7
ovXM_029778764.1	afEVM0018744.1	37.2	148	89	1	78	221	28	175	9.3e-25	110.5
ovXM_029778955.1	afEVM0019557.1	94.1	1391	76	3	89	1476	1	1388	0.0e+00	2027.7
ovXM_029779328.1	afEVM0016768.1	93.7	207	13	0	1	207	1	207	3.0e-110	394.4
ovXM_029779352.1	afEVM0012204.1	85.2	243	36	0	1	243	1	243	5.8e-121	430.3
ovXM_029778774.1	afEVM0015854.1	27.0	259	163	6	404	653	66	307	1.3e-14	79.0
ovXM_029779837.1	afEVM0001401.1	39.5	446	255	4	204	634	59	504	1.2e-90	331.6
ovXM_029779022.1	afEVM0009636.1	18.2	952	575	27	117	980	92	927	1.5e-10	65.5
ovXM_029778995.1	afEVM0009395.1	48.3	321	164	2	16	335	36	355	8.1e-81	298.1
ovXM_029779623.1	afEVM0007432.1	58.0	685	261	11	1	670	1	673	5.7e-142	501.5
ovXM_029779023.1	afEVM0014394.1	42.2	244	140	1	1	243	1	244	1.0e-52	204.1
ovXM_029779025.1	afEVM0010864.1	28.4	102	69	1	520	621	245	342	5.2e-08	56.6
ovXM_029778840.1	afEVM0015907.1	80.2	121	23	1	13	132	2	122	2.4e-52	201.4
ovXM_029779026.1	afEVM0010440.1	71.3	268	59	3	65	331	12	262	1.7e-99	359.4
ovXM_029779228.1	afEVM0014715.1	93.4	167	11	0	1	167	7	173	3.7e-87	317.4
ovXM_029779459.1	afEVM0011576.1	96.6	669	23	0	1	669	1	669	0.0e+00	1336.2
ovXM_029780056.1	afEVM0000440.1	91.5	117	10	0	235	351	1	117	2.6e-66	249.2
ovXM_029779786.1	afEVM0017742.1	95.5	267	12	0	1	267	1	267	1.9e-141	498.4
ovXM_029779706.1	afEVM0001955.1	93.8	256	16	0	1	256	1	256	1.0e-136	482.6
ovXM_029779027.1	afEVM0004616.1	54.3	94	40	2	47	138	88	180	4.7e-19	92.4
ovXM_029779583.1	afEVM0018499.1	91.2	377	30	1	1	377	1	374	8.5e-188	652.9
ovXM_029779372.1	afEVM0015726.1	100.0	160	0	0	1	160	1	160	3.1e-91	330.9
ovXM_029779841.1	afEVM0010992.1	97.8	649	14	0	1	649	1	649	6.6e-265	909.8
ovXM_029779028.1	afEVM0018584.1	59.6	156	54	1	1	147	22	177	2.5e-43	172.9
ovXM_029779952.1	afEVM0002117.1	78.2	147	28	2	26	168	19	165	1.3e-61	233.8
ovXM_029778853.1	afEVM0011629.1	39.2	97	53	2	601	691	81	177	4.1e-13	73.9
ovXM_029779797.1	afEVM0001810.1	77.9	68	15	0	1	68	1	68	3.6e-24	109.4
ovXM_029779630.1	afEVM0003197.1	81.0	63	12	0	1	63	1	63	1.9e-23	107.1
ovXM_029779565.1	afEVM0016854.1	87.3	267	10	1	1	267	1	243	2.9e-126	448.0
ovXM_029779809.1	afEVM0013005.1	96.2	210	8	0	1	210	1	210	7.0e-115	409.8
ovXM_029779386.1	afEVM0019254.1	89.9	830	75	1	31	851	2	831	0.0e+00	1308.9
ovXM_029779030.1	afEVM0006870.1	54.9	51	23	0	165	215	380	430	2.7e-09	60.1
ovXM_029779787.1	afEVM0010730.1	95.6	524	23	0	1	524	1	524	8.3e-285	975.7
ovXM_029779567.1	afEVM0007447.1	96.6	116	4	0	630	745	2	117	3.4e-63	240.0
ovXM_029779031.1	afEVM0007154.1	71.0	193	55	1	155	347	102	293	9.8e-82	300.4
ovXM_029779033.1	afEVM0012059.1	41.8	146	76	1	1	137	144	289	2.7e-29	125.2
ovXM_029779034.1	afEVM0019331.1	40.1	172	88	6	25	193	23	182	1.2e-23	107.1
ovXM_029779861.1	afEVM0007154.1	63.3	294	69	3	1	256	1	293	8.8e-104	373.2
ovXM_029779036.1	afEVM0016899.1	78.1	32	7	0	3	34	18	49	1.2e-08	58.2
ovXM_029778670.1	afEVM0005739.1	23.8	307	191	11	43	324	351	639	2.7e-11	67.4
ovXM_029779965.1	afEVM0005605.1	92.1	140	11	0	1	140	1	140	9.2e-71	262.7
ovXM_029779833.1	afEVM0014432.1	77.2	136	31	0	1	136	1	136	3.0e-53	204.5
ovXM_029779037.1	afEVM0019008.1	54.9	133	35	4	46	178	276	383	1.6e-27	120.6
ovXM_029779313.1	afEVM0000144.1	95.0	161	8	0	82	242	160	320	4.4e-81	297.7
ovXM_029779039.1	afEVM0013122.1	89.5	143	15	0	1	143	1	143	2.1e-62	235.0
ovXM_029779040.1	afEVM0016839.1	85.7	2833	312	9	85	2909	208	2956	0.0e+00	4833.5
ovXM_029779821.1	afEVM0016088.1	75.7	329	22	2	1	314	1	286	3.9e-141	497.7
ovXM_029779041.1	afEVM0017288.1	68.7	150	34	1	1	150	1	137	3.0e-51	198.0
ovXM_029779444.1	afEVM0003672.1	66.2	195	42	3	1	195	1	171	1.8e-56	215.7
ovXM_029779043.1	afEVM0011129.1	66.5	170	44	1	1	170	1	157	3.0e-56	214.9
ovXM_029779044.1	afEVM0005186.1	55.5	119	48	1	20	138	7	120	1.8e-26	115.5
ovXM_029779045.1	afEVM0005073.1	54.6	229	90	1	1	229	7	221	4.5e-67	251.1
ovXM_029779046.1	afEVM0012261.1	43.1	216	104	5	2	213	123	323	6.9e-41	164.1
ovXM_029779047.1	afEVM0016815.1	61.2	134	51	1	5	138	31	163	4.7e-35	144.1
ovXM_029778966.1	afEVM0011918.1	97.6	210	4	1	520	729	1	209	3.3e-119	426.0
ovXM_029779048.1	afEVM0012456.1	63.7	182	57	1	3	175	77	258	8.2e-62	233.4
ovXM_029779049.1	afEVM0018382.1	92.4	263	20	0	27	289	20	282	1.9e-137	485.7
ovXM_029779652.1	afEVM0013883.1	95.7	2536	104	5	1	2534	1	2532	0.0e+00	4404.0
ovXM_029779828.1	afEVM0004877.1	91.6	605	44	2	15	619	12	609	4.4e-234	807.4
ovXM_029779351.1	afEVM0013304.1	98.6	145	2	0	103	247	75	219	8.3e-75	276.9
ovXM_029778888.1	afEVM0002928.1	95.2	377	18	0	1	377	1	377	9.3e-211	729.2
ovXM_029778862.1	afEVM0002022.1	88.4	576	3	2	1	576	1	512	1.1e-289	992.3
ovXM_029778865.1	afEVM0001733.1	40.1	302	166	4	10	298	11	310	1.2e-54	210.3
ovXM_029778864.1	afEVM0000625.1	91.8	500	41	0	1	500	1	500	1.4e-275	944.9
ovXM_029779050.1	afEVM0017544.1	51.2	162	47	2	20	181	198	327	1.8e-32	136.0
ovXM_029779529.1	afEVM0007450.1	71.3	258	9	1	9	266	1	193	1.0e-70	263.5
ovXM_029779001.1	afEVM0001384.1	95.0	1139	56	1	228	1365	1	1139	0.0e+00	2228.0
ovXM_029779557.1	afEVM0017167.1	37.5	88	52	3	11	96	1	87	2.2e-07	52.4
ovXM_029779867.1	afEVM0012667.1	79.3	760	66	6	1	758	1	671	2.0e-292	1001.5
ovXM_029779292.1	afEVM0000236.1	92.4	1578	119	1	1	1577	1930	3507	0.0e+00	2874.7
ovXM_029779052.1	afEVM0000236.1	77.1	805	184	0	1	805	1066	1870	0.0e+00	1288.1
ovXM_029778658.1	afEVM0013736.1	63.6	2076	616	24	1	2001	54	2064	0.0e+00	2296.5
ovXM_029779510.1	afEVM0009839.1	87.1	549	39	1	1	549	1	517	1.4e-279	958.4
ovXM_029779011.1	afEVM0019521.1	92.8	541	29	1	1	541	1	531	4.3e-294	1006.5
ovXM_029779413.1	afEVM0011889.1	98.2	954	17	0	1	954	1	954	0.0e+00	1878.6
ovXM_029779389.1	afEVM0008178.1	100.0	136	0	0	1	136	1	136	5.9e-75	276.6
ovXM_029779610.1	afEVM0016542.1	94.1	188	11	0	1	188	1	188	2.1e-38	156.8
ovXM_029779403.1	afEVM0002433.1	91.7	36	3	0	1	36	1	36	3.2e-11	65.9
ovXM_029779053.1	afEVM0006603.1	76.0	146	35	0	7	152	2	147	2.0e-57	218.8
ovXM_029779054.1	afEVM0014042.1	96.1	102	4	0	1	102	339	440	2.5e-53	204.9
ovXM_029779055.1	afEVM0014042.1	93.8	325	17	2	1	322	1	325	3.7e-184	640.6
ovXM_029779056.1	afEVM0001031.1	57.5	200	60	3	1	199	1	176	9.4e-53	203.4
ovXM_029779573.1	afEVM0008997.1	99.1	117	1	0	1	117	1	117	5.0e-62	233.4
ovXM_029778741.1	afEVM0014232.1	93.6	529	34	0	1	529	1	529	1.3e-298	1021.5
ovXM_029778737.1	afEVM0004108.1	88.6	412	18	4	3071	3480	1	385	9.7e-209	725.7
ovXM_029778696.1	afEVM0008673.1	92.2	501	38	1	1	500	1	501	1.8e-270	927.9
ovXM_029779536.1	afEVM0016840.1	98.5	412	6	0	1	412	1	412	1.2e-216	748.8
ovXM_029779569.1	afEVM0009742.1	95.3	193	9	0	1	193	1	193	2.7e-105	377.9
ovXM_029779795.1	afEVM0008806.1	94.4	645	36	0	1	645	1	645	0.0e+00	1248.0
ovXM_029779910.1	afEVM0010864.1	90.7	354	33	0	367	720	4	357	2.4e-179	625.9
ovXM_029780033.1	afEVM0016446.1	95.5	134	6	0	1	134	1	134	1.1e-60	229.2
ovXM_029779335.1	afEVM0017286.1	90.8	404	33	2	1	400	1	404	1.5e-195	678.7
ovXM_029779276.1	afEVM0013397.1	94.9	1030	51	2	118	1147	42	1069	0.0e+00	1811.6
ovXM_029780064.1	afEVM0006923.2	97.7	1103	25	0	86	1188	4	1106	0.0e+00	2006.5
ovXM_029779058.1	afEVM0012958.1	38.6	249	136	4	1	247	1	234	1.1e-37	153.7
ovXM_029779059.1	afEVM0014126.1	85.4	357	52	0	1	357	1	357	5.2e-179	623.6
ovXM_029778643.1	afEVM0004385.1	74.4	180	46	0	3	182	261	440	9.2e-72	266.5
ovXM_029779060.1	afEVM0015207.1	61.9	231	79	3	5	232	47	271	1.4e-74	276.2
ovXM_029779391.1	afEVM0006867.1	84.0	793	120	2	89	879	1	788	0.0e+00	1234.2
ovXM_029779448.1	afEVM0003041.1	99.7	366	1	0	1	366	11	376	4.9e-217	750.0
ovXM_029778747.1	afEVM0014337.1	94.1	1396	81	2	1	1396	1	1394	0.0e+00	1773.1
ovXM_029779606.1	afEVM0010417.1	93.2	311	21	0	1	311	2	312	3.1e-172	600.9
ovXM_029779624.1	afEVM0003279.1	70.1	670	172	7	1	658	1	654	1.0e-228	789.6
ovXM_029779061.1	afEVM0008188.1	68.0	200	26	3	1	198	1	164	3.5e-66	248.1
ovXM_029778790.1	afEVM0000682.1	76.8	379	40	2	1	379	1	331	4.2e-62	235.3
ovXM_029778948.1	afEVM0001123.1	94.5	783	41	1	1	783	1	781	0.0e+00	1460.7
ovXM_029778838.1	afEVM0005885.1	96.3	161	6	0	1	161	1	161	2.3e-78	288.1
ovXM_029778836.1	afEVM0008321.1	80.5	860	164	4	1	860	1	856	0.0e+00	1352.0
ovXM_029779455.1	afEVM0012719.1	83.4	415	56	2	1	415	20	421	1.4e-178	622.5
ovXM_029778701.1	afEVM0006022.1	93.1	934	62	2	1	932	1	934	0.0e+00	1650.2
ovXM_029779062.1	afEVM0010412.1	70.6	85	25	0	1	85	7	91	1.4e-27	119.0
ovXM_029779064.1	afEVM0002330.1	57.1	112	38	1	31	142	26	127	2.8e-27	118.6
ovXM_029779065.1	afEVM0003097.1	43.8	112	36	1	1	112	1	85	2.1e-17	85.1
ovXM_029779356.1	afEVM0017956.1	85.7	1743	230	8	1	1734	1	1732	0.0e+00	2646.3
ovXM_029779360.1	afEVM0016355.1	89.5	618	46	2	1	618	1	599	0.0e+00	1079.3
ovXM_029779463.1	afEVM0013063.1	95.9	320	8	1	29	348	11	325	4.5e-151	530.8
ovXM_029779937.1	afEVM0013945.2	95.2	167	8	0	1	167	1	167	4.1e-86	313.9
ovXM_029779588.1	afEVM0019061.4	99.2	261	2	0	13	273	22	282	7.9e-127	449.9
ovXM_029778811.1	afEVM0015926.1	44.3	298	162	2	58	354	19	313	7.4e-71	265.4
ovXM_029778999.1	afEVM0019046.1	86.6	290	39	0	1	290	1	290	1.6e-146	515.4
ovXM_029778998.1	afEVM0004975.1	96.2	447	16	1	1	447	1	446	1.6e-246	848.2
ovXM_029779440.1	afEVM0005732.1	98.9	523	6	0	1	523	1	523	3.0e-313	1070.1
ovXM_029779716.1	afEVM0003344.1	61.2	224	74	4	14	235	8	220	1.3e-72	269.6
ovXM_029779399.1	afEVM0012961.1	85.0	565	28	3	1	565	18	525	1.9e-268	921.4
ovXM_029779600.1	afEVM0002239.1	69.1	175	54	0	1	175	1	175	7.5e-73	270.0
ovXM_029779984.1	afEVM0004617.1	77.1	236	52	2	22	255	5	240	6.5e-99	357.1
ovXM_029779425.1	afEVM0018610.1	95.5	560	25	0	1	560	1	560	0.0e+00	1075.1
ovXM_029779981.1	afEVM0009260.1	94.2	329	19	0	1	329	1	329	6.0e-190	659.8
ovXM_029778943.1	afEVM0013450.1	28.6	255	171	4	1	246	1	253	1.6e-20	96.7
ovXM_029779562.1	afEVM0009707.1	48.7	117	37	4	42	154	43	140	9.9e-18	86.7
ovXM_029779987.1	afEVM0015927.1	96.9	289	9	0	50	338	96	384	3.4e-156	547.7
ovXM_029779467.1	afEVM0012452.1	93.9	606	37	0	3	608	27	632	0.0e+00	1149.0
ovXM_029779068.1	afEVM0012594.1	71.2	271	78	0	1	271	1	271	3.0e-110	394.8
ovXM_029779069.1	afEVM0012594.1	79.2	274	57	0	1	274	1	274	1.7e-124	442.2
ovXM_029779070.1	afEVM0012594.1	71.2	226	65	0	1	226	46	271	4.2e-89	324.3
ovXM_029779071.1	afEVM0012594.1	75.6	271	66	0	1	271	1	271	9.6e-117	416.4
ovXM_029778905.1	afEVM0011374.1	89.3	617	59	2	17	627	1	616	2.6e-311	1063.9
ovXM_029779072.1	afEVM0015223.1	81.5	259	47	1	1	259	1	258	1.3e-118	422.5
ovXM_029778965.1	afEVM0007041.1	100.0	143	0	0	1	143	1	143	1.8e-77	285.0
ovXM_029780062.1	afEVM0015155.1	80.6	93	18	0	51	143	10	102	1.6e-37	152.5
ovXM_029779986.1	afEVM0015843.1	97.2	1248	35	0	1	1248	1	1248	0.0e+00	1806.6
ovXM_029779659.1	afEVM0016440.1	85.2	379	56	0	1	379	1	379	1.5e-179	625.5
ovXM_029779423.1	afEVM0016041.1	90.5	317	30	0	147	463	27	343	2.3e-166	582.0
ovXM_029779552.1	afEVM0014211.1	90.3	320	31	0	1	320	1	320	1.2e-153	539.3
ovXM_029779074.1	afEVM0009380.1	48.2	110	56	1	1	109	1	110	2.3e-23	105.1
ovXM_029779075.1	afEVM0010251.1	77.7	332	74	0	1	332	1	332	4.7e-150	527.3
ovXM_029779869.1	afEVM0013953.1	95.1	204	10	0	1	204	1	204	5.5e-117	416.8
ovXM_029779647.1	afEVM0005561.1	98.1	324	6	0	1	324	47	370	9.9e-161	562.8
ovXM_029779721.1	afEVM0017541.1	87.3	361	26	5	1	360	1	342	9.0e-179	622.9
ovXM_029779223.1	afEVM0005123.1	96.9	192	6	0	1	192	1	192	1.2e-108	389.0
ovXM_029779960.1	afEVM0016299.1	90.9	473	41	1	1	473	1	471	2.4e-208	721.5
ovXM_029779286.1	afEVM0012614.1	77.4	619	101	6	1	616	1	583	6.1e-228	786.9
ovXM_029779287.1	afEVM0000642.1	89.1	524	40	1	1	507	1	524	6.0e-221	763.5
ovXM_029779289.1	afEVM0003493.1	86.4	486	46	3	1	470	1	482	2.8e-217	751.1
ovXM_029779076.1	afEVM0011101.1	61.2	983	313	7	1	932	1	966	0.0e+00	1112.8
ovXM_029779288.1	afEVM0001363.1	73.5	502	106	1	1	475	1	502	1.8e-187	652.1
ovXM_029779077.1	afEVM0007114.1	89.7	458	43	1	1	458	1	454	1.2e-209	725.7
ovXM_029779078.1	afEVM0009986.1	71.9	395	92	2	1	390	5	385	3.6e-149	524.6
ovXM_029778797.1	afEVM0016995.1	98.6	208	3	0	1	208	1	208	8.4e-113	402.9
ovXM_029779079.1	afEVM0010713.1	82.4	1384	224	3	450	1819	1	1379	0.0e+00	1161.4
ovXM_029779929.1	afEVM0014394.1	99.1	340	3	0	17	356	1	340	1.1e-202	702.2
ovXM_029779598.1	afEVM0001633.1	97.9	338	7	0	12	349	8	345	7.9e-197	682.9
ovXM_029779896.1	afEVM0015466.1	91.3	458	40	0	271	728	2	459	1.6e-259	892.1
ovXM_029779899.1	afEVM0013892.1	89.7	300	28	2	1	299	1	298	9.5e-158	552.7
ovXM_029779080.1	afEVM0008892.1	59.0	200	72	3	1	194	1	196	1.5e-37	152.9
ovXM_029779082.1	afEVM0003615.1	99.7	376	1	0	1	376	1	376	3.9e-220	760.4
ovXM_029778796.1	afEVM0008714.1	89.7	3071	297	12	1	3060	1	3064	0.0e+00	4363.1
ovXM_029779902.1	afEVM0003615.1	100.0	38	0	0	93	130	527	564	2.4e-17	85.1
ovXM_029779083.1	afEVM0002443.1	89.4	85	9	0	151	235	1	85	1.5e-41	166.4
ovXM_029779084.1	afEVM0006110.1	80.6	186	36	0	1	186	1	186	5.5e-78	287.3
ovXM_029778822.1	afEVM0000079.1	93.3	537	32	2	1	537	1	533	1.0e-298	1021.9
ovXM_029779085.1	afEVM0018365.1	73.0	289	57	2	1	280	1	277	2.0e-112	402.1
ovXM_029779680.1	afEVM0016255.1	97.4	229	6	0	1	229	1	229	1.7e-130	461.8
ovXM_029779346.1	afEVM0014171.1	84.3	740	82	5	2	736	1	711	1.3e-261	899.0
ovXM_029779086.1	afEVM0013233.1	91.9	222	18	0	73	294	324	545	1.7e-119	425.6
ovXM_029779087.1	afEVM0013233.1	91.1	225	8	1	2	214	1	225	3.5e-111	397.9
ovXM_029779683.1	afEVM0013563.1	83.7	661	88	2	2	642	54	714	4.5e-282	966.8
ovXM_029779684.1	afEVM0008940.1	80.8	234	30	3	5	228	2	230	6.7e-103	370.2
ovXM_029779088.1	afEVM0010298.1	84.0	188	30	0	233	420	1	188	2.1e-86	316.2
ovXM_029778841.1	afEVM0012922.1	78.8	320	62	3	490	809	7	320	3.1e-139	492.7
ovXM_029778842.1	afEVM0002909.1	76.6	608	136	2	1	608	1	602	2.8e-265	911.0
ovXM_029779407.1	afEVM0007225.1	85.9	858	26	3	1	858	1	763	0.0e+00	1417.1
ovXM_029779089.1	afEVM0000230.1	98.3	233	4	0	24	256	71	303	3.1e-136	481.1
ovXM_029779091.1	afEVM0019000.1	89.5	392	41	0	1	392	1	392	2.7e-205	711.1
ovXM_029778881.1	afEVM0011270.1	95.3	322	15	0	42	363	64	385	1.5e-174	609.0
ovXM_029779384.1	afEVM0012593.1	92.8	237	17	0	1	237	1	237	7.6e-126	447.2
ovXM_029779092.1	afEVM0004074.1	64.3	185	50	2	43	224	308	479	1.5e-65	246.1
ovXM_029779093.1	afEVM0009507.1	52.9	153	59	2	4	148	1	148	9.3e-40	159.8
ovXM_029779012.1	afEVM0003014.1	79.7	580	13	2	1	580	1	475	4.7e-254	873.6
ovXM_029779715.1	afEVM0004953.1	84.7	144	22	0	26	169	1	144	1.1e-67	252.7
ovXM_029779094.1	afEVM0010844.1	56.1	205	84	3	1	203	1	201	1.2e-52	203.4
ovXM_029779953.1	afEVM0006314.1	96.4	303	11	0	1	303	1	303	3.9e-171	597.4
ovXM_029779095.1	afEVM0013435.1	29.1	498	230	5	6	399	4	482	2.4e-55	213.0
ovXM_029779277.1	afEVM0000191.1	93.8	1158	72	0	1	1158	1	1158	0.0e+00	2126.7
ovXM_029778687.1	afEVM0014847.1	96.2	1003	13	2	98	1100	1	978	0.0e+00	1707.6
ovXM_029779635.1	afEVM0015996.1	97.9	144	3	0	3	146	31	174	2.3e-85	311.2
ovXM_029778723.1	afEVM0012621.1	77.0	677	138	6	9	678	1	666	1.1e-278	955.7
ovXM_029780063.1	afEVM0002336.1	88.2	2732	279	14	1	2709	1	2712	0.0e+00	3430.6
ovXM_029779098.1	afEVM0004973.1	49.7	167	81	2	11	174	192	358	1.2e-38	156.4
ovXM_029779099.1	afEVM0000842.1	41.2	102	59	1	18	118	7	108	7.4e-19	90.1
ovXM_029779100.1	afEVM0002926.1	59.2	71	28	1	330	400	113	182	3.6e-16	83.2
ovXM_029779101.1	afEVM0004954.1	74.3	74	19	0	38	111	1	74	6.3e-28	122.9
ovXM_029779102.1	afEVM0015652.1	74.2	298	67	3	1	289	1	297	8.1e-125	443.4
ovXM_029779103.1	afEVM0017718.1	30.1	296	168	6	97	355	47	340	7.9e-26	114.8
ovXM_029778763.1	afEVM0011758.1	92.7	562	37	1	1	558	1	562	1.3e-259	892.5
ovXM_029779450.1	afEVM0001825.1	91.0	145	13	0	1	145	276	420	1.4e-77	285.4
ovXM_029779961.1	afEVM0006550.1	100.0	196	0	0	37	232	1	196	1.4e-100	362.5
ovXM_029779104.1	afEVM0001825.1	87.8	254	31	0	1	254	1	254	7.9e-132	466.5
ovXM_029779105.1	afEVM0012456.1	66.8	223	56	1	3	207	61	283	9.8e-77	283.5
ovXM_029779107.1	afEVM0015527.1	82.7	1020	108	4	52	1068	92	1046	0.0e+00	1573.5
ovXM_029779331.1	afEVM0006863.1	28.0	304	198	8	167	457	833	1128	5.6e-24	109.0
ovXM_029779108.1	afEVM0001114.1	35.2	261	87	2	1	250	1	190	2.4e-33	139.4
ovXM_029779109.1	afEVM0006461.1	73.0	163	41	2	277	436	130	292	1.4e-61	233.8
ovXM_029779110.1	afEVM0012504.1	80.4	107	20	1	4	109	68	174	3.2e-45	177.9
ovXM_029779111.1	afEVM0012199.1	78.1	151	30	1	17	164	2	152	6.5e-61	230.3
ovXM_029779112.1	afEVM0016153.1	81.2	543	47	1	6	548	75	562	4.0e-240	827.4
ovXM_029778843.1	afEVM0017713.1	39.0	77	44	2	68	141	439	515	7.0e-09	57.8
ovXM_029778795.1	afEVM0018158.1	59.7	129	28	2	1	105	1	129	5.2e-38	153.7
ovXM_029779563.1	afEVM0016382.1	81.2	149	24	2	1	145	1	149	5.9e-64	241.9
ovXM_029779113.1	afEVM0014387.1	68.0	75	22	1	1	75	1	73	2.1e-25	115.9
ovXM_029779693.1	afEVM0004954.1	70.3	74	22	0	1	74	1	74	1.1e-25	115.2
ovXM_029779692.1	afEVM0004954.1	67.6	71	23	0	1	71	1	71	9.0e-25	112.1
ovXM_029779814.1	afEVM0004954.1	68.6	70	22	0	1	70	1	70	1.2e-24	111.7
ovXM_029779798.1	afEVM0004954.1	69.0	71	22	0	1	71	1	71	1.4e-25	114.8
ovXM_029779660.1	afEVM0004010.1	97.2	1526	38	2	1	1523	1	1525	0.0e+00	2348.2
ovXM_029779661.1	afEVM0009215.1	78.3	46	10	0	109	154	3	48	4.9e-12	67.8
ovXM_029779116.1	afEVM0006261.1	81.7	333	59	1	85	415	8	340	2.1e-155	545.4
ovXM_029779000.1	afEVM0002300.1	87.8	838	51	3	1	836	1	789	0.0e+00	1515.7
ovXM_029779117.1	afEVM0006575.1	61.5	117	44	1	46	161	8	124	4.5e-35	144.8
ovXM_029779118.1	afEVM0009970.1	36.1	410	194	11	91	499	311	653	2.3e-55	213.4
ovXM_029778931.1	afEVM0011107.1	99.3	609	4	0	294	902	25	633	0.0e+00	1224.5
ovXM_029779748.1	afEVM0009337.1	96.7	628	18	2	399	1024	61	687	5.9e-292	1000.3
ovXM_029779119.1	afEVM0005089.1	39.6	227	124	6	118	342	546	761	2.4e-40	162.9
ovXM_029779560.1	afEVM0008373.1	99.8	636	1	0	1	636	1	636	4.3e-293	1003.4
ovXM_029779285.1	afEVM0008618.1	91.0	357	32	0	1	357	1	357	1.0e-182	636.0
ovXM_029779121.1	afEVM0016204.1	71.1	640	121	2	1466	2105	1	576	7.1e-257	885.2
ovXM_029779122.1	afEVM0016262.1	83.7	264	40	1	1	261	1	264	4.1e-126	447.6
ovXM_029778819.1	afEVM0006505.1	72.4	134	37	0	1	134	1	134	9.1e-47	183.0
ovXM_029779702.1	afEVM0008874.1	97.1	409	12	0	93	501	9	417	1.0e-228	789.3
ovXM_029779494.1	afEVM0003689.1	90.6	138	13	0	1	138	1	138	3.4e-70	260.8
ovXM_029779518.1	afEVM0014181.1	97.3	484	13	0	1	484	1	484	6.0e-162	567.4
ovXM_029778761.1	afEVM0008607.1	96.2	2760	98	3	26	2778	28	2787	0.0e+00	5204.0
ovXM_029779123.1	afEVM0008388.1	91.3	378	33	0	863	1240	1	378	1.0e-197	687.6
ovXM_029779851.1	afEVM0018377.1	85.6	2502	357	4	494	2993	1	2500	0.0e+00	4274.2
ovXM_029779852.1	afEVM0017879.1	88.0	225	27	0	15	239	1	225	1.4e-108	389.0
ovXM_029779473.1	afEVM0001758.1	99.8	613	1	0	1	613	1	613	0.0e+00	1239.6
ovXM_029778827.1	afEVM0007150.1	23.4	394	223	13	169	541	653	988	8.8e-11	65.9
ovXM_029778925.1	afEVM0013919.1	23.7	279	203	5	291	562	17	292	4.3e-13	73.2
ovXM_029780079.1	afEVM0001324.1	99.6	1123	4	1	1	1123	1	1122	0.0e+00	2276.1
ovXM_029778788.1	afEVM0005581.1	100.0	411	0	0	1	411	1	411	1.8e-190	662.1
ovXM_029779336.1	afEVM0011405.1	97.1	822	4	3	1	822	1	802	0.0e+00	1567.4
ovXM_029779637.1	afEVM0010906.1	86.3	335	46	0	1	335	1	335	1.0e-128	456.4
ovXM_029779490.1	afEVM0001078.1	41.0	524	294	8	60	571	108	628	2.1e-105	380.2
ovXM_029779796.1	afEVM0009401.1	96.0	323	11	1	1	323	9	329	1.6e-163	572.0
ovXM_029779977.1	afEVM0016225.1	92.1	216	17	0	1	216	1	216	1.6e-119	425.2
ovXM_029779302.1	afEVM0006208.1	92.2	421	29	3	1	417	1	421	2.0e-214	741.5
ovXM_029779727.1	afEVM0005182.1	76.1	155	37	0	93	247	1	155	6.0e-67	251.1
ovXM_029779747.1	afEVM0007718.1	98.6	355	5	0	1	355	1	355	3.2e-197	684.1
ovXM_029779651.1	afEVM0004639.1	86.8	853	45	2	955	1807	1	785	0.0e+00	1469.1
ovXM_029779126.1	afEVM0005961.1	44.4	72	37	2	2	71	126	196	1.1e-07	53.5
ovXM_029779127.1	afEVM0002504.1	95.3	473	20	2	1	471	1	473	8.0e-244	839.3
ovXM_029779128.1	afEVM0001763.1	27.6	438	304	6	105	532	52	486	1.0e-40	164.9
ovXM_029779129.1	afEVM0006082.1	49.4	158	78	2	9	166	2	157	7.5e-31	130.6
ovXM_029779130.1	afEVM0017245.1	81.1	1126	150	3	1	1118	1	1071	0.0e+00	1770.0
ovXM_029779568.1	afEVM0014793.1	92.8	1027	59	2	1	1027	1	1012	0.0e+00	1824.3
ovXM_029778846.1	afEVM0005679.1	99.7	773	2	0	1	773	1	773	0.0e+00	1526.9
ovXM_029778848.1	afEVM0008390.1	99.8	565	1	0	1	565	1	565	0.0e+00	1112.1
ovXM_029778844.1	afEVM0017015.1	99.8	1070	2	0	62	1131	3	1072	0.0e+00	2023.4
ovXM_029778849.1	afEVM0007768.1	93.4	467	30	1	1	467	1	466	6.0e-260	892.9
ovXM_029778850.1	afEVM0016008.1	26.4	962	570	27	1796	2663	1336	2253	5.5e-85	314.7
ovXM_029779615.1	afEVM0005385.1	86.9	827	104	3	143	968	1	824	0.0e+00	1365.1
ovXM_029779133.1	afEVM0013435.1	45.7	444	176	4	1	444	133	511	6.2e-103	371.3
ovXM_029779882.1	afEVM0013609.1	99.7	351	1	0	101	451	13	363	1.4e-173	605.9
ovXM_029779951.1	afEVM0014633.1	78.8	269	47	2	1	259	1	269	4.2e-122	434.1
ovXM_029779134.1	afEVM0004888.1	50.9	169	67	1	88	256	286	438	7.1e-45	177.6
ovXM_029779135.1	afEVM0015815.1	99.7	374	1	0	1	374	1	374	5.1e-209	723.4
ovXM_029779314.1	afEVM0017398.1	41.9	241	123	7	419	650	102	334	1.1e-46	185.7
ovXM_029779137.1	afEVM0000992.1	60.8	130	51	0	15	144	1	130	2.1e-41	165.2
ovXM_029779462.1	afEVM0003951.1	41.4	70	41	0	14	83	22	91	3.3e-10	61.6
ovXM_029779197.1	afEVM0003542.1	97.1	308	9	0	1	308	1	308	9.1e-156	546.2
ovXM_029779305.1	afEVM0012335.1	40.9	269	153	3	20	287	3	266	4.2e-58	222.6
ovXM_029779643.1	afEVM0005660.1	93.9	545	17	2	83	611	23	567	3.4e-295	1010.4
ovXM_029779907.1	afEVM0018996.1	98.1	2371	36	3	1	2364	1	2370	0.0e+00	4503.4
ovXM_029778805.1	afEVM0010747.1	99.4	681	4	0	1	681	1	681	0.0e+00	1304.7
ovXM_029778810.1	afEVM0015978.1	91.6	83	7	0	1	83	1	83	1.3e-40	161.8
ovXM_029779733.1	afEVM0014944.1	90.6	171	16	0	1	171	1	171	1.0e-87	319.3
ovXM_029779370.1	afEVM0012787.1	100.0	235	0	0	1	235	1	235	1.2e-131	465.7
ovXM_029779220.1	afEVM0016919.1	93.7	412	25	1	1	412	1	411	1.2e-219	758.8
ovXM_029779477.1	afEVM0016935.1	92.2	448	35	0	1	448	1	448	4.0e-253	870.2
ovXM_029779138.1	afEVM0011373.1	64.7	275	69	3	28	300	15	263	1.7e-91	332.8
ovXM_029778835.1	afEVM0008688.1	22.5	209	141	5	53	246	7	209	3.4e-07	54.3
ovXM_029779139.1	afEVM0013579.1	32.4	108	67	3	541	646	3537	3640	4.1e-10	63.9
ovXM_029779435.1	afEVM0019008.1	77.2	474	16	4	251	723	1	383	1.0e-188	657.1
ovXM_029780083.1	afEVM0008677.1	93.4	258	11	2	193	447	76	330	2.3e-117	419.5
ovXM_029780082.1	afEVM0011930.1	91.5	679	48	1	254	932	1	669	0.0e+00	1173.3
ovXM_029779311.1	afEVM0017363.1	85.0	160	23	1	62	220	1	160	2.8e-58	221.9
ovXM_029778813.1	afEVM0016292.1	99.6	836	3	0	1	836	1	836	0.0e+00	1659.0
ovXM_029779701.1	afEVM0006391.1	69.4	545	162	4	602	1144	56	597	1.4e-201	700.7
ovXM_029779141.1	afEVM0008541.1	36.7	259	136	2	61	314	105	340	1.5e-44	177.2
ovXM_029779142.1	afEVM0008980.1	86.3	548	73	2	63	609	40	586	3.5e-268	920.6
ovXM_029779618.1	afEVM0012324.1	98.8	584	7	0	11	594	1	584	0.0e+00	1177.9
ovXM_029779962.1	afEVM0015084.1	76.0	96	16	1	61	156	42	130	3.0e-38	154.8
ovXM_029778668.1	afEVM0005779.1	73.3	2186	439	16	26	2098	12	2165	0.0e+00	1875.5
ovXM_029779657.1	afEVM0003496.1	47.9	240	120	2	2	238	46	283	7.4e-60	227.3
ovXM_029779143.1	afEVM0010785.1	42.1	76	44	0	1168	1243	23	98	5.5e-11	67.4
ovXM_029778983.1	afEVM0000271.1	96.2	399	14	1	39	436	16	414	8.5e-216	746.1
ovXM_029779145.1	afEVM0015413.1	51.9	262	107	4	9	269	35	278	1.5e-56	216.5
ovXM_029779547.1	afEVM0016577.1	86.1	1183	152	3	1	1180	1	1173	0.0e+00	2014.2
ovXM_029779847.1	afEVM0012335.1	90.9	1005	84	3	1	1001	1	1002	0.0e+00	1731.8
ovXM_029779147.1	afEVM0016396.1	38.9	149	91	0	14	162	78	226	8.9e-28	120.2
ovXM_029779009.1	afEVM0000320.1	98.7	231	3	0	1	231	1	231	2.6e-131	464.5
ovXM_029779868.1	afEVM0010257.1	96.8	405	13	0	1	405	1	405	1.2e-227	785.4
ovXM_029779020.1	afEVM0001105.1	94.5	183	10	0	1	183	1	183	1.2e-99	359.0
ovXM_029779019.1	afEVM0001022.1	92.2	258	18	1	343	598	64	321	1.4e-104	377.1
ovXM_029779148.1	afEVM0012199.1	76.8	151	32	1	19	166	2	152	2.0e-58	222.6
ovXM_029779873.1	afEVM0010687.1	97.0	2268	64	4	1	2266	1	2265	0.0e+00	4442.1
ovXM_029779323.1	afEVM0006497.1	97.1	342	10	0	1	342	1	342	4.8e-198	686.8
ovXM_029779149.1	afEVM0006053.1	38.6	233	133	2	2	230	19	245	7.6e-38	154.1
ovXM_029779665.1	afEVM0003875.1	91.2	499	44	0	102	600	17	515	1.4e-261	898.7
ovXM_029779648.1	afEVM0005132.1	85.4	424	20	2	53	475	1	383	9.3e-200	693.0
ovXM_029779649.1	afEVM0018296.1	89.0	219	24	0	1	219	1	219	2.2e-111	398.3
ovXM_029779405.1	afEVM0010413.1	97.7	344	8	0	1	344	17	360	3.5e-188	654.1
ovXM_029779366.1	afEVM0016464.1	98.6	212	3	0	1	212	1	212	1.9e-107	385.2
ovXM_029779575.1	afEVM0010256.1	30.7	277	178	4	12	282	24	292	5.8e-27	118.2
ovXM_029779320.1	afEVM0018435.1	96.4	111	4	0	73	183	10	120	4.1e-55	211.1
ovXM_029779580.1	afEVM0014059.1	99.0	210	2	0	1	210	1	210	1.3e-97	352.4
ovXM_029779677.1	afEVM0006950.1	86.8	1059	55	3	1083	2141	1	974	0.0e+00	1511.1
ovXM_029779427.1	afEVM0016119.1	98.8	838	3	3	9	843	1	834	0.0e+00	1472.2
ovXM_029778824.1	afEVM0019031.1	95.9	557	22	1	16	572	8	563	2.0e-310	1060.8
ovXM_029778826.1	afEVM0004581.1	100.0	143	0	0	15	157	67	209	5.4e-80	293.5
ovXM_029779150.1	afEVM0000095.1	85.1	879	52	2	9	808	91	969	0.0e+00	1255.0
ovXM_029779730.1	afEVM0005567.1	96.9	289	9	0	1	289	19	307	8.8e-161	562.8
ovXM_029779980.1	afEVM0006316.1	95.7	139	6	0	1	139	1	139	8.2e-72	266.2
ovXM_029778769.1	afEVM0014887.1	98.8	82	1	0	38	119	18	99	1.9e-42	169.9
ovXM_029778789.1	afEVM0008994.1	92.2	704	55	0	200	903	18	721	0.0e+00	1322.4
ovXM_029779151.1	afEVM0015682.1	69.2	91	28	0	15	105	1	91	6.1e-31	130.2
ovXM_029779969.1	afEVM0013016.1	95.0	357	18	0	1	357	1	357	1.0e-203	705.7
ovXM_029779478.1	afEVM0005605.1	73.4	139	37	0	1	139	1	139	1.4e-55	212.2
ovXM_029778828.1	afEVM0000056.1	95.9	1059	41	2	28	1086	5	1061	0.0e+00	1803.1
ovXM_029779870.1	afEVM0008176.1	40.8	120	59	2	175	282	1	120	6.8e-21	98.2
ovXM_029780060.1	afEVM0009051.1	94.3	122	7	0	142	263	1	122	8.3e-57	217.2
ovXM_029778749.1	afEVM0006308.1	79.3	425	61	4	191	614	8	406	3.2e-155	545.4
ovXM_029780081.1	afEVM0006240.1	87.2	180	23	0	33	212	1561	1740	9.3e-83	303.1
ovXM_029779154.1	afEVM0002003.1	51.9	129	62	0	1	129	140	268	7.2e-38	153.3
ovXM_029778964.1	afEVM0001656.1	100.0	180	0	0	1	180	1	180	2.9e-101	364.4
ovXM_029778961.1	afEVM0005007.1	81.8	737	125	1	68	804	1	728	1.4e-261	899.0
ovXM_029779858.1	afEVM0003140.1	91.3	715	61	1	1	715	1	714	0.0e+00	1278.5
ovXM_029778779.1	afEVM0007763.1	84.1	226	4	2	1	226	1	194	5.0e-103	370.5
ovXM_029778920.1	afEVM0000192.1	97.4	695	18	0	284	978	1	695	0.0e+00	1345.5
ovXM_029780090.1	afEVM0018582.1	83.7	129	20	1	1	129	1	128	1.7e-50	195.3
ovXM_029778798.1	afEVM0002292.1	92.0	1382	96	5	30	1399	5	1383	0.0e+00	1963.0
ovXM_029779295.1	afEVM0000180.1	87.0	338	44	0	1	338	1	338	8.5e-187	649.4
ovXM_029779976.1	afEVM0006656.3	84.3	140	22	0	1	140	1	140	7.2e-63	236.5
ovXM_029779437.1	afEVM0009044.1	89.0	283	6	2	1	283	1	258	2.2e-140	495.0
ovXM_029779703.1	afEVM0007073.1	100.0	122	0	0	14	135	1	122	3.0e-63	237.7
ovXM_029779354.1	afEVM0002750.1	95.2	722	35	0	1	722	1	722	0.0e+00	1232.2
ovXM_029779688.1	afEVM0012075.1	87.8	518	51	3	80	596	67	573	2.1e-273	937.9
ovXM_029779156.1	afEVM0008835.1	86.2	378	22	2	1	377	202	550	1.4e-195	678.7
ovXM_029779157.1	afEVM0012946.1	91.1	951	85	0	19	969	1	951	0.0e+00	1773.1
ovXM_029779439.1	afEVM0007550.1	94.4	214	11	1	1	214	1	213	6.2e-111	396.7
ovXM_029779856.1	afEVM0012632.1	93.8	129	8	0	1	129	1	129	8.4e-71	262.7
ovXM_029779441.1	afEVM0004645.1	93.3	406	21	1	1	400	1	406	8.6e-223	769.2
ovXM_029779471.1	afEVM0009692.1	99.5	425	2	0	1	425	1	425	3.2e-242	833.9
ovXM_029779158.1	afEVM0010967.1	83.6	689	84	1	1	660	1	689	0.0e+00	1171.4
ovXM_029779159.1	afEVM0015663.1	72.2	450	13	1	64	513	55	392	6.8e-180	627.1
ovXM_029778872.1	afEVM0016759.1	95.2	833	16	4	1	829	1	813	0.0e+00	1243.4
ovXM_029779476.1	afEVM0002744.1	86.5	223	16	2	22	244	1	209	2.6e-105	378.3
ovXM_029779669.1	afEVM0006223.1	68.9	212	7	2	21	227	37	194	3.4e-67	251.5
ovXM_029778916.1	afEVM0003453.1	96.8	377	12	0	646	1022	1	377	5.6e-210	728.0
ovXM_029779811.1	afEVM0004674.1	83.3	209	35	0	1	209	116	324	8.0e-79	290.0
ovXM_029780011.1	afEVM0005862.1	89.3	1917	169	6	23	1933	25	1911	0.0e+00	2478.0
ovXM_029778990.1	afEVM0018882.1	87.0	493	58	3	2	493	15	502	1.1e-246	849.0
ovXM_029778985.1	afEVM0012826.1	62.2	691	120	7	3	681	5	566	4.6e-184	641.3
ovXM_029779163.1	afEVM0005100.1	31.9	432	183	2	47	367	35	466	1.4e-62	236.9
ovXM_029779164.1	afEVM0001489.1	90.8	611	51	2	21	626	10	620	2.3e-283	971.1
ovXM_029779801.1	afEVM0011472.1	75.4	802	90	7	202	991	154	860	4.0e-261	897.9
ovXM_029779670.1	afEVM0018007.1	71.6	268	53	5	1	267	1	246	1.4e-88	322.8
ovXM_029779817.1	afEVM0011150.1	85.9	220	24	2	30	243	24	242	5.1e-101	364.0
ovXM_029779167.1	afEVM0017566.1	65.6	163	31	2	1	162	1	139	9.3e-51	196.4
ovXM_029778980.1	afEVM0006335.1	72.5	950	183	11	81	1019	1	883	1.5e-313	1073.2
ovXM_029779710.1	afEVM0017246.1	94.9	487	25	0	1	487	1	487	8.7e-270	925.6
ovXM_029779515.1	afEVM0011800.1	88.8	241	26	1	1	241	1	240	1.7e-120	428.7
ovXM_029778871.1	afEVM0014695.1	97.5	805	15	2	73	872	95	899	0.0e+00	1592.0
ovXM_029780023.1	afEVM0006403.1	88.9	424	47	0	1	424	1	424	1.6e-230	795.0
ovXM_029778771.1	afEVM0015216.1	94.2	514	25	3	10	519	14	526	1.5e-283	971.5
ovXM_029779517.1	afEVM0014065.1	92.7	845	56	1	1	839	6	850	0.0e+00	1541.2
ovXM_029779421.1	afEVM0014410.1	90.0	448	26	2	1	448	1	429	9.6e-223	769.2
ovXM_029779570.1	afEVM0014662.1	98.3	355	6	0	1	355	1	355	2.9e-198	687.6
ovXM_029779169.1	afEVM0016749.1	53.5	129	60	0	1	129	1	129	8.1e-32	133.3
ovXM_029778641.1	afEVM0016419.1	90.4	188	18	0	1	188	1	188	3.8e-96	347.4
ovXM_029779170.1	afEVM0002475.1	95.7	373	16	0	66	438	2	374	5.2e-197	683.7
ovXM_029778939.1	afEVM0015880.1	94.1	376	22	0	108	483	17	392	2.1e-199	691.8
ovXM_029779480.1	afEVM0007987.1	86.3	438	49	1	7	444	1	427	1.1e-205	712.6
ovXM_029779171.1	afEVM0000906.1	47.5	120	57	2	239	356	177	292	1.1e-20	97.8
ovXM_029779740.1	afEVM0017509.1	80.9	669	82	1	1	669	1	623	0.0e+00	1093.2
ovXM_029779737.1	afEVM0017509.1	54.4	676	248	7	15	684	1	622	1.6e-213	739.2
ovXM_029779173.1	afEVM0017509.1	37.5	635	336	12	83	699	6	597	1.0e-120	431.0
ovXM_029779638.1	afEVM0013839.1	84.1	208	32	1	1	208	15	221	2.5e-96	348.2
ovXM_029779992.1	afEVM0010516.1	47.3	203	56	1	12	214	7	158	3.5e-45	178.3
ovXM_029779685.1	afEVM0012220.1	93.3	646	32	1	1	646	1	635	0.0e+00	1233.8
ovXM_029779559.1	afEVM0006374.1	56.2	505	166	11	1	501	1	454	1.4e-142	503.1
ovXM_029779174.1	afEVM0013228.1	61.3	93	34	1	606	698	100	190	6.3e-25	112.8
ovXM_029779175.1	afEVM0002551.1	58.7	508	180	5	1	505	1	481	4.0e-158	555.8
ovXM_029779608.1	afEVM0002551.1	62.0	481	166	2	3	466	1	481	1.1e-173	606.3
ovXM_029779176.1	afEVM0002551.1	50.7	448	158	6	1	416	1	417	2.9e-115	412.1
ovXM_029780024.1	afEVM0002551.1	59.7	506	155	4	1	487	1	476	1.9e-171	599.0
ovXM_029780025.1	afEVM0014255.1	65.2	244	77	3	110	353	1	236	5.3e-91	331.3
ovXM_029779827.1	afEVM0002551.1	45.0	291	153	2	54	344	197	480	9.4e-77	283.9
ovXM_029779460.1	afEVM0015288.1	80.3	590	19	3	38	627	32	524	2.8e-268	921.0
ovXM_029779524.1	afEVM0004254.1	81.8	462	76	1	1	454	18	479	2.9e-206	714.5
ovXM_029779373.1	afEVM0003401.1	72.5	2163	288	7	3	2160	1	1862	0.0e+00	2984.1
ovXM_029779226.1	afEVM0015631.1	28.1	178	112	5	302	471	9	178	8.6e-08	55.8
ovXM_029778911.1	afEVM0010139.1	86.0	794	19	5	353	1096	140	891	0.0e+00	1355.9
ovXM_029779461.1	afEVM0010215.1	88.8	563	63	0	62	624	1	563	2.3e-291	997.7
ovXM_029779613.1	afEVM0010040.1	97.4	734	19	0	1	734	1	734	0.0e+00	1511.5
ovXM_029779178.1	afEVM0004726.1	86.7	645	78	1	17	661	4	640	2.1e-285	978.0
ovXM_029779578.1	afEVM0012466.1	95.2	314	15	0	72	385	19	332	5.7e-147	517.3
ovXM_029779179.1	afEVM0011593.1	95.1	224	11	0	392	615	670	893	5.9e-40	162.5
ovXM_029779422.1	afEVM0017754.1	91.1	772	57	3	1	763	1	769	0.0e+00	1373.6
ovXM_029779880.1	afEVM0016061.3	85.5	517	71	3	8	523	1	514	2.7e-200	694.9
ovXM_029779533.1	afEVM0017177.1	97.7	131	3	0	1	131	1	131	9.2e-65	242.7
ovXM_029779535.1	afEVM0005355.1	92.0	1329	102	3	1	1329	1	1325	0.0e+00	2313.5
ovXM_029779901.1	afEVM0005966.1	95.5	154	7	0	1	154	1	154	7.2e-85	309.7
ovXM_029779497.1	afEVM0007354.1	88.4	146	6	1	58	192	1	146	7.9e-65	243.4
ovXM_029779446.1	afEVM0000345.1	90.9	164	14	1	1	163	1	164	2.1e-79	291.6
ovXM_029779300.1	afEVM0000907.1	95.9	266	11	0	1	266	1	266	2.0e-151	531.6
ovXM_029779181.1	afEVM0013566.1	36.9	374	204	4	42	389	1	368	1.6e-67	253.4
ovXM_029779419.1	afEVM0017149.2	94.2	291	17	0	1	291	1	291	8.3e-159	556.2
ovXM_029780077.1	afEVM0000444.1	98.6	1078	15	0	198	1275	1	1078	0.0e+00	2108.2
ovXM_029779303.1	afEVM0000656.1	94.0	485	29	0	1	485	1	485	1.3e-252	868.6
ovXM_029779182.1	afEVM0006998.1	87.5	96	12	0	31	126	41	136	1.2e-45	179.1
ovXM_029779183.1	afEVM0018807.1	73.2	642	121	3	10	650	103	694	5.2e-284	973.4
ovXM_029779184.1	afEVM0006998.1	74.2	120	31	0	9	128	171	290	3.0e-47	184.5
ovXM_029780035.1	afEVM0016868.1	39.7	633	298	14	8	598	75	665	5.5e-109	393.7
ovXM_029779417.1	afEVM0005128.1	94.9	136	7	0	106	241	84	219	2.1e-78	288.9
ovXM_029779324.1	afEVM0018807.1	75.2	806	150	4	1	804	1	758	0.0e+00	1233.4
ovXM_029779185.1	afEVM0011862.1	85.3	699	102	1	1	698	40	738	0.0e+00	1214.9
ovXM_029779673.1	afEVM0012786.1	76.2	319	59	3	279	580	1	319	3.7e-134	475.3
ovXM_029779675.1	afEVM0014523.1	88.1	177	10	1	1	177	1	166	2.3e-85	311.6
ovXM_029779719.1	afEVM0010114.1	79.8	183	37	0	1	183	1	183	2.2e-80	295.0
ovXM_029778957.1	afEVM0018147.1	96.5	282	10	0	234	515	1	282	8.2e-158	554.3
ovXM_029778874.1	afEVM0016176.1	82.2	1036	68	6	8052	9083	10	933	0.0e+00	1584.3
ovXM_029779449.1	afEVM0018428.1	96.4	446	6	1	16	461	1	436	5.3e-243	837.0
ovXM_029778947.1	afEVM0009255.1	93.2	782	32	1	1	761	1	782	0.0e+00	1395.2
ovXM_029779968.1	afEVM0012535.1	89.6	260	24	3	1	257	1	260	1.1e-122	436.0
ovXM_029779593.1	afEVM0005316.1	82.7	1064	182	2	1	1063	1	1063	0.0e+00	1729.1
ovXM_029779601.1	afEVM0005826.1	94.6	633	34	0	1	633	1	633	0.0e+00	1180.2
ovXM_029779877.1	afEVM0016885.1	93.9	456	17	1	1	456	5	449	1.8e-248	854.7
ovXM_029778762.1	afEVM0006115.1	93.5	642	42	0	1	642	1	642	0.0e+00	1191.0
ovXM_029779186.1	afEVM0004760.1	78.6	443	27	2	1	443	1	375	9.9e-204	706.1
ovXM_029779626.1	afEVM0014568.1	99.1	316	3	0	133	448	42	357	1.3e-174	609.4
ovXM_029778884.1	afEVM0010079.1	80.5	416	44	3	46	460	1	380	3.0e-187	651.4
ovXM_029779938.1	afEVM0002287.1	100.0	342	0	0	1	342	1	342	9.1e-181	629.4
ovXM_029779696.1	afEVM0015636.1	80.0	380	69	3	1	378	1	375	1.0e-148	523.1
ovXM_029779454.1	afEVM0001648.1	100.0	86	0	0	1	86	1	86	5.2e-43	170.2
ovXM_029779187.1	afEVM0016242.2	28.9	270	167	6	9	265	16	273	9.2e-27	117.5
ovXM_029779188.1	afEVM0013345.1	50.0	126	43	3	8	131	2	109	1.8e-23	105.5
ovXM_029779189.1	afEVM0009838.1	87.0	92	12	0	3	94	51	142	3.3e-37	151.8
ovXM_029779191.1	afEVM0007455.1	69.0	29	9	0	6	34	55	83	2.5e-06	48.5
ovXM_029779983.1	afEVM0009462.1	85.4	328	48	0	1	328	1	328	1.2e-157	552.7
ovXM_029779726.1	afEVM0012279.1	74.1	332	86	0	1	332	1	332	8.4e-115	410.2
ovXM_029778640.1	afEVM0017139.1	94.7	340	18	0	1	340	1	340	6.1e-177	616.7
ovXM_029778746.1	afEVM0005223.1	80.7	700	72	4	1	697	1	640	9.5e-302	1032.3
ovXM_029779829.1	afEVM0003298.3	80.1	508	92	2	1	507	1	500	4.6e-213	737.3
ovXM_029779192.1	afEVM0017984.1	36.8	285	158	8	6	283	17	286	5.2e-44	174.9
ovXM_029779922.1	afEVM0009906.1	95.5	470	13	1	1	470	1	462	1.0e-267	918.7
ovXM_029779923.1	afEVM0001069.1	94.1	273	16	0	1	273	1	273	3.7e-156	547.7
ovXM_029779193.1	afEVM0009409.1	93.9	391	23	1	1	390	1	391	6.9e-201	696.4
ovXM_029779925.1	afEVM0014512.1	97.1	210	6	0	1	210	1	210	4.0e-102	367.5
ovXM_029779924.1	afEVM0016125.1	94.6	241	13	0	1	241	1	241	4.7e-131	463.8
ovXM_029779916.1	afEVM0002611.1	99.2	354	3	0	1	354	1	354	2.3e-190	664.5
ovXM_029779655.1	afEVM0018169.1	78.7	464	30	4	1	446	1	413	1.9e-194	675.2
ovXM_029779458.1	afEVM0014636.1	96.3	382	14	0	1	382	1	382	3.0e-217	750.7
ovXM_029779853.1	afEVM0007667.1	95.6	565	8	1	1	565	1	548	1.0e-306	1048.5
ovXM_029779553.1	afEVM0002548.1	84.6	324	0	1	128	451	1	274	7.3e-154	540.4
ovXM_029779522.1	afEVM0001394.1	93.1	968	43	2	1	957	15	969	0.0e+00	1824.3
ovXM_029779542.1	afEVM0015076.1	90.7	539	50	0	1	539	1	539	2.1e-309	1057.4
ovXM_029779634.1	afEVM0009146.1	92.0	741	56	2	18	755	14	754	0.0e+00	1357.8
ovXM_029779284.1	afEVM0018571.1	97.8	90	2	0	55	144	1	90	1.8e-50	195.3
ovXM_029779194.1	afEVM0007537.1	66.4	107	34	2	1	106	1	106	2.0e-32	135.2
ovXM_029779464.1	afEVM0000080.1	86.5	266	35	1	1	265	8	273	1.7e-134	475.3
ovXM_029779465.1	afEVM0018933.1	87.9	141	15	1	1	139	1	141	4.0e-69	257.3
ovXM_029778724.1	afEVM0003577.1	71.7	848	87	5	1	848	1	695	0.0e+00	1115.9
ovXM_029779995.1	afEVM0012845.1	92.4	1374	62	4	183	1556	173	1504	0.0e+00	2292.7
ovXM_029778956.1	afEVM0006297.1	96.1	673	18	1	59	731	27	691	0.0e+00	1286.9
ovXM_029778996.1	afEVM0002023.1	91.9	295	21	1	12	306	2	293	6.9e-156	546.6
ovXM_029779671.1	afEVM0002299.1	92.2	319	25	0	1	319	1	319	9.7e-169	589.3
ovXM_029779818.1	afEVM0017779.1	53.2	79	31	1	203	275	28	106	3.0e-15	79.3
ovXM_029779844.1	afEVM0013141.1	72.7	304	62	6	1	301	1	286	9.5e-48	187.6
ovXM_029779195.1	afEVM0004531.1	42.5	134	77	0	1	134	222	355	4.1e-28	120.9
ovXM_029779720.1	afEVM0017535.1	48.9	227	84	1	124	318	66	292	1.4e-55	213.8
ovXM_029779200.1	afEVM0001849.1	72.2	54	15	0	1	54	106	159	5.7e-16	80.5
ovXM_029779202.1	afEVM0018269.1	82.7	98	17	0	1	98	1	98	7.5e-37	150.2
ovXM_029779526.1	afEVM0001450.1	66.3	347	53	2	1	299	1	331	2.8e-101	365.2
ovXM_029779605.1	afEVM0011177.1	96.0	421	17	0	77	497	1	421	3.3e-240	827.4
ovXM_029778787.1	afEVM0003975.1	95.6	229	10	0	1	229	1	229	5.4e-129	456.8
ovXM_029778780.1	afEVM0004240.1	97.6	573	14	0	146	718	41	613	1.3e-274	942.2
ovXM_029779863.1	afEVM0013448.1	88.5	96	11	0	20	115	1	96	2.1e-44	174.9
ovXM_029778685.1	afEVM0009121.1	89.1	1276	90	1	1	1276	1	1227	0.0e+00	2096.2
ovXM_029779955.1	afEVM0012117.1	98.1	320	6	0	1	320	1	320	5.1e-125	444.1
ovXM_029779604.1	afEVM0017833.1	93.4	381	25	0	72	452	21	401	8.3e-206	713.0
ovXM_029779306.1	afEVM0001526.1	84.4	429	67	0	1	429	1	429	8.4e-192	666.4
ovXM_029779498.1	afEVM0018655.1	99.2	251	2	0	1	251	1	251	1.3e-147	518.8
ovXM_029779203.1	afEVM0018940.1	43.4	53	28	1	59	109	786	838	4.1e-08	55.5
ovXM_029779622.1	afEVM0005782.1	100.0	210	0	0	1	210	1	210	5.5e-112	400.2
ovXM_029779224.1	afEVM0000884.1	81.5	1883	301	11	1	1875	1	1843	0.0e+00	2701.8
ovXM_029778839.1	afEVM0018693.1	97.9	290	5	1	1	289	1	290	1.8e-131	466.8
ovXM_029779576.1	afEVM0000627.1	63.7	182	42	3	1	179	1	161	1.2e-57	219.5
ovXM_029778704.1	afEVM0008955.1	99.5	212	1	0	1	212	1	212	1.0e-118	422.5
ovXM_029779502.1	afEVM0010985.1	97.3	147	4	0	1	147	1	147	2.8e-86	314.3
ovXM_029779325.1	afEVM0019418.1	96.7	758	23	1	2	759	9	764	0.0e+00	1376.3
ovXM_029779881.1	afEVM0003849.1	43.5	301	151	6	17	309	3	292	1.5e-65	246.9
ovXM_029779819.1	afEVM0008813.1	88.3	360	42	0	1	360	1	360	1.8e-187	651.7
ovXM_029780002.1	afEVM0003334.1	83.2	297	50	0	38	334	27	323	1.6e-145	512.3
ovXM_029779205.1	afEVM0006180.1	54.8	407	183	1	11	416	11	417	1.2e-135	479.9
ovXM_029779734.1	afEVM0008813.1	73.7	357	89	2	1	352	1	357	2.5e-149	525.0
ovXM_029779206.1	afEVM0011129.1	70.4	179	39	2	19	197	2	166	1.5e-63	239.6
ovXM_029780026.1	afEVM0003798.1	97.1	1140	16	2	7	1146	1	1123	0.0e+00	2054.3
ovXM_029778880.1	afEVM0007012.1	96.3	454	16	1	1	453	1	454	1.5e-210	728.8
ovXM_029779845.1	afEVM0001212.1	85.1	67	10	0	1	67	1	67	3.5e-20	93.6
ovXM_029780086.1	afEVM0008902.1	95.7	440	16	3	1	439	1	438	8.8e-229	789.3
ovXM_029778655.1	afEVM0013738.1	78.9	247	34	3	98	342	27	257	1.1e-106	383.3
ovXM_029778654.1	afEVM0019342.1	99.0	416	4	0	1	416	1	416	4.3e-233	803.5
ovXM_029778657.1	afEVM0017150.1	99.3	270	2	0	1	270	1	270	2.7e-63	238.8
ovXM_029779672.1	afEVM0006836.1	99.4	156	1	0	1	156	1	156	7.8e-79	289.7
ovXM_029779825.1	afEVM0004426.1	84.1	679	101	2	1	679	1	672	9.2e-310	1058.9
ovXM_029778867.1	afEVM0006866.1	99.2	125	1	0	869	993	1	125	1.7e-62	238.0
ovXM_029778869.1	afEVM0017658.1	98.8	412	5	0	1	412	1	412	3.6e-232	800.4
ovXM_029779207.1	afEVM0008925.1	89.0	154	14	2	1	152	11	163	1.7e-72	268.9
ovXM_029779387.1	afEVM0008558.1	66.5	209	1	1	1	209	1	140	5.9e-66	247.3
ovXM_029778766.1	afEVM0002057.1	98.3	407	2	1	23	429	1	402	5.4e-239	823.2
ovXM_029778765.1	afEVM0003366.1	99.3	569	4	0	14	582	34	602	1.3e-227	785.8
ovXM_029778938.1	afEVM0008654.1	87.0	207	26	1	1	207	1	206	6.2e-108	386.7
ovXM_029778936.1	afEVM0001618.1	98.5	259	4	0	1	259	1	259	1.1e-149	525.8
ovXM_029778933.1	afEVM0001897.1	93.1	583	40	0	3	585	1	583	2.6e-314	1073.9
ovXM_029779800.1	afEVM0002956.1	97.4	341	9	0	1	341	1	341	2.0e-172	601.7
ovXM_029779599.1	afEVM0004287.1	96.0	421	17	0	1	421	1	421	1.1e-233	805.4
ovXM_029779545.1	afEVM0000149.1	100.0	374	0	0	1	374	1	374	1.3e-217	751.9
ovXM_029779807.1	afEVM0008688.1	96.5	567	20	0	38	604	1	567	1.7e-310	1061.2
ovXM_029779208.1	afEVM0010804.1	69.8	2323	474	15	1262	3488	1	2191	0.0e+00	3304.2
ovXM_029779574.1	afEVM0007578.1	90.0	290	19	1	7	296	1	280	3.6e-149	524.2
ovXM_029779864.1	afEVM0008409.1	84.6	448	61	2	175	621	1	441	7.8e-223	770.0
ovXM_029779209.1	afEVM0019235.1	88.8	578	65	0	1	578	1	578	2.0e-305	1044.3
ovXM_029779210.1	afEVM0015494.2	88.1	1166	128	1	41	1195	1	1166	0.0e+00	2082.0
ovXM_029779872.1	afEVM0011794.1	86.7	528	57	3	1	528	1	515	9.5e-246	845.9
ovXM_029779333.1	afEVM0001471.1	93.6	157	10	0	1	157	1	157	2.6e-78	290.0
ovXM_029779658.1	afEVM0002134.1	65.4	133	38	5	248	378	2	128	2.0e-29	127.1
ovXM_029779682.1	afEVM0001164.1	95.3	922	42	1	1	922	1	921	0.0e+00	1798.5
ovXM_029778778.1	afEVM0005488.1	40.5	74	44	0	268	341	144	217	5.5e-07	53.1
ovXM_029778898.1	afEVM0016286.1	99.4	170	1	0	1	170	1	170	8.1e-101	364.8
ovXM_029779736.1	afEVM0003645.1	95.5	2922	120	2	1	2922	1	2910	0.0e+00	5553.4
ovXM_029779663.1	afEVM0000952.1	96.0	101	4	0	22	122	1	101	6.1e-55	209.9
ovXM_029779813.1	afEVM0017890.1	94.4	785	42	2	1	785	1	783	0.0e+00	1368.6
ovXM_029779212.1	afEVM0002798.1	64.2	151	54	0	1	151	1	151	2.1e-49	191.8
ovXM_029779509.1	afEVM0018740.1	96.7	978	24	2	1	971	14	990	0.0e+00	1820.4
ovXM_029778896.1	afEVM0015839.1	97.1	979	23	2	1	979	1	974	0.0e+00	1310.0
ovXM_029779213.1	afEVM0008011.1	100.0	87	0	0	266	352	8	94	4.5e-42	169.5
ovXM_029780061.1	afEVM0013506.1	98.1	265	5	0	95	359	14	278	3.8e-153	537.7
ovXM_029779214.1	afEVM0008408.1	50.9	163	54	4	18	175	15	156	1.8e-31	132.5
ovXM_029779650.1	afEVM0000976.1	90.6	106	10	0	1	106	1	106	1.2e-48	191.0
ovXM_029779779.1	afEVM0000496.1	86.3	226	31	0	68	293	1	226	6.0e-115	410.6
ovXM_029778829.1	afEVM0000821.1	90.1	710	19	3	1	710	1	659	0.0e+00	1213.7
ovXM_029779400.1	afEVM0000184.1	91.1	653	33	3	76	727	8	636	0.0e+00	1162.5
ovXM_029779215.1	afEVM0000912.1	63.6	173	43	2	71	234	1	162	5.5e-56	214.5
ovXM_029779537.1	afEVM0018726.1	78.7	150	32	0	1	150	1	150	1.5e-63	238.8
ovXM_029779219.1	afEVM0012414.1	90.9	875	63	3	1	873	1	860	0.0e+00	1561.2
ovXM_029779820.1	afEVM0012515.1	93.5	465	29	1	102	565	32	496	9.1e-240	826.2
ovXM_029780055.1	afEVM0005139.1	23.0	291	202	6	45	329	22	296	1.8e-10	64.7
ovXM_029779216.1	afEVM0015383.1	88.4	1526	153	4	1	1523	1	1505	0.0e+00	2708.3
ovXM_029779633.1	afEVM0019409.1	90.5	241	23	0	1	241	165	405	1.4e-132	468.8
ovXM_029779543.1	afEVM0013889.1	77.9	77	17	0	3	79	2	78	2.9e-21	97.8
ovXM_029779878.1	afEVM0003497.1	93.7	829	51	1	1	828	1	829	0.0e+00	1524.2
ovXM_029779985.1	afEVM0017565.1	88.6	333	37	1	1	332	1	333	1.6e-169	592.0
ovXM_029779275.1	afEVM0015977.1	97.0	370	11	0	1	370	1	370	4.5e-202	700.3
ovXM_029779217.1	afEVM0018744.1	40.4	156	93	0	3	158	10	165	1.1e-27	119.8
ovXM_029779979.1	afEVM0001308.1	86.4	808	106	3	1	804	1	808	0.0e+00	1325.5
ovXM_029779321.1	afEVM0012489.1	93.8	466	24	1	1	461	1	466	4.0e-240	827.0
ovXM_029779926.1	afEVM0007697.1	99.9	703	1	0	237	939	1	703	0.0e+00	1401.0
ovXM_029779523.1	afEVM0018144.1	86.1	654	81	2	1	654	1	644	0.0e+00	1144.0
ovXM_029780542.1	afEVM0017823.1	92.9	406	27	1	1	406	5	408	1.0e-226	782.3
ovXM_029780336.1	afEVM0018614.1	63.4	287	103	1	7	291	7	293	9.4e-70	260.4
ovXM_029780337.1	afEVM0005858.1	66.4	217	38	1	81	262	288	504	5.2e-74	274.6
ovXM_029780338.1	afEVM0005858.1	78.8	297	38	5	1	275	1041	1334	4.5e-122	434.1
ovXM_029780339.1	afEVM0000241.1	32.5	123	73	4	4	123	6	121	1.6e-10	63.5
ovXM_029780340.1	afEVM0015314.1	51.2	211	98	4	1	207	1	210	5.1e-47	184.5
ovXM_029780828.1	afEVM0005619.1	24.3	436	252	16	106	504	22	416	5.1e-21	99.8
ovXM_029780352.1	afEVM0008775.1	70.6	197	42	1	62	242	299	495	9.3e-71	263.5
ovXM_029781211.1	afEVM0014051.4	79.4	253	0	1	1063	1263	1	253	6.2e-110	396.0
ovXM_029780354.1	afEVM0014386.1	43.2	74	42	0	5	78	5	78	2.6e-11	65.9
ovXM_029780769.1	afEVM0001974.1	94.2	363	9	1	1	363	4	354	5.1e-190	660.2
ovXM_029780541.1	afEVM0001102.1	97.2	460	11	1	1	460	297	754	6.3e-263	902.9
ovXM_029780681.1	afEVM0012309.1	64.1	131	36	1	74	204	12	131	2.1e-39	159.1
ovXM_029780701.1	afEVM0000485.1	99.5	393	2	0	116	508	1	393	3.7e-239	823.9
ovXM_029780369.1	afEVM0007791.1	65.1	109	35	1	1	106	1	109	1.7e-30	128.6
ovXM_029780370.1	afEVM0011443.1	73.1	167	43	1	1	167	14	178	1.9e-67	251.9
ovXM_029780554.1	afEVM0015318.1	88.5	626	48	2	50	674	54	656	0.0e+00	1137.9
ovXM_029781166.1	afEVM0009711.1	81.0	247	24	3	1	231	1	240	4.6e-51	198.4
ovXM_029780756.1	afEVM0012172.1	90.6	339	24	2	1	339	1	331	2.2e-78	289.3
ovXM_029780372.1	afEVM0008600.1	77.6	259	58	0	1	259	1	259	3.3e-106	381.3
ovXM_029781133.1	afEVM0012385.2	38.1	202	117	5	93	291	53	249	1.5e-34	144.1
ovXM_029780284.1	afEVM0010804.1	25.6	488	262	12	64	458	1885	2364	2.5e-43	173.3
ovXM_029780376.1	afEVM0011337.1	36.4	99	59	2	36	130	448	546	1.1e-12	69.7
ovXM_029780544.1	afEVM0014002.1	80.8	749	103	4	1	749	1	708	0.0e+00	1078.2
ovXM_029781174.1	afEVM0014415.1	85.8	667	79	4	1	661	1	657	3.8e-284	973.8
ovXM_029780618.1	afEVM0016641.1	88.6	324	37	0	47	370	24	347	3.0e-177	617.8
ovXM_029780906.1	afEVM0008067.1	85.5	393	28	3	57	420	43	435	7.5e-193	669.8
ovXM_029780378.1	afEVM0007456.1	92.1	709	41	2	1	694	1	709	0.0e+00	1290.8
ovXM_029780153.1	afEVM0004712.1	99.8	460	1	0	1	460	1	460	3.4e-263	903.7
ovXM_029780379.1	afEVM0001654.1	60.6	198	78	0	1	198	1	198	1.6e-63	239.2
ovXM_029780637.1	afEVM0000946.1	89.7	671	68	1	1	671	1	670	0.0e+00	1213.7
ovXM_029780468.1	afEVM0008621.2	84.6	2611	374	9	176	2783	1	2587	0.0e+00	3877.8
ovXM_029781206.1	afEVM0014812.1	85.2	351	51	1	1	351	1	350	2.8e-177	617.8
ovXM_029780380.1	afEVM0000538.1	85.1	350	52	0	1	350	1	350	8.7e-179	622.9
ovXM_029781208.1	afEVM0013484.1	90.1	583	58	0	1	583	1	583	1.0e-309	1058.5
ovXM_029780591.1	afEVM0014001.1	96.0	248	10	0	1	248	82	329	3.0e-133	471.1
ovXM_029780382.1	afEVM0017986.1	95.3	212	10	0	10	221	59	270	1.2e-111	400.6
ovXM_029780383.1	afEVM0002138.1	32.5	197	112	2	84	280	59	234	1.6e-18	90.1
ovXM_029780304.1	afEVM0002138.1	38.0	234	134	4	4	237	6	228	1.3e-32	136.7
ovXM_029780230.1	afEVM0009954.1	47.7	239	112	4	1	239	1	226	2.5e-52	202.2
ovXM_029781289.1	afEVM0003341.1	78.5	195	37	2	1	194	1	191	5.9e-76	280.4
ovXM_029780384.1	afEVM0000369.1	97.6	329	8	0	111	439	1	329	2.3e-184	641.7
ovXM_029780749.1	afEVM0013145.1	89.9	139	14	0	1	139	1	139	1.4e-76	282.0
ovXM_029780387.1	afEVM0010188.1	63.7	317	110	2	1	317	1	312	4.0e-106	381.3
ovXM_029780388.1	afEVM0001941.1	70.8	288	68	1	1	288	1	272	1.1e-102	369.8
ovXM_029780667.1	afEVM0004206.1	94.2	138	8	0	1	138	1	138	1.1e-76	282.3
ovXM_029780517.1	afEVM0000903.1	81.7	120	21	1	17	136	4	122	3.6e-56	214.2
ovXM_029780945.1	afEVM0003409.1	82.0	518	93	0	1	518	1	518	2.4e-148	522.3
ovXM_029780783.1	afEVM0013718.1	91.6	607	51	0	1	607	1	607	1.1e-277	952.6
ovXM_029780389.1	afEVM0011006.1	89.3	1295	91	5	1	1273	1	1270	0.0e+00	2011.1
ovXM_029781172.1	afEVM0019351.1	99.4	175	1	0	1	175	1	175	2.4e-100	361.3
ovXM_029781346.1	afEVM0014259.1	95.8	1300	41	6	1	1298	1	1289	0.0e+00	2201.4
ovXM_029780913.1	afEVM0000601.1	82.0	571	102	1	51	620	1	571	7.7e-279	956.1
ovXM_029780860.1	afEVM0014014.1	74.6	560	130	2	44	592	1	559	1.5e-236	815.5
ovXM_029781151.1	afEVM0017862.1	92.6	324	22	2	5	327	12	334	5.1e-157	550.4
ovXM_029780607.1	afEVM0007898.1	83.6	684	110	2	2	684	7	689	0.0e+00	1158.7
ovXM_029780308.1	afEVM0006133.1	97.7	128	3	0	128	255	69	196	3.7e-70	261.5
ovXM_029780283.1	afEVM0005085.1	85.7	491	33	2	54	544	1	454	1.5e-241	832.0
ovXM_029780528.1	afEVM0016929.1	96.4	247	9	0	1	247	9	255	3.4e-137	484.2
ovXM_029780918.1	afEVM0003647.1	98.6	556	8	0	1	556	1	556	5.9e-262	899.8
ovXM_029780682.1	afEVM0017249.1	98.0	296	5	1	1	295	1	296	9.6e-169	589.7
ovXM_029780391.1	afEVM0007549.1	87.4	729	90	2	1	729	1	727	0.0e+00	1084.7
ovXM_029780873.1	afEVM0016029.1	94.9	376	19	0	1	376	1	376	1.6e-183	638.6
ovXM_029781139.1	afEVM0009267.1	84.4	205	31	1	1	204	1	205	8.9e-83	303.1
ovXM_029781217.1	afEVM0012689.1	95.2	396	17	2	1	396	1	394	6.3e-218	753.1
ovXM_029781311.1	afEVM0008605.1	97.5	402	7	1	1	402	1	399	1.6e-232	801.6
ovXM_029780238.1	afEVM0013166.1	98.7	463	6	0	1	463	1	463	6.0e-244	839.7
ovXM_029780236.1	afEVM0011089.1	85.2	474	56	2	23	496	26	485	7.9e-234	806.2
ovXM_029780393.1	afEVM0013337.1	86.7	128	16	1	67	194	80	206	1.0e-56	216.5
ovXM_029781155.1	afEVM0009511.1	94.9	137	6	1	1	136	9	145	1.2e-64	242.3
ovXM_029780131.1	afEVM0006743.1	91.1	124	11	0	1	124	1	124	1.5e-61	231.9
ovXM_029780764.1	afEVM0014713.1	98.6	568	8	0	1	568	1	568	7.6e-265	909.4
ovXM_029780316.1	afEVM0013321.1	97.8	769	17	0	56	824	25	793	2.8e-283	971.8
ovXM_029780479.1	afEVM0019614.1	90.0	340	5	1	33	372	54	364	1.5e-172	602.4
ovXM_029780718.1	afEVM0000681.1	97.8	135	3	0	150	284	13	147	8.1e-74	273.9
ovXM_029780395.1	afEVM0002852.1	76.3	379	40	1	6	384	1	329	1.4e-158	555.8
ovXM_029781230.1	afEVM0006129.1	91.1	993	87	1	1	992	1	993	0.0e+00	1726.1
ovXM_029780742.1	afEVM0008946.1	98.0	149	3	0	1	149	1	149	5.9e-68	253.4
ovXM_029781249.1	afEVM0002560.1	96.0	428	14	3	1	427	1	426	5.4e-191	663.7
ovXM_029780286.1	afEVM0016632.1	61.2	237	78	2	7	240	20	245	5.8e-73	270.8
ovXM_029780285.1	afEVM0007678.1	92.6	952	59	3	1	950	1	943	0.0e+00	1740.7
ovXM_029780538.1	afEVM0019224.1	100.0	389	0	0	1	389	1	389	2.4e-230	794.3
ovXM_029780397.1	afEVM0011238.1	57.5	106	45	0	1	106	1	106	1.5e-25	112.1
ovXM_029780398.1	afEVM0001255.1	83.2	530	85	1	1	526	1	530	2.4e-249	857.8
ovXM_029780399.1	afEVM0019518.1	85.7	544	78	0	58	601	4	547	5.0e-275	943.3
ovXM_029780400.1	afEVM0010458.1	95.9	218	9	0	1	218	1	218	4.0e-117	417.9
ovXM_029780651.1	afEVM0005267.1	98.2	217	4	0	1	217	1	217	2.7e-114	407.9
ovXM_029780401.1	afEVM0012734.1	58.0	157	64	2	4	160	260	414	1.9e-49	192.2
ovXM_029781170.1	afEVM0003004.1	99.6	507	2	0	1	507	1	507	1.3e-296	1015.4
ovXM_029780796.1	afEVM0007822.1	85.7	1521	213	3	103	1620	1	1520	0.0e+00	2605.9
ovXM_029780585.1	afEVM0013848.1	90.9	320	29	0	1	320	1	320	9.8e-169	589.3
ovXM_029780714.1	afEVM0006144.1	81.2	494	79	4	1	492	1	482	3.2e-219	757.7
ovXM_029780868.1	afEVM0014930.1	89.9	109	8	3	1	107	1	108	3.9e-43	171.4
ovXM_029780867.1	afEVM0005313.1	93.3	267	18	0	1	267	1	267	8.8e-147	516.2
ovXM_029780407.1	afEVM0009436.1	100.0	139	0	0	155	293	5	143	8.3e-72	267.3
ovXM_029780408.1	afEVM0009436.1	98.0	98	2	0	1	98	143	240	1.2e-53	205.3
ovXM_029780258.1	afEVM0019089.1	93.7	511	29	2	298	807	66	574	1.3e-248	856.3
ovXM_029780232.1	afEVM0014913.2	94.2	1991	109	3	1	1991	1	1985	0.0e+00	3501.4
ovXM_029780644.1	afEVM0004312.1	92.5	200	15	0	1	200	1	200	3.6e-105	377.5
ovXM_029781197.1	afEVM0012712.1	38.8	209	127	1	41	249	2	209	3.7e-46	181.8
ovXM_029780457.1	afEVM0008609.1	29.5	176	104	8	85	252	642	805	3.9e-11	65.9
ovXM_029780498.1	afEVM0007009.1	25.3	221	151	7	231	448	48	257	6.4e-12	69.3
ovXM_029780807.1	afEVM0008609.1	30.7	192	113	10	238	419	624	805	4.1e-12	69.7
ovXM_029780243.1	afEVM0011288.1	34.7	484	289	9	577	1053	238	701	1.9e-68	258.1
ovXM_029780245.1	afEVM0002687.1	67.4	556	155	6	1	532	1	554	6.5e-184	640.6
ovXM_029780565.1	afEVM0006326.1	99.1	434	4	0	1	434	1	434	9.6e-244	839.0
ovXM_029780201.1	afEVM0014096.1	98.9	370	4	0	842	1211	6	375	1.5e-217	753.4
ovXM_029780202.1	afEVM0011135.2	99.7	333	1	0	1	333	1	333	1.2e-193	672.2
ovXM_029780866.1	afEVM0010940.2	100.0	277	0	0	1	277	1	277	2.2e-137	485.0
ovXM_029780720.1	afEVM0014370.1	97.8	601	13	0	1	601	1	601	0.0e+00	1156.0
ovXM_029780613.1	afEVM0007173.1	87.1	996	128	0	1	996	1	996	0.0e+00	1800.8
ovXM_029780617.1	afEVM0012127.1	82.5	582	102	0	15	596	4	585	1.9e-298	1021.1
ovXM_029780438.1	afEVM0015409.1	99.5	402	2	0	1	402	1	402	3.4e-235	810.4
ovXM_029780693.1	afEVM0012898.1	89.8	420	43	0	1	420	1	420	5.1e-218	753.4
ovXM_029780647.1	afEVM0018458.1	86.1	588	80	2	1	587	32	618	1.5e-271	931.8
ovXM_029780934.1	afEVM0016575.2	100.0	133	0	0	1	133	1	133	2.1e-64	241.5
ovXM_029780555.1	afEVM0013963.1	87.0	668	50	4	1	666	14	646	0.0e+00	1171.4
ovXM_029780439.1	afEVM0011952.1	49.3	1628	347	12	112	1627	1	1262	0.0e+00	1442.6
ovXM_029780440.1	afEVM0011952.1	55.1	710	135	5	1	670	1	566	1.0e-167	587.0
ovXM_029780441.1	afEVM0011952.1	71.1	707	102	5	1	605	571	1277	6.3e-294	1006.1
ovXM_029780402.1	afEVM0000692.1	83.5	478	72	3	2	473	3	479	3.2e-160	561.6
ovXM_029780501.1	afEVM0011260.1	93.2	192	13	0	124	315	29	220	1.3e-104	376.3
ovXM_029780176.1	afEVM0011612.1	26.8	164	98	5	13	175	6	148	5.7e-08	55.1
ovXM_029780595.1	afEVM0005483.1	96.0	2450	85	6	295	2732	9	2456	0.0e+00	2184.1
ovXM_029780696.1	afEVM0018937.1	97.5	120	3	0	1	120	1	120	1.1e-61	232.3
ovXM_029781253.1	afEVM0001846.1	95.2	609	28	1	1	609	1	608	0.0e+00	1082.4
ovXM_029781124.1	afEVM0004776.1	80.3	385	72	4	1	383	1	383	1.0e-167	588.2
ovXM_029781198.1	afEVM0013441.1	65.4	905	297	7	259	1163	4	892	0.0e+00	1115.5
ovXM_029781269.1	afEVM0003425.1	87.8	507	31	1	13	519	31	506	6.1e-253	869.8
ovXM_029780443.1	afEVM0015883.1	57.1	91	38	1	1	90	1	91	4.0e-22	100.9
ovXM_029780385.1	afEVM0005519.1	98.4	1009	16	0	1	1009	1	1009	0.0e+00	2033.5
ovXM_029780447.1	afEVM0000387.1	73.6	8233	1750	16	875	9098	5	7821	0.0e+00	11651.9
ovXM_029780332.1	afEVM0009046.1	26.3	589	379	16	3283	3848	1811	2367	1.4e-35	150.6
ovXM_029781301.1	afEVM0010803.1	86.0	236	33	0	1	236	1	236	7.5e-120	427.2
ovXM_029780294.1	afEVM0005262.1	94.3	489	28	0	1	489	1	489	1.1e-139	493.4
ovXM_029780293.1	afEVM0002870.1	97.1	552	3	1	1	552	1	539	5.0e-306	1046.2
ovXM_029780295.1	afEVM0003988.1	97.6	410	10	0	1	410	1	410	9.4e-241	828.9
ovXM_029780762.1	afEVM0006596.1	89.8	314	32	0	1	314	1	314	4.4e-162	567.4
ovXM_029781224.1	afEVM0016887.1	91.7	72	6	0	1	72	1	72	1.8e-38	154.8
ovXM_029780297.1	afEVM0005480.1	87.2	737	89	2	47	778	1	737	0.0e+00	1283.1
ovXM_029780745.1	afEVM0007551.1	97.6	295	7	0	1	295	1	295	1.8e-153	538.5
ovXM_029780569.1	afEVM0009867.1	96.9	192	6	0	1	192	1	192	3.5e-105	377.5
ovXM_029780567.1	afEVM0004365.1	95.6	390	17	0	6	395	1	390	9.3e-129	456.8
ovXM_029780287.1	afEVM0005126.1	79.8	391	78	1	1	391	1	390	1.4e-188	655.6
ovXM_029780289.1	afEVM0000281.1	86.0	143	16	1	12	150	12	154	7.8e-68	253.1
ovXM_029781205.1	afEVM0002070.1	82.0	378	62	1	1	372	1	378	1.9e-176	615.1
ovXM_029780247.1	afEVM0000070.1	93.0	171	12	0	556	726	17	187	3.6e-89	326.6
ovXM_029781300.1	afEVM0011893.1	79.2	178	32	5	20	195	1	175	5.0e-75	277.3
ovXM_029781298.1	afEVM0015619.1	86.6	797	98	3	1	797	18	805	0.0e+00	1164.4
ovXM_029780496.1	afEVM0014943.1	89.6	164	17	0	1	164	1	164	4.5e-85	310.5
ovXM_029780927.1	afEVM0014228.1	44.4	225	121	3	6	230	7	227	8.2e-42	167.5
ovXM_029780436.1	afEVM0008414.1	38.8	85	46	1	4	82	11	95	4.3e-12	68.2
ovXM_029780426.1	afEVM0007982.1	46.0	359	152	6	168	513	702	1031	1.7e-78	290.4
ovXM_029780946.1	afEVM0013435.1	48.6	282	114	1	4	285	87	337	1.7e-71	266.2
ovXM_029780357.1	afEVM0004923.1	83.8	2021	149	8	193	2179	1	1877	0.0e+00	3284.2
ovXM_029780947.1	afEVM0017605.1	63.0	146	53	1	1	146	1	145	1.7e-57	218.8
ovXM_029780634.1	afEVM0009912.1	66.5	182	61	0	5	186	6	187	3.2e-79	291.2
ovXM_029780802.1	afEVM0010873.1	82.7	884	124	3	1	883	1	856	0.0e+00	1426.4
ovXM_029780511.1	afEVM0018974.1	96.7	276	9	0	13	288	14	289	1.2e-146	515.8
ovXM_029780367.1	afEVM0004232.1	96.8	341	11	0	1	341	1	341	1.6e-156	548.9
ovXM_029780366.1	afEVM0015064.1	90.7	439	41	0	1	439	1	439	4.0e-217	750.7
ovXM_029780192.1	afEVM0018210.2	99.4	340	2	0	596	935	1	340	1.5e-188	656.8
ovXM_029781302.1	afEVM0012610.1	77.8	234	52	0	21	254	1	234	1.5e-111	399.1
ovXM_029781264.1	afEVM0012610.1	79.9	234	47	0	1	234	1	234	1.1e-113	406.0
ovXM_029781265.1	afEVM0012610.1	80.3	234	46	0	1	234	1	234	2.7e-115	411.4
ovXM_029780144.1	afEVM0004885.1	90.5	221	21	0	1	221	1	221	3.3e-123	437.6
ovXM_029780948.1	afEVM0000228.1	81.0	531	98	1	7	534	283	813	3.3e-193	671.4
ovXM_029780185.1	afEVM0000228.1	85.3	136	20	0	1	136	68	203	2.6e-62	234.6
ovXM_029780949.1	afEVM0017749.1	44.1	59	25	1	417	475	3	53	2.2e-07	53.9
ovXM_029781183.1	afEVM0000956.1	81.2	915	17	3	171	1079	67	832	0.0e+00	1383.2
ovXM_029780645.1	afEVM0008663.1	75.3	81	15	1	1	81	1	76	3.7e-29	124.0
ovXM_029780931.1	afEVM0016883.1	99.0	192	0	1	1	192	1	190	3.9e-112	401.0
ovXM_029780930.1	afEVM0016832.1	97.4	228	6	0	79	306	50	277	2.0e-131	465.3
ovXM_029780950.1	afEVM0013113.1	96.0	372	15	0	1	372	1	372	1.3e-215	745.7
ovXM_029780291.1	afEVM0006055.1	71.0	1667	415	13	55	1683	12	1647	0.0e+00	2028.1
ovXM_029781220.1	afEVM0006168.1	92.7	519	29	2	1	516	1	513	3.8e-269	923.7
ovXM_029780940.1	afEVM0017058.1	77.0	570	64	5	1	556	1	517	3.8e-229	790.8
ovXM_029780942.1	afEVM0009315.1	83.9	186	7	1	17	202	4	166	1.2e-87	319.3
ovXM_029780818.1	afEVM0018256.1	83.9	329	51	1	277	603	14	342	3.7e-145	511.9
ovXM_029780847.1	afEVM0018224.1	86.8	983	123	3	1	981	1	978	0.0e+00	1651.0
ovXM_029780951.1	afEVM0000992.1	62.9	132	48	1	1	131	1	132	4.4e-43	170.6
ovXM_029781238.1	afEVM0005972.1	97.7	555	13	0	1	555	1	555	0.0e+00	1109.4
ovXM_029781297.1	afEVM0019349.1	36.1	277	107	2	1	277	71	277	2.6e-37	152.5
ovXM_029781186.1	afEVM0019349.1	75.0	160	40	0	1	160	1	160	5.1e-72	267.3
ovXM_029780752.1	afEVM0009896.1	84.5	296	40	2	1	293	1	293	5.3e-121	430.6
ovXM_029780497.1	afEVM0014579.1	96.8	339	11	0	6	344	11	349	6.6e-179	623.2
ovXM_029780656.1	afEVM0019055.1	85.0	448	64	2	1	447	1	446	8.2e-214	739.6
ovXM_029780821.1	afEVM0010429.2	100.0	159	0	0	123	281	1	159	1.7e-87	319.3
ovXM_029780234.1	afEVM0003981.5	95.9	391	15	1	1	391	1	390	8.4e-207	716.1
ovXM_029781274.1	afEVM0017775.1	92.2	153	12	0	1	153	1	153	1.9e-77	285.0
ovXM_029780622.1	afEVM0013072.1	98.9	529	6	0	1	529	1	529	2.9e-303	1036.9
ovXM_029781284.1	afEVM0017638.1	97.2	1038	26	2	1	1037	1	1036	0.0e+00	1921.4
ovXM_029780952.1	afEVM0016019.1	74.8	635	129	5	8	641	14	618	1.0e-246	849.4
ovXM_029780953.1	afEVM0012364.1	60.6	495	180	1	1	480	1	495	2.8e-175	611.7
ovXM_029780954.1	afEVM0012645.1	44.7	671	157	9	213	879	61	521	1.7e-138	490.7
ovXM_029780955.1	afEVM0004138.1	89.9	189	19	0	1	189	17	205	4.3e-98	354.0
ovXM_029780956.1	afEVM0012645.1	55.4	195	61	2	2	170	414	608	3.2e-52	202.2
ovXM_029780958.1	afEVM0012645.1	70.0	217	65	0	110	326	57	273	2.1e-81	299.7
ovXM_029780959.1	afEVM0012645.1	66.4	125	40	1	2	124	397	521	1.2e-40	164.5
ovXM_029780960.1	afEVM0012645.1	49.5	202	81	3	13	197	400	597	1.3e-44	177.2
ovXM_029780961.1	afEVM0015747.2	75.0	216	54	0	1	216	1	216	1.1e-93	340.1
ovXM_029780314.1	afEVM0003621.1	84.4	262	40	1	1	262	1	261	1.5e-119	425.6
ovXM_029780563.1	afEVM0017989.1	98.2	219	4	0	1	219	1	219	8.0e-122	433.0
ovXM_029780167.1	afEVM0011859.1	93.6	328	21	0	38	365	9	336	2.4e-158	555.4
ovXM_029780963.1	afEVM0007537.1	73.6	110	24	1	1	105	1	110	1.1e-40	162.5
ovXM_029780276.1	afEVM0017184.1	98.4	185	3	0	15	199	18	202	3.5e-100	360.9
ovXM_029780816.1	afEVM0004796.1	42.4	59	30	2	1	55	1	59	2.4e-06	48.9
ovXM_029780321.1	afEVM0013442.3	94.7	641	32	1	1	641	1	639	0.0e+00	1096.3
ovXM_029780832.1	afEVM0018118.1	91.4	1282	108	2	1	1281	1	1281	0.0e+00	1551.2
ovXM_029780448.1	afEVM0002130.1	91.6	633	53	0	1	633	1	633	0.0e+00	1209.1
ovXM_029780394.1	afEVM0001693.1	49.0	302	116	1	60	361	2	265	1.6e-78	290.0
ovXM_029780964.1	afEVM0002343.1	73.3	389	27	2	1	312	1	389	4.3e-161	563.9
ovXM_029780502.1	afEVM0003277.1	88.0	408	48	1	1	408	1	407	3.1e-212	734.2
ovXM_029780375.1	afEVM0017712.2	95.0	821	37	1	1	817	1	821	4.7e-292	1000.3
ovXM_029781204.1	afEVM0000815.1	75.1	1196	278	6	759	1939	8	1198	0.0e+00	1764.2
ovXM_029780676.1	afEVM0003080.3	91.4	301	26	0	1	301	1	301	2.3e-159	558.1
ovXM_029780261.1	afEVM0008227.1	89.7	107	8	1	8	114	11	114	8.4e-57	217.6
ovXM_029780965.1	afEVM0013368.1	67.2	125	40	1	1	124	38	162	3.3e-43	171.4
ovXM_029781252.1	afEVM0011378.1	88.4	232	27	0	1	232	1	232	1.5e-118	422.2
ovXM_029780690.1	afEVM0002943.1	30.3	380	189	12	149	509	58	380	2.5e-36	152.1
ovXM_029780692.1	afEVM0003459.1	100.0	151	0	0	1	151	1	151	1.5e-79	292.0
ovXM_029780474.1	afEVM0003103.1	98.6	577	8	0	1	577	1	577	7.1e-285	976.9
ovXM_029780207.1	afEVM0016002.1	90.1	302	30	0	95	396	31	332	1.8e-140	495.7
ovXM_029780652.1	afEVM0004606.1	45.1	102	54	1	6	105	11	112	4.0e-21	97.8
ovXM_029780883.1	afEVM0018338.1	38.5	288	155	11	63	345	10	280	1.5e-44	177.2
ovXM_029780527.1	afEVM0006470.1	74.2	252	65	0	1	252	24	275	4.2e-114	407.5
ovXM_029780450.1	afEVM0014254.1	99.1	107	1	0	1	107	1	107	4.4e-53	205.3
ovXM_029781070.1	afEVM0009364.1	97.5	433	11	0	34	466	50	482	4.8e-257	883.2
ovXM_029780536.1	afEVM0007832.1	96.6	235	8	0	1	235	1	235	1.8e-124	441.8
ovXM_029780326.1	afEVM0001078.1	91.4	805	69	0	1	805	1	805	0.0e+00	1499.2
ovXM_029780482.1	afEVM0013254.1	97.6	337	8	0	1	337	1	337	1.0e-176	615.9
ovXM_029780589.1	afEVM0015050.1	83.2	441	55	3	1	441	1	422	5.2e-213	736.9
ovXM_029781296.1	afEVM0006078.1	93.2	353	24	0	1	353	1	353	1.0e-198	689.1
ovXM_029780152.1	afEVM0004541.1	87.7	430	53	0	1	430	164	593	8.7e-197	682.9
ovXM_029780966.1	afEVM0017061.1	59.8	209	51	1	10	218	15	190	2.4e-62	235.3
ovXM_029780512.1	afEVM0001683.1	96.3	1492	46	2	1	1483	1	1492	0.0e+00	2267.7
ovXM_029780145.1	afEVM0019335.1	82.9	117	20	0	1	117	1	117	1.1e-48	189.1
ovXM_029780642.1	afEVM0017383.1	97.4	582	15	0	1	582	1	582	0.0e+00	1119.4
ovXM_029780584.1	afEVM0003695.1	89.6	201	21	0	1	201	1	201	2.2e-89	325.1
ovXM_029780580.1	afEVM0008922.1	92.2	361	27	1	1	361	1	360	1.3e-190	662.1
ovXM_029780533.1	afEVM0014264.1	100.0	118	0	0	1	118	1	118	4.7e-44	173.7
ovXM_029780967.1	afEVM0013804.1	54.2	203	90	1	1	203	1	200	2.8e-52	201.8
ovXM_029780738.1	afEVM0002628.2	85.8	548	53	4	1	541	12	541	3.1e-215	744.6
ovXM_029780548.1	afEVM0003381.3	81.0	195	36	1	656	849	1	195	9.4e-86	315.1
ovXM_029780969.1	afEVM0000546.1	63.0	138	47	1	3	136	166	303	1.1e-44	176.0
ovXM_029780970.1	afEVM0016333.1	87.4	586	71	3	7	589	18	603	2.3e-304	1040.8
ovXM_029780919.1	afEVM0018807.1	31.8	384	214	10	380	758	307	647	1.4e-48	193.0
ovXM_029780481.1	afEVM0016031.2	96.5	282	10	0	1	282	1	282	4.0e-158	554.3
ovXM_029780971.1	afEVM0009805.1	87.6	283	30	1	1	278	1	283	4.5e-144	507.3
ovXM_029781129.1	afEVM0010644.1	87.7	65	8	0	10	74	9	73	4.2e-32	134.8
ovXM_029780621.1	afEVM0009760.1	99.6	223	1	0	1	223	1	223	5.1e-124	440.3
ovXM_029780972.1	afEVM0014758.1	58.2	213	53	7	1	208	35	216	1.2e-51	199.9
ovXM_029780553.1	afEVM0014641.1	96.3	541	16	2	1	541	1	537	2.2e-306	1047.3
ovXM_029780943.1	afEVM0011513.1	91.4	544	47	0	1	544	1	544	5.5e-297	1016.1
ovXM_029781196.1	afEVM0007823.1	77.7	139	31	0	34	172	4	142	3.0e-61	231.9
ovXM_029780973.1	afEVM0007034.1	61.8	76	17	2	52	126	3	67	1.3e-15	79.3
ovXM_029780884.1	afEVM0001469.1	96.4	1599	58	0	1	1599	1	1599	0.0e+00	3170.2
ovXM_029780974.1	afEVM0002358.1	93.2	219	14	1	446	664	445	662	2.6e-106	384.4
ovXM_029780856.1	afEVM0011724.1	93.5	464	30	0	1	464	1	464	8.4e-254	872.5
ovXM_029781288.1	afEVM0009458.1	79.2	630	127	3	1	627	1	629	1.2e-303	1038.5
ovXM_029781266.1	afEVM0011179.1	91.9	483	38	1	1	483	1	482	3.0e-262	900.6
ovXM_029780862.1	afEVM0000697.1	93.6	377	24	0	1	377	1	377	1.3e-191	665.6
ovXM_029780315.1	afEVM0015012.1	93.0	485	34	0	1	485	1	485	2.6e-274	940.6
ovXM_029780975.1	afEVM0002032.1	65.5	116	40	0	1	116	1	116	9.1e-40	159.5
ovXM_029781335.1	afEVM0017829.1	82.0	1678	194	10	1	1671	1	1577	0.0e+00	2211.0
ovXM_029781182.1	afEVM0007821.1	98.4	580	9	0	59	638	1	580	0.0e+00	1089.7
ovXM_029780327.1	afEVM0005865.1	91.4	409	33	2	1	408	1	408	7.0e-188	653.3
ovXM_029780132.1	afEVM0013258.1	95.5	984	44	0	78	1061	19	1002	0.0e+00	1886.7
ovXM_029780139.1	afEVM0000778.1	77.3	207	44	1	1	204	16	222	5.8e-82	300.4
ovXM_029780976.1	afEVM0013524.1	28.7	870	482	26	51	884	102	869	1.7e-71	268.1
ovXM_029780782.1	afEVM0011015.1	99.7	347	1	0	74	420	1	347	3.8e-208	720.7
ovXM_029780679.1	afEVM0008439.1	87.9	1160	131	4	1	1158	25	1177	0.0e+00	2037.7
ovXM_029780978.1	afEVM0010054.1	60.4	169	67	0	1	169	101	269	2.9e-55	211.5
ovXM_029780979.1	afEVM0006159.1	77.3	154	9	1	92	245	15	142	2.8e-59	225.3
ovXM_029780661.1	afEVM0017224.1	76.5	472	71	1	1	472	1	432	1.1e-211	732.6
ovXM_029781222.1	afEVM0003648.1	70.8	113	33	0	1	113	3	115	1.6e-41	165.2
ovXM_029781185.1	afEVM0006456.1	80.8	172	32	1	1	172	1	171	2.0e-72	268.5
ovXM_029780791.1	afEVM0007839.1	96.8	315	10	0	1	315	1	315	1.1e-172	602.4
ovXM_029781332.1	afEVM0016742.1	79.2	462	94	1	20	481	6	465	2.4e-219	758.1
ovXM_029780631.1	afEVM0008721.1	83.2	457	75	1	1	457	1	455	1.1e-202	702.6
ovXM_029781176.1	afEVM0018400.1	97.3	183	5	0	1	183	1	183	8.8e-98	352.8
ovXM_029781148.1	afEVM0000406.1	90.2	581	57	0	1	581	1	581	1.4e-303	1038.1
ovXM_029780343.1	afEVM0012804.1	99.5	372	2	0	1	372	1	372	6.8e-182	633.3
ovXM_029780345.1	afEVM0003673.1	94.9	215	11	0	1	215	1	215	4.5e-117	417.2
ovXM_029780344.1	afEVM0010015.1	41.3	167	97	1	63	228	125	291	5.9e-30	127.9
ovXM_029780342.1	afEVM0010015.1	37.0	181	110	2	270	446	127	307	6.9e-27	118.6
ovXM_029780355.1	afEVM0008959.1	98.3	776	13	0	14	789	23	798	0.0e+00	1485.7
ovXM_029780814.1	afEVM0007816.1	83.0	571	62	1	1	571	1	536	2.4e-285	977.6
ovXM_029781192.1	afEVM0008386.1	90.0	440	13	1	9	448	28	436	1.2e-217	752.3
ovXM_029780798.1	afEVM0001098.1	94.4	160	9	0	46	205	1	160	2.7e-87	318.2
ovXM_029780981.1	afEVM0012012.1	85.6	118	17	0	1	118	1	118	3.5e-56	214.5
ovXM_029780633.1	afEVM0014429.1	67.7	201	65	0	1	201	1	201	1.9e-77	285.4
ovXM_029780982.1	afEVM0001031.1	62.7	166	39	3	2	158	41	192	2.1e-47	185.3
ovXM_029781248.1	afEVM0012805.1	96.1	406	16	0	1	406	1	406	9.3e-241	828.9
ovXM_029780776.1	afEVM0008500.1	100.0	659	0	0	567	1225	50	708	0.0e+00	1374.8
ovXM_029780983.1	afEVM0003358.1	47.8	224	108	2	22	245	58	272	6.3e-54	207.6
ovXM_029780616.1	afEVM0010642.1	29.1	769	438	24	11	710	506	1236	1.3e-71	268.1
ovXM_029780506.1	afEVM0000690.1	95.0	540	27	0	13	552	4	543	4.9e-309	1056.2
ovXM_029780685.1	afEVM0018302.1	75.5	1153	243	3	1	1150	1	1117	0.0e+00	1087.4
ovXM_029781135.1	afEVM0017618.1	81.2	1985	358	6	34	2005	23	2005	0.0e+00	2975.3
ovXM_029780156.1	afEVM0002135.1	53.6	347	67	2	128	473	21	274	6.0e-87	318.5
ovXM_029780574.1	afEVM0007234.1	84.0	1463	228	4	1	1462	1	1458	0.0e+00	2354.7
ovXM_029781315.1	afEVM0015862.1	78.3	322	69	1	23	344	1	321	6.3e-141	497.7
ovXM_029780984.1	afEVM0012261.1	43.1	216	104	5	2	213	123	323	6.9e-41	164.1
ovXM_029780986.1	afEVM0014519.1	55.9	195	86	0	1	195	7	201	9.2e-59	223.4
ovXM_029780988.1	afEVM0008368.1	59.8	92	37	0	58	149	47	138	8.3e-28	120.2
ovXM_029780989.1	afEVM0007721.1	53.2	190	82	2	5	188	62	250	1.3e-46	183.0
ovXM_029780837.1	afEVM0006331.1	97.0	397	11	1	1	397	1	396	2.9e-215	744.2
ovXM_029780605.1	afEVM0009034.1	94.2	486	26	1	175	660	1	484	2.4e-230	795.0
ovXM_029780467.1	afEVM0001895.1	95.0	443	22	0	35	477	21	463	6.2e-252	866.3
ovXM_029780460.1	afEVM0015990.1	95.8	1373	58	0	67	1439	1	1373	0.0e+00	2461.8
ovXM_029780659.1	afEVM0012123.1	90.4	1127	100	5	1	1123	1	1123	0.0e+00	1916.0
ovXM_029780879.1	afEVM0004041.1	79.8	352	4	1	33	384	18	302	9.0e-153	536.6
ovXM_029780728.1	afEVM0003902.1	94.9	99	5	0	1	99	1	99	1.7e-53	204.9
ovXM_029780483.1	afEVM0005739.1	27.6	503	319	13	28	505	58	540	5.6e-42	170.6
ovXM_029780990.1	afEVM0004651.1	65.2	451	157	0	74	524	34	484	4.8e-181	630.9
ovXM_029780991.1	afEVM0018973.1	51.7	120	54	2	41	156	1	120	1.2e-26	116.3
ovXM_029780877.1	afEVM0000436.1	94.0	465	13	2	4	456	15	476	3.2e-237	817.4
ovXM_029780994.1	afEVM0010656.1	52.0	150	67	3	8	155	8	154	1.6e-37	152.5
ovXM_029780995.1	afEVM0014325.1	95.4	153	7	0	70	222	42	194	3.1e-81	298.1
ovXM_029780996.1	afEVM0000539.1	82.4	449	78	1	2	449	13	461	2.8e-225	777.7
ovXM_029780997.1	afEVM0018614.1	75.3	287	69	1	7	291	7	293	1.3e-66	250.0
ovXM_029781331.1	afEVM0011996.1	45.2	115	60	1	99	213	50	161	6.5e-22	102.1
ovXM_029780630.1	afEVM0010792.1	99.2	265	2	0	1	265	9	273	3.5e-156	547.4
ovXM_029780673.1	afEVM0018857.1	29.1	110	73	3	21	130	4	108	1.9e-09	58.9
ovXM_029780830.1	afEVM0004197.1	94.8	212	11	0	1	212	1	212	6.6e-113	403.3
ovXM_029780999.1	afEVM0003584.1	80.6	201	38	1	1	200	1	201	5.8e-93	337.0
ovXM_029780859.1	afEVM0004197.1	97.0	134	4	0	1	134	215	348	1.3e-61	232.3
ovXM_029781000.1	afEVM0009982.1	25.3	588	290	18	1012	1594	227	670	1.8e-36	152.5
ovXM_029780449.1	afEVM0014783.1	95.1	247	12	0	1	247	1	247	5.1e-32	134.8
ovXM_029781002.1	afEVM0015314.1	55.4	166	65	6	1	164	86	244	4.5e-37	151.0
ovXM_029781003.1	afEVM0003789.1	64.9	299	89	4	1	286	46	341	7.2e-106	380.6
ovXM_029781004.1	afEVM0002416.1	60.5	147	30	1	3	149	21	139	4.9e-46	180.6
ovXM_029781006.1	afEVM0002651.1	74.5	212	54	0	1	212	1	212	2.4e-91	331.6
ovXM_029781008.1	afEVM0018858.1	47.1	329	146	3	2	302	14	342	1.8e-71	266.2
ovXM_029781009.1	afEVM0005161.1	86.5	739	92	2	1154	1891	1	732	0.0e+00	1260.0
ovXM_029781010.1	afEVM0006750.1	63.1	290	36	2	31	320	35	253	4.2e-95	344.7
ovXM_029781011.1	afEVM0018614.1	64.5	287	100	1	7	291	7	293	3.5e-72	268.5
ovXM_029781012.1	afEVM0007193.1	85.7	231	32	1	10	239	32	262	5.0e-112	400.6
ovXM_029781130.1	afEVM0004398.2	98.4	502	8	0	58	559	1	502	1.5e-310	1061.2
ovXM_029781014.1	afEVM0002719.1	65.5	148	51	0	2	149	149	296	2.1e-52	201.8
ovXM_029780717.1	afEVM0017099.1	68.8	32	10	0	2	33	26	57	1.4e-07	53.9
ovXM_029780267.1	afEVM0016685.1	98.4	244	3	1	1118	1360	1	244	2.6e-114	410.6
ovXM_029781015.1	afEVM0004036.1	98.7	608	8	0	156	763	6	613	0.0e+00	1214.5
ovXM_029781016.1	afEVM0013435.1	45.3	444	178	4	1	444	133	511	1.2e-101	367.1
ovXM_029780561.1	afEVM0003895.1	72.3	264	70	2	22	284	7	268	2.2e-111	399.1
ovXM_029780169.1	afEVM0010859.1	90.2	459	8	2	16	474	125	546	2.4e-217	751.5
ovXM_029780863.1	afEVM0003464.1	89.9	592	47	2	499	1089	1	580	6.9e-299	1023.5
ovXM_029781019.1	afEVM0005811.1	24.6	459	169	9	74	531	104	386	1.3e-27	121.3
ovXM_029781020.1	afEVM0016873.1	49.1	57	29	0	146	202	45	101	2.3e-08	56.2
ovXM_029780504.1	afEVM0001224.1	90.8	574	53	0	1	574	1	574	7.8e-310	1058.9
ovXM_029780658.1	afEVM0015597.1	84.5	1020	102	3	1	1000	1	984	0.0e+00	1149.8
ovXM_029780281.1	afEVM0003421.1	99.1	457	4	0	9	465	1	457	5.8e-255	876.3
ovXM_029780282.1	afEVM0000171.1	88.4	138	16	0	1	138	1	138	2.0e-62	235.0
ovXM_029780698.1	afEVM0011557.1	92.8	403	29	0	1	403	1	403	1.4e-204	708.8
ovXM_029780653.1	afEVM0011117.1	92.7	286	19	1	1	286	1	284	1.6e-146	515.4
ovXM_029781021.1	afEVM0007728.1	70.1	177	52	1	67	243	64	239	2.5e-68	255.4
ovXM_029781022.1	afEVM0012659.1	71.7	279	78	1	1	279	1	278	2.8e-111	398.3
ovXM_029781023.1	afEVM0002944.1	31.7	202	119	8	51	242	31	223	5.7e-15	78.2
ovXM_029781024.1	afEVM0018648.1	38.5	122	58	1	104	225	1	105	1.9e-11	66.6
ovXM_029781025.1	afEVM0003097.1	35.0	103	40	1	14	116	5	80	9.7e-11	63.2
ovXM_029781026.1	afEVM0010983.1	44.7	161	85	2	1	161	81	237	4.2e-37	151.8
ovXM_029781319.1	afEVM0009111.1	94.3	1110	43	3	106	1201	3	1106	0.0e+00	1971.4
ovXM_029780470.1	afEVM0007423.2	97.6	698	13	3	176	869	1	698	0.0e+00	1295.8
ovXM_029781027.1	afEVM0018648.1	36.4	121	60	1	124	244	1	104	1.1e-10	63.9
ovXM_029780273.1	afEVM0011226.1	97.1	717	20	1	1	717	1	716	0.0e+00	1206.0
ovXM_029781210.1	afEVM0019158.1	100.0	164	0	0	1	164	1	164	1.3e-47	186.0
ovXM_029780711.1	afEVM0016381.1	93.8	439	27	0	1	439	1	439	6.3e-243	836.3
ovXM_029780328.1	afEVM0000522.1	26.4	394	258	12	812	1195	780	1151	2.1e-28	125.6
ovXM_029781029.1	afEVM0002077.1	88.9	460	51	0	1	460	1	460	2.4e-245	844.3
ovXM_029780669.1	afEVM0004841.1	98.8	173	2	0	98	270	1	173	5.4e-104	374.0
ovXM_029781193.1	afEVM0016635.1	86.3	124	17	0	35	158	32	155	5.5e-56	213.8
ovXM_029780804.1	afEVM0001915.1	29.1	327	200	11	541	862	910	1209	1.7e-29	128.3
ovXM_029780312.1	afEVM0015605.1	96.2	784	30	0	1	784	51	834	0.0e+00	1539.2
ovXM_029780313.1	afEVM0018970.1	91.4	221	19	0	1	221	1	221	6.3e-112	400.2
ovXM_029780478.1	afEVM0012768.1	97.8	676	15	0	1	676	1	676	0.0e+00	1305.4
ovXM_029781177.1	afEVM0012176.1	86.2	159	21	1	1	159	1	158	4.3e-77	284.3
ovXM_029781201.1	afEVM0008712.1	94.8	446	23	0	1	446	1	446	8.3e-251	862.4
ovXM_029781031.1	afEVM0000229.1	51.1	131	63	1	1	131	1	130	1.4e-31	132.5
ovXM_029781260.1	afEVM0010745.1	94.3	70	4	0	136	205	1	70	6.0e-34	141.4
ovXM_029781190.1	afEVM0016239.1	88.5	904	104	0	1	904	1	904	0.0e+00	1778.1
ovXM_029781189.1	afEVM0017370.1	34.3	1366	821	29	10	1333	189	1520	5.8e-239	824.7
ovXM_029780730.1	afEVM0008253.1	70.2	828	161	3	5	746	41	868	2.7e-212	735.3
ovXM_029780190.1	afEVM0012073.1	92.0	226	18	0	8	233	11	236	3.1e-124	441.0
ovXM_029780189.1	afEVM0010934.1	96.9	574	18	0	1	574	1	574	3.4e-273	937.2
ovXM_029780641.1	afEVM0004586.1	98.7	302	4	0	66	367	33	334	1.8e-171	598.6
ovXM_029780505.1	afEVM0016295.1	98.2	275	4	1	14	288	12	285	1.8e-158	555.1
ovXM_029781032.1	afEVM0007537.1	63.2	114	36	1	1	108	1	114	6.3e-31	130.2
ovXM_029780556.1	afEVM0002576.1	92.9	224	16	0	55	278	1	224	3.6e-121	432.6
ovXM_029780655.1	afEVM0015214.1	84.5	457	71	0	94	550	1	457	1.2e-227	785.8
ovXM_029781033.1	afEVM0012604.1	50.9	165	69	4	2	164	56	210	2.4e-34	142.1
ovXM_029781034.1	afEVM0018364.1	45.0	222	114	3	15	228	204	425	1.8e-47	186.0
ovXM_029780838.1	afEVM0014166.1	40.6	909	430	18	998	1882	1	823	1.7e-175	614.4
ovXM_029780817.1	afEVM0009509.1	98.4	187	3	0	1	187	1	187	3.3e-100	360.9
ovXM_029780142.1	afEVM0019500.1	96.6	916	22	1	438	1353	262	1168	0.0e+00	1590.9
ovXM_029780741.1	afEVM0008811.1	96.3	354	3	1	1	344	1	354	1.6e-132	469.2
ovXM_029780558.1	afEVM0003376.1	95.1	472	23	0	1	472	1	472	9.1e-264	905.6
ovXM_029780778.1	afEVM0005524.1	91.2	193	17	0	1	193	1	193	7.6e-92	333.2
ovXM_029780688.1	afEVM0016322.1	91.3	345	20	1	1	345	26	360	5.7e-186	646.7
ovXM_029781178.1	afEVM0009015.1	90.1	577	47	2	157	730	1	570	2.4e-288	988.0
ovXM_029781037.1	afEVM0005095.1	83.4	595	96	2	1	593	1	594	3.3e-278	954.1
ovXM_029781199.1	afEVM0008382.1	79.4	339	66	1	21	355	18	356	4.3e-133	471.1
ovXM_029781038.1	afEVM0018587.1	95.8	215	9	0	1011	1225	902	1116	2.1e-134	477.2
ovXM_029780748.1	afEVM0003166.1	70.3	697	126	1	83	698	52	748	3.1e-292	1000.7
ovXM_029781039.1	afEVM0010632.1	50.8	317	44	1	1	317	1	205	2.6e-81	298.9
ovXM_029780944.1	afEVM0016342.1	71.6	215	61	0	1	215	1	215	1.3e-92	335.9
ovXM_029780694.1	afEVM0013939.1	88.5	226	16	2	1	220	1	222	4.1e-118	420.6
ovXM_029780846.1	afEVM0005486.1	63.2	212	71	1	1	205	1	212	8.4e-81	296.6
ovXM_029781040.1	afEVM0014832.1	95.9	217	9	0	1	217	1	217	3.2e-123	437.6
ovXM_029780763.1	afEVM0006457.1	93.5	216	13	1	1	215	1	216	3.6e-119	424.1
ovXM_029781223.1	afEVM0007412.1	87.0	216	12	1	1	216	1	200	2.5e-107	384.8
ovXM_029780712.1	afEVM0016422.1	97.7	215	5	0	1	215	1	215	8.4e-124	439.5
ovXM_029780697.1	afEVM0010632.1	94.0	215	3	1	1	215	1	205	1.4e-118	422.2
ovXM_029781041.1	afEVM0005486.1	85.9	78	11	0	70	147	117	194	2.4e-35	145.2
ovXM_029780680.1	afEVM0005736.1	94.9	215	11	0	1	215	1	215	7.3e-120	426.4
ovXM_029780719.1	afEVM0016342.1	97.7	215	5	0	1	215	1	215	1.6e-122	435.3
ovXM_029780779.1	afEVM0010374.1	94.4	215	12	0	1	215	1	215	2.8e-119	424.5
ovXM_029780824.1	afEVM0009107.1	98.1	215	4	0	1	215	1	215	7.6e-125	443.0
ovXM_029781329.1	afEVM0010829.1	92.2	219	17	0	1	219	1	219	7.5e-120	426.4
ovXM_029781042.1	afEVM0007034.1	50.8	118	46	2	23	139	5	111	9.4e-22	100.1
ovXM_029780410.1	afEVM0014271.1	71.2	591	162	2	26	616	29	611	1.3e-232	803.1
ovXM_029780608.1	afEVM0013739.1	80.5	604	98	1	1	604	1	584	3.3e-278	954.5
ovXM_029781045.1	afEVM0013564.1	77.2	334	39	2	8	306	256	587	1.8e-139	493.0
ovXM_029780592.1	afEVM0014271.1	58.1	866	290	8	242	1096	19	822	3.9e-260	894.8
ovXM_029780619.1	afEVM0014271.1	89.4	841	86	3	1	839	1	840	0.0e+00	1439.9
ovXM_029780298.1	afEVM0010814.1	87.2	360	46	0	1	360	1	360	6.6e-190	659.8
ovXM_029781046.1	afEVM0011373.1	68.0	203	53	2	28	228	15	207	2.2e-70	262.3
ovXM_029781047.1	afEVM0001892.1	86.9	321	42	0	29	349	42	362	1.0e-166	582.8
ovXM_029781323.1	afEVM0004047.1	96.4	167	6	0	80	246	4	170	5.7e-76	280.8
ovXM_029780174.1	afEVM0010814.1	51.8	365	171	2	1	365	1	360	1.7e-100	362.8
ovXM_029780744.1	afEVM0006683.1	79.8	603	117	5	1	600	1	601	4.2e-258	887.1
ovXM_029781049.1	afEVM0004973.1	58.9	409	165	2	2	408	29	436	8.7e-138	486.9
ovXM_029780522.1	afEVM0010242.1	67.3	419	106	4	1	418	1	389	2.9e-128	455.3
ovXM_029780459.1	afEVM0003701.1	99.3	426	3	0	9	434	15	440	4.0e-242	833.6
ovXM_029781188.1	afEVM0006957.1	91.8	476	35	3	1	475	1	473	5.1e-230	793.5
ovXM_029780575.1	afEVM0003643.2	93.6	250	9	1	1	243	1	250	2.4e-102	368.6
ovXM_029780242.1	afEVM0009280.1	91.6	167	14	0	1	167	1	167	3.3e-83	304.3
ovXM_029781050.1	afEVM0004082.1	42.2	327	46	4	23	210	2	324	7.2e-48	189.9
ovXM_029780469.1	afEVM0003269.1	93.5	448	29	0	1	448	1	448	6.2e-246	846.3
ovXM_029780872.1	afEVM0007589.1	98.3	118	2	0	30	147	1	118	8.1e-63	237.3
ovXM_029780890.1	afEVM0005840.1	38.2	262	157	4	12	272	3003	3260	1.3e-49	194.5
ovXM_029780889.1	afEVM0008687.1	99.1	108	1	0	79	186	1	108	2.8e-59	224.9
ovXM_029781138.1	afEVM0012025.1	86.4	543	65	2	1	543	1	534	1.3e-234	808.9
ovXM_029781051.1	afEVM0011129.1	63.9	202	46	4	1	202	1	175	9.8e-58	220.3
ovXM_029780836.1	afEVM0017573.1	98.3	523	9	0	1	523	1	523	2.3e-308	1053.9
ovXM_029780516.1	afEVM0013498.1	78.8	391	83	0	1	391	1	391	3.7e-113	405.6
ovXM_029780514.1	afEVM0019372.1	94.6	590	31	1	64	653	1	589	0.0e+00	1120.5
ovXM_029781306.1	afEVM0006822.1	97.2	718	13	1	174	884	4	721	8.3e-303	1036.2
ovXM_029780257.1	afEVM0011221.1	90.6	427	40	0	1	427	1	427	2.9e-227	784.3
ovXM_029780251.1	afEVM0017636.1	77.0	1159	240	5	12	1148	1	1154	0.0e+00	1238.0
ovXM_029781203.1	afEVM0017908.1	60.4	207	28	1	1	207	1	153	8.5e-65	243.4
ovXM_029780301.1	afEVM0012052.1	97.9	238	5	0	1	238	1	238	1.3e-120	429.1
ovXM_029780303.1	afEVM0005645.1	100.0	88	0	0	1	88	1	88	2.0e-47	184.9
ovXM_029781241.1	afEVM0016676.1	61.8	170	14	1	1	170	1	119	1.8e-49	192.2
ovXM_029781052.1	afEVM0003630.1	82.1	521	11	1	45	565	15	453	9.0e-218	753.1
ovXM_029781287.1	afEVM0001248.1	78.9	369	61	3	1	352	1	369	5.4e-144	507.3
ovXM_029780937.1	afEVM0000674.1	90.3	248	12	1	1	236	1	248	1.7e-122	435.3
ovXM_029780672.1	afEVM0002442.1	97.9	194	4	0	1	194	1	194	1.8e-104	375.2
ovXM_029780349.1	afEVM0012037.1	98.7	1024	13	0	6	1029	11	1034	0.0e+00	2011.9
ovXM_029781054.1	afEVM0016066.1	93.4	2916	191	0	6	2921	1	2916	0.0e+00	5773.7
ovXM_029780310.1	afEVM0016066.1	92.8	2915	210	1	1	2915	1	2914	0.0e+00	5736.4
ovXM_029781280.1	afEVM0000307.1	78.7	244	52	0	1	244	1	244	7.8e-74	274.2
ovXM_029780204.1	afEVM0013659.1	84.3	217	17	2	1	217	1	200	4.6e-95	345.5
ovXM_029780365.1	afEVM0002543.1	97.1	617	17	1	53	668	1	617	0.0e+00	1192.9
ovXM_029781334.1	afEVM0007624.1	89.8	265	27	0	1	265	78	342	9.6e-138	486.1
ovXM_029780921.1	afEVM0018701.1	99.7	300	1	0	1	300	1	300	3.3e-166	580.9
ovXM_029781272.1	afEVM0000159.1	95.0	238	11	1	1	237	1	238	3.6e-120	427.6
ovXM_029781273.1	afEVM0019431.1	96.1	102	4	0	1	102	1	102	6.9e-52	199.5
ovXM_029780170.1	afEVM0007205.1	100.0	310	0	0	80	389	33	342	6.7e-172	600.1
ovXM_029780695.1	afEVM0012032.1	80.2	1184	185	7	1	1183	1	1136	0.0e+00	1860.1
ovXM_029781158.1	afEVM0006517.1	94.9	927	47	0	1	927	1	927	0.0e+00	1409.8
ovXM_029780241.1	afEVM0015201.1	87.5	519	58	4	24	536	71	588	1.4e-220	762.3
ovXM_029780208.1	afEVM0000130.1	83.1	378	61	2	2	376	5	382	6.9e-182	633.3
ovXM_029781055.1	afEVM0005251.1	61.7	538	195	2	1	527	1	538	4.6e-200	694.1
ovXM_029781056.1	afEVM0016500.1	72.6	536	113	3	1	536	32	533	2.0e-233	805.1
ovXM_029781057.1	afEVM0016500.1	69.5	535	129	3	1	535	32	532	1.5e-217	752.3
ovXM_029781058.1	afEVM0005251.1	78.3	548	119	0	1	548	1	548	7.6e-262	899.4
ovXM_029780706.1	afEVM0006538.1	28.6	353	230	11	167	517	3630	3962	5.6e-30	129.8
ovXM_029781061.1	afEVM0011277.1	42.0	100	58	0	54	153	21	120	1.3e-16	83.2
ovXM_029780537.1	afEVM0019457.1	97.7	128	3	0	1	128	1	128	5.6e-67	250.0
ovXM_029780518.1	afEVM0014320.1	69.2	185	18	2	1	162	1	169	2.4e-59	224.9
ovXM_029780881.1	afEVM0013469.1	70.8	202	25	1	1	202	1	168	9.1e-72	266.5
ovXM_029780227.1	afEVM0013409.1	92.2	1234	79	6	1	1217	1	1234	0.0e+00	2045.4
ovXM_029781062.1	afEVM0007537.1	67.3	104	34	0	8	111	14	117	2.6e-36	147.9
ovXM_029781063.1	afEVM0011166.1	94.3	1267	67	4	1	1263	1	1266	0.0e+00	2115.9
ovXM_029781064.1	afEVM0000037.1	83.9	831	134	0	1791	2621	1	831	2.0e-283	973.4
ovXM_029781080.1	afEVM0019626.1	86.3	1671	148	8	1	1653	1	1608	0.0e+00	1258.4
ovXM_029780735.1	afEVM0010749.1	73.5	223	51	3	1	223	1	215	2.0e-88	322.0
ovXM_029780732.1	afEVM0000072.1	81.2	399	28	3	81	479	30	381	1.1e-179	626.3
ovXM_029781242.1	afEVM0018488.1	86.2	945	87	10	36	959	81	1003	0.0e+00	1332.4
ovXM_029781065.1	afEVM0006179.1	81.9	342	5	3	64	403	1	287	3.7e-149	524.6
ovXM_029780606.1	afEVM0004441.1	99.2	127	1	0	1	127	1	127	3.1e-65	244.2
ovXM_029781292.1	afEVM0014183.1	71.3	558	134	3	33	565	206	762	3.4e-172	601.7
ovXM_029780404.1	afEVM0017641.1	90.0	2410	223	8	1	2404	1	2398	0.0e+00	2374.7
ovXM_029780793.1	afEVM0014499.1	91.6	225	19	0	12	236	1	225	1.3e-122	435.6
ovXM_029781066.1	afEVM0001954.1	96.3	589	12	2	1	589	1	579	0.0e+00	1120.5
ovXM_029781067.1	afEVM0015018.1	49.5	212	99	3	2	211	1	206	2.9e-49	193.4
ovXM_029781068.1	afEVM0018985.1	32.5	200	117	5	5	194	3	194	7.8e-20	94.0
ovXM_029781071.1	afEVM0011209.1	74.0	954	125	10	1	950	1	835	0.0e+00	1367.4
ovXM_029780908.1	afEVM0005509.1	84.5	569	86	2	9	576	1	568	6.0e-281	963.0
ovXM_029780557.1	afEVM0014407.1	91.2	226	17	2	1	226	1	223	7.5e-99	357.8
ovXM_029780665.1	afEVM0003993.1	90.3	751	68	1	1	751	1	746	0.0e+00	1367.8
ovXM_029780874.1	afEVM0009181.1	64.1	820	184	3	1	817	1	713	1.6e-255	879.0
ovXM_029781283.1	afEVM0003721.1	79.9	134	9	2	1	116	1	134	1.9e-53	204.9
ovXM_029780535.1	afEVM0001879.1	29.2	387	213	13	14	379	2	348	3.6e-32	136.0
ovXM_029780755.1	afEVM0019183.1	93.8	145	8	1	1	145	1	144	8.2e-69	256.5
ovXM_029780311.1	afEVM0001687.1	99.1	114	1	0	1	114	817	930	4.4e-63	236.9
ovXM_029780296.1	afEVM0010454.1	21.7	423	261	11	68	467	47	422	2.5e-10	64.7
ovXM_029781074.1	afEVM0007913.1	38.2	934	434	4	20	811	5	937	1.6e-142	503.8
ovXM_029781327.1	afEVM0015471.1	69.2	360	86	1	1	360	1	335	2.7e-140	495.4
ovXM_029781156.1	afEVM0005631.1	87.2	343	16	2	36	368	11	335	2.4e-163	571.6
ovXM_029780534.1	afEVM0010852.1	97.9	387	8	0	1	387	1	387	2.2e-231	798.1
ovXM_029781076.1	afEVM0001973.1	59.5	855	319	3	167	1021	5	832	0.0e+00	1096.6
ovXM_029781077.1	afEVM0006401.1	55.6	99	44	0	1	99	3	101	2.0e-27	118.6
ovXM_029781146.1	afEVM0008930.1	72.2	479	104	5	1	472	1	457	5.2e-133	471.9
ovXM_029781147.1	afEVM0017585.1	98.0	204	4	0	1	204	1	204	8.0e-108	386.3
ovXM_029780806.1	afEVM0000603.1	89.1	119	13	0	1	119	1	119	2.8e-60	227.6
ovXM_029781078.1	afEVM0004635.1	81.2	367	37	3	3	369	2	336	4.0e-166	580.9
ovXM_029780347.1	afEVM0007870.1	92.7	1459	96	6	1	1457	1	1450	0.0e+00	2281.5
ovXM_029780729.1	afEVM0001417.1	70.0	283	57	2	93	375	128	382	4.3e-115	411.4
ovXM_029781079.1	afEVM0014987.1	60.0	165	66	0	117	281	2	166	5.3e-57	218.0
ovXM_029781326.1	afEVM0006667.1	98.5	66	1	0	112	177	1	66	4.2e-28	121.3
ovXM_029780833.1	afEVM0002644.1	74.6	362	18	2	1	362	1	288	6.1e-143	503.8
ovXM_029780909.1	afEVM0011171.1	92.0	414	33	0	9	422	1	414	7.4e-217	749.6
ovXM_029780754.1	afEVM0010285.1	90.2	245	21	1	73	317	76	317	2.1e-123	438.7
ovXM_029780140.1	afEVM0013579.1	98.2	3589	64	0	64	3652	56	3644	0.0e+00	6961.7
ovXM_029781233.1	afEVM0003375.1	88.4	1055	111	2	12	1055	1	1055	0.0e+00	1110.1
ovXM_029781262.1	afEVM0001693.1	84.3	319	12	1	49	367	2	282	2.2e-149	525.4
ovXM_029781209.1	afEVM0001609.1	95.5	440	19	1	1	440	1	439	1.0e-256	882.1
ovXM_029780861.1	afEVM0003373.1	99.0	493	5	0	1	493	1	493	7.2e-280	959.1
ovXM_029781149.1	afEVM0013146.1	98.3	406	7	0	1	406	1	406	9.6e-230	792.3
ovXM_029780797.1	afEVM0015631.1	99.2	248	2	0	1	248	1	248	3.0e-141	497.7
ovXM_029781141.1	afEVM0006708.1	86.2	260	34	2	36	294	38	296	2.0e-110	396.4
ovXM_029780668.1	afEVM0011564.1	90.5	964	91	1	1	964	1	963	0.0e+00	1712.6
ovXM_029781328.1	afEVM0013830.1	100.0	71	0	0	44	114	16	86	6.6e-35	143.3
ovXM_029780664.1	afEVM0011344.1	96.6	89	3	0	1	89	1	89	2.3e-44	175.6
ovXM_029781082.1	afEVM0002604.1	90.8	314	28	1	1	313	1	314	6.0e-147	516.9
ovXM_029780686.1	afEVM0008175.1	38.1	341	119	1	23	271	244	584	2.2e-57	219.2
ovXM_029781084.1	afEVM0012645.1	53.5	333	112	8	17	306	63	395	2.4e-79	292.7
ovXM_029781085.1	afEVM0012645.1	50.8	193	80	3	1	178	403	595	1.6e-44	176.4
ovXM_029781086.1	afEVM0007537.1	39.4	71	39	1	17	83	116	186	8.1e-07	50.1
ovXM_029781087.1	afEVM0012645.1	50.2	297	121	5	164	436	315	608	5.5e-73	271.9
ovXM_029781191.1	afEVM0017160.1	61.2	242	93	1	36	276	13	254	1.2e-82	303.9
ovXM_029780758.1	afEVM0019515.1	79.1	1233	222	2	1	1233	1	1197	0.0e+00	2020.0
ovXM_029780160.1	afEVM0013310.1	93.0	516	31	2	518	1032	333	844	9.5e-282	966.5
ovXM_029781240.1	afEVM0003676.1	94.6	1028	40	3	1	1027	1	1013	0.0e+00	1743.0
ovXM_029780458.1	afEVM0005421.1	100.0	347	0	0	1	347	14	360	3.7e-214	740.3
ovXM_029781088.1	afEVM0010139.1	35.9	78	50	0	8	85	1131	1208	1.1e-09	59.7
ovXM_029780750.1	afEVM0013492.1	73.6	276	32	2	1	275	1	236	2.1e-103	372.1
ovXM_029781215.1	afEVM0007393.1	59.4	601	232	2	6	594	3	603	4.4e-202	701.0
ovXM_029780813.1	afEVM0009622.1	83.2	493	17	1	6	498	7	433	3.1e-238	820.8
ovXM_029780870.1	afEVM0006974.1	90.4	250	24	0	1	250	1	250	4.2e-135	477.2
ovXM_029781143.1	afEVM0006883.1	89.9	454	46	0	22	475	1	454	8.0e-244	839.3
ovXM_029780880.1	afEVM0013596.1	98.5	195	3	0	52	246	31	225	4.1e-92	334.7
ovXM_029781091.1	afEVM0010133.1	78.6	154	24	1	1	154	1	145	3.7e-63	237.7
ovXM_029780529.1	afEVM0010295.1	91.7	96	1	1	175	263	1	96	4.6e-47	184.9
ovXM_029780531.1	afEVM0003890.1	55.5	247	80	2	1	247	1	217	1.5e-47	186.4
ovXM_029780888.1	afEVM0004583.1	91.0	199	18	0	1	199	1	199	1.3e-99	359.0
ovXM_029780636.1	afEVM0012472.1	88.4	588	58	1	1	588	1	578	0.0e+00	1100.1
ovXM_029780392.1	afEVM0000779.1	28.1	249	145	11	94	317	391	630	3.4e-17	87.0
ovXM_029780648.1	afEVM0006904.1	83.5	593	76	3	1	593	1	571	7.0e-237	816.6
ovXM_029780262.1	afEVM0000216.1	97.3	478	13	0	408	885	17	494	1.9e-286	981.9
ovXM_029780639.1	afEVM0007472.1	78.3	448	37	3	1	436	1	400	2.3e-189	658.3
ovXM_029780640.1	afEVM0004903.1	99.4	176	1	0	19	194	1	176	1.7e-99	358.6
ovXM_029780477.1	afEVM0004523.1	87.8	1057	122	6	1	1053	1	1054	0.0e+00	1698.3
ovXM_029781271.1	afEVM0019230.1	86.9	260	34	0	47	306	8	267	7.5e-126	446.8
ovXM_029780519.1	afEVM0008650.1	88.7	462	42	1	1	452	1	462	3.4e-236	813.9
ovXM_029780721.1	afEVM0003865.1	92.3	648	50	0	16	663	47	694	0.0e+00	1195.6
ovXM_029781251.1	afEVM0017520.1	100.0	91	0	0	68	158	42	132	7.2e-48	186.8
ovXM_029780773.1	afEVM0002366.1	88.9	350	33	2	1	348	1	346	5.6e-178	620.2
ovXM_029780845.1	afEVM0005759.1	68.3	1143	225	12	1	1129	1	1020	0.0e+00	1291.6
ovXM_029781092.1	afEVM0010111.1	48.2	139	61	1	7	134	32	170	2.2e-31	132.1
ovXM_029781093.1	afEVM0007537.1	71.1	90	26	0	2	91	28	117	3.2e-31	131.3
ovXM_029781132.1	afEVM0001217.1	88.0	343	37	1	56	394	5	347	4.9e-170	594.0
ovXM_029780523.1	afEVM0005367.1	95.2	167	8	0	76	242	1	167	5.1e-93	337.4
ovXM_029780141.1	afEVM0008243.1	99.8	427	1	0	19	445	15	441	1.8e-253	871.3
ovXM_029780274.1	afEVM0011247.1	99.6	561	1	1	1	561	1	560	1.1e-297	1018.5
ovXM_029781094.1	afEVM0018543.1	88.3	120	14	0	37	156	24	143	1.3e-62	235.7
ovXM_029780510.1	afEVM0002941.1	57.3	82	34	1	1	82	1	81	7.4e-20	94.0
ovXM_029780671.1	afEVM0007552.1	71.5	527	44	4	1	526	1	422	1.1e-201	699.5
ovXM_029781095.1	afEVM0003800.1	92.1	593	26	7	1	576	1	589	2.0e-276	948.0
ovXM_029781140.1	afEVM0006302.1	86.8	1244	46	8	1	1237	1	1133	0.0e+00	2107.4
ovXM_029780811.1	afEVM0008123.1	89.0	182	19	1	1	182	1	181	2.9e-40	161.8
ovXM_029780812.1	afEVM0009802.1	93.4	198	13	0	23	220	5	202	9.3e-94	339.7
ovXM_029780213.1	afEVM0016144.1	91.1	459	35	2	6	464	30	482	3.8e-216	747.7
ovXM_029780629.1	afEVM0004187.1	96.2	213	8	0	1	213	1	213	1.4e-118	422.2
ovXM_029780545.1	afEVM0009736.1	83.8	439	70	1	1	438	60	498	2.2e-203	704.9
ovXM_029780844.1	afEVM0009736.1	82.1	498	88	1	1	497	1	498	4.5e-229	790.4
ovXM_029780827.1	afEVM0016882.1	87.3	463	58	1	1	462	36	498	2.9e-246	847.4
ovXM_029781096.1	afEVM0001337.1	80.6	340	52	4	1	328	162	499	1.1e-130	463.0
ovXM_029780842.1	afEVM0016275.1	80.0	464	92	1	1	464	36	498	4.0e-232	800.4
ovXM_029781330.1	afEVM0016882.1	44.1	340	183	3	1	333	159	498	2.4e-85	312.4
ovXM_029780662.1	afEVM0016831.1	86.5	399	54	0	6	404	1	399	7.1e-213	736.5
ovXM_029781097.1	afEVM0004794.1	85.7	398	56	1	108	504	1	398	4.8e-170	594.3
ovXM_029780780.1	afEVM0008281.1	95.3	258	12	0	2	259	11	268	5.5e-146	513.5
ovXM_029781254.1	afEVM0007057.1	82.7	583	101	0	1	583	1	583	2.6e-300	1027.3
ovXM_029781167.1	afEVM0008097.1	41.7	206	118	2	1	206	1	204	1.4e-43	172.9
ovXM_029780168.1	afEVM0016954.1	92.6	393	29	0	481	873	1	393	4.1e-201	698.4
ovXM_029781100.1	afEVM0007605.1	79.2	727	84	6	16	698	9	712	1.6e-296	1015.0
ovXM_029781102.1	afEVM0013435.1	43.8	251	107	3	1	251	295	511	1.6e-53	206.5
ovXM_029781103.1	afEVM0012802.1	98.1	156	3	0	1	156	1	156	1.2e-87	318.9
ovXM_029781104.1	afEVM0012283.1	63.8	210	38	2	20	229	1	172	8.4e-61	230.3
ovXM_029780936.1	afEVM0007964.1	82.2	415	46	4	1	405	1	397	9.4e-177	616.3
ovXM_029780588.1	afEVM0002484.2	79.3	135	28	0	45	179	1	135	2.9e-63	238.4
ovXM_029781105.1	afEVM0000912.1	63.8	210	56	3	1	201	1	199	2.5e-72	268.5
ovXM_029780683.1	afEVM0018796.1	81.7	475	46	2	1	475	1	434	4.9e-201	697.2
ovXM_029781106.1	afEVM0012676.1	64.0	442	158	1	1	441	104	545	2.6e-162	568.5
ovXM_029781225.1	afEVM0000499.1	98.8	340	3	1	1	339	1	340	4.4e-184	641.0
ovXM_029781325.1	afEVM0012579.1	93.1	203	14	0	1	203	17	219	8.0e-105	376.7
ovXM_029781228.1	afEVM0016222.1	99.1	464	4	0	1	464	1	464	1.3e-270	928.3
ovXM_029780784.1	afEVM0005370.1	85.9	184	7	1	91	274	83	247	2.0e-90	328.9
ovXM_029780614.1	afEVM0019240.1	94.6	336	18	0	1	336	1	336	6.4e-187	649.8
ovXM_029780716.1	afEVM0000779.1	82.6	449	73	2	157	601	187	634	4.2e-213	737.6
ovXM_029781108.1	afEVM0004781.1	39.6	154	91	1	155	306	160	313	2.7e-30	129.4
ovXM_029780600.1	afEVM0011796.1	80.3	137	27	0	1	137	1	137	1.2e-54	209.1
ovXM_029781293.1	afEVM0007623.1	96.0	400	16	0	1	400	1	400	3.7e-226	780.4
ovXM_029781109.1	afEVM0019079.1	86.9	183	1	1	4	186	117	276	1.4e-90	328.9
ovXM_029780211.1	afEVM0011762.1	96.4	140	5	0	1	140	1	140	7.5e-73	269.6
ovXM_029780362.1	afEVM0007463.1	97.5	571	14	0	64	634	30	600	0.0e+00	1118.6
ovXM_029780361.1	afEVM0010092.1	94.4	717	40	0	1	717	1	717	0.0e+00	1354.7
ovXM_029780746.1	afEVM0010167.1	84.1	372	1	1	1	372	1	314	3.3e-168	587.8
ovXM_029780275.1	afEVM0018100.1	96.6	795	26	1	1	795	1	794	4.2e-269	924.1
ovXM_029780638.1	afEVM0014864.1	97.6	409	10	0	1	409	1	409	6.7e-239	822.8
ovXM_029781236.1	afEVM0019132.1	91.1	1237	99	7	1	1232	1	1231	0.0e+00	1981.8
ovXM_029780165.1	afEVM0002891.1	39.2	130	76	2	1	130	1	127	2.9e-21	98.2
ovXM_029780834.1	afEVM0012945.1	67.4	184	58	1	112	293	2	185	1.3e-50	196.8
ovXM_029781169.1	afEVM0012935.1	98.2	167	3	0	1	167	1	167	8.3e-95	342.8
ovXM_029780128.1	afEVM0004439.1	96.6	1191	37	3	4	1192	5	1193	0.0e+00	1499.6
ovXM_029780775.1	afEVM0015111.1	83.9	378	60	1	1	377	1	378	5.7e-184	640.2
ovXM_029780611.1	afEVM0007955.1	92.9	2162	130	3	1	2161	1	2139	0.0e+00	3681.3
ovXM_029781111.1	afEVM0016818.1	92.2	90	7	0	71	160	70	159	4.6e-42	167.5
ovXM_029781113.1	afEVM0011238.1	63.1	103	36	2	2	102	28	130	9.4e-29	123.2
ovXM_029780800.1	afEVM0006771.1	66.0	250	81	2	144	393	28	273	5.4e-84	308.1
ovXM_029781114.1	afEVM0006771.1	58.0	281	107	3	1	274	2	278	4.6e-79	291.6
ovXM_029781115.1	afEVM0018029.1	67.4	95	31	0	26	120	2	96	6.4e-26	114.4
ovXM_029780849.1	afEVM0006264.1	97.6	498	12	0	9	506	40	537	2.3e-216	748.8
ovXM_029781117.1	afEVM0004888.1	57.7	175	74	0	1	175	450	624	1.7e-61	232.3
ovXM_029781120.1	afEVM0011445.1	59.2	365	147	2	2	364	15	379	9.8e-118	420.2
ovXM_029780560.1	afEVM0004265.1	98.0	905	18	0	1	905	1	905	0.0e+00	1659.0
ovXM_029780822.1	afEVM0004516.1	84.5	534	77	3	1	532	1	530	5.6e-244	840.5
ovXM_029781226.1	afEVM0009542.1	84.5	129	20	0	1	129	1	129	5.1e-60	226.9
ovXM_029780864.1	afEVM0013075.1	93.2	687	47	0	1	687	1	687	4.5e-312	1066.6
ovXM_029780770.1	afEVM0019331.1	50.2	273	98	5	13	283	12	248	7.1e-62	234.2
ovXM_029781229.1	afEVM0011588.1	71.5	379	98	4	6	381	1	372	8.0e-153	537.0
ovXM_029781121.1	afEVM0000486.1	85.7	399	55	1	1	397	1	399	7.5e-195	676.4
ovXM_029781232.1	afEVM0005256.1	80.9	413	75	2	1	411	1	411	5.1e-186	647.1
ovXM_029780727.1	afEVM0019035.1	93.6	283	18	0	1	283	33	315	1.7e-161	565.1
ovXM_029780726.1	afEVM0000707.1	85.1	363	54	0	1	363	1	363	3.6e-183	637.5
ovXM_029781128.1	afEVM0016330.1	96.8	1328	41	1	48	1375	1	1327	0.0e+00	2410.6
ovXM_029780910.1	afEVM0006517.1	43.0	79	41	1	791	865	675	753	4.1e-10	63.9
ovXM_029780299.1	afEVM0012857.1	68.1	254	1	2	1	254	1	174	2.9e-83	305.1
ovXM_029781275.1	afEVM0017669.1	98.7	1058	14	0	54	1111	19	1076	0.0e+00	2134.8
ovXM_029780409.1	afEVM0016478.1	97.0	432	13	0	1	432	1	432	6.1e-254	872.8
ovXM_029780566.1	afEVM0014834.1	88.1	885	105	0	1	885	1	885	0.0e+00	1581.2
ovXM_029781122.1	afEVM0011553.1	85.7	392	37	6	117	497	204	587	4.2e-187	651.0
ovXM_029780180.1	afEVM0005739.1	91.6	1298	95	1	1	1298	1	1284	0.0e+00	2394.8
ovXM_029780848.1	afEVM0009963.1	88.9	153	16	1	1	152	1	153	3.3e-79	291.6
ovXM_029782510.1	afEVM0006461.1	67.0	1281	369	7	4	1279	6	1237	0.0e+00	1552.0
ovXM_029781599.1	afEVM0002019.1	62.5	120	39	2	59	177	1	115	4.2e-35	144.8
ovXM_029781895.1	afEVM0000453.1	63.1	157	50	1	106	254	15	171	5.6e-29	124.8
ovXM_029782070.1	afEVM0002810.1	82.2	348	61	1	1	348	1	347	3.0e-100	362.1
ovXM_029782482.1	afEVM0007092.1	91.3	357	29	2	1	356	1	356	1.2e-148	522.7
ovXM_029781600.1	afEVM0004638.1	71.2	562	153	5	4	562	6	561	2.4e-226	781.6
ovXM_029781601.1	afEVM0002019.1	80.3	244	45	1	6	246	120	363	6.0e-105	377.1
ovXM_029781603.1	afEVM0006461.1	48.9	47	24	0	32	78	5	51	1.4e-08	56.2
ovXM_029782068.1	afEVM0007022.1	75.4	61	9	1	1	55	5	65	1.1e-20	95.9
ovXM_029782283.1	afEVM0001077.1	94.8	954	36	9	473	1418	1	948	0.0e+00	1587.0
ovXM_029781604.1	afEVM0011121.1	31.4	118	79	1	84	199	70	187	6.1e-12	67.8
ovXM_029781509.1	afEVM0002320.1	89.6	383	27	1	1	383	1	370	7.3e-195	676.8
ovXM_029781607.1	afEVM0000546.1	62.5	120	41	1	3	118	166	285	6.0e-39	156.8
ovXM_029781614.1	afEVM0005815.1	56.3	623	245	6	5	624	8	606	1.1e-193	673.3
ovXM_029781621.1	afEVM0003224.1	64.2	159	51	1	1	153	106	264	2.5e-49	191.8
ovXM_029781389.1	afEVM0000742.1	79.5	662	28	3	124	785	29	582	2.9e-291	997.7
ovXM_029781395.1	afEVM0006194.1	97.3	113	3	0	45	157	13	125	6.0e-63	236.9
ovXM_029781513.1	afEVM0006775.1	63.3	30	11	0	70	99	84	113	1.9e-06	49.7
ovXM_029781503.1	afEVM0000221.1	99.5	200	1	0	1	200	1	200	1.6e-113	406.0
ovXM_029782540.1	afEVM0005321.1	97.0	230	7	0	1	230	1	230	9.9e-130	459.9
ovXM_029781726.1	afEVM0016922.1	98.1	208	4	0	1	208	1	208	1.4e-117	420.2
ovXM_029781522.1	afEVM0019215.1	93.7	633	27	3	135	766	1	621	1.9e-266	915.2
ovXM_029781542.1	afEVM0002848.1	96.9	192	6	0	1	192	1	192	1.2e-97	352.8
ovXM_029781425.1	afEVM0000349.2	92.6	916	66	2	1	916	1	914	0.0e+00	1444.5
ovXM_029781622.1	afEVM0010288.1	44.6	74	41	0	1	74	53	126	1.1e-12	69.7
ovXM_029781983.1	afEVM0008724.1	22.9	432	290	13	32	434	46	463	1.8e-24	110.5
ovXM_029782441.1	afEVM0003079.1	100.0	141	0	0	1	141	1	141	2.6e-73	271.2
ovXM_029782011.1	afEVM0003684.1	99.4	157	1	0	252	408	35	191	4.9e-72	268.5
ovXM_029781910.1	afEVM0011428.1	100.0	67	0	0	1	67	1	67	4.8e-30	127.1
ovXM_029781626.1	afEVM0009520.1	97.3	184	5	0	226	409	1	184	4.1e-92	335.5
ovXM_029782307.1	afEVM0009794.1	85.3	862	112	6	1	852	1	857	1.0e-302	1035.8
ovXM_029782473.1	afEVM0006890.1	88.6	473	50	4	1	470	1	472	8.0e-228	786.2
ovXM_029781791.1	afEVM0003174.1	76.0	388	82	2	1	379	1	386	1.5e-59	226.9
ovXM_029782300.1	afEVM0012356.1	94.6	316	17	0	1	316	1	316	1.5e-174	608.6
ovXM_029781843.1	afEVM0017992.1	99.8	412	1	0	210	621	31	442	1.5e-226	782.3
ovXM_029781628.1	afEVM0016163.1	81.5	130	24	0	1	130	1	130	2.3e-55	211.5
ovXM_029782534.1	afEVM0018738.1	88.8	125	14	0	21	145	22	146	2.5e-63	238.0
ovXM_029781914.1	afEVM0011642.1	82.3	1657	256	9	206	1854	9	1635	0.0e+00	2912.5
ovXM_029781904.1	afEVM0019076.1	86.4	691	92	2	7	696	18	707	4.5e-304	1040.0
ovXM_029781629.1	afEVM0001434.1	34.6	130	71	3	17	132	230	359	6.4e-13	70.5
ovXM_029781630.1	afEVM0015766.1	82.1	671	24	2	1	671	1	575	0.0e+00	1075.1
ovXM_029782390.1	afEVM0006420.1	97.0	264	7	1	279	542	6	268	8.3e-128	454.1
ovXM_029782378.1	afEVM0015571.1	95.5	398	18	0	1	398	1	398	4.0e-228	786.9
ovXM_029781948.1	afEVM0015402.1	89.8	284	24	1	1	284	1	279	5.8e-149	523.5
ovXM_029782401.1	afEVM0015410.1	97.3	183	5	0	202	384	1	183	1.7e-96	350.5
ovXM_029781639.1	afEVM0003904.2	32.3	325	212	3	1024	1340	204	528	3.7e-43	174.5
ovXM_029781640.1	afEVM0000799.1	70.2	833	235	6	302	1129	37	861	4.6e-306	1047.3
ovXM_029782026.1	afEVM0015552.1	96.9	228	7	0	1	228	12	239	4.0e-124	440.7
ovXM_029782347.1	afEVM0004620.1	78.9	285	22	1	1	285	2	248	1.1e-123	439.5
ovXM_029782532.1	afEVM0015741.1	32.2	211	135	5	56	261	2	209	5.0e-20	95.1
ovXM_029782329.1	afEVM0010427.1	28.3	247	162	7	67	310	25	259	2.8e-21	100.1
ovXM_029782400.1	afEVM0002144.1	99.2	382	3	0	1	382	1	382	3.2e-227	783.9
ovXM_029781697.1	afEVM0016656.1	80.0	902	150	4	705	1606	1	872	0.0e+00	1105.5
ovXM_029781698.1	afEVM0003981.5	23.8	235	139	6	39	244	130	353	1.0e-08	57.8
ovXM_029781792.1	afEVM0001820.1	61.3	173	64	2	12	182	19	190	5.2e-55	211.1
ovXM_029782523.1	afEVM0000836.1	75.5	893	175	16	1	884	1	858	0.0e+00	1164.1
ovXM_029781641.1	afEVM0004499.1	57.8	116	48	1	58	172	31	146	9.6e-33	136.7
ovXM_029782050.1	afEVM0017937.1	92.9	210	15	0	1	210	1	210	1.2e-111	399.1
ovXM_029781478.1	afEVM0004512.1	35.1	134	87	0	1	134	3	136	9.9e-26	113.2
ovXM_029782388.1	afEVM0016395.1	98.6	368	5	0	1	368	10	377	1.3e-207	718.8
ovXM_029782082.1	afEVM0018781.1	94.3	511	29	0	1	511	1	511	4.7e-282	966.5
ovXM_029782325.1	afEVM0004503.1	87.3	620	65	3	3	608	8	627	1.2e-308	1055.0
ovXM_029781852.1	afEVM0006878.1	83.8	1613	206	13	1	1594	1	1577	0.0e+00	2198.3
ovXM_029781650.1	afEVM0011032.1	78.9	242	41	3	1	232	1	242	3.2e-101	364.8
ovXM_029782529.1	afEVM0003050.1	79.4	155	30	1	1	153	1	155	4.1e-72	267.3
ovXM_029782580.1	afEVM0007029.1	73.7	152	40	0	1	152	1	152	4.5e-71	263.8
ovXM_029782570.1	afEVM0007029.1	73.7	152	40	0	1	152	1	152	1.4e-69	258.8
ovXM_029781403.1	afEVM0007029.1	73.0	152	41	0	1	152	1	152	1.1e-69	259.2
ovXM_029782535.1	afEVM0007029.1	73.0	152	41	0	1	152	1	152	1.1e-69	259.2
ovXM_029782428.1	afEVM0007029.1	73.0	152	41	0	1	152	1	152	1.1e-69	259.2
ovXM_029782427.1	afEVM0012979.1	97.8	456	10	0	1	456	1	456	6.5e-267	916.0
ovXM_029782531.1	afEVM0007029.1	73.0	152	41	0	1	152	1	152	1.1e-69	259.2
ovXM_029781965.1	afEVM0007029.1	73.0	152	41	0	1	152	1	152	8.4e-70	259.6
ovXM_029781651.1	afEVM0016914.1	36.4	129	78	3	26	152	38	164	1.3e-21	100.1
ovXM_029781652.1	afEVM0011216.1	94.4	234	12	1	1	233	1	234	1.4e-137	485.3
ovXM_029781656.1	afEVM0012676.1	59.8	433	173	1	4	435	18	450	5.6e-151	530.8
ovXM_029782477.1	afEVM0010841.1	82.3	322	6	2	15	336	16	286	4.3e-143	504.2
ovXM_029781657.1	afEVM0004531.1	33.6	265	66	2	1	155	110	374	1.8e-35	145.6
ovXM_029782471.1	afEVM0017461.1	94.8	523	21	1	27	549	4	520	5.5e-305	1042.7
ovXM_029781666.1	afEVM0010650.5	89.4	94	10	0	1	94	1	94	3.7e-45	177.2
ovXM_029781911.1	afEVM0007015.1	87.9	914	107	2	1	914	1	910	0.0e+00	1546.2
ovXM_029782048.1	afEVM0015525.1	88.1	496	59	0	1	496	1	496	1.2e-255	878.6
ovXM_029781945.1	afEVM0015525.1	82.8	494	85	0	1	494	1	494	3.1e-238	820.8
ovXM_029781946.1	afEVM0004782.1	90.1	355	35	0	1	355	1	355	4.1e-184	640.6
ovXM_029781947.1	afEVM0005760.1	85.6	319	46	0	1	319	45	363	6.7e-168	586.6
ovXM_029782287.1	afEVM0018119.1	76.4	479	111	1	1	477	1	479	1.0e-185	646.4
ovXM_029781667.1	afEVM0005673.1	67.3	55	18	0	1	55	1	55	1.8e-10	63.5
ovXM_029782321.1	afEVM0005857.1	77.2	254	58	0	1	254	1	254	1.2e-116	416.0
ovXM_029782303.1	afEVM0005857.1	70.5	258	72	1	1	258	1	254	2.5e-106	381.7
ovXM_029782061.1	afEVM0003143.1	66.9	142	46	1	3	143	107	248	1.0e-53	206.1
ovXM_029781668.1	afEVM0003143.1	68.2	245	76	1	51	295	7	249	4.0e-100	361.3
ovXM_029781519.1	afEVM0001610.1	90.0	30	2	1	1	30	1	29	1.9e-08	57.8
ovXM_029781521.1	afEVM0005673.1	67.3	55	18	0	1	55	1	55	1.7e-10	63.5
ovXM_029781950.1	afEVM0017600.1	93.8	32	2	0	1	32	1	32	5.2e-12	68.9
ovXM_029782304.1	afEVM0011736.1	97.1	34	1	0	1	34	1	34	1.3e-13	74.7
ovXM_029782332.1	afEVM0012981.1	56.2	48	21	0	3	50	1	48	1.4e-08	57.4
ovXM_029782505.1	afEVM0007162.1	87.9	33	4	0	1	33	1	33	8.8e-13	72.0
ovXM_029782553.1	afEVM0018214.1	97.1	35	1	0	1	35	8	42	3.2e-15	79.0
ovXM_029781677.1	afEVM0012877.1	90.2	264	20	2	1	262	1	260	2.5e-133	471.5
ovXM_029781678.1	afEVM0015591.1	61.8	228	72	3	1	226	1	215	2.2e-66	248.8
ovXM_029781847.1	afEVM0018074.2	90.4	936	22	2	126	1008	1	921	0.0e+00	1660.2
ovXM_029781917.1	afEVM0008383.1	89.4	273	28	1	1	273	1	272	2.5e-141	498.0
ovXM_029781844.1	afEVM0013618.1	73.9	318	28	3	9	323	14	279	1.5e-121	432.6
ovXM_029782281.1	afEVM0000243.1	86.6	417	44	2	1	417	1	405	4.5e-174	607.4
ovXM_029781493.1	afEVM0018583.1	97.4	3903	81	5	57	3952	22	3911	0.0e+00	7184.3
ovXM_029782430.1	afEVM0002361.1	89.6	134	14	0	108	241	1	134	5.3e-50	194.5
ovXM_029782031.1	afEVM0011222.1	84.8	1340	135	6	1	1313	1	1298	0.0e+00	2044.2
ovXM_029781680.1	afEVM0014081.1	100.0	143	0	0	1	143	1	143	3.9e-85	310.5
ovXM_029782453.1	afEVM0004754.1	36.8	76	45	2	101	173	646	721	5.7e-09	58.5
ovXM_029781681.1	afEVM0003724.1	37.8	111	69	0	1	111	1	111	1.4e-14	75.9
ovXM_029782348.1	afEVM0007093.1	85.8	493	70	0	1	493	1	493	1.6e-218	755.4
ovXM_029781682.1	afEVM0015272.1	53.7	108	35	1	1	108	29	121	5.0e-24	107.1
ovXM_029781733.1	afEVM0005936.1	84.9	1177	122	5	418	1564	1	1151	0.0e+00	1593.2
ovXM_029781485.1	afEVM0014489.1	95.9	892	33	1	178	1069	89	976	0.0e+00	1628.6
ovXM_029782314.1	afEVM0010162.1	90.8	65	6	0	1	65	1	65	1.2e-28	123.6
ovXM_029781690.1	afEVM0007537.1	73.3	90	24	0	2	91	28	117	6.3e-29	123.6
ovXM_029781898.1	afEVM0003953.1	88.6	708	58	4	45	730	23	729	9.5e-236	813.1
ovXM_029782044.1	afEVM0005289.1	92.4	502	37	1	137	638	4	504	5.7e-277	949.9
ovXM_029782100.1	afEVM0015995.1	81.1	376	64	2	390	765	1	369	1.5e-178	623.2
ovXM_029782102.1	afEVM0018306.1	32.9	438	256	8	41	445	49	481	4.7e-68	255.4
ovXM_029782444.1	afEVM0000223.1	77.5	315	65	2	1	315	1	309	4.2e-140	494.2
ovXM_029782106.1	afEVM0018767.1	60.2	108	39	1	26	133	1	104	1.9e-27	119.0
ovXM_029781675.1	afEVM0007211.1	99.4	176	1	0	158	333	1	176	1.7e-102	369.4
ovXM_029782454.1	afEVM0015010.1	91.9	706	51	1	18	723	1	700	0.0e+00	1334.7
ovXM_029782107.1	afEVM0008610.1	79.2	384	66	2	1	384	1	370	2.3e-180	628.2
ovXM_029782108.1	afEVM0017274.1	86.1	439	58	1	1	439	1	436	5.9e-225	776.5
ovXM_029781492.1	afEVM0000221.1	59.3	199	74	2	1	195	1	196	4.0e-65	245.0
ovXM_029782492.1	afEVM0019326.1	96.8	188	6	0	1	188	1	188	1.2e-104	376.3
ovXM_029782056.1	afEVM0014040.1	93.3	269	17	1	20	288	1	268	5.4e-137	483.8
ovXM_029782109.1	afEVM0011008.1	77.8	27	6	0	5	31	15	41	1.8e-06	50.8
ovXM_029782110.1	afEVM0019025.1	66.7	33	11	0	1	33	1	33	2.0e-06	48.5
ovXM_029782386.1	afEVM0007723.1	100.0	173	0	0	1	173	1	173	9.8e-99	355.9
ovXM_029782111.1	afEVM0007936.1	23.1	428	243	15	5	350	16	439	3.5e-19	93.2
ovXM_029782447.1	afEVM0005415.1	74.3	816	115	6	1	813	1	724	1.8e-291	998.4
ovXM_029781954.1	afEVM0015612.1	77.0	243	56	0	2	244	5	247	8.2e-102	366.7
ovXM_029781976.1	afEVM0018509.1	92.3	235	18	0	1	235	1	235	2.4e-132	468.0
ovXM_029782090.1	afEVM0009210.1	92.9	1076	70	3	3	1073	6	1080	0.0e+00	1907.5
ovXM_029782000.1	afEVM0001926.1	84.7	1415	186	8	1	1413	1	1387	0.0e+00	2307.7
ovXM_029781971.1	afEVM0002276.1	83.5	188	28	2	1	188	1	185	7.4e-84	306.6
ovXM_029782059.1	afEVM0000466.1	93.4	595	39	0	1	595	1	595	5.2e-240	827.0
ovXM_029782414.1	afEVM0009726.1	89.1	1368	58	7	1	1296	1	1349	0.0e+00	2268.4
ovXM_029782503.1	afEVM0007837.1	96.9	320	10	0	10	329	2	321	5.5e-183	636.7
ovXM_029781378.1	afEVM0000183.1	83.3	282	47	0	43	324	1	282	1.5e-76	283.1
ovXM_029781467.1	afEVM0006917.1	97.9	677	14	0	445	1121	1	677	0.0e+00	1149.4
ovXM_029781412.1	afEVM0003152.1	90.3	31	3	0	1	31	1	31	2.5e-10	63.5
ovXM_029781414.1	afEVM0018809.1	96.8	31	1	0	1	31	1	31	1.4e-12	70.9
ovXM_029782112.1	afEVM0002330.1	38.9	108	58	3	6	113	11	110	1.5e-12	69.3
ovXM_029781417.1	afEVM0015056.1	96.6	29	1	0	1	29	1	29	5.1e-11	65.1
ovXM_029781415.1	afEVM0008989.1	96.7	30	1	0	1	30	1	30	5.1e-12	68.9
ovXM_029781941.1	afEVM0004434.1	91.2	34	3	0	1	34	1	34	1.9e-13	73.9
ovXM_029781839.1	afEVM0014742.1	69.7	33	10	0	1	33	1	33	6.8e-08	55.5
ovXM_029781916.1	afEVM0018339.1	74.3	35	9	0	1	35	1	35	8.8e-10	62.0
ovXM_029782114.1	afEVM0018470.1	84.0	539	86	0	1	539	1	539	1.9e-212	735.3
ovXM_029782116.1	afEVM0003584.1	80.4	209	40	1	1	208	1	209	2.0e-96	348.6
ovXM_029782117.1	afEVM0016608.1	50.8	264	129	1	43	306	34	296	2.1e-80	296.2
ovXM_029782118.1	afEVM0000854.1	51.1	229	106	2	8	231	103	330	6.0e-63	238.4
ovXM_029781837.1	afEVM0016767.1	92.6	27	2	0	6	32	4	30	2.9e-08	56.6
ovXM_029782119.1	afEVM0011250.1	77.1	35	5	1	1	35	1	32	3.7e-08	55.5
ovXM_029781838.1	afEVM0015647.1	91.7	36	3	0	1	36	1	36	8.7e-14	74.3
ovXM_029782120.1	afEVM0018339.1	69.4	36	11	0	1	36	1	36	1.9e-09	60.8
ovXM_029782121.1	afEVM0016608.1	49.5	184	88	2	12	194	10	189	1.3e-49	193.0
ovXM_029782528.1	afEVM0016608.1	47.7	302	150	3	35	332	34	331	4.3e-83	305.1
ovXM_029782122.1	afEVM0009769.1	83.3	30	5	0	1	30	4	33	8.1e-09	58.9
ovXM_029782442.1	afEVM0014527.1	77.7	1385	211	14	1	1341	15	1345	0.0e+00	1299.6
ovXM_029781688.1	afEVM0006377.2	97.6	246	2	1	53	294	1	246	8.7e-140	493.0
ovXM_029781553.1	afEVM0016998.1	96.6	685	11	2	1	685	1	673	0.0e+00	1308.1
ovXM_029782484.1	afEVM0012182.1	93.9	114	7	0	1	114	1	114	3.2e-58	220.7
ovXM_029781741.1	afEVM0018268.1	84.0	368	59	0	1	368	1	368	1.5e-180	629.0
ovXM_029782320.1	afEVM0002021.1	96.8	411	13	0	185	595	88	498	2.0e-247	851.7
ovXM_029781830.1	afEVM0003596.1	46.3	134	72	0	2	135	1	134	3.8e-32	134.4
ovXM_029781936.1	afEVM0013942.2	72.9	155	42	0	1	155	1	155	6.5e-65	243.4
ovXM_029782491.1	afEVM0006546.2	91.7	156	12	1	1	156	4	158	3.9e-86	313.9
ovXM_029781790.1	afEVM0007318.1	95.7	369	16	0	1	369	1	369	2.1e-215	744.6
ovXM_029782123.1	afEVM0007052.1	90.6	384	36	0	1	384	1	384	1.9e-195	678.3
ovXM_029782125.1	afEVM0007355.1	61.6	138	50	2	1	135	1	138	1.8e-40	162.2
ovXM_029782128.1	afEVM0008675.1	29.8	282	155	6	90	370	576	815	1.1e-37	154.5
ovXM_029782129.1	afEVM0012588.1	42.7	365	202	5	131	494	2	360	3.1e-84	309.3
ovXM_029781861.1	afEVM0011273.1	52.5	99	47	0	315	413	38	136	7.2e-22	102.4
ovXM_029781658.1	afEVM0004933.1	74.2	760	176	5	1940	2697	376	1117	0.0e+00	1134.4
ovXM_029782130.1	afEVM0004933.1	75.8	763	165	5	960	1722	375	1117	0.0e+00	1164.8
ovXM_029782131.1	afEVM0008962.1	74.3	191	48	1	47	236	4	194	2.6e-71	265.8
ovXM_029782132.1	afEVM0009684.1	93.2	103	7	0	1	103	1	103	9.2e-52	199.5
ovXM_029781663.1	afEVM0002355.1	67.9	190	31	3	10	198	7	167	1.3e-67	252.7
ovXM_029781662.1	afEVM0008379.1	95.0	242	12	0	1	242	1	242	1.5e-132	468.8
ovXM_029781749.1	afEVM0004021.1	98.0	153	3	0	23	175	15	167	5.9e-75	276.9
ovXM_029782135.1	afEVM0013871.1	64.0	602	145	5	52	653	1	530	4.5e-214	741.1
ovXM_029782136.1	afEVM0003418.1	83.2	518	62	2	1	511	1	500	2.6e-256	880.9
ovXM_029782063.1	afEVM0017569.1	95.8	426	18	0	1	426	1	426	1.0e-234	808.9
ovXM_029782475.1	afEVM0001211.1	94.6	332	16	2	1	331	1	331	1.7e-123	439.1
ovXM_029781498.1	afEVM0007694.1	99.4	342	2	0	1	342	1	342	2.3e-200	694.5
ovXM_029781909.1	afEVM0000945.1	99.3	437	2	1	1	437	1	436	7.0e-218	753.1
ovXM_029782137.1	afEVM0012803.1	57.1	175	74	1	1	175	115	288	8.6e-53	203.4
ovXM_029782380.1	afEVM0007377.1	95.9	269	10	1	44	311	20	288	1.5e-145	512.3
ovXM_029782376.1	afEVM0009650.1	94.1	188	6	1	1	188	1	183	2.7e-102	367.9
ovXM_029782138.1	afEVM0002112.1	98.9	263	3	0	1	263	66	328	4.9e-150	526.9
ovXM_029781969.1	afEVM0001751.1	92.9	750	50	3	97	845	104	851	0.0e+00	1344.3
ovXM_029781495.1	afEVM0011243.1	93.0	843	40	3	1	824	1	843	2.1e-266	915.2
ovXM_029781591.1	afEVM0006682.1	94.5	1266	69	0	164	1429	1	1266	0.0e+00	1902.1
ovXM_029781407.1	afEVM0006534.1	94.8	1718	79	6	1	1711	1	1714	0.0e+00	2768.4
ovXM_029782547.1	afEVM0015651.1	97.5	1286	32	0	1	1286	1	1286	0.0e+00	1847.0
ovXM_029781970.1	afEVM0008193.1	95.1	164	8	0	1	164	1	164	1.7e-79	292.0
ovXM_029782139.1	afEVM0010367.1	92.9	28	2	0	1	28	2	29	6.0e-11	64.3
ovXM_029782140.1	afEVM0019472.1	63.4	71	26	0	1	71	1	71	7.3e-17	86.3
ovXM_029782402.1	afEVM0019472.1	65.7	67	23	0	1	67	1	67	8.0e-18	88.2
ovXM_029782313.1	afEVM0002098.1	66.7	42	13	1	6	47	5	45	1.1e-07	54.3
ovXM_029782058.1	afEVM0001567.1	93.8	871	53	1	1	870	1	871	0.0e+00	1608.6
ovXM_029782030.1	afEVM0019472.1	70.6	68	15	1	1	63	1	68	6.4e-18	88.6
ovXM_029782141.1	afEVM0008229.1	86.4	59	7	1	1	58	12	70	2.6e-22	103.2
ovXM_029782142.1	afEVM0013044.1	70.4	27	8	0	2	28	25	51	3.5e-07	52.4
ovXM_029781772.1	afEVM0012731.1	94.9	236	12	0	118	353	77	312	1.3e-116	416.4
ovXM_029781764.1	afEVM0007360.1	97.3	586	6	2	1	576	1	586	1.8e-306	1047.7
ovXM_029782404.1	afEVM0011176.1	80.6	484	89	1	1	479	1	484	6.9e-219	756.5
ovXM_029782093.1	afEVM0005877.1	83.6	213	9	1	1	213	1	187	1.4e-97	352.4
ovXM_029781777.1	afEVM0014819.1	76.6	806	130	11	1	801	1	752	2.3e-283	971.5
ovXM_029782511.1	afEVM0007908.1	74.1	305	61	4	1	290	1	302	9.3e-102	366.7
ovXM_029782143.1	afEVM0017980.1	63.8	307	105	3	1	301	1	307	2.5e-97	352.1
ovXM_029782144.1	afEVM0017959.1	63.5	296	77	4	1	296	1	265	1.1e-92	336.7
ovXM_029782062.1	afEVM0001036.1	96.6	145	5	0	987	1131	1	145	1.6e-72	271.6
ovXM_029782474.1	afEVM0017503.1	64.7	770	77	3	25	793	28	603	1.6e-252	869.0
ovXM_029781944.1	afEVM0013351.1	99.2	652	5	0	1	652	1	652	0.0e+00	1302.0
ovXM_029781424.1	afEVM0018185.1	89.9	288	29	0	86	373	57	344	1.9e-155	545.4
ovXM_029781419.1	afEVM0009340.1	89.9	436	43	1	1	436	1	435	3.1e-226	780.8
ovXM_029781420.1	afEVM0011103.1	96.3	401	14	1	19	419	34	433	4.3e-225	776.9
ovXM_029782494.1	afEVM0012824.1	86.5	289	39	0	1	289	1	289	4.4e-152	533.9
ovXM_029781550.1	afEVM0001738.1	85.4	287	13	2	1	266	1	279	4.2e-124	441.0
ovXM_029782146.1	afEVM0004235.1	84.3	587	81	6	1	582	1	581	3.6e-259	891.0
ovXM_029782147.1	afEVM0001900.1	45.5	110	56	3	11	117	85	193	1.1e-16	82.8
ovXM_029781722.1	afEVM0018359.1	92.5	1497	95	2	15	1510	1	1481	0.0e+00	2671.0
ovXM_029782148.1	afEVM0000495.1	98.4	190	3	0	282	471	1	190	5.7e-77	287.0
ovXM_029782149.1	afEVM0014371.1	41.4	87	50	1	67	152	130	216	1.9e-14	77.4
ovXM_029782152.1	afEVM0018259.1	40.5	163	97	0	28	190	137	299	1.4e-30	129.8
ovXM_029782153.1	afEVM0012968.1	98.3	229	4	0	1	229	1	229	7.7e-81	297.0
ovXM_029782019.1	afEVM0015867.2	90.5	612	56	1	1	612	2	611	0.0e+00	1133.6
ovXM_029781785.1	afEVM0019228.1	91.2	307	27	0	1	307	1	307	5.3e-180	626.7
ovXM_029781411.1	afEVM0013979.1	93.2	132	9	0	44	175	1	132	5.0e-66	247.3
ovXM_029781464.1	afEVM0011852.1	90.9	776	29	1	96	871	103	836	0.0e+00	1399.8
ovXM_029781831.1	afEVM0014885.1	86.0	222	19	1	1	210	1	222	9.8e-77	283.1
ovXM_029781648.1	afEVM0015149.1	77.3	488	14	2	3	490	2	392	1.7e-212	735.3
ovXM_029781647.1	afEVM0015189.1	74.2	586	4	3	1	583	1	442	2.5e-162	568.9
ovXM_029781598.1	afEVM0013404.1	93.0	187	0	1	19	205	12	185	2.0e-98	355.1
ovXM_029782089.1	afEVM0003028.1	92.3	181	14	0	39	219	298	478	3.6e-98	354.4
ovXM_029782412.1	afEVM0013358.1	97.1	946	6	1	1	946	1	925	0.0e+00	1845.5
ovXM_029782016.1	afEVM0014233.1	54.3	538	180	7	24	555	38	515	9.9e-156	547.0
ovXM_029782520.1	afEVM0002116.1	86.0	940	113	3	1	939	1	922	0.0e+00	1514.6
ovXM_029782155.1	afEVM0004951.1	76.6	137	26	2	21	155	8	140	2.1e-50	195.3
ovXM_029782465.1	afEVM0011926.1	65.7	108	21	2	16	123	20	111	3.9e-33	137.5
ovXM_029782156.1	afEVM0007503.1	93.9	1538	34	2	61	1598	33	1510	0.0e+00	1702.6
ovXM_029782422.1	afEVM0008777.1	95.6	1251	20	4	6	1249	16	1238	0.0e+00	1808.9
ovXM_029782157.1	afEVM0013315.1	62.0	163	53	3	11	164	14	176	9.8e-40	159.8
ovXM_029782013.1	afEVM0004592.1	75.1	401	100	0	1	401	1	401	5.1e-175	610.5
ovXM_029782158.1	afEVM0008287.1	59.0	239	53	3	1	239	1	194	9.5e-68	253.4
ovXM_029781382.1	afEVM0001369.1	100.0	141	0	0	8	148	6	146	1.2e-68	255.8
ovXM_029781760.1	afEVM0008334.1	99.7	775	2	0	1	775	1	775	0.0e+00	1537.7
ovXM_029781605.1	afEVM0004253.1	90.7	518	47	1	382	898	126	643	1.0e-247	853.2
ovXM_029782159.1	afEVM0014184.1	56.4	101	33	2	17	106	3	103	5.4e-23	103.6
ovXM_029781937.1	afEVM0004947.1	83.8	154	25	0	1	154	1	154	1.8e-57	219.2
ovXM_029781832.1	afEVM0010628.1	64.8	2043	552	19	83	2085	1	1915	0.0e+00	2398.2
ovXM_029782452.1	afEVM0015014.1	52.0	469	199	3	3	468	48	493	1.8e-134	476.1
ovXM_029781996.1	afEVM0005620.1	96.9	64	2	0	1	64	1	64	3.2e-29	126.7
ovXM_029782161.1	afEVM0009346.1	77.0	865	99	3	64	928	1	765	0.0e+00	1334.3
ovXM_029782200.1	afEVM0004497.1	97.7	353	8	0	1	353	1	353	1.1e-194	675.6
ovXM_029782081.1	afEVM0003157.1	98.4	1474	23	0	1	1474	1	1474	0.0e+00	2927.1
ovXM_029781586.1	afEVM0014807.1	93.2	458	14	4	1	443	1	456	5.0e-232	800.0
ovXM_029781833.1	afEVM0015687.1	96.7	215	7	0	125	339	33	247	1.5e-90	329.7
ovXM_029781683.1	afEVM0001767.1	88.7	344	18	1	1	344	1	323	1.0e-179	625.9
ovXM_029782554.1	afEVM0009591.2	83.9	336	51	1	24	359	18	350	6.7e-126	447.2
ovXM_029781926.1	afEVM0004667.1	97.5	1527	27	2	1	1527	1	1516	0.0e+00	2914.8
ovXM_029782073.1	afEVM0017642.1	97.8	93	2	0	1	93	1	93	2.8e-46	181.0
ovXM_029781746.1	afEVM0007937.1	98.4	312	5	0	1	312	1	312	3.4e-182	634.0
ovXM_029781449.1	afEVM0013821.1	87.9	165	20	0	1	165	1	165	1.2e-82	302.4
ovXM_029782162.1	afEVM0014749.1	94.5	602	29	1	1	598	1083	1684	0.0e+00	1179.1
ovXM_029781439.1	afEVM0005559.1	96.5	286	9	1	1	285	1	286	2.4e-150	528.1
ovXM_029782508.1	afEVM0002773.1	36.5	925	496	15	142	1018	75	956	1.2e-162	570.9
ovXM_029782440.1	afEVM0014799.1	82.6	523	80	3	94	606	1	522	2.4e-232	801.6
ovXM_029782163.1	afEVM0001275.1	53.1	145	33	3	39	183	1	110	6.8e-30	127.5
ovXM_029781854.1	afEVM0018656.1	64.9	370	92	2	14	383	28	359	4.2e-142	501.1
ovXM_029782469.1	afEVM0010685.1	57.1	380	156	5	5	380	1	377	1.5e-120	429.5
ovXM_029781982.1	afEVM0010685.1	46.5	383	194	6	5	382	1	377	4.5e-96	348.2
ovXM_029782164.1	afEVM0000912.1	61.2	147	34	3	6	143	1	133	1.8e-42	168.7
ovXM_029782455.1	afEVM0014505.1	85.8	1432	58	3	228	1628	65	1382	0.0e+00	2539.6
ovXM_029782165.1	afEVM0019337.1	87.2	156	20	0	1	156	1	156	1.9e-73	272.7
ovXM_029781894.1	afEVM0018932.1	95.4	326	15	0	1	326	1	326	1.3e-181	632.1
ovXM_029782003.1	afEVM0016320.1	96.3	780	29	0	175	954	76	855	0.0e+00	1454.5
ovXM_029782166.1	afEVM0006603.1	65.5	171	55	2	12	180	2	170	2.0e-54	208.8
ovXM_029781938.1	afEVM0017514.1	97.9	1027	21	1	91	1117	71	1096	0.0e+00	1743.4
ovXM_029781851.1	afEVM0000188.1	95.1	1316	61	1	1	1312	1	1316	0.0e+00	1693.7
ovXM_029781905.1	afEVM0013715.1	94.6	689	35	2	5	692	25	712	0.0e+00	1260.0
ovXM_029782088.1	afEVM0000073.1	92.2	219	17	0	1	219	1	219	8.3e-119	422.9
ovXM_029782336.1	afEVM0014249.1	89.2	130	14	0	1	130	1	130	2.6e-64	241.1
ovXM_029782167.1	afEVM0003639.1	83.1	130	22	0	1	130	1	130	3.5e-56	214.2
ovXM_029782417.1	afEVM0000340.1	92.7	425	31	0	1	425	1	425	1.4e-234	808.5
ovXM_029782418.1	afEVM0006010.1	97.0	169	5	0	1	169	1	169	2.7e-101	364.4
ovXM_029782416.1	afEVM0017696.1	88.7	1271	142	2	1	1270	1	1270	0.0e+00	1844.3
ovXM_029782018.1	afEVM0009304.1	98.9	359	4	0	93	451	1	359	1.2e-207	719.5
ovXM_029781396.1	afEVM0012652.1	74.3	537	35	5	1	534	1	437	6.1e-208	721.1
ovXM_029782168.1	afEVM0002212.1	57.3	459	150	5	21	478	1	414	6.4e-140	494.2
ovXM_029782170.1	afEVM0016115.1	77.3	542	118	3	1	537	1	542	3.2e-188	654.8
ovXM_029782171.1	afEVM0010318.1	60.4	154	52	3	1	149	63	212	1.9e-40	162.2
ovXM_029782172.1	afEVM0018793.1	78.2	815	152	8	36	844	1	795	0.0e+00	1075.1
ovXM_029781616.1	afEVM0013340.1	98.2	1690	3	3	9	1698	21	1683	0.0e+00	3281.1
ovXM_029782072.1	afEVM0009222.1	85.5	200	29	0	1	200	1	200	1.1e-100	363.2
ovXM_029781710.1	afEVM0018568.1	77.6	1371	192	8	59	1380	1	1305	0.0e+00	1736.5
ovXM_029782286.1	afEVM0019065.1	78.7	244	35	1	14	257	12	238	1.0e-112	402.9
ovXM_029782173.1	afEVM0000039.1	70.1	324	30	1	18	274	1	324	2.3e-121	431.8
ovXM_029781805.1	afEVM0015875.1	93.1	650	18	4	9	658	1	623	0.0e+00	1216.4
ovXM_029782042.1	afEVM0016745.1	89.3	308	33	0	1	308	1	308	3.0e-151	531.2
ovXM_029781631.1	afEVM0016494.1	83.9	1911	147	7	3	1909	9	1763	0.0e+00	3034.2
ovXM_029781596.1	afEVM0003976.1	89.5	447	39	3	1	447	7	445	6.9e-237	816.2
ovXM_029781592.1	afEVM0012346.1	79.1	506	74	3	23	528	16	489	1.9e-206	715.3
ovXM_029781955.1	afEVM0001820.1	100.0	206	0	0	1	206	1	206	9.7e-115	409.5
ovXM_029781967.1	afEVM0011631.1	47.4	116	44	2	9	124	4	102	1.0e-18	89.7
ovXM_029781757.1	afEVM0007891.1	94.6	411	22	0	1	411	1	411	2.8e-47	186.8
ovXM_029782074.1	afEVM0014508.1	72.2	162	2	1	21	182	40	158	1.4e-53	206.1
ovXM_029782448.1	afEVM0001085.1	76.3	287	66	1	124	408	109	395	1.2e-82	303.9
ovXM_029781856.1	afEVM0017629.1	94.4	338	19	0	1	338	1	338	3.1e-189	657.5
ovXM_029781512.1	afEVM0001427.1	76.7	275	39	3	142	414	7	258	1.7e-56	216.9
ovXM_029782076.1	afEVM0019434.1	95.7	46	2	0	1	46	1	46	2.9e-20	95.1
ovXM_029782175.1	afEVM0000610.1	33.6	238	127	8	171	381	20	253	1.2e-30	131.0
ovXM_029782525.1	afEVM0001635.1	63.0	216	80	0	8	223	5	220	6.7e-71	263.8
ovXM_029782005.1	afEVM0003255.1	89.8	108	11	0	1	108	1	108	9.0e-58	219.2
ovXM_029781479.1	afEVM0017969.1	93.3	979	59	1	29	1000	23	1001	0.0e+00	1812.7
ovXM_029781402.1	afEVM0011069.1	93.6	451	28	1	1	450	1	451	1.6e-254	874.8
ovXM_029782571.1	afEVM0009256.1	95.8	451	19	0	1	451	1	451	9.0e-261	895.6
ovXM_029782420.1	afEVM0013340.1	34.6	347	218	4	18	359	26	368	9.7e-64	241.1
ovXM_029782316.1	afEVM0003232.1	89.9	655	64	1	1	653	1	655	4.0e-274	940.6
ovXM_029782176.1	afEVM0011238.1	49.6	121	52	2	1	112	16	136	3.4e-23	104.4
ovXM_029782178.1	afEVM0014987.1	56.3	135	59	0	120	254	2	136	1.9e-42	169.5
ovXM_029782179.1	afEVM0017885.1	67.0	300	90	1	1	300	4	294	2.7e-104	375.2
ovXM_029782180.1	afEVM0014367.1	56.3	231	89	1	40	270	162	380	1.9e-64	242.7
ovXM_029782181.1	afEVM0002032.1	68.1	113	35	1	1	112	1	113	3.7e-38	154.1
ovXM_029782552.1	afEVM0006606.1	90.9	373	34	0	172	544	128	500	3.8e-211	731.1
ovXM_029781750.1	afEVM0012383.1	99.6	571	2	0	461	1031	431	1001	0.0e+00	1160.2
ovXM_029782289.1	afEVM0014841.1	90.8	584	46	3	1	584	1	576	1.8e-274	941.4
ovXM_029782294.1	afEVM0017801.1	91.6	346	29	0	1	346	1	346	1.1e-178	622.5
ovXM_029782079.1	afEVM0017851.1	78.9	209	43	1	1	208	9	217	1.2e-90	329.3
ovXM_029781693.1	afEVM0015599.1	94.9	855	4	1	34	888	35	849	0.0e+00	1605.5
ovXM_029782406.1	afEVM0018635.1	33.5	346	205	11	94	432	80	407	1.5e-49	194.5
ovXM_029781784.1	afEVM0005875.1	87.7	252	30	1	1	251	1	252	1.2e-116	416.0
ovXM_029782183.1	afEVM0005089.1	72.7	128	31	1	4	127	636	763	5.8e-48	186.8
ovXM_029781935.1	afEVM0015338.1	95.8	899	38	0	1	899	1	899	0.0e+00	1344.3
ovXM_029782411.1	afEVM0004460.1	89.5	485	20	2	1	485	1	454	3.6e-255	877.1
ovXM_029782449.1	afEVM0012558.1	83.8	724	87	5	1	720	1	698	1.0e-295	1012.3
ovXM_029782077.1	afEVM0000521.1	100.0	418	0	0	1	418	1	418	1.5e-222	768.5
ovXM_029782184.1	afEVM0013340.1	42.1	107	56	3	358	464	385	485	3.1e-12	70.5
ovXM_029781903.1	afEVM0003935.1	93.1	1139	71	3	1	1132	56	1193	0.0e+00	1949.5
ovXM_029782185.1	afEVM0008823.1	48.2	280	130	3	4	268	2	281	2.9e-65	245.4
ovXM_029782502.1	afEVM0009132.1	96.5	683	24	0	1	683	1	683	0.0e+00	1312.0
ovXM_029781551.1	afEVM0017260.1	92.7	1456	90	7	1	1442	1	1453	0.0e+00	2609.3
ovXM_029782495.1	afEVM0013309.1	82.7	457	79	0	39	495	1	457	4.8e-215	743.8
ovXM_029782483.1	afEVM0012314.1	88.7	453	51	0	1	453	1	453	6.4e-222	766.5
ovXM_029781849.1	afEVM0008338.1	96.7	240	8	0	192	431	4	243	1.8e-133	472.6
ovXM_029782446.1	afEVM0018431.1	91.5	388	29	1	289	676	140	523	1.7e-207	719.2
ovXM_029782433.1	afEVM0010427.1	90.6	266	24	1	1	265	1	266	1.0e-147	519.2
ovXM_029781432.1	afEVM0000529.1	92.0	1728	47	7	115	1842	1	1637	0.0e+00	2946.4
ovXM_029781783.1	afEVM0008749.1	97.1	207	6	0	67	273	7	213	3.3e-117	417.9
ovXM_029782186.1	afEVM0013315.1	51.0	145	63	1	1	137	32	176	7.2e-28	120.2
ovXM_029781762.1	afEVM0016073.1	89.9	593	47	1	1	593	1	580	1.2e-265	912.1
ovXM_029781811.1	afEVM0003236.1	97.0	904	26	1	198	1100	25	928	0.0e+00	1609.0
ovXM_029781720.1	afEVM0008574.1	89.0	264	17	2	1	254	1	262	1.3e-107	386.7
ovXM_029781717.1	afEVM0010963.1	80.2	945	41	3	1	945	1	799	0.0e+00	1207.6
ovXM_029782395.1	afEVM0004366.1	92.7	1088	77	1	379	1466	29	1114	0.0e+00	1560.4
ovXM_029782399.1	afEVM0011766.1	62.0	242	67	2	1187	1428	1218	1434	9.6e-83	305.8
ovXM_029782435.1	afEVM0003105.1	93.4	512	22	1	1	512	1	500	3.0e-289	990.3
ovXM_029781445.1	afEVM0009206.1	70.5	237	44	2	1162	1398	1160	1370	4.4e-96	350.1
ovXM_029781961.1	afEVM0005125.2	86.3	531	56	5	44	568	1	520	1.7e-227	785.4
ovXM_029782189.1	afEVM0017691.1	29.3	314	198	11	10	316	195	491	1.6e-30	130.2
ovXM_029782191.1	afEVM0013435.1	46.2	573	242	5	6	577	4	511	1.2e-143	506.9
ovXM_029781897.1	afEVM0008565.1	95.9	193	8	0	1	193	14	206	6.6e-104	373.2
ovXM_029782298.1	afEVM0007123.1	87.1	163	21	0	1	163	1	163	8.1e-79	289.7
ovXM_029782192.1	afEVM0010318.1	52.2	270	124	3	4	273	5	269	1.0e-68	256.9
ovXM_029782381.1	afEVM0004132.1	96.7	275	9	0	30	304	15	289	9.6e-150	526.2
ovXM_029781608.1	afEVM0012565.1	82.4	614	99	4	1	610	1	609	7.2e-205	710.3
ovXM_029782323.1	afEVM0004019.1	91.3	606	53	0	11	616	14	619	0.0e+00	1126.7
ovXM_029781743.1	afEVM0013286.1	97.4	693	18	0	1	693	1	693	0.0e+00	1195.3
ovXM_029781474.1	afEVM0019152.1	90.1	282	28	0	1	282	1	282	1.3e-154	543.1
ovXM_029781957.1	afEVM0018518.1	55.2	310	67	2	5	314	1	238	2.4e-87	318.9
ovXM_029782340.1	afEVM0013887.1	70.2	309	92	0	1	309	1	309	3.3e-121	431.4
ovXM_029782421.1	afEVM0015148.1	83.6	268	44	0	1	268	1	268	4.1e-128	454.1
ovXM_029781372.1	afEVM0006587.1	89.3	309	33	0	1	309	1	309	5.9e-155	543.5
ovXM_029782319.1	afEVM0012291.1	100.0	137	0	0	1	137	1	137	6.6e-74	273.1
ovXM_029782025.1	afEVM0000872.1	95.5	861	6	1	1	828	1	861	0.0e+00	1650.2
ovXM_029782429.1	afEVM0002479.1	88.4	337	39	0	1	337	1	337	7.8e-185	642.9
ovXM_029781454.1	afEVM0006236.1	28.7	171	114	2	1130	1300	101	263	3.4e-10	64.7
ovXM_029781459.1	afEVM0017193.1	74.2	368	35	5	162	528	1	309	5.7e-144	508.4
ovXM_029781463.1	afEVM0002128.1	44.2	330	167	6	49	374	2	318	3.3e-72	269.6
ovXM_029782318.1	afEVM0005439.1	97.5	200	5	0	1	200	1	200	9.6e-106	379.4
ovXM_029782251.1	afEVM0002028.1	97.5	638	16	0	1	638	1	638	1.1e-206	716.5
ovXM_029782550.1	afEVM0001741.1	91.9	295	16	2	151	442	14	303	6.3e-158	553.9
ovXM_029782194.1	afEVM0015967.1	62.4	125	37	1	9	123	51	175	3.2e-38	154.5
ovXM_029782436.1	afEVM0012921.1	94.4	1287	62	2	8	1294	10	1286	0.0e+00	1162.5
ovXM_029782410.1	afEVM0010552.1	30.4	230	133	6	54	273	32	244	9.3e-18	89.4
ovXM_029782021.1	afEVM0008836.1	93.4	715	0	2	1	715	1	668	0.0e+00	1152.5
ovXM_029782310.1	afEVM0003585.1	99.3	561	4	0	1	561	1	561	1.8e-303	1038.5
ovXM_029782196.1	afEVM0002468.1	74.6	224	49	1	1	224	137	352	7.2e-93	338.6
ovXM_029782198.1	afEVM0016401.1	67.0	185	45	3	3	186	10	179	3.1e-64	241.5
ovXM_029781499.1	afEVM0018434.1	98.5	741	4	1	66	799	34	774	0.0e+00	1250.0
ovXM_029781502.1	afEVM0017276.1	96.1	307	12	0	1	307	1	307	1.3e-170	595.5
ovXM_029781809.1	afEVM0010032.1	92.2	153	12	0	1	153	1	153	1.9e-74	275.0
ovXM_029781840.1	afEVM0010899.1	100.0	140	0	0	1	140	1	140	4.7e-75	276.9
ovXM_029781984.1	afEVM0017071.1	89.1	533	39	2	20	533	19	551	1.4e-103	373.6
ovXM_029782043.1	afEVM0007585.1	96.5	693	19	1	52	744	49	736	0.0e+00	1123.2
ovXM_029782051.1	afEVM0002921.1	96.8	628	20	0	1	628	1	628	0.0e+00	1150.2
ovXM_029782306.1	afEVM0008557.1	94.9	743	6	1	1	743	1	711	0.0e+00	1381.7
ovXM_029782199.1	afEVM0009689.1	80.5	1710	293	5	31	1707	1	1702	0.0e+00	2608.2
ovXM_029781387.1	afEVM0004786.1	93.1	1777	112	3	3	1778	11	1778	0.0e+00	3322.7
ovXM_029782464.1	afEVM0019366.1	84.4	288	15	3	1	288	174	431	5.9e-141	496.9
ovXM_029782201.1	afEVM0002032.1	47.1	121	64	0	35	155	1	121	1.6e-26	115.9
ovXM_029782202.1	afEVM0007196.1	42.1	121	51	2	1	102	53	173	2.6e-14	74.7
ovXM_029782203.1	afEVM0011540.1	59.5	153	44	1	23	175	76	210	1.2e-42	169.9
ovXM_029782205.1	afEVM0017419.1	26.5	226	143	6	285	495	253	470	1.1e-10	65.1
ovXM_029781606.1	afEVM0006203.1	90.2	634	62	0	1	634	1	634	0.0e+00	1120.5
ovXM_029782206.1	afEVM0017089.1	63.6	33	12	0	17	49	4	36	1.6e-06	50.4
ovXM_029782537.1	afEVM0007921.1	63.4	41	15	0	1	41	2	42	3.8e-09	58.9
ovXM_029782346.1	afEVM0012159.1	87.7	284	29	2	1	279	1	283	1.4e-139	492.3
ovXM_029782207.1	afEVM0006493.1	78.6	28	6	0	22	49	40	67	2.1e-07	54.3
ovXM_029782208.1	afEVM0007455.1	56.2	64	28	0	200	263	11	74	2.1e-13	74.3
ovXM_029782209.1	afEVM0013301.1	67.7	31	10	0	278	308	32	62	4.3e-06	50.1
ovXM_029782518.1	afEVM0000132.1	41.9	284	155	2	1	282	322	597	4.6e-64	241.5
ovXM_029782299.1	afEVM0017232.1	78.2	110	24	0	1	110	38	147	1.5e-44	175.3
ovXM_029782065.1	afEVM0003365.2	90.4	156	15	0	1	156	1	156	1.2e-80	295.8
ovXM_029781689.1	afEVM0010359.1	86.0	372	4	1	47	370	1	372	1.1e-176	615.9
ovXM_029781443.1	afEVM0007636.1	95.0	238	12	0	1	238	1	238	9.9e-126	446.0
ovXM_029781441.1	afEVM0019151.1	89.3	391	39	2	1	391	1	388	2.8e-197	684.5
ovXM_029782357.1	afEVM0002620.1	92.8	1288	93	0	215	1502	1	1288	0.0e+00	2450.2
ovXM_029781977.1	afEVM0013148.1	66.2	278	92	1	1	276	7	284	4.6e-106	380.9
ovXM_029782556.1	afEVM0013148.1	92.6	285	21	0	1	285	1	285	2.5e-155	544.7
ovXM_029781845.1	afEVM0014813.1	81.6	294	54	0	2	295	1	294	6.7e-148	520.0
ovXM_029782211.1	afEVM0003311.1	85.8	225	32	0	1	225	1	225	2.6e-112	401.4
ovXM_029781470.1	afEVM0011193.1	74.0	231	57	3	1	229	1	230	3.4e-99	357.8
ovXM_029781468.1	afEVM0006176.1	100.0	441	0	0	41	481	31	471	1.0e-238	822.4
ovXM_029782212.1	afEVM0016713.1	85.2	128	19	0	27	154	41	168	2.3e-54	208.4
ovXM_029782521.1	afEVM0010094.1	81.6	288	53	0	1	288	1	288	2.3e-129	458.4
ovXM_029782415.1	afEVM0007476.1	77.9	280	62	0	1	280	1	280	9.9e-125	443.0
ovXM_029782331.1	afEVM0015434.1	79.3	285	56	1	1	282	1	285	3.6e-130	461.1
ovXM_029781804.1	afEVM0008437.1	90.7	928	13	2	1	926	1	857	0.0e+00	1654.4
ovXM_029782507.1	afEVM0000394.1	88.5	611	53	3	1	610	1	595	1.0e-267	919.1
ovXM_029782514.1	afEVM0008795.1	87.9	157	19	0	1	157	25	181	2.7e-79	291.2
ovXM_029781923.1	afEVM0000895.1	96.6	175	6	0	1	175	1	175	6.4e-106	379.8
ovXM_029782213.1	afEVM0016856.1	85.9	1963	237	7	1	1963	1	1923	0.0e+00	2986.8
ovXM_029782215.1	afEVM0017601.1	89.4	539	56	1	1	538	1	539	2.9e-256	880.9
ovXM_029782216.1	afEVM0014923.1	88.2	507	57	3	1	506	246	750	4.6e-213	737.3
ovXM_029781730.1	afEVM0000831.1	57.5	732	85	3	1	724	1	514	1.2e-206	716.5
ovXM_029782301.1	afEVM0015276.1	98.0	1177	24	0	1	1177	1	1177	0.0e+00	2244.9
ovXM_029782029.1	afEVM0001185.1	95.1	206	10	0	1	206	1	206	2.0e-53	205.7
ovXM_029781620.1	afEVM0012035.1	100.0	273	0	0	115	387	1	273	6.1e-157	550.4
ovXM_029782217.1	afEVM0007196.1	61.5	156	50	3	1	146	38	193	2.5e-44	175.3
ovXM_029782218.1	afEVM0015534.1	96.0	248	9	1	1	248	10	256	4.0e-131	464.2
ovXM_029782012.1	afEVM0007202.1	88.5	104	0	1	1	104	1	92	1.6e-45	178.7
ovXM_029781725.1	afEVM0004268.1	37.3	244	149	3	440	680	1180	1422	5.9e-38	156.0
ovXM_029782092.1	afEVM0001373.1	93.6	591	10	2	1	589	1	565	3.7e-294	1006.9
ovXM_029781748.1	afEVM0002989.1	97.2	282	8	0	42	323	30	311	7.6e-161	563.1
ovXM_029782443.1	afEVM0013756.1	91.6	405	34	0	1	405	27	431	5.5e-209	723.4
ovXM_029782546.1	afEVM0015979.2	88.1	134	12	2	1	131	1	133	7.1e-62	233.4
ovXM_029782219.1	afEVM0004569.1	90.9	209	19	0	1	209	2	210	2.2e-100	361.7
ovXM_029782220.1	afEVM0016261.1	46.7	60	32	0	25	84	34	93	1.0e-06	52.0
ovXM_029781696.1	afEVM0005346.1	99.7	388	1	0	19	406	3	390	7.4e-214	739.6
ovXM_029781828.1	afEVM0003089.1	91.1	214	19	0	35	248	48	261	4.2e-111	397.5
ovXM_029781820.1	afEVM0010660.1	37.0	303	168	5	30	326	1	286	1.4e-50	197.2
ovXM_029782037.1	afEVM0004996.1	95.2	378	14	1	1	378	1	374	6.5e-172	600.1
ovXM_029782355.1	afEVM0008176.1	32.7	153	97	1	149	295	1	153	7.3e-20	94.7
ovXM_029782413.1	afEVM0010592.1	82.4	284	29	1	456	739	1	263	7.6e-129	458.8
ovXM_029781942.1	afEVM0011692.1	98.3	358	6	0	34	391	19	376	4.3e-211	730.3
ovXM_029782226.1	afEVM0015553.1	75.7	230	46	1	58	287	157	376	6.4e-95	344.0
ovXM_029782228.1	afEVM0012504.1	84.2	114	17	1	1	113	1	114	4.3e-53	203.8
ovXM_029782577.1	afEVM0003352.1	83.2	119	17	1	1	116	1	119	2.7e-44	174.9
ovXM_029782575.1	afEVM0009055.1	88.1	910	86	4	1	910	1	888	0.0e+00	1360.9
ovXM_029781642.1	afEVM0011543.1	92.3	195	5	1	70	264	1	185	5.0e-100	360.9
ovXM_029782229.1	afEVM0019005.1	93.8	354	22	0	1	354	1	354	7.9e-196	679.5
ovXM_029781997.1	afEVM0002304.1	99.8	511	1	0	1	511	1	511	7.1e-230	793.1
ovXM_029781584.1	afEVM0013640.1	95.8	313	13	0	1	313	1	313	3.3e-177	617.5
ovXM_029781814.1	afEVM0004922.1	93.2	278	19	0	1	278	1	278	1.1e-147	519.2
ovXM_029781377.1	afEVM0006990.1	98.1	317	4	1	1	317	1	315	4.1e-132	468.0
ovXM_029781933.1	afEVM0003967.1	45.3	53	29	0	307	359	536	588	1.8e-09	60.5
ovXM_029781902.1	afEVM0015184.2	87.6	193	24	0	1	193	1	193	1.4e-90	328.9
ovXM_029781901.1	afEVM0004315.1	32.6	319	199	9	85	398	37	344	2.6e-36	149.8
ovXM_029782230.1	afEVM0009595.1	52.6	152	28	4	1	152	1	108	5.3e-30	127.5
ovXM_029781736.1	afEVM0000979.1	45.4	513	2	2	700	1212	10	244	1.3e-100	365.2
ovXM_029782515.1	afEVM0018892.1	95.6	433	11	1	1	425	1	433	2.0e-113	406.0
ovXM_029781803.1	afEVM0015264.1	96.2	266	10	0	1	266	1	266	2.9e-150	527.7
ovXM_029781763.1	afEVM0012278.1	100.0	172	0	0	30	201	30	201	4.8e-65	244.2
ovXM_029782361.1	afEVM0009556.1	95.0	378	15	1	23	396	4	381	2.2e-210	728.0
ovXM_029781548.1	afEVM0006581.1	95.4	1543	43	3	1	1518	6	1545	0.0e+00	2606.6
ovXM_029781855.1	afEVM0004007.1	45.3	86	45	2	12	97	48	131	5.2e-11	64.3
ovXM_029782485.1	afEVM0015995.1	24.5	376	244	8	1073	1424	12	371	1.9e-25	115.5
ovXM_029782362.1	afEVM0012584.1	25.4	315	183	10	352	622	90	396	7.8e-13	72.4
ovXM_029781899.1	afEVM0009598.1	71.3	167	43	3	8	169	6	172	8.5e-55	209.9
ovXM_029781981.1	afEVM0010143.1	98.9	532	6	0	1	532	1	532	2.0e-296	1014.2
ovXM_029781670.1	afEVM0009285.1	97.8	675	15	0	1	675	1	675	0.0e+00	1350.5
ovXM_029782097.1	afEVM0005075.1	86.8	334	44	0	1	334	1	334	9.0e-157	549.7
ovXM_029782099.1	afEVM0017581.1	79.5	298	61	0	20	317	1	298	2.8e-115	411.8
ovXM_029782098.1	afEVM0000268.1	88.5	331	38	0	1	331	1	331	9.4e-167	582.8
ovXM_029782096.1	afEVM0019546.1	82.9	339	52	1	1	339	1	333	6.3e-158	553.5
ovXM_029781786.1	afEVM0002141.1	100.0	405	0	0	1	405	1	405	1.1e-238	822.0
ovXM_029782295.1	afEVM0009981.1	97.0	434	13	0	1	434	1	434	1.9e-247	851.3
ovXM_029782231.1	afEVM0013713.1	81.7	241	43	1	1	241	30	269	4.8e-51	198.0
ovXM_029781433.1	afEVM0015917.1	79.9	453	35	4	42	480	9	419	4.8e-204	707.2
ovXM_029781436.1	afEVM0003573.1	95.3	472	21	1	1	472	1	471	1.4e-272	934.9
ovXM_029782008.1	afEVM0009273.1	92.7	314	23	0	1	314	1	314	2.9e-181	630.9
ovXM_029782041.1	afEVM0011311.1	90.2	123	12	0	1	123	1	123	3.0e-65	244.2
ovXM_029781602.1	afEVM0013305.1	93.8	649	39	1	60	707	34	682	0.0e+00	1249.6
ovXM_029782519.1	afEVM0005410.1	89.8	265	27	0	1	265	1	265	2.3e-131	464.9
ovXM_029782349.1	afEVM0004968.1	79.5	322	21	2	1	321	1	278	5.4e-143	503.8
ovXM_029782233.1	afEVM0014175.1	85.1	604	73	1	1	604	26	612	3.4e-303	1036.9
ovXM_029781912.1	afEVM0014175.1	88.8	587	66	0	1	587	26	612	8.6e-312	1065.4
ovXM_029782055.1	afEVM0004055.1	100.0	74	0	0	1	74	1	74	9.9e-32	132.1
ovXM_029782516.1	afEVM0015952.1	93.6	202	13	0	12	213	1	202	4.9e-108	387.1
ovXM_029782033.1	afEVM0015000.1	93.3	389	26	0	21	409	10	398	1.5e-206	715.3
ovXM_029781410.1	afEVM0002225.1	27.8	288	194	6	113	397	53	329	1.2e-25	115.2
ovXM_029782245.1	afEVM0008463.1	96.1	205	8	0	1	205	1	205	5.0e-110	393.7
ovXM_029782467.1	afEVM0000565.1	99.6	235	1	0	1	235	1	235	2.7e-131	464.5
ovXM_029782083.1	afEVM0010052.1	91.2	170	15	0	1	170	1	170	1.4e-86	315.5
ovXM_029781813.1	afEVM0007019.2	100.0	130	0	0	1	130	1	130	3.7e-74	273.9
ovXM_029781452.1	afEVM0003243.1	96.9	776	24	0	56	831	23	798	0.0e+00	1598.2
ovXM_029782235.1	afEVM0007429.1	89.1	248	27	0	3	250	19	266	1.0e-128	456.1
ovXM_029782236.1	afEVM0004375.1	84.2	444	70	0	1	444	1	444	4.6e-241	830.1
ovXM_029782238.1	afEVM0010671.1	33.6	125	75	4	841	963	106	224	5.4e-11	67.0
ovXM_029781934.1	afEVM0010819.1	99.2	363	3	0	1	363	1	363	2.8e-204	707.6
ovXM_029782239.1	afEVM0004437.1	52.3	109	43	2	1	101	26	133	4.8e-25	110.9
ovXM_029781723.1	afEVM0001968.1	44.6	139	77	0	1	139	52	190	1.2e-29	127.5
ovXM_029782350.1	afEVM0003951.1	37.1	97	58	1	32	128	18	111	8.0e-09	57.8
ovXM_029782240.1	afEVM0014721.1	45.6	217	89	4	1	211	1	194	1.0e-44	176.8
ovXM_029782241.1	afEVM0016075.1	92.0	87	7	0	208	294	1	87	7.6e-35	144.4
ovXM_029782243.1	afEVM0001375.1	94.4	396	21	1	1	395	1	396	2.7e-221	764.2
ovXM_029781744.1	afEVM0002718.1	93.8	697	42	1	475	1170	1	697	0.0e+00	1176.8
ovXM_029782365.1	afEVM0008180.1	85.2	2523	33	5	61	2583	1	2183	0.0e+00	3681.3
ovXM_029782045.1	afEVM0007264.1	57.4	68	29	0	7	74	17	84	3.4e-16	80.5
ovXM_029782034.1	afEVM0014047.1	95.1	41	2	0	1	41	1	41	1.6e-16	83.6
ovXM_029782247.1	afEVM0006028.1	100.0	31	0	0	1	31	1	31	6.0e-13	72.0
ovXM_029781930.1	afEVM0011329.1	92.3	352	27	0	1	352	1	352	1.7e-190	661.8
ovXM_029781978.1	afEVM0012357.2	87.7	408	41	1	1	399	1	408	1.7e-162	568.9
ovXM_029781953.1	afEVM0001250.1	98.8	591	5	1	149	739	1	589	8.9e-258	886.3
ovXM_029782288.1	afEVM0002461.1	95.4	867	39	1	1	867	1	866	0.0e+00	1581.2
ovXM_029782506.1	afEVM0018879.1	82.1	747	114	4	1	731	1	743	1.1e-178	623.6
ovXM_029782052.1	afEVM0014493.1	91.8	378	30	1	1	377	1	378	9.0e-191	662.9
ovXM_029782389.1	afEVM0008953.1	79.1	757	79	3	87	843	1	678	1.7e-281	965.3
ovXM_029781779.1	afEVM0004979.1	97.4	802	21	0	1	802	1	802	0.0e+00	1557.3
ovXM_029782006.1	afEVM0003894.1	81.0	295	53	2	1	294	1	293	2.8e-138	488.0
ovXM_029781793.1	afEVM0012165.3	87.1	884	83	4	88	971	25	877	0.0e+00	1375.1
ovXM_029782297.1	afEVM0002091.1	81.1	281	53	0	1	281	1	281	2.9e-140	494.6
ovXM_029781516.1	afEVM0002091.1	84.0	281	45	0	1	281	1	281	4.1e-147	517.3
ovXM_029781700.1	afEVM0009527.1	97.8	2098	36	1	33	2130	28	2114	0.0e+00	4075.0
ovXM_029781386.1	afEVM0008308.1	78.6	294	61	1	1	292	1	294	7.4e-131	463.4
ovXM_029781810.1	afEVM0015988.1	97.1	344	10	0	1	344	1	344	1.1e-186	649.0
ovXM_029782302.1	afEVM0004099.1	84.9	649	95	2	139	785	1	648	2.2e-283	971.5
ovXM_029781686.1	afEVM0019110.1	90.1	596	52	1	1	596	1	589	3.7e-308	1054.3
ovXM_029781859.1	afEVM0011657.1	84.2	683	108	0	1	683	1	683	0.0e+00	1119.4
ovXM_029781860.1	afEVM0012046.1	90.1	332	30	2	28	359	23	351	2.5e-149	525.0
ovXM_029781789.1	afEVM0000803.3	95.3	958	26	1	1	939	1	958	0.0e+00	1846.2
ovXM_029782248.1	afEVM0014742.1	87.1	31	4	0	1	31	1	31	4.9e-10	63.2
ovXM_029782250.1	afEVM0014235.1	84.8	33	5	0	1	33	1	33	4.6e-11	65.5
ovXM_029781807.1	afEVM0014235.1	81.2	32	6	0	12	43	1	32	4.2e-09	59.3
ovXM_029782253.1	afEVM0014742.1	87.1	31	4	0	1	31	1	31	4.9e-10	63.2
ovXM_029781808.1	afEVM0014235.1	85.3	34	5	0	1	34	1	34	1.5e-11	67.4
ovXM_029782581.1	afEVM0014235.1	81.2	32	6	0	12	43	1	32	4.2e-09	59.3
ovXM_029782028.1	afEVM0014742.1	84.8	33	5	0	1	33	1	33	3.1e-11	66.2
ovXM_029782255.1	afEVM0016451.1	67.9	28	9	0	4	31	20	47	6.1e-07	50.8
ovXM_029782373.1	afEVM0014235.1	87.9	33	4	0	1	33	1	33	1.1e-11	67.8
ovXM_029782257.1	afEVM0013496.1	82.8	29	5	0	1	29	1	29	8.3e-08	56.6
ovXM_029782085.1	afEVM0014742.1	81.8	33	6	0	1	33	1	33	1.2e-10	64.3
ovXM_029782342.1	afEVM0014742.1	64.7	34	11	1	1	33	1	34	3.8e-07	52.8
ovXM_029782409.1	afEVM0014146.2	97.4	351	8	1	1	351	1	350	2.4e-208	721.1
ovXM_029782014.1	afEVM0003414.1	89.0	347	37	1	1	346	1	347	1.6e-180	628.6
ovXM_029782260.1	afEVM0008043.1	90.3	585	3	1	1	585	1	531	1.5e-300	1028.1
ovXM_029781956.1	afEVM0002407.1	95.9	340	14	0	1	340	1	340	2.9e-171	597.8
ovXM_029781623.1	afEVM0018399.2	90.4	695	66	1	359	1052	1	695	0.0e+00	1275.0
ovXM_029782343.1	afEVM0008175.1	65.8	38	13	0	62	99	522	559	1.5e-09	58.9
ovXM_029782333.1	afEVM0018587.1	34.3	108	70	1	7	113	8	115	3.8e-13	71.6
ovXM_029782335.1	afEVM0018587.1	34.5	110	71	1	7	115	8	117	2.0e-13	72.0
ovXM_029781959.1	afEVM0018527.1	93.9	1550	62	4	1	1549	1	1518	0.0e+00	2661.3
ovXM_029782557.1	afEVM0009962.1	89.6	1582	38	6	119	1692	83	1546	0.0e+00	2710.6
ovXM_029782067.1	afEVM0015756.2	96.2	238	9	0	1	238	1	238	1.1e-129	459.1
ovXM_029781966.1	afEVM0003294.1	92.1	303	13	1	1	292	1	303	2.1e-162	568.2
ovXM_029781818.1	afEVM0006780.2	99.0	504	5	0	1	504	1	504	2.3e-297	1017.3
ovXM_029781815.1	afEVM0018888.1	98.0	2025	38	1	1	2025	1	2023	0.0e+00	3890.1
ovXM_029781819.1	afEVM0002482.1	90.8	358	33	0	1	358	126	483	1.4e-192	668.7
ovXM_029782049.1	afEVM0002761.1	89.2	651	69	1	1	651	1	650	0.0e+00	1090.9
ovXM_029782078.1	afEVM0002244.1	83.7	344	56	0	1	344	1	344	1.7e-182	635.2
ovXM_029782222.1	afEVM0002685.1	84.8	561	49	2	1	525	1	561	4.0e-263	903.7
ovXM_029782261.1	afEVM0005260.1	54.0	137	59	1	2	138	202	334	1.2e-39	159.5
ovXM_029781724.1	afEVM0015227.1	78.6	1471	150	3	1	1471	208	1513	0.0e+00	1847.4
ovXM_029782322.1	afEVM0018772.2	66.0	103	35	0	2	104	35	137	7.3e-33	136.3
ovXM_029781858.1	afEVM0005903.1	76.7	579	4	1	14	592	1	448	4.2e-250	860.5
ovXM_029782480.1	afEVM0015973.1	82.5	605	93	4	1	602	1	595	1.3e-267	918.7
ovXM_029782382.1	afEVM0001325.1	96.1	232	8	1	64	295	1	231	5.9e-104	374.0
ovXM_029782080.1	afEVM0002246.1	85.9	455	47	4	68	522	45	482	8.0e-229	789.6
ovXM_029781655.1	afEVM0017921.1	76.2	387	79	8	1	387	1	374	4.2e-150	527.7
ovXM_029782262.1	afEVM0012364.1	65.1	378	131	1	1	378	23	399	1.1e-142	503.1
ovXM_029782263.1	afEVM0001334.1	60.3	310	51	2	1	310	1	238	3.2e-92	335.1
ovXM_029782545.1	afEVM0004039.1	92.0	212	17	0	1	212	1	212	5.9e-114	406.8
ovXM_029781450.1	afEVM0001442.1	91.9	620	31	3	1	620	15	615	3.5e-247	850.9
ovXM_029782565.1	afEVM0002368.1	73.3	2113	297	21	1	2091	1	1867	0.0e+00	2544.2
ovXM_029782568.1	afEVM0011285.1	44.2	77	39	1	8	84	12	84	3.4e-13	72.4
ovXM_029781773.1	afEVM0011155.1	98.9	180	2	0	1	180	1	180	2.5e-97	351.3
ovXM_029782264.1	afEVM0000229.1	66.4	146	47	1	3	146	70	215	1.2e-50	196.1
ovXM_029781853.1	afEVM0009798.1	81.6	152	28	0	35	186	8	159	2.1e-75	279.3
ovXM_029781906.1	afEVM0017738.1	80.2	339	23	2	1	339	1	295	1.4e-149	525.8
ovXM_029782266.1	afEVM0018639.1	92.7	354	10	2	189	541	91	429	4.1e-167	585.1
ovXM_029782267.1	afEVM0000114.1	31.5	257	160	7	7	259	318	562	1.9e-32	136.3
ovXM_029782268.1	afEVM0010430.1	78.6	355	27	4	1	355	1	306	7.6e-154	540.0
ovXM_029782269.1	afEVM0000114.1	80.1	854	48	4	1	851	1	735	0.0e+00	1298.5
ovXM_029782578.1	afEVM0007037.1	70.4	250	62	3	16	264	17	255	4.4e-50	194.9
ovXM_029781841.1	afEVM0014016.1	100.0	186	0	0	163	348	1	186	7.0e-96	347.4
ovXM_029782270.1	afEVM0016544.1	96.2	106	4	0	11	116	16	121	1.1e-51	199.1
ovXM_029781949.1	afEVM0000304.1	97.6	370	9	0	1	370	1	370	3.4e-197	684.1
ovXM_029781473.1	afEVM0010984.1	85.4	268	39	0	9	276	8	275	2.2e-140	495.0
ovXM_029782271.1	afEVM0011602.1	68.2	179	57	0	1	179	154	332	5.3e-67	250.8
ovXM_029782272.1	afEVM0007383.1	97.1	208	6	0	1	208	1	208	1.1e-101	365.9
ovXM_029782273.1	afEVM0018026.1	63.8	149	46	1	1	141	1	149	2.1e-44	175.3
ovXM_029781998.1	afEVM0016544.1	91.3	195	16	1	1	194	136	330	8.2e-86	313.2
ovXM_029782275.1	afEVM0012676.1	32.9	146	79	6	110	238	345	488	6.6e-12	68.2
ovXM_029782470.1	afEVM0015539.1	87.3	284	36	0	1	284	1	284	1.4e-142	502.3
ovXM_029781922.1	afEVM0017990.1	98.5	587	9	0	1	587	1	587	0.0e+00	1213.0
ovXM_029782468.1	afEVM0005227.1	79.4	360	74	0	1	360	1	360	4.3e-158	554.3
ovXM_029781491.1	afEVM0004950.1	98.4	1490	24	0	1	1490	1	1490	0.0e+00	2616.3
ovXM_029781476.1	afEVM0011285.1	100.0	190	0	0	1	190	1	190	1.1e-108	389.8
ovXM_029781543.1	afEVM0011936.1	92.7	579	10	1	1	579	1	547	2.8e-275	944.1
ovXM_029781968.1	afEVM0017609.1	100.0	110	0	0	1	110	1	110	6.3e-67	249.6
ovXM_029782432.1	afEVM0018242.1	96.0	422	17	0	1	422	1	422	8.4e-227	782.7
ovXM_029782277.1	afEVM0005462.1	100.0	24	0	0	1	24	16	39	1.0e-08	57.8
ovXM_029781907.1	afEVM0002198.1	89.7	156	10	2	1	151	1	155	1.4e-82	302.4
ovXM_029782278.1	afEVM0015227.1	93.0	213	14	1	31	243	5	216	2.4e-117	418.7
ovXM_029781400.1	afEVM0001802.1	93.9	589	20	1	1	589	1	573	0.0e+00	1108.2
ovXM_029782087.1	afEVM0010184.1	96.5	142	5	0	11	152	15	156	9.3e-77	282.7
ovXM_029781408.1	afEVM0007357.2	72.5	120	23	2	1	117	1	113	2.9e-45	177.9
ovXM_029781952.1	afEVM0002839.1	84.3	1047	142	3	31	1076	3	1028	0.0e+00	1727.2
ovXM_029782280.1	afEVM0006511.1	51.2	160	62	3	1	144	1	160	3.8e-38	154.5
ovXM_029782002.1	afEVM0017159.1	93.1	261	3	1	1	261	1	246	1.7e-136	482.6
ovXM_029782631.1	afEVM0005858.1	78.7	895	95	6	1	827	434	1300	0.0e+00	1367.8
ovXM_029782718.1	afEVM0000411.1	89.1	1416	145	3	1	1407	1	1415	0.0e+00	2216.0
ovXM_029782722.1	afEVM0006270.1	77.1	532	111	2	1	531	25	546	1.1e-230	795.8
ovXM_029782649.1	afEVM0018091.2	78.7	211	24	3	215	404	2	212	3.9e-74	275.4
ovXM_029783323.1	afEVM0015899.1	91.9	259	9	1	1	259	1	247	3.6e-137	484.2
ovXM_029783335.1	afEVM0015282.1	84.0	369	59	0	1	369	1	369	4.4e-189	657.1
ovXM_029783141.1	afEVM0010390.1	88.3	154	18	0	1	154	1	154	1.5e-79	292.0
ovXM_029783481.1	afEVM0019052.1	81.7	142	26	0	1	142	1	142	4.2e-63	237.3
ovXM_029783149.1	afEVM0014121.1	74.3	70	18	0	81	150	80	149	3.9e-27	117.9
ovXM_029782785.1	afEVM0003260.1	74.1	197	47	1	499	695	9	201	1.0e-45	181.8
ovXM_029782772.1	afEVM0015208.1	86.2	370	23	1	1	342	1	370	7.7e-180	626.3
ovXM_029782769.1	afEVM0013021.1	99.3	736	5	0	1	736	1	736	0.0e+00	1487.6
ovXM_029782766.1	afEVM0016362.1	88.4	835	44	6	38	866	16	803	0.0e+00	1448.0
ovXM_029783061.1	afEVM0001137.1	57.5	113	44	1	8	116	1	113	4.2e-29	124.0
ovXM_029783154.1	afEVM0002801.1	96.3	269	10	0	1	269	1	269	9.7e-154	539.3
ovXM_029783155.1	afEVM0017954.1	81.3	241	45	0	1	241	1	241	3.7e-112	401.0
ovXM_029783251.1	afEVM0015305.1	66.9	396	31	3	1	396	1	296	7.6e-139	490.3
ovXM_029783267.1	afEVM0005795.1	87.6	848	81	1	26	873	24	847	0.0e+00	1440.2
ovXM_029783292.1	afEVM0015661.1	94.0	283	12	1	1	283	1	278	1.6e-159	558.5
ovXM_029783144.1	afEVM0001964.1	78.2	861	175	7	1	850	1	859	0.0e+00	1222.6
ovXM_029782982.1	afEVM0014257.1	98.6	369	4	1	1	368	1	369	3.2e-171	597.8
ovXM_029783548.1	afEVM0004305.1	91.9	210	16	1	40	249	1	209	1.7e-99	359.0
ovXM_029783083.1	afEVM0015673.1	82.3	440	38	2	1	435	1	405	2.2e-208	721.5
ovXM_029783344.1	afEVM0001348.1	93.4	516	34	0	1	516	1	516	2.1e-285	977.6
ovXM_029783441.1	afEVM0010802.1	87.0	323	13	1	1	323	1	294	6.6e-157	550.1
ovXM_029783097.1	afEVM0004455.1	83.6	488	12	2	1	488	1	420	1.6e-207	718.8
ovXM_029783484.1	afEVM0011427.1	76.5	255	34	2	24	275	4	235	1.3e-105	379.4
ovXM_029782801.1	afEVM0000094.1	96.4	719	26	0	1	719	1	719	0.0e+00	1429.8
ovXM_029783291.1	afEVM0012553.1	79.0	352	58	1	1	352	1	336	4.1e-112	401.4
ovXM_029782946.1	afEVM0014302.1	99.2	368	3	0	365	732	374	741	9.9e-193	670.2
ovXM_029782960.1	afEVM0011826.1	86.4	684	39	3	1	684	1	630	0.0e+00	1248.0
ovXM_029783395.1	afEVM0011186.1	87.2	358	46	0	1	358	1	358	5.2e-187	650.2
ovXM_029783280.1	afEVM0007233.1	96.6	294	10	0	1	294	1	294	5.9e-171	596.7
ovXM_029783409.1	afEVM0009968.1	95.6	596	26	0	1	596	1	596	3.4e-308	1053.5
ovXM_029783508.1	afEVM0012066.1	80.9	188	36	0	1	188	1	188	2.3e-32	135.6
ovXM_029782617.1	afEVM0001536.1	70.6	102	28	1	1	100	51	152	1.9e-33	138.3
ovXM_029783353.1	afEVM0006495.1	99.0	399	4	0	1	399	1	399	7.7e-232	799.3
ovXM_029782947.1	afEVM0000969.1	73.1	67	17	1	1	66	3	69	7.7e-21	99.0
ovXM_029782948.1	afEVM0015511.1	66.0	50	17	0	1	50	1	50	3.8e-11	66.2
ovXM_029782636.1	afEVM0002307.1	94.3	296	17	0	4	299	3	298	5.7e-163	570.1
ovXM_029783393.1	afEVM0006869.1	77.1	415	93	1	2	414	77	491	1.7e-194	675.2
ovXM_029782671.1	afEVM0003057.1	96.7	1561	34	2	149	1708	7	1551	0.0e+00	3014.9
ovXM_029783723.1	afEVM0012783.1	96.1	256	9	1	89	344	65	319	2.5e-146	515.0
ovXM_029782949.1	afEVM0004546.1	84.3	134	15	1	387	520	77	204	3.1e-65	246.5
ovXM_029783285.1	afEVM0008933.1	82.0	611	100	3	1	604	1	608	3.6e-297	1016.9
ovXM_029783286.1	afEVM0008485.1	93.6	250	16	0	1	250	34	283	5.5e-135	476.9
ovXM_029783363.1	afEVM0000924.1	93.9	510	25	2	189	693	1	509	1.8e-276	948.3
ovXM_029782954.1	afEVM0013599.1	93.5	339	22	0	1	339	1	339	5.3e-181	630.2
ovXM_029782871.1	afEVM0015068.1	99.4	331	2	0	1	331	1	331	3.9e-189	657.1
ovXM_029782957.1	afEVM0008466.1	64.2	243	85	1	5	245	2	244	7.0e-82	300.4
ovXM_029782958.1	afEVM0011064.1	64.3	238	84	1	1	237	12	249	1.1e-81	299.7
ovXM_029783089.1	afEVM0014696.1	97.7	354	8	0	1	354	1	354	2.6e-186	647.9
ovXM_029782781.1	afEVM0003581.2	92.0	636	28	1	1	613	1	636	0.0e+00	1181.0
ovXM_029782784.1	afEVM0014449.1	100.0	110	0	0	1	110	1	110	3.3e-60	227.3
ovXM_029782782.1	afEVM0005319.1	82.2	157	26	1	57	213	1	155	8.5e-52	200.3
ovXM_029783576.1	afEVM0007833.1	91.4	58	5	0	1	58	1	58	7.6e-24	108.6
ovXM_029782959.1	afEVM0011008.1	67.9	28	9	0	5	32	15	42	5.8e-06	47.8
ovXM_029783117.1	afEVM0013029.1	93.3	541	36	0	40	580	1	541	9.4e-295	1008.8
ovXM_029783138.1	afEVM0010666.1	81.7	601	66	2	1	600	1	558	8.8e-288	985.7
ovXM_029783168.1	afEVM0017196.1	99.7	1142	3	0	1	1142	1	1142	0.0e+00	2283.1
ovXM_029783165.1	afEVM0007299.1	73.6	387	92	5	6	386	19	401	1.4e-151	532.7
ovXM_029783230.1	afEVM0018981.1	85.2	176	25	1	1	176	1	175	1.9e-84	308.5
ovXM_029782986.1	afEVM0011731.1	93.7	441	14	2	1	439	1	429	1.3e-227	785.4
ovXM_029782717.1	afEVM0016079.1	96.0	429	17	0	41	469	1	429	1.7e-249	858.2
ovXM_029782715.1	afEVM0002279.1	83.8	469	65	2	6	465	9	475	2.0e-234	808.1
ovXM_029783305.1	afEVM0015618.1	95.9	316	13	0	1	316	1	316	3.0e-170	594.3
ovXM_029783398.1	afEVM0012488.1	97.8	591	13	0	100	690	1	591	0.0e+00	1161.4
ovXM_029783371.1	afEVM0000373.1	75.3	425	94	4	5	420	4	426	3.2e-165	578.2
ovXM_029783311.1	afEVM0006073.1	98.6	419	6	0	1	419	1	419	2.7e-251	864.0
ovXM_029783316.1	afEVM0001651.1	93.9	228	9	1	88	315	11	233	1.4e-114	409.5
ovXM_029783307.1	afEVM0019324.1	99.3	425	3	0	1	425	1	425	1.6e-230	795.0
ovXM_029783227.1	afEVM0015001.1	85.8	183	26	0	6	188	308	490	9.3e-99	356.3
ovXM_029783297.1	afEVM0000403.1	83.8	600	92	3	1	598	1	597	2.1e-249	858.2
ovXM_029782965.1	afEVM0000958.1	67.2	119	38	1	12	129	241	359	1.9e-38	155.2
ovXM_029782908.1	afEVM0016825.6	90.5	613	11	2	345	950	1	573	0.0e+00	1082.4
ovXM_029783190.1	afEVM0012514.1	93.0	142	10	0	1	142	1	142	1.3e-72	268.9
ovXM_029782967.1	afEVM0004273.1	80.8	417	50	4	24	439	1	388	2.7e-177	618.2
ovXM_029783321.1	afEVM0006113.1	96.4	468	17	0	1	468	1	468	6.9e-264	906.0
ovXM_029783366.1	afEVM0006635.1	94.0	349	21	0	1	349	1	349	4.7e-201	696.8
ovXM_029783488.1	afEVM0005801.1	77.5	723	66	5	1	722	1	627	1.9e-305	1044.6
ovXM_029782604.1	afEVM0005418.1	79.8	807	107	6	1	795	1	763	2.0e-313	1071.6
ovXM_029782968.1	afEVM0005945.1	87.1	302	36	3	365	663	1	302	2.3e-132	469.5
ovXM_029782714.1	afEVM0002757.1	70.2	400	79	5	7242	7604	1	397	1.7e-130	466.8
ovXM_029783236.1	afEVM0003708.1	98.2	113	2	0	12	124	9	121	2.1e-58	221.5
ovXM_029782658.1	afEVM0012304.1	95.5	1791	78	2	13	1802	26	1814	0.0e+00	2081.2
ovXM_029782971.1	afEVM0017396.1	50.0	48	24	0	189	236	10	57	2.7e-06	49.3
ovXM_029783354.1	afEVM0008302.1	51.1	1140	368	14	1	1061	1	1029	1.3e-270	929.5
ovXM_029783529.1	afEVM0002703.1	93.5	155	10	0	1	155	1	155	2.4e-88	321.2
ovXM_029783359.1	afEVM0001327.1	95.5	688	30	1	1	688	1	687	0.0e+00	1209.1
ovXM_029783145.1	afEVM0008053.1	89.2	721	78	0	1	721	97	817	0.0e+00	1212.6
ovXM_029782984.1	afEVM0005840.1	94.8	4008	142	2	975	4916	1	4008	0.0e+00	7660.8
ovXM_029783256.1	afEVM0011192.1	95.8	592	23	1	1	590	15	606	0.0e+00	1152.9
ovXM_029783259.1	afEVM0002804.1	92.0	361	27	2	1	359	1	361	2.9e-201	697.6
ovXM_029783347.1	afEVM0004085.1	76.0	512	52	4	225	736	1	441	2.5e-199	692.2
ovXM_029783404.1	afEVM0009545.1	91.5	307	26	0	1	307	11	317	6.4e-173	603.2
ovXM_029783204.1	afEVM0018309.1	48.1	154	73	3	322	475	92	238	8.3e-31	131.7
ovXM_029782985.1	afEVM0001383.1	81.6	277	50	1	1	277	1	276	2.9e-40	162.9
ovXM_029782778.1	afEVM0014461.1	95.7	1328	57	0	451	1778	3	1330	0.0e+00	2551.2
ovXM_029783271.1	afEVM0004828.1	33.1	354	216	5	804	1157	248	580	1.4e-45	182.2
ovXM_029782700.1	afEVM0013343.1	98.6	214	3	0	1	214	1	214	1.1e-110	396.0
ovXM_029782696.1	afEVM0014649.1	99.2	264	2	0	1	264	1	264	4.4e-151	532.7
ovXM_029783302.1	afEVM0008373.1	46.6	290	148	4	34	320	133	418	1.2e-71	267.7
ovXM_029783167.1	afEVM0001210.1	89.3	177	19	0	1	177	1	177	3.0e-88	321.6
ovXM_029783228.1	afEVM0010486.1	94.8	404	21	0	1	404	1	404	1.1e-124	443.4
ovXM_029783289.1	afEVM0010944.1	72.3	94	26	0	20	113	9	102	4.4e-31	130.6
ovXM_029783124.1	afEVM0006815.1	88.0	383	45	1	1	383	1	382	2.0e-200	694.9
ovXM_029782964.1	afEVM0000468.1	85.9	689	59	2	1	689	1	651	0.0e+00	1243.8
ovXM_029782988.1	afEVM0005621.1	71.4	56	16	0	1	56	1	56	4.8e-18	87.8
ovXM_029782860.1	afEVM0010580.1	93.8	195	12	0	444	638	455	649	7.7e-32	135.6
ovXM_029783216.1	afEVM0002631.1	90.3	103	9	1	317	419	316	417	3.1e-51	199.9
ovXM_029783044.1	afEVM0013293.1	63.5	170	50	3	429	598	513	670	2.1e-10	64.3
ovXM_029782989.1	afEVM0013868.1	55.8	339	128	8	31	356	7	336	1.1e-96	350.1
ovXM_029782990.1	afEVM0001459.1	80.0	50	9	1	1	50	1	49	1.3e-16	83.2
ovXM_029782995.1	afEVM0008412.1	91.3	289	7	1	423	711	1	271	3.5e-150	528.9
ovXM_029782996.1	afEVM0014138.1	80.9	404	16	1	239	642	9	351	1.2e-170	596.7
ovXM_029782998.1	afEVM0013991.1	60.0	125	41	1	14	138	25	140	1.7e-29	125.6
ovXM_029783433.1	afEVM0003785.1	67.6	583	180	2	7	586	1	577	7.2e-234	806.6
ovXM_029783341.1	afEVM0014313.1	83.2	584	98	0	1	584	1	584	2.7e-281	964.1
ovXM_029783054.1	afEVM0012077.1	89.8	284	29	0	1	284	1	284	2.9e-146	514.6
ovXM_029783029.1	afEVM0009432.1	86.7	504	65	1	1	504	81	582	2.5e-251	864.4
ovXM_029782999.1	afEVM0000558.1	79.6	398	56	1	24	396	186	583	2.6e-179	624.8
ovXM_029783001.1	afEVM0000558.1	75.8	492	91	1	1	464	1	492	1.6e-208	722.2
ovXM_029783396.1	afEVM0000558.1	79.8	583	118	0	1	583	1	583	3.3e-263	904.0
ovXM_029783180.1	afEVM0007701.1	50.0	46	23	0	540	585	139	184	1.5e-09	61.6
ovXM_029783253.1	afEVM0017136.1	89.6	432	45	0	1	432	1	432	1.2e-225	778.9
ovXM_029783066.1	afEVM0017470.1	100.0	128	0	0	1	128	1	128	8.1e-50	193.0
ovXM_029782830.1	afEVM0004526.1	96.5	666	22	1	542	1207	1	665	0.0e+00	1226.5
ovXM_029782787.1	afEVM0013259.1	92.4	656	15	3	1	654	1	623	0.0e+00	1187.6
ovXM_029783419.1	afEVM0014202.1	91.9	467	28	3	1	462	1	462	4.0e-256	880.2
ovXM_029782838.1	afEVM0014714.1	96.3	593	17	1	22	614	29	616	0.0e+00	1120.1
ovXM_029782835.1	afEVM0013180.1	87.4	1820	197	11	82	1887	80	1880	0.0e+00	1502.6
ovXM_029782858.1	afEVM0007915.1	79.4	2025	215	10	1	2016	1	1832	0.0e+00	2298.5
ovXM_029783004.1	afEVM0017194.1	83.7	209	33	1	1	208	1	209	7.1e-90	328.2
ovXM_029782675.1	afEVM0006574.1	33.0	209	137	1	33	241	23	228	1.3e-27	120.2
ovXM_029783005.1	afEVM0006673.1	100.0	152	0	0	12	163	38	189	4.3e-88	320.5
ovXM_029783429.1	afEVM0013864.1	97.4	910	24	0	1	910	1	910	0.0e+00	1806.6
ovXM_029783263.1	afEVM0015132.1	97.6	167	4	0	75	241	1	167	1.1e-85	314.3
ovXM_029783086.1	afEVM0010218.2	96.0	274	11	0	1	274	1	274	4.6e-143	503.8
ovXM_029783546.1	afEVM0007829.1	85.0	360	39	2	1	345	1	360	2.4e-144	508.4
ovXM_029783183.1	afEVM0000808.1	98.4	375	6	0	1	375	1	375	1.6e-218	755.0
ovXM_029783182.1	afEVM0000808.1	99.5	375	2	0	1	375	1	375	1.4e-219	758.4
ovXM_029783015.1	afEVM0017418.1	79.3	29	6	0	29	57	1	29	2.4e-06	50.4
ovXM_029783181.1	afEVM0018598.1	65.6	61	20	1	1	60	1	61	1.2e-12	71.2
ovXM_029783459.1	afEVM0002518.1	96.9	32	1	0	1	32	1	32	1.1e-12	71.2
ovXM_029783458.1	afEVM0002026.1	90.6	32	3	0	1	32	1	32	3.1e-12	69.7
ovXM_029783729.1	afEVM0005052.1	87.1	31	3	1	1	31	1	30	2.5e-07	53.5
ovXM_029783019.1	afEVM0018598.1	82.5	63	9	1	1	63	1	61	1.6e-21	101.3
ovXM_029783020.1	afEVM0018598.1	77.8	63	9	2	1	60	1	61	3.4e-18	90.1
ovXM_029783365.1	afEVM0003915.1	38.0	287	166	3	9	287	14	296	4.7e-62	235.0
ovXM_029783106.1	afEVM0012567.1	70.0	50	15	0	1	50	1	50	2.5e-14	76.3
ovXM_029783201.1	afEVM0017881.1	97.1	207	6	0	1	207	1	207	1.2e-114	409.1
ovXM_029783218.1	afEVM0007453.1	85.5	1037	26	6	1	1033	1	917	0.0e+00	1385.2
ovXM_029783118.1	afEVM0018939.1	87.5	319	9	4	1	318	1	289	1.9e-156	548.5
ovXM_029782956.1	afEVM0004343.1	93.1	262	17	1	177	437	19	280	2.9e-147	518.5
ovXM_029783043.1	afEVM0004683.1	97.0	269	8	0	48	316	14	282	2.6e-150	528.1
ovXM_029782975.1	afEVM0007570.1	90.5	402	38	0	1	402	1	402	2.5e-214	741.1
ovXM_029783722.1	afEVM0018810.1	80.3	593	94	4	257	848	1	571	1.3e-255	879.4
ovXM_029783293.1	afEVM0014926.1	88.7	573	55	2	13	585	8	570	1.0e-288	988.8
ovXM_029782679.1	afEVM0003725.1	88.8	1099	6	5	94	1192	10	991	0.0e+00	1892.1
ovXM_029783022.1	afEVM0010333.1	69.8	179	47	4	4	180	14	187	3.3e-56	214.9
ovXM_029782901.1	afEVM0018735.1	75.6	435	32	3	10	444	14	374	9.1e-173	603.2
ovXM_029783115.1	afEVM0002331.1	95.4	480	20	2	1	479	1	479	1.3e-245	845.5
ovXM_029782677.1	afEVM0006330.1	93.8	224	10	1	1	224	1	220	1.6e-117	418.7
ovXM_029783225.1	afEVM0012333.1	35.4	356	219	6	81	432	21	369	2.4e-64	243.0
ovXM_029783026.1	afEVM0013696.1	64.8	182	49	1	1	182	3	169	4.2e-60	227.6
ovXM_029783028.1	afEVM0005089.1	60.1	143	56	1	1	142	619	761	1.7e-43	172.2
ovXM_029782852.1	afEVM0010725.2	98.8	345	4	0	29	373	16	360	3.7e-204	707.2
ovXM_029783518.1	afEVM0001008.1	94.5	457	25	0	1	457	1	457	1.1e-245	845.5
ovXM_029783424.1	afEVM0010658.1	77.6	254	35	2	18	271	15	246	2.5e-93	338.6
ovXM_029782619.1	afEVM0001326.1	89.9	1019	28	3	353	1370	1	945	0.0e+00	1627.5
ovXM_029783039.1	afEVM0009531.1	61.2	147	57	0	15	161	11	157	9.0e-46	179.9
ovXM_029782885.1	afEVM0000684.1	92.5	442	32	1	16	456	42	483	4.9e-239	823.9
ovXM_029782886.1	afEVM0010670.1	92.7	545	40	0	3	547	1	545	7.8e-275	942.6
ovXM_029782865.1	afEVM0018222.1	31.7	480	287	12	927	1372	497	969	1.1e-52	206.1
ovXM_029783550.1	afEVM0007936.1	35.1	185	97	6	1	178	337	505	8.2e-26	114.0
ovXM_029783109.1	afEVM0004749.1	97.6	165	4	0	1	165	1	165	2.4e-94	341.3
ovXM_029783194.1	afEVM0016179.1	98.3	423	7	0	1	423	1	423	1.3e-240	828.6
ovXM_029783551.1	afEVM0014800.1	89.5	57	6	0	1	57	499	555	1.2e-24	111.3
ovXM_029783100.1	afEVM0014800.1	67.6	37	12	0	1	37	499	535	3.4e-08	56.6
ovXM_029783552.1	afEVM0002631.1	48.0	50	25	1	3	51	368	417	1.8e-07	53.5
ovXM_029783553.1	afEVM0010825.1	83.9	56	9	0	1	56	1	56	1.3e-22	104.0
ovXM_029783554.1	afEVM0015955.1	98.4	124	2	0	39	162	6	129	5.6e-64	240.4
ovXM_029783730.1	afEVM0017433.1	25.1	183	112	4	148	306	38	219	4.0e-12	70.1
ovXM_029782983.1	afEVM0017693.1	71.6	162	45	1	22	183	13	173	6.2e-11	64.3
ovXM_029783456.1	afEVM0011239.1	94.3	105	6	0	28	132	7	111	5.1e-55	210.3
ovXM_029782873.1	afEVM0015654.1	99.2	386	3	0	1	386	1	386	2.0e-213	738.0
ovXM_029783471.1	afEVM0016325.1	97.5	243	6	0	283	525	1	243	8.9e-111	397.5
ovXM_029783516.1	afEVM0001025.1	86.2	571	73	2	142	711	1	566	3.1e-268	921.0
ovXM_029782987.1	afEVM0013097.1	87.5	32	4	0	1	32	1	32	8.4e-10	61.6
ovXM_029783557.1	afEVM0010825.1	43.9	57	32	0	1	57	1	57	6.8e-07	51.2
ovXM_029783357.1	afEVM0007743.1	83.3	36	6	0	1	36	1	36	1.2e-12	70.5
ovXM_029782969.1	afEVM0013114.1	87.0	100	13	0	1	100	1	100	3.4e-44	176.0
ovXM_029783558.1	afEVM0015787.1	40.0	65	31	1	1	65	1	57	3.5e-06	48.5
ovXM_029783071.1	afEVM0014296.1	48.4	64	33	0	1	64	1	64	1.4e-07	54.3
ovXM_029783121.1	afEVM0014296.1	46.9	64	34	0	1	64	1	64	5.8e-08	55.5
ovXM_029783559.1	afEVM0010755.1	93.1	29	2	0	1	29	1	29	6.8e-10	62.8
ovXM_029783476.1	afEVM0006873.1	75.0	60	15	0	1	60	1	60	3.6e-17	86.3
ovXM_029783202.1	afEVM0012847.1	43.3	97	46	2	1	94	1	91	1.4e-12	70.9
ovXM_029783284.1	afEVM0011008.1	65.5	29	10	0	1	29	15	43	1.8e-06	50.4
ovXM_029783561.1	afEVM0008823.1	64.9	111	38	1	1	110	343	453	4.1e-35	144.1
ovXM_029782790.1	afEVM0012847.1	94.0	100	6	0	1	100	1	100	9.4e-49	191.0
ovXM_029783565.1	afEVM0016451.1	70.4	27	8	0	4	30	20	46	2.4e-06	49.3
ovXM_029782814.1	afEVM0010062.1	96.3	107	4	0	1	107	1	107	9.1e-54	208.0
ovXM_029782823.1	afEVM0011503.1	85.4	48	7	0	1	48	1	48	1.3e-16	84.3
ovXM_029782811.1	afEVM0002154.1	74.6	59	15	0	1	59	1	59	1.7e-19	94.4
ovXM_029782821.1	afEVM0014595.1	82.2	45	8	0	1	45	1	45	2.8e-14	76.6
ovXM_029782813.1	afEVM0007936.1	26.8	448	245	14	5	372	15	459	2.4e-36	150.2
ovXM_029783566.1	afEVM0003561.1	80.6	170	28	2	1	170	1	165	8.5e-35	143.7
ovXM_029783567.1	afEVM0002098.1	87.2	47	5	1	1	47	1	46	2.8e-15	79.7
ovXM_029782818.1	afEVM0006782.1	75.0	36	9	0	1	36	1	36	4.8e-09	59.3
ovXM_029782809.1	afEVM0013323.1	76.7	103	16	2	1	95	1	103	5.0e-39	159.5
ovXM_029782816.1	afEVM0013323.1	54.3	81	33	2	4	81	1	80	1.3e-15	81.3
ovXM_029782829.1	afEVM0008739.1	60.9	46	18	0	11	56	407	452	4.8e-10	61.6
ovXM_029782826.1	afEVM0009528.1	79.2	48	10	0	1	48	1	48	3.8e-14	75.9
ovXM_029782819.1	afEVM0002692.1	42.1	57	33	0	1	57	2	58	1.3e-06	51.2
ovXM_029782825.1	afEVM0008739.1	57.1	56	22	1	1	54	397	452	7.9e-10	61.6
ovXM_029782824.1	afEVM0008739.1	55.4	56	23	1	1	54	397	452	2.3e-09	60.1
ovXM_029782807.1	afEVM0008739.1	56.1	57	24	1	1	57	397	452	5.8e-09	59.7
ovXM_029783440.1	afEVM0008739.1	51.8	56	24	1	1	53	397	452	1.2e-08	57.8
ovXM_029782953.1	afEVM0008739.1	91.8	49	4	0	1	49	397	445	7.2e-19	91.7
ovXM_029783125.1	afEVM0008739.1	55.9	68	11	1	1	49	1	68	1.7e-11	67.4
ovXM_029783105.1	afEVM0014556.1	89.5	57	6	0	1	57	1	57	8.0e-24	108.6
ovXM_029783569.1	afEVM0007074.1	66.7	27	9	0	46	72	2	28	4.5e-06	47.8
ovXM_029783454.1	afEVM0012143.1	88.1	59	6	1	1	59	1	58	1.5e-24	110.5
ovXM_029783570.1	afEVM0013456.1	89.8	59	6	0	414	472	1	59	1.4e-24	111.7
ovXM_029782861.1	afEVM0008250.1	90.0	60	6	0	1	60	1	60	1.7e-24	110.9
ovXM_029783571.1	afEVM0003633.1	71.4	49	14	0	8	56	11	59	4.5e-14	74.7
ovXM_029783444.1	afEVM0004520.1	96.1	536	21	0	1	536	1	536	4.0e-292	1000.0
ovXM_029783490.1	afEVM0008598.1	71.4	70	1	1	1	70	1	51	4.3e-21	96.7
ovXM_029782898.1	afEVM0010660.1	96.9	322	10	0	1	322	1	322	1.6e-187	651.7
ovXM_029782891.1	afEVM0004606.1	98.4	252	4	0	1	252	1	252	6.5e-144	506.5
ovXM_029783197.1	afEVM0005384.1	93.8	421	25	1	1	420	1	421	1.1e-233	805.4
ovXM_029782922.1	afEVM0012379.1	82.0	472	67	2	1	454	1	472	3.1e-213	737.6
ovXM_029783519.1	afEVM0010175.1	98.6	69	1	0	201	269	58	126	8.9e-34	141.7
ovXM_029783575.1	afEVM0018744.1	40.9	132	73	2	27	153	11	142	4.1e-23	104.8
ovXM_029783577.1	afEVM0011438.1	57.9	140	39	2	20	159	1	120	1.0e-38	156.4
ovXM_029783579.1	afEVM0013118.1	60.5	167	41	2	13	177	31	174	4.1e-48	188.0
ovXM_029783580.1	afEVM0004479.1	82.4	165	6	1	5	169	1	142	7.4e-75	276.6
ovXM_029783103.1	afEVM0011764.1	88.6	535	61	0	12	546	1	535	2.8e-293	1003.8
ovXM_029783178.1	afEVM0007387.1	88.4	972	103	5	1	969	1	965	0.0e+00	1419.4
ovXM_029782889.1	afEVM0015304.1	99.9	846	1	0	25	870	33	878	0.0e+00	1687.5
ovXM_029783532.1	afEVM0017433.1	93.9	817	48	2	137	952	38	853	0.0e+00	1494.6
ovXM_029783421.1	afEVM0009654.1	87.9	554	36	1	1	523	1	554	7.2e-286	979.2
ovXM_029783420.1	afEVM0011839.1	94.2	677	36	1	1	674	1	677	6.2e-276	947.2
ovXM_029783345.1	afEVM0011440.1	90.2	652	57	4	1	647	1	650	0.0e+00	1124.8
ovXM_029783581.1	afEVM0010471.1	36.3	157	89	3	24	178	9	156	1.3e-16	83.2
ovXM_029783156.1	afEVM0012574.1	93.3	404	27	0	1	404	1	404	1.6e-221	765.0
ovXM_029783582.1	afEVM0009369.1	44.3	149	49	4	8	156	20	134	6.4e-21	97.4
ovXM_029783332.1	afEVM0001804.1	88.3	505	57	2	1	504	1	504	7.0e-246	846.3
ovXM_029783469.1	afEVM0012014.1	86.0	652	87	1	1	648	1	652	5.0e-314	1072.8
ovXM_029783584.1	afEVM0017903.1	90.7	279	26	0	73	351	1	279	6.7e-134	473.8
ovXM_029783585.1	afEVM0007739.1	74.2	364	20	1	63	426	45	334	2.3e-149	525.4
ovXM_029782632.1	afEVM0005723.1	85.3	333	11	1	8	340	23	317	5.1e-168	587.0
ovXM_029783098.1	afEVM0000889.1	95.0	478	24	0	1	478	1	478	5.4e-280	959.5
ovXM_029783260.1	afEVM0014726.1	92.3	427	25	3	1	421	1	425	6.4e-224	773.1
ovXM_029783172.1	afEVM0007173.1	46.7	972	494	9	35	987	28	994	8.0e-270	926.8
ovXM_029783586.1	afEVM0000121.1	77.3	555	22	2	344	898	1	451	4.6e-238	821.2
ovXM_029782863.1	afEVM0016492.1	75.5	110	14	1	1	110	10	106	4.7e-41	164.1
ovXM_029783587.1	afEVM0016950.1	58.3	103	39	1	2	100	18	120	1.4e-26	115.5
ovXM_029783249.1	afEVM0005783.1	88.2	399	45	1	40	438	45	441	5.7e-212	733.4
ovXM_029783288.1	afEVM0001710.1	49.5	4086	1896	34	59	4040	31	4051	0.0e+00	3846.2
ovXM_029783207.1	afEVM0008480.1	82.2	1107	186	3	34	1129	97	1203	0.0e+00	1572.8
ovXM_029782602.1	afEVM0009050.1	82.0	406	62	2	1	396	1	405	3.9e-167	584.3
ovXM_029783588.1	afEVM0000826.1	89.3	298	32	0	1	298	1	298	3.5e-132	468.4
ovXM_029782933.1	afEVM0013355.1	98.0	488	10	0	1	488	1	488	8.0e-223	769.6
ovXM_029783590.1	afEVM0015207.1	45.6	114	59	2	1	111	274	387	1.5e-18	89.0
ovXM_029783725.1	afEVM0013002.1	98.2	704	13	0	1	704	1	704	0.0e+00	1438.7
ovXM_029783726.1	afEVM0007542.1	90.3	318	31	0	1	318	1	318	5.7e-169	590.1
ovXM_029783104.1	afEVM0006359.1	65.2	204	69	1	673	876	76	277	2.8e-77	287.0
ovXM_029783199.1	afEVM0019525.1	81.6	512	81	2	1	499	1	512	1.3e-178	623.2
ovXM_029783430.1	afEVM0015397.1	71.8	928	194	14	1	886	1	902	3.1e-197	685.6
ovXM_029783591.1	afEVM0006359.1	65.7	204	68	1	72	275	76	277	1.1e-78	290.0
ovXM_029783474.1	afEVM0006065.1	73.8	646	96	7	205	842	103	683	1.9e-255	879.0
ovXM_029783592.1	afEVM0018584.1	57.1	168	50	2	1	168	1	146	1.1e-44	176.4
ovXM_029782976.1	afEVM0007119.1	70.6	371	109	0	1	371	1	371	5.7e-128	454.1
ovXM_029782862.1	afEVM0001582.1	98.2	379	7	0	1	379	1	379	2.4e-222	767.7
ovXM_029782918.1	afEVM0018860.1	98.1	373	7	0	1	373	1	373	3.1e-227	783.9
ovXM_029783111.1	afEVM0005021.1	99.3	426	3	0	11	436	5	430	5.2e-88	321.6
ovXM_029783189.1	afEVM0014525.4	90.3	340	33	0	1	340	1	340	5.0e-171	597.0
ovXM_029782692.1	afEVM0016622.1	98.4	253	2	1	115	367	9	259	2.1e-133	473.0
ovXM_029783313.1	afEVM0006988.1	97.8	684	15	0	14	697	23	706	2.2e-205	712.2
ovXM_029783593.1	afEVM0004888.1	67.7	62	20	0	1	62	434	495	4.2e-21	99.4
ovXM_029783595.1	afEVM0013910.1	27.3	198	120	2	49	240	3	182	3.5e-16	83.6
ovXM_029783164.1	afEVM0019226.1	88.1	201	24	0	1	201	1	201	1.7e-103	372.1
ovXM_029783162.1	afEVM0019162.1	98.3	586	5	1	1	586	1	581	0.0e+00	1169.5
ovXM_029783142.1	afEVM0013685.1	86.9	654	83	1	24	674	1	654	0.0e+00	1124.0
ovXM_029783331.1	afEVM0018769.1	85.6	716	102	1	16	730	17	732	0.0e+00	1193.3
ovXM_029783367.1	afEVM0011208.2	97.2	288	8	0	47	334	34	321	3.7e-118	421.4
ovXM_029783101.1	afEVM0003509.1	91.5	375	30	2	1	374	26	399	3.1e-198	687.6
ovXM_029783300.1	afEVM0005780.1	91.8	487	40	0	1	487	1	487	4.8e-260	893.3
ovXM_029783596.1	afEVM0017084.1	77.3	511	68	1	20	482	7	517	3.6e-215	744.2
ovXM_029783391.1	afEVM0015892.1	79.9	194	39	0	219	412	1	194	6.0e-94	341.3
ovXM_029783325.1	afEVM0010172.1	99.3	148	1	0	1	148	1	148	2.5e-79	291.2
ovXM_029783597.1	afEVM0017634.1	88.5	653	60	2	44	691	1	643	0.0e+00	1155.2
ovXM_029783598.1	afEVM0001459.1	59.2	49	20	0	1	49	1	49	6.6e-09	57.4
ovXM_029783599.1	afEVM0009860.1	90.7	75	7	0	1	75	1	75	5.7e-34	142.1
ovXM_029783410.1	afEVM0009197.1	97.2	246	7	0	424	669	1	246	9.9e-139	490.7
ovXM_029783008.1	afEVM0006484.1	74.9	279	70	0	49	327	61	339	3.6e-110	394.8
ovXM_029783600.1	afEVM0003977.1	50.6	601	282	3	8	606	5	592	5.2e-163	571.2
ovXM_029783601.1	afEVM0002832.1	94.7	361	19	0	1	361	1	361	1.6e-202	701.8
ovXM_029783021.1	afEVM0013040.1	81.8	731	130	3	43	771	1	730	0.0e+00	1136.7
ovXM_029782762.1	afEVM0012519.1	97.0	700	15	3	96	790	96	794	1.5e-295	1011.9
ovXM_029783602.1	afEVM0015484.1	92.7	713	49	2	1	710	1	713	0.0e+00	1347.0
ovXM_029783193.1	afEVM0013132.1	93.9	66	4	0	53	118	20	85	2.9e-31	134.8
ovXM_029782723.1	afEVM0011288.1	98.8	803	10	0	1	803	1	803	0.0e+00	1524.6
ovXM_029782943.1	afEVM0014544.1	83.7	49	8	0	2	50	3	51	7.0e-17	85.9
ovXM_029782944.1	afEVM0015852.1	67.3	49	16	0	1	49	1	49	1.7e-11	67.8
ovXM_029783283.1	afEVM0018494.1	88.6	317	34	1	1	317	17	331	1.3e-157	552.7
ovXM_029783603.1	afEVM0007196.1	66.7	141	44	1	1	138	2	142	1.7e-45	178.7
ovXM_029783604.1	afEVM0007523.1	80.2	96	18	1	399	494	1	95	2.3e-33	141.7
ovXM_029783606.1	afEVM0014728.1	78.7	639	114	3	1	618	1	638	6.8e-269	924.5
ovXM_029783046.1	afEVM0017437.1	100.0	121	0	0	266	386	1	121	1.6e-64	243.4
ovXM_029783607.1	afEVM0002017.1	92.5	307	23	0	1	307	1	307	2.9e-162	567.8
ovXM_029783608.1	afEVM0015655.1	84.6	182	26	1	30	211	14	193	4.2e-67	251.1
ovXM_029783364.1	afEVM0016964.1	89.3	916	67	3	166	1056	43	952	0.0e+00	1156.0
ovXM_029783450.1	afEVM0001903.2	30.4	398	262	7	1	391	23	412	1.1e-49	195.7
ovXM_029782706.1	afEVM0018303.1	98.2	499	9	0	1	499	1	499	1.1e-283	971.8
ovXM_029783609.1	afEVM0009811.1	96.6	1336	46	0	1	1336	1	1336	0.0e+00	2639.4
ovXM_029783610.1	afEVM0014966.1	60.4	48	17	1	18	65	63	108	5.5e-09	58.5
ovXM_029783611.1	afEVM0004888.1	62.6	115	43	0	20	134	70	184	3.1e-34	141.4
ovXM_029783612.1	afEVM0005437.1	91.9	654	36	5	1	639	1	652	0.0e+00	1157.5
ovXM_029783613.1	afEVM0001525.1	95.5	2716	104	3	59	2773	1	2699	0.0e+00	4914.0
ovXM_029783614.1	afEVM0009583.1	88.4	1452	115	2	60	1511	1	1398	0.0e+00	1630.2
ovXM_029783616.1	afEVM0006660.1	95.7	46	2	0	1	46	1	46	8.1e-18	89.4
ovXM_029783415.1	afEVM0014308.1	79.6	49	10	0	1	49	1	49	5.8e-15	79.3
ovXM_029783414.1	afEVM0013293.1	86.2	167	22	1	513	678	513	679	1.6e-40	164.5
ovXM_029783417.1	afEVM0007273.1	98.3	58	1	0	1	58	1	58	5.1e-28	122.1
ovXM_029783617.1	afEVM0000706.1	86.7	45	6	0	1	45	1	45	1.6e-16	84.0
ovXM_029783418.1	afEVM0003048.1	92.5	293	22	0	1	293	1	293	5.1e-164	573.5
ovXM_029783619.1	afEVM0012129.1	81.9	315	4	2	1	315	1	262	1.8e-138	488.8
ovXM_029782970.1	afEVM0001812.1	94.2	643	37	0	1	643	1	643	0.0e+00	1262.7
ovXM_029783152.1	afEVM0000045.1	89.4	198	17	1	1	198	200	393	4.3e-98	354.0
ovXM_029783151.1	afEVM0005987.1	95.1	286	14	0	1	286	1	286	1.4e-152	536.2
ovXM_029783150.1	afEVM0015750.1	95.8	214	9	0	192	405	11	224	1.1e-109	393.7
ovXM_029783620.1	afEVM0007235.2	29.1	268	166	6	338	599	5	254	7.2e-29	126.3
ovXM_029783090.1	afEVM0006529.1	83.2	184	31	0	42	225	23	206	2.7e-96	348.2
ovXM_029783487.1	afEVM0013756.1	30.2	387	269	1	13	398	43	429	6.9e-37	151.8
ovXM_029783624.1	afEVM0005229.1	49.7	153	45	3	26	178	40	160	2.2e-31	132.9
ovXM_029782882.1	afEVM0011293.2	97.8	372	3	1	1	367	1	372	1.9e-139	492.3
ovXM_029782932.1	afEVM0017371.1	23.6	450	289	14	120	558	120	525	2.6e-28	123.6
ovXM_029783625.1	afEVM0014127.1	39.0	236	143	1	5	239	15	250	4.1e-45	178.3
ovXM_029783262.1	afEVM0006433.1	95.0	240	12	0	1	240	1	240	6.9e-119	423.3
ovXM_029783147.1	afEVM0005503.1	99.0	202	2	0	6	207	1	202	1.9e-117	418.3
ovXM_029782887.1	afEVM0018990.1	84.6	456	50	1	1	436	1	456	1.6e-199	692.6
ovXM_029782921.1	afEVM0006359.1	76.9	251	45	4	171	418	38	278	2.1e-107	386.0
ovXM_029783626.1	afEVM0001390.1	30.6	591	205	9	55	445	13	598	1.9e-73	273.5
ovXM_029783627.1	afEVM0007537.1	50.0	114	41	1	1	98	1	114	1.0e-22	103.2
ovXM_029783628.1	afEVM0013307.1	60.2	362	137	2	6	366	13	368	1.1e-121	433.3
ovXM_029782599.1	afEVM0017659.1	94.9	197	10	0	100	296	18	214	1.7e-103	372.5
ovXM_029782905.1	afEVM0002278.2	86.5	1693	207	8	112	1801	7	1681	0.0e+00	2675.6
ovXM_029783358.1	afEVM0006709.1	88.7	866	91	4	2	860	45	910	0.0e+00	1441.8
ovXM_029783630.1	afEVM0016771.1	71.3	495	122	2	4	497	149	624	4.8e-194	674.9
ovXM_029782892.1	afEVM0012890.1	20.9	593	434	12	6	587	41	609	2.9e-30	131.0
ovXM_029783318.1	afEVM0007342.1	65.4	78	6	1	1	78	1	57	8.6e-20	93.6
ovXM_029783631.1	afEVM0014421.1	94.0	334	20	0	1	334	1	334	9.2e-178	619.4
ovXM_029783632.1	afEVM0012781.1	91.6	403	22	2	1	402	1	392	1.4e-168	589.3
ovXM_029783381.1	afEVM0012833.1	66.1	1694	376	9	1193	2881	4	1504	0.0e+00	1998.8
ovXM_029783742.1	afEVM0019600.1	85.5	179	19	3	1	179	1	172	2.8e-84	308.9
ovXM_029783633.1	afEVM0001114.1	53.7	54	25	0	240	293	151	204	5.9e-11	65.1
ovXM_029782878.1	afEVM0007560.1	43.7	261	134	4	47	305	23	272	2.0e-54	209.5
ovXM_029783102.1	afEVM0010998.1	88.7	656	73	1	24	679	6	660	0.0e+00	1077.0
ovXM_029783635.1	afEVM0010133.1	42.4	99	56	1	77	175	1	98	4.9e-17	84.7
ovXM_029782626.1	afEVM0009323.1	34.8	279	168	4	465	739	145	413	1.2e-41	169.1
ovXM_029782628.1	afEVM0008846.1	92.5	120	9	0	1	120	1	120	8.7e-62	232.6
ovXM_029783184.1	afEVM0015720.1	93.2	132	9	0	1	132	1	132	1.6e-64	241.9
ovXM_029783252.1	afEVM0017958.1	94.5	146	8	0	77	222	87	232	5.1e-84	307.4
ovXM_029782930.1	afEVM0000267.1	97.3	411	11	0	1	411	1	411	4.2e-233	803.5
ovXM_029783637.1	afEVM0010471.1	33.3	99	59	2	3	98	29	123	6.5e-10	60.1
ovXM_029783638.1	afEVM0010115.1	54.1	244	104	3	1	238	1	242	3.3e-60	228.4
ovXM_029782598.1	afEVM0005343.1	100.0	370	0	0	99	468	11	380	4.1e-216	747.3
ovXM_029783448.1	afEVM0019609.1	82.8	221	38	0	1	221	1	221	1.8e-113	405.2
ovXM_029783334.1	afEVM0019609.1	86.0	221	31	0	1	221	1	221	4.6e-117	417.2
ovXM_029783016.1	afEVM0007638.2	88.7	221	24	1	1	220	1	221	5.2e-121	430.3
ovXM_029783744.1	afEVM0012092.2	89.1	1363	114	4	218	1566	1	1342	0.0e+00	2121.3
ovXM_029783639.1	afEVM0016959.1	90.5	210	17	1	1	210	198	404	6.7e-110	393.3
ovXM_029783489.1	afEVM0000959.1	69.1	259	80	0	1	259	1	259	4.1e-109	391.0
ovXM_029782888.1	afEVM0015177.1	98.0	512	9	1	1	511	1	512	4.7e-298	1019.6
ovXM_029783336.1	afEVM0015701.1	99.3	566	4	0	123	688	1	566	0.0e+00	1153.3
ovXM_029783191.1	afEVM0002950.1	92.7	682	50	0	1	682	1	682	3.3e-307	1050.4
ovXM_029783524.1	afEVM0016665.1	97.5	198	5	0	1	198	1	198	5.9e-108	386.7
ovXM_029783641.1	afEVM0015481.1	69.8	1114	237	11	1	1107	1	1022	0.0e+00	1207.2
ovXM_029783642.1	afEVM0016902.2	39.4	132	77	1	4	135	102	230	1.6e-20	95.9
ovXM_029783231.1	afEVM0004104.1	48.8	211	104	3	15	224	7	214	2.8e-57	218.8
ovXM_029783503.1	afEVM0016519.1	63.3	599	109	13	32	618	27	526	2.7e-175	612.1
ovXM_029783058.1	afEVM0007393.1	28.8	570	341	9	1	506	1	569	1.1e-60	231.1
ovXM_029783053.1	afEVM0016397.1	28.2	248	165	7	21	261	56	297	5.7e-22	101.7
ovXM_029783157.1	afEVM0012060.1	91.1	369	9	1	41	409	34	378	7.0e-196	679.9
ovXM_029782942.1	afEVM0010212.1	39.7	431	231	8	38	449	2	422	8.6e-86	314.3
ovXM_029783507.1	afEVM0011332.1	82.6	374	22	2	1	374	1	331	4.2e-127	451.8
ovXM_029783073.1	afEVM0008859.1	74.4	176	1	1	115	290	1	132	4.2e-62	235.0
ovXM_029783431.1	afEVM0010102.1	93.3	914	47	1	149	1062	1	900	0.0e+00	1778.1
ovXM_029783643.1	afEVM0007823.1	75.9	112	27	0	26	137	24	135	4.4e-48	188.0
ovXM_029782600.1	afEVM0010102.1	94.1	118	7	0	3	120	663	780	2.5e-61	231.1
ovXM_029783644.1	afEVM0010102.1	93.8	80	5	0	33	112	558	637	3.5e-41	164.1
ovXM_029783646.1	afEVM0010102.1	93.8	177	11	0	7	183	676	852	3.8e-96	347.4
ovXM_029783037.1	afEVM0012398.1	87.7	818	98	2	111	926	1	817	0.0e+00	1455.3
ovXM_029783324.1	afEVM0008030.1	88.4	500	52	1	1	500	1	494	3.1e-246	847.4
ovXM_029783107.1	afEVM0003836.1	88.0	341	41	0	1	341	1	341	5.7e-167	583.6
ovXM_029783319.1	afEVM0015319.1	72.2	1013	120	5	509	1520	36	887	0.0e+00	1223.4
ovXM_029782935.1	afEVM0013073.1	70.1	351	57	2	56	406	9	311	2.2e-144	508.8
ovXM_029783200.1	afEVM0012184.1	94.6	111	6	0	1	111	1	111	6.4e-51	196.4
ovXM_029783496.1	afEVM0013944.1	79.3	865	95	10	18	842	1	821	2.0e-290	995.0
ovXM_029783084.1	afEVM0000137.1	73.3	664	176	1	1	663	1	664	5.8e-232	800.4
ovXM_029783649.1	afEVM0016599.1	31.2	304	192	7	615	904	401	701	1.1e-32	139.4
ovXM_029782729.1	afEVM0005190.1	85.0	528	76	1	1	525	1	528	4.3e-230	793.9
ovXM_029782730.1	afEVM0006125.1	93.1	174	11	1	1	174	1	173	6.4e-90	326.6
ovXM_029783237.1	afEVM0000416.1	92.6	296	22	0	18	313	17	312	1.9e-161	565.1
ovXM_029783650.1	afEVM0001591.1	40.8	76	45	0	2	77	29	104	2.4e-12	68.6
ovXM_029782622.1	afEVM0002065.1	92.8	685	26	3	3	687	13	674	0.0e+00	1246.1
ovXM_029783266.1	afEVM0004134.1	79.7	311	6	2	20	330	37	290	1.9e-138	488.8
ovXM_029783095.1	afEVM0003728.1	99.1	425	4	0	1	425	1	425	5.5e-255	876.3
ovXM_029783060.1	afEVM0015401.1	100.0	408	0	0	48	455	48	455	1.1e-247	852.0
ovXM_029783397.1	afEVM0016245.2	66.7	1299	255	14	1	1147	1	1274	2.3e-180	629.8
ovXM_029782788.1	afEVM0006697.3	94.8	213	11	0	1	213	24	236	1.5e-112	402.1
ovXM_029783422.1	afEVM0009155.1	91.6	682	43	2	1	682	1	668	0.0e+00	1078.2
ovXM_029783651.1	afEVM0016396.1	34.2	263	161	3	14	264	78	340	7.0e-38	154.5
ovXM_029783652.1	afEVM0003642.1	90.1	345	34	0	1	345	1	345	2.4e-189	657.9
ovXM_029783169.1	afEVM0007457.1	94.6	478	23	1	1	478	1	475	6.6e-262	899.4
ovXM_029783653.1	afEVM0002765.1	94.5	236	8	3	1	232	1	235	7.9e-118	419.9
ovXM_029783654.1	afEVM0006199.1	98.7	151	2	0	1	151	206	356	8.9e-83	302.8
ovXM_029783656.1	afEVM0010645.1	58.2	390	124	3	3	391	33	384	4.4e-123	438.0
ovXM_029783330.1	afEVM0000224.1	88.0	274	33	0	1	274	1	274	6.5e-137	483.4
ovXM_029783051.1	afEVM0013788.1	96.1	203	8	0	1	203	1	203	2.4e-114	408.7
ovXM_029783657.1	afEVM0005517.1	100.0	33	0	0	30	62	12	44	1.7e-13	71.2
ovXM_029782793.1	afEVM0000065.1	93.7	743	6	1	1	743	1	702	0.0e+00	1288.1
ovXM_029783380.1	afEVM0006262.1	80.5	261	50	1	118	378	85	344	6.0e-109	391.0
ovXM_029783659.1	afEVM0011101.1	58.6	157	65	0	16	172	283	439	1.3e-47	186.0
ovXM_029783660.1	afEVM0015731.1	51.5	165	80	0	17	181	1	165	3.4e-44	174.9
ovXM_029783661.1	afEVM0014987.1	55.6	243	107	1	91	332	2	244	3.8e-78	288.5
ovXM_029783123.1	afEVM0017539.1	96.9	877	24	2	1	875	1	876	0.0e+00	1615.5
ovXM_029782799.1	afEVM0006574.1	79.1	211	44	0	43	253	24	234	7.9e-97	350.1
ovXM_029782797.1	afEVM0010347.1	97.4	1399	29	2	1	1392	1	1398	0.0e+00	2717.6
ovXM_029783663.1	afEVM0018858.1	50.3	171	67	1	2	154	14	184	7.0e-40	160.2
ovXM_029783664.1	afEVM0015516.1	91.4	395	33	1	11	404	91	485	8.4e-210	726.1
ovXM_029782850.1	afEVM0005303.1	100.0	31	0	0	1	31	1	31	1.3e-13	73.6
ovXM_029783483.1	afEVM0017069.1	92.4	330	25	0	1	330	1	330	2.6e-185	644.4
ovXM_029782806.1	afEVM0004211.1	74.1	170	41	2	1	170	1	167	1.6e-69	258.8
ovXM_029782794.1	afEVM0007166.3	94.7	1929	78	2	128	2033	112	2039	0.0e+00	3273.8
ovXM_029782653.1	afEVM0010642.1	87.8	1263	121	2	1	1249	1	1244	0.0e+00	1840.1
ovXM_029782686.1	afEVM0017852.1	95.3	381	12	1	1	381	1	375	3.8e-215	743.8
ovXM_029783296.1	afEVM0004995.1	80.0	549	70	4	1	548	1	510	7.6e-238	819.7
ovXM_029782800.1	afEVM0009862.1	97.7	482	11	0	29	510	3	484	6.3e-287	982.6
ovXM_029783666.1	afEVM0005089.1	52.8	360	158	3	4	356	408	762	3.4e-98	355.1
ovXM_029783734.1	afEVM0003649.1	40.2	174	100	2	477	650	87	256	1.0e-39	161.8
ovXM_029783668.1	afEVM0004888.1	45.6	250	133	2	187	433	475	724	1.7e-59	226.9
ovXM_029783738.1	afEVM0013260.1	92.9	99	7	0	277	375	1	99	4.2e-54	208.8
ovXM_029782663.1	afEVM0008445.2	78.8	468	93	3	1	468	1	462	4.5e-199	690.6
ovXM_029783406.1	afEVM0000636.1	77.4	164	35	1	1	162	194	357	2.3e-43	172.2
ovXM_029783442.1	afEVM0007959.1	79.2	313	54	6	1	313	1	302	8.4e-133	469.9
ovXM_029782872.1	afEVM0010773.1	95.2	416	6	1	1	402	1	416	3.0e-231	797.3
ovXM_029783427.1	afEVM0001341.1	91.4	163	14	0	1	163	1	163	1.1e-86	315.8
ovXM_029783425.1	afEVM0007272.1	93.5	310	20	0	1	310	21	330	2.9e-162	567.8
ovXM_029783328.1	afEVM0010910.1	91.4	653	48	1	63	715	1	645	0.0e+00	1242.3
ovXM_029783669.1	afEVM0001566.1	81.8	500	91	0	3	502	1	500	8.9e-236	812.8
ovXM_029783027.1	afEVM0009751.1	98.2	1024	18	0	1	1024	1	1024	0.0e+00	1984.9
ovXM_029783235.1	afEVM0006106.1	92.5	67	5	0	50	116	26	92	5.9e-31	130.2
ovXM_029783533.1	afEVM0002607.1	91.1	957	18	1	153	1109	1	890	0.0e+00	1536.2
ovXM_029783024.1	afEVM0010668.1	97.4	227	4	1	36	262	40	264	1.3e-45	180.6
ovXM_029783010.1	afEVM0004937.1	87.0	875	96	4	103	975	57	915	0.0e+00	1197.6
ovXM_029782674.1	afEVM0019547.1	90.2	533	19	1	1	533	1	500	1.7e-274	941.4
ovXM_029783002.1	afEVM0016565.1	89.5	314	31	1	1	314	1	312	8.4e-165	576.2
ovXM_029782919.1	afEVM0012404.1	94.7	714	20	1	28	741	2	697	9.5e-292	999.2
ovXM_029783670.1	afEVM0016523.1	61.2	510	152	4	75	548	5	504	5.4e-176	614.4
ovXM_029783314.1	afEVM0017019.2	79.5	156	32	0	1	156	1	156	3.5e-71	264.2
ovXM_029783299.1	afEVM0006456.1	37.0	162	94	5	15	168	9	170	9.2e-17	83.6
ovXM_029783185.1	afEVM0008221.1	32.3	657	351	14	26	668	8	584	3.0e-90	329.7
ovXM_029783493.1	afEVM0005607.1	96.8	431	14	0	1	431	1	431	9.2e-247	849.0
ovXM_029783148.1	afEVM0013920.1	98.0	147	3	0	53	199	1	147	5.8e-87	317.0
ovXM_029783445.1	afEVM0007473.1	98.9	352	4	0	107	458	1	352	1.7e-203	705.3
ovXM_029782974.1	afEVM0008249.1	94.9	156	7	1	1	156	1	155	7.0e-88	319.7
ovXM_029783173.1	afEVM0010504.2	91.4	1155	87	1	57	1199	1	1155	0.0e+00	2070.4
ovXM_029783671.1	afEVM0006271.1	55.9	143	42	3	1	143	1	122	2.3e-32	135.2
ovXM_029783672.1	afEVM0017012.1	52.6	194	91	1	3	195	93	286	1.3e-52	203.0
ovXM_029783384.1	afEVM0015804.1	89.0	82	9	0	1	82	1	82	5.8e-41	162.9
ovXM_029783728.1	afEVM0005141.1	69.9	209	44	5	1	193	1	206	9.0e-69	256.5
ovXM_029783127.1	afEVM0008963.1	82.5	103	18	0	116	218	81	183	1.9e-43	172.6
ovXM_029783673.1	afEVM0015207.1	62.5	160	60	0	1	160	85	244	1.3e-52	202.6
ovXM_029783675.1	afEVM0005447.1	28.0	218	136	7	84	293	113	317	4.1e-11	65.9
ovXM_029783177.1	afEVM0005335.1	95.5	223	10	0	1	223	1	223	2.5e-123	438.0
ovXM_029783176.1	afEVM0013176.1	91.7	786	65	0	1	786	1	786	0.0e+00	1305.8
ovXM_029782642.1	afEVM0006783.1	70.7	1346	113	6	1	1328	1	1082	0.0e+00	1585.9
ovXM_029782796.1	afEVM0019195.1	95.2	273	10	1	11	283	12	281	1.9e-147	518.5
ovXM_029783290.1	afEVM0000405.1	86.5	668	41	4	22	689	167	785	1.1e-254	875.9
ovXM_029783743.1	afEVM0011449.1	90.6	2337	188	2	1	2336	1	2306	0.0e+00	4261.4
ovXM_029782732.1	afEVM0012312.1	78.4	538	110	3	1	533	1	537	3.9e-229	791.2
ovXM_029783520.1	afEVM0002983.1	91.7	326	24	1	1	323	1	326	2.3e-173	604.7
ovXM_029783065.1	afEVM0017264.1	88.7	212	23	1	1	211	1	212	3.7e-108	387.5
ovXM_029783195.1	afEVM0006104.1	81.8	220	27	3	15	221	8	227	2.8e-98	354.8
ovXM_029783198.1	afEVM0015447.1	80.2	334	9	1	1	334	1	277	1.9e-146	515.4
ovXM_029783362.1	afEVM0016608.1	80.9	204	39	0	14	217	20	223	8.8e-97	349.7
ovXM_029783677.1	afEVM0016608.1	77.8	284	63	0	10	293	79	362	1.9e-130	462.2
ovXM_029783351.1	afEVM0007351.1	93.5	676	39	3	153	824	98	772	0.0e+00	1172.1
ovXM_029783678.1	afEVM0015787.1	79.7	59	12	0	1	59	1	59	1.1e-20	97.1
ovXM_029783120.1	afEVM0018093.1	80.4	46	9	0	11	56	1	46	1.0e-14	79.0
ovXM_029783356.1	afEVM0016939.1	87.4	501	59	2	1	498	1	500	1.2e-250	862.1
ovXM_029783361.1	afEVM0010974.1	79.5	117	24	0	1	117	1	117	9.8e-24	108.2
ovXM_029783094.1	afEVM0015057.1	97.3	298	7	1	34	330	21	318	1.0e-165	579.3
ovXM_029783526.1	afEVM0000197.1	85.3	259	38	0	1	259	1	259	2.0e-132	468.4
ovXM_029783513.1	afEVM0010264.1	99.4	175	1	0	1	175	1	175	2.2e-98	354.8
ovXM_029783408.1	afEVM0005031.1	95.5	201	8	1	1	201	1	200	2.2e-106	382.5
ovXM_029783269.1	afEVM0014316.1	91.0	889	62	4	1	886	1	874	0.0e+00	1524.6
ovXM_029783206.1	afEVM0006543.1	87.4	934	76	5	1	931	1	895	0.0e+00	1424.8
ovXM_029783679.1	afEVM0014398.1	89.6	471	36	3	219	683	16	479	2.7e-146	516.2
ovXM_029783680.1	afEVM0015535.1	74.0	96	25	0	1	96	1	96	1.5e-37	152.1
ovXM_029783329.1	afEVM0016283.1	86.2	636	81	3	1	636	1	629	4.2e-291	996.9
ovXM_029782927.1	afEVM0015774.1	55.4	395	84	4	1	395	1	303	3.2e-97	352.1
ovXM_029782972.1	afEVM0018698.1	88.1	151	18	0	1	151	1	151	1.8e-64	241.9
ovXM_029782868.1	afEVM0012789.1	98.4	129	1	1	43	171	33	160	3.5e-72	267.7
ovXM_029783245.1	afEVM0013874.1	96.0	274	6	1	63	336	54	322	3.4e-95	345.1
ovXM_029783223.1	afEVM0016999.1	98.4	3516	49	1	1	3516	1	3510	0.0e+00	6798.0
ovXM_029783041.1	afEVM0010825.1	44.6	56	31	0	1	56	1	56	1.4e-07	54.7
ovXM_029783681.1	afEVM0010319.1	74.0	181	46	1	1	181	1	180	1.3e-72	269.2
ovXM_029783682.1	afEVM0007344.1	45.1	153	80	3	5	155	51	201	1.6e-23	105.9
ovXM_029783683.1	afEVM0004888.1	48.4	250	126	2	43	289	478	727	1.1e-66	250.4
ovXM_029783684.1	afEVM0017012.1	57.5	233	95	2	3	235	58	286	1.8e-76	282.7
ovXM_029783688.1	afEVM0012364.1	60.5	301	107	2	2	290	112	412	7.3e-105	377.1
ovXM_029783689.1	afEVM0004394.1	75.7	408	39	1	67	474	82	429	1.6e-172	602.8
ovXM_029783690.1	afEVM0018614.1	62.7	287	105	1	7	291	7	293	6.1e-69	257.7
ovXM_029783691.1	afEVM0008189.1	68.6	545	37	3	147	691	1	411	1.2e-203	706.4
ovXM_029783050.1	afEVM0001968.1	41.6	173	100	1	2	173	17	189	2.1e-40	162.9
ovXM_029783692.1	afEVM0004391.1	49.7	153	74	1	3	155	48	197	6.6e-38	153.7
ovXM_029783693.1	afEVM0014186.1	78.6	103	22	0	5	107	2	104	1.4e-45	178.7
ovXM_029782773.1	afEVM0009323.1	99.2	839	7	0	23	861	12	850	0.0e+00	1694.9
ovXM_029782668.1	afEVM0010613.1	95.1	594	29	0	5	598	1	594	0.0e+00	1189.5
ovXM_029782603.1	afEVM0008661.1	97.3	452	12	0	56	507	1	452	2.4e-270	927.5
ovXM_029783695.1	afEVM0002083.1	96.4	112	4	0	1	112	1	112	8.7e-64	239.2
ovXM_029783411.1	afEVM0009563.1	99.5	388	2	0	6	393	1	388	1.2e-221	765.4
ovXM_029783446.1	afEVM0008981.1	91.9	221	18	0	1	221	1	221	3.9e-100	360.9
ovXM_029783696.1	afEVM0014987.1	54.2	96	44	0	166	261	2	97	1.8e-27	119.8
ovXM_029783697.1	afEVM0011529.1	79.4	572	28	4	1	572	10	491	6.1e-246	846.7
ovXM_029783699.1	afEVM0000064.1	96.9	554	16	1	7894	8447	31	583	0.0e+00	1090.1
ovXM_029783045.1	afEVM0003813.1	38.9	90	48	2	20	109	6	88	2.9e-09	59.7
ovXM_029783210.1	afEVM0011409.1	83.1	728	109	4	1	721	1	721	0.0e+00	1122.1
ovXM_029783221.1	afEVM0009487.1	78.0	410	88	1	1	410	1	408	1.1e-172	602.8
ovXM_029783032.1	afEVM0016859.1	80.4	311	61	0	1	311	1	311	2.2e-149	525.0
ovXM_029783700.1	afEVM0011438.1	62.8	129	40	3	247	373	28	150	9.9e-39	158.7
ovXM_029783133.1	afEVM0003596.1	93.6	156	9	1	2	157	1	155	6.8e-78	286.6
ovXM_029783009.1	afEVM0004005.1	86.8	334	9	1	17	350	2	300	6.7e-163	570.1
ovXM_029783702.1	afEVM0009674.1	47.3	264	129	2	1	264	1	254	2.3e-59	225.7
ovXM_029782804.1	afEVM0017295.1	82.7	150	23	2	41	190	24	170	1.3e-62	236.9
ovXM_029782727.1	afEVM0013768.1	84.6	482	51	4	3	481	12	473	5.7e-195	677.2
ovXM_029782791.1	afEVM0003368.1	85.3	797	98	3	1	797	1	778	0.0e+00	1326.2
ovXM_029783703.1	afEVM0003070.1	88.0	449	51	1	2	450	1	446	9.7e-215	742.7
ovXM_029783479.1	afEVM0002464.1	82.3	858	145	3	1	858	1	851	0.0e+00	1405.2
ovXM_029783139.1	afEVM0018363.1	91.4	440	38	0	1	440	1	440	5.1e-227	783.5
ovXM_029783528.1	afEVM0016390.1	90.6	385	32	1	1	381	1	385	1.9e-174	608.6
ovXM_029783049.1	afEVM0008434.1	98.9	283	3	0	1	283	1	283	1.9e-163	571.6
ovXM_029783108.1	afEVM0005108.2	91.0	266	24	0	23	288	44	309	1.6e-141	498.8
ovXM_029782916.1	afEVM0018441.1	89.9	624	62	1	160	783	1	623	0.0e+00	1090.5
ovXM_029782678.1	afEVM0012695.1	98.2	393	7	0	53	445	35	427	7.1e-218	753.1
ovXM_029782638.1	afEVM0014196.1	77.7	631	42	2	14	644	17	548	6.6e-233	803.5
ovXM_029782877.1	afEVM0006479.1	89.4	321	34	0	1	321	1	321	1.5e-169	592.0
ovXM_029782691.1	afEVM0010865.1	99.0	302	3	0	1	302	4	305	7.1e-169	589.7
ovXM_029783704.1	afEVM0008709.1	88.2	399	44	3	1	398	1	397	9.6e-158	553.1
ovXM_029783705.1	afEVM0004531.1	51.6	186	87	1	1	183	146	331	3.2e-55	211.5
ovXM_029783233.1	afEVM0011163.1	79.4	63	13	0	42	104	1	63	3.4e-27	117.9
ovXM_029783706.1	afEVM0008711.1	98.6	438	6	0	31	468	2	439	1.1e-258	888.6
ovXM_029783509.1	afEVM0006763.1	81.9	415	75	0	71	485	71	485	1.5e-205	712.2
ovXM_029783428.1	afEVM0014516.1	98.0	454	8	1	1	454	1	453	6.1e-209	723.4
ovXM_029782601.1	afEVM0011067.1	79.1	326	62	1	1	326	1	320	7.4e-156	546.6
ovXM_029783505.1	afEVM0018131.1	72.0	225	28	1	1	225	1	190	7.1e-65	243.8
ovXM_029782940.1	afEVM0015326.1	95.3	211	9	1	1	211	1	210	4.5e-110	394.0
ovXM_029782937.1	afEVM0005113.1	96.7	394	13	0	1	394	1	394	2.8e-218	754.2
ovXM_029783708.1	afEVM0015541.1	73.1	357	94	2	820	1174	1	357	5.5e-140	496.1
ovXM_029783502.1	afEVM0001197.1	92.6	565	35	2	5	562	26	590	3.6e-291	996.9
ovXM_029783709.1	afEVM0001239.1	87.2	962	75	4	1	953	1	923	0.0e+00	1658.3
ovXM_029782895.1	afEVM0003950.1	100.0	195	0	0	1	195	1	195	7.9e-113	402.9
ovXM_029783514.1	afEVM0010502.1	90.8	195	18	0	1	195	9	203	1.3e-106	383.3
ovXM_029783521.1	afEVM0018519.1	22.6	412	262	5	31	390	30	436	1.5e-20	97.4
ovXM_029783522.1	afEVM0009647.1	97.7	132	3	0	1	132	1	132	2.1e-69	258.1
ovXM_029782934.1	afEVM0004805.1	96.6	795	23	1	1	791	1	795	0.0e+00	1576.2
ovXM_029783187.1	afEVM0018174.1	94.4	250	14	0	1	250	1	250	1.2e-134	475.7
ovXM_029782941.1	afEVM0012386.1	44.7	85	41	3	1	82	1	82	9.1e-12	67.4
ovXM_029783056.1	afEVM0003915.1	91.6	309	25	1	1	309	1	308	3.0e-173	604.4
ovXM_029783710.1	afEVM0013361.1	95.7	327	14	0	1	327	1	327	2.2e-192	667.9
ovXM_029782630.1	afEVM0001874.1	92.1	178	14	0	1	178	145	322	4.2e-97	350.5
ovXM_029783003.1	afEVM0005363.2	97.4	156	4	0	1	156	3	158	6.6e-86	313.2
ovXM_029782731.1	afEVM0013375.1	86.1	72	10	0	35	106	51	122	7.0e-32	133.3
ovXM_029782655.1	afEVM0013108.1	76.7	2281	211	13	1	2265	1	1977	0.0e+00	2688.7
ovXM_029783711.1	afEVM0001434.1	38.2	152	91	2	1	150	209	359	1.6e-26	115.9
ovXM_029783238.1	afEVM0002572.1	96.2	52	2	0	74	125	1	52	5.0e-22	104.0
ovXM_029783713.1	afEVM0012840.1	60.6	137	36	2	3	138	4	123	3.1e-39	157.9
ovXM_029783714.1	afEVM0003891.1	28.4	363	203	9	23	353	440	777	6.7e-36	149.4
ovXM_029783715.1	afEVM0003891.1	30.3	165	99	5	1	149	262	426	1.9e-17	85.9
ovXM_029783716.1	afEVM0018008.1	55.1	98	44	0	1	98	142	239	1.6e-26	115.5
ovXM_029783719.1	afEVM0004888.1	32.3	220	135	6	167	374	431	648	1.7e-23	107.1
ovXM_029783720.1	afEVM0015058.1	58.6	261	98	3	1	251	1	261	4.5e-76	281.2
ovXM_029783460.1	afEVM0004209.1	91.1	1386	60	6	370	1752	1	1325	0.0e+00	2252.6
ovXM_029784307.1	afEVM0015007.1	93.9	181	11	0	193	373	1	181	5.3e-92	334.7
[truncated: 21,761,706 more chars]
