# Supplementary material for: The gold-ringed octopus (Amphioctopus fangsiao) genome and cerebral single-nucleus transcriptomes provide insights into the evolution of karyotype and neural novelties
Source: BMC Biol. 2022 Dec 27;20:289. doi: 10.1186/s12915-022-01500-2 (PMC9795677; doi:10.1186/s12915-022-01500-2)
Supplement: Supplementary file 3 — Additional file 3: Command line scripts used in present study. Script 1–phylogenetic and chromosomal analyses. Script 2–Chromosome evolution. Script 3–Gene family analyses. Script 4–Single cell analyses. [file 12915_2022_1500_MOESM3_ESM.zip › AdditionalFile3/AdditionalFile3.script3.txt]

#####################################################################
# Part 3 : gene family evolution 
#####################################################################
5. gene identifying: 
	5.1 scripts:
		# Step1:
		#####################################################################
			#!/bin/python
			#-*- encoding:utf-8 -*-

			import sys
			usage =  '''
			Description：This program was designed to get the ***.hmm file based on PF numbers.
				step 1: Search on Pfam website
				step 2: grep PFamNumber Pfamily A
				step 3: execute this script
				Usage:	python %s -pfam_hmm  <input_file1> -pfam_num <input_file2>
				options:
					-pfam_hmm	input the Pfam-A.hmm, a Pfam database< /Users/jiangdianhang/bin/pipline/05.proteinFamilyAnalysis/lib/Pfam-A.hmm >
					-pfam_num	input the PF number you want to dig out from Pfam database, the format is as follows:PF08374 Protocadherin

			Examples:
				nohup python /PF2hmm.py ../lib/Pfam-A.hmm ./PFnumbers.list &
				nohup python PF2hmm.py PFnumbers.list

				Author:	jiangdianhang@genomics.cn 
				Date:	2020/7/6
			'''

			hmmdirt={}
			ID,hmm = '',''
			#hmmFilein=sys.argv[1]
			#PFfilein=sys.argv[2]
			hmmFilein="/Users/jiangdianhang/bin/07.protein.family.identity/lib/Pfam-A.hmm"
			PFfilein=sys.argv[1]

			with open(hmmFilein,'r') as hmmFile:
				for line in hmmFile:
					if line != "//\n":
						hmm += line
					else:
						hmm += line
						hmmdirt[ID]=hmm
						hmm = ''
					if line.startswith('ACC'):
						ID1=line.split()[1]
						#ID=ID1.split('.')[0]
						ID=ID1
				#for keys,values in hmmdirt.items():
					#print(keys+"\n"+values)
			with open(PFfilein,'r') as PFfile:
				for line in PFfile:
					PFnumber = line.strip().split()[0]
					geneID = line.strip().split()[1]
					with open(geneID+'.hmm','w') as outputfile:
						hmmfile = hmmdirt[PFnumber]
						outputfile.write(hmmfile)
		#####################################################################

		# Step2:
		#####################################################################
			#!/bin/bash

			usage="
			Usage:
			This script was used to identify gene families based on the HMM files and protein sequences.

			sofatwares:
			hmmer
			mafft
			seqkit or fishInWinter
			inputfiles:
			protein file after sequencing
			hmm file form Pfam Web (http://pfam.xfam.org/)
			softwares:
			mafft
			hmmer ==> hmmsearch hmmerbuild
			fishInWinter.pl
			outfiles:
			fasta file of gene family in one species
			Example:
			sh geneFamilyIdentify.sh <pepFile> <hmmFile>
			"
			if [[ $# != 2 ]];then
			echo $usage
			exit 0
			fi

			##########################################
			#				inputfile			     #
			##########################################
			cwd=$PWD

			#protein file
			pepFile=$1

			#pfam file
			hmmFile=$2

			if [[ ! -e $pepFile ]];then
			echo "$pepFile do not exits, please check!"
			exit 0
			fi
			if [[ ! -e $hmmFile ]];then
			echo "$hmmFile do not exits, please check!"
			exit 0
			fi

			#flag
			flag=${pepFile##*/}_${hmmFile##*/}
			fishInWinter=$(which fishInWinter.pl) 

			########################################
			#==============main peocess============#
			########################################

			#step01 hmmsearch: search protein file in a species using hmmFile from Pfam Web
			echo "Start Step01: hmmsearch"
			#$hmmerPath/hmmsearch --cut_tc --domtblout ${flag}.first.out $hmmFile $pepFile
			#$hmmerPath/hmmsearch --cpu 4 --domtblout ${flag}.first.out $hmmFile $pepFile
			hmmsearch --domtblout ${flag}.first.out $hmmFile $pepFile

			echo "Step01: Done\n\nStart Step02: hmmbuild"
			#Step02 hmmbuild: build local hmmfile
			grep -v "#" ${flag}.first.out|awk '($7 + 0) < 1E-20'|cut -f1 -d  " "|sort -u > ${flag}.qua_id.list1
			#pick up pep file
			#perl $fishInWinter -bf table -ff fasta ${flag}.qua_id.list1 $pepFile > ${flag}.genefamily.fasta1
			seqkit grep -r -f ${flag}.qua_id.list1 $pepFile > ${flag}.genefamily.fasta1
			#multi sequences aligned
			/usr/local/bin/mafft ${flag}.genefamily.fasta1 > ${flag}.fasta.aln
			#build local hmmer file
			hmmbuild ${flag}_local.hmm ${flag}.fasta.aln

			echo "Step02: Done\n\nStart Step03: hmmsearch"
			#Step03 re-hmmsearch: search gene families using local hmm file
			hmmsearch --domtblout ${flag}.second.out ${flag}_local.hmm $pepFile 

			echo "Step03:Done\n\nStart Step04"
			#Step04 filter redundant genes: filter: pass if E-valu < 1E-20, get geneID list
			grep -v "#" ${flag}.second.out|awk '($7 + 0) < 1E-20'|cut -f1 -d " "|sort -u > ${flag}.qua_id.list2
			#grep -v "#" ${flag}.second.out|cut -f1 -d " "|sort -u > ${flag}.qua_id.list2
			#pick up pep file
			#perl $fishInWinter -bf table -ff fasta ${flag}.qua_id.list2 $pepFile > ${flag}.genefamily.fasta2
			seqkit grep -r -f ${flag}.qua_id.list2 $pepFile > ${flag}.genefamily.fasta2
			# cp ${flag}.genefamily.fasta $cwd

			<<!
			#Step05 gene verification: verify the genes using pfam_scan.pl
			perl $scriptPath/PfamScan/pfam_scan.pl -fasta ${flag}.genefamily.fasta1 -dir $scriptPath/../lib -as -e_seq 1e-10 -outfile ${flag}.PfamScan.out
			grep -v "#" ${flag}.PfamScan.out|grep "$PFnum" |awk -v OFS="\t" '{print $1,$7,$8,$13}' > ${flag}.PfamScan.out.filter
			awk '($4 < 1e-10){print $1}' ${flag}.PfamScan.out.filter |awk '{a[$1]=0}END{for (i in a){print i}}' > ${flag}.qua_id.list3

			perl $scriptPath/fishInWinter.pl -bf table -ff fasta ${flag}.qua_id.list3 $pepFile > ${flag}.genefamily.fasta
			!

			echo "Step04: Done\n\nStep05:clean"
			#Step05 clean data
			mkdir ${flag}_process
			mv ${flag}.fasta.aln ${flag}.genefamily.fasta1 ${flag}.qua_id.list1 ${flag}.first.out ${flag}.second.out ${flag}_local.hmm ${flag}.qua_id.list2  ${flag}_process
			mv ${flag}.genefamily.fasta2 ${flag}_process
			echo "Step05:Done\n\nAll done!"

		#####################################################################
	5.2 inputs
		5.2.1 HMM files:
			5.2.1.1 protocadherin genes: see Supplementary Data/5.2.1.1
			5.2.1.2  G protein coupled receptors: see Supplementary Data/5.2.1.2
			5.2.1.3 C2H2 ZNF genes: see Supplementary Data/5.2.1.3
		5.2.2 protein sequences: download from public database listed in Supplementay Table S6

	5.3 outputs:

		5.3.1 Amphioctopus fangsaio
			5.3.1.1 protocadherin genes: see Supplementary Data/5.3.1.1
			5.3.1.2 G protein coupled receptors: see Supplementary Data/5.3.1.2
			5.3.1.3 C2H2 ZNF genes: see Supplementary Data/5.3.1.3
		5.3.2 Octopus sinensis
			5.3.2.1 protocadherin genes: see Supplementary Data/5.3.2.1
			5.3.2.2 G protein coupled receptors: see Supplementary Data/5.3.2.2
			5.3.2.3 C2H2 ZNF genes: see Supplementary Data/5.3.2.3
		5.3.3 Octopus bimaculoides: see Supplementary Data/
			5.3.3.1 protocadherin genes: see Supplementary Data/5.3.3.1
			5.3.3.2 G protein coupled receptors: see Supplementary Data/5.3.3.2
			5.3.3.3 C2H2 ZNF genes	: see Supplementary Data/5.3.3.3
		5.3.4 Euprymna scolopes: see Supplementary Data/
			5.3.4.1 protocadherin genes: see Supplementary Data/5.3.4.1
6. Scripts for Figure 2a
	6.1 input:
		# chromosome information
			# chromosome id \t chromosome length 
			Chr01	306029879
			Chr02	301259284
			Chr03	270359726
			Chr04	247529887
			Chr05	215603248
			Chr06	199201834
			Chr07	189985092
			Chr08	177185280
			Chr09	171589197
			Chr10	169707831
			Chr11	150993182
			Chr12	142993164
			Chr13	122567200
			Chr14	124129641
			Chr15	114903981
			Chr16	113079403
			Chr17	113382914
			Chr18	113789732
			Chr19	102442057
			Chr20	86016298
			Chr21	83273275
			Chr22	78668999
			Chr23	79115490
			Chr24	75602996
			Chr25	31272222
			Chr26	71225866
			Chr27	63605746
			Chr28	59081150
			Chr29	27991605
			Chr30	36814766
		# gene information (partial)
			# chromosome id \t chromosome length \t simple chromosome id \t gene start sites \t gene end sites \t segment color
			Chr09	171589197	09	144056528	144058735	black
			Chr11	150993182	11	83892086	83893439	black
			Chr03	270359726	03	74330866	74331858	black
			Chr01	306029879	01	124124978	124126140	black
			Chr23	79115490	23	19512835	19534207	black
			Chr03	270359726	03	161482602	161483612	black
			Chr19	102442057	19	84321620	84322537	black
			Chr06	199201834	06	93022209	93023793	black
			Chr24	75602996	24	52559892	52618273	black
			Chr11	150993182	11	146461101	146464783	black
	6.2 command line:
		args=commandArgs(T)
		library(dplyr)
		setwd("/Users/jiangdianhang/project/octopus_genome2/geneFamilyAnalysis/gene.distribution.on.chromosome")
		data1=read.table("pcdh_ampfa_gene_chromosome.id",header=F)
		uid1=rev(sort(unique(data1$V1)))
		data2=read.table("z2h2_cf.gene.pfamScan.filter.gene.coor.txt")
		uid2=rev(sort(unique(data2$V1)))
		data3=read.table("GPCR.chromosome.txt")
		uid3=rev(sort(unique(data3$V1)))
		#读入染色体信息，这个一般是不变的
		chroData=read.table("chromID.txt",header = F)
		chroData$V2=as.numeric(chroData$V2)
		rownames(chroData)=chroData$V1
		print(chroData)
		l1=max(chroData$V2)
		l2=max(chroData$V2)*0.08
		pdf("co-location.pdf",height = 20,width = 30)
		plot(NA, xlim=c(-l2-50,l1+100), ylim=c(0,30), 
		     xlab="", ylab="",axes=F,
		     main = "Distribution of zf-c2h2 along chromosomes")  #设置坐标轴

		par(mgp=c(1,0.1,0),mar=c(0.5,1,1,1),cex.main=0.7)  #设置坐标轴的空隙

		#print(uid)
		flag=1
		for (i in rev(chroData$V1)){
		  lines(c(0,chroData[i,]$V2),c(flag,flag),lwd=25,col="grey")
		  text(-10,flag,i,pos=2,cex=1.5,adj = 1,offset = 1)  #写字; pos 指定染色体名称的在坐标点的左侧2，或右侧4
		  if (i%in%uid1){
		    d0 = data1%>%filter(V1==i)
		    d1= data1%>%filter(V1==i)%>%filter(V5==max(V5))  #求出最大的坐标
		    rect(xleft =d0[,4],ybottom = flag-0.2,
		         xright = d0[,5],ytop = flag+0.2,
		         col = "blue",lwd=0.01, cex=0.7, border = "blue")
		  }
		  if (i%in%uid2){
		    d0 = data2%>%filter(V1==i)
		    d1= data2%>%filter(V1==i)%>%filter(V5==max(V5))  #求出最大的坐标
		    rect(xleft =d0[,4],ybottom = flag-0.2,
		         xright = d0[,5],ytop = flag+0.2,
		         col = "red",lwd=0.01,cex=0.7, border = "red",)
		  }
		  if (i%in%uid3){
		    d0 = data3%>%filter(V1==i)
		    d1= data3%>%filter(V1==i)%>%filter(V5==max(V5))  #求出最大的坐标
		    rect(xleft =d0[,4],ybottom = flag-0.2,
		         xright = d0[,5],ytop = flag+0.2,
		         col = "black",lwd=0.01,cex=0.7, border = "black",)
		  }
		  flag=flag+1
		}

		#segments(data[,4]+1.5,data[,3],data[,5]-2,data[,3],col = c(data[,6]), lwd = c(0.01), lty = 1)
		#rect(xleft =data[,4],ybottom = data[,3]-0.3,xright = data[,5],ytop = data[,3]+0.3,col = "red",cex=0.7,border = "blue")
		dev.off()


		pdf("co-locate25.pdf")
		l1=chroData[which(chroData$V1=="Chr13"),]$V2
		plot(NA, xlim=c(-l2-50,l1+100), ylim=c(0,30), 
		     xlab="", ylab="",axes=F,
		     main = "Distribution of zf-c2h2 along chromosomes")  #设置坐标轴

		flag=1
		i="Chr25"
		uid1=c("Chr25")
		uid2=c("Chr25")
		uid3=c("Chr25")
		lines(c(0,chroData[which(rownames(chroData)=="Chr25"),]$V2),c(flag,flag),lwd=20,col="grey")
		text(-10,flag,i,pos=2,cex=1.5,adj = 1,offset = 1)  #写字; pos 指定染色体名称的在坐标点的左侧2，或右侧4
		if (i%in%uid1){
		  d0 = data1%>%filter(V1==i)
		  d1= data1%>%filter(V1==i)%>%filter(V5==max(V5))  #求出最大的坐标
		  rect(xleft =d0[,4],ybottom = flag-0.2,
		       xright = d0[,5],ytop = flag+0.2,
		       col = "blue",lwd=0.01, cex=0.7, border = "blue")
		}
		if (i%in%uid2){
		  d0 = data2%>%filter(V1==i)
		  d1= data2%>%filter(V1==i)%>%filter(V5==max(V5))  #求出最大的坐标
		  rect(xleft =d0[,4],ybottom = flag-0.2,
		       xright = d0[,5],ytop = flag+0.2,
		       col = "red",lwd=0.01,cex=0.7, border = "red",)
		}
		if (i%in%uid3){
		  d0 = data3%>%filter(V1==i)
		  d1= data3%>%filter(V1==i)%>%filter(V5==max(V5))  #求出最大的坐标
		  rect(xleft =d0[,4],ybottom = flag-0.2,
		       xright = d0[,5],ytop = flag+0.2,
		       col = "black",lwd=0.01,cex=0.7, border = "black",)
		}
		dev.off()

7. Scripts for Figure 2b 
	7.1 input :
		# chromosome information 

		# chromosome id \t chromosome length 
		af13	122567200

		# synteny block information (partial)
		# chromosome id \t gene start sites \t gene end sites \t segments color \t block id
		af13	13931889	17413542	red	af_eu
		af13	19341231	24511797	red	af_eu
		af13	24919089	25870864	red	af_eu
		af13	42488744	59874069	red	af_eu
		af13	62121447	99526538	red	af_eu
		af13	99702050	100530034	red	af_eu
		af13	103735808	104442559	red	af_eu
		af13	109502312	112603811	red	af_eu
		af13	113668651	122529408	red	af_eu
		af13	98521409	107602543	blue	af_np

	7.2 command line :
		# retangle picture

		arg <- commandArgs(T)
		seq.f <- read.table(arg[1]) # chromosome NAME and LENGTH, should be sorted
		#seq.f <- read.table("af.seq.txt")
		colnames(seq.f) <- c("chr", "chr.len")
		seg.f <- read.table(arg[2])  # segments, chromosme NAME, start point(s), end point(e), color (c), group(g)
		#seg.f <- read.table("af.merge.txt")
		colnames(seg.f) <- c("chr", "s", "e", "c", "g")

		#################### function
		plotChr <- function(chrL, segF, flag){
		  lines(x = c(flag, flag), y = c(0, chrL/1000000), lwd = 50,  col = "grey")
		  #lines(x = c(flag,flag ), y = c(segF$s/1000000, segF$e/1000000), lwd = 10, col = segF$c)
		  flag.temp <- 1
		  for (i in unique(segF$g)){
		    temp.F <- segF[which(segF$g==i), ]
		    rect(xleft = flag + flag.temp - 0.5, ybottom = temp.F$s/1000000, xright = flag + flag.temp + 0.5, ytop = temp.F$e/1000000, 
		         col = temp.F$c,cex=0.01,border = "black", lwd = 0.05)
		    flag.temp = flag.temp + 1
		  }
		  
		}


		#################### main process
		pdf("gene.organization.pdf")
		flag = 1
		plot(NA, xlim = c(0 ,100), ylim = c(0, 150))
		for (i in seq.f$chr){
		  chrL <- seq.f[which(seq.f$chr == i),]$chr.len
		  segF <- seg.f[which(seg.f$chr == i), ]
		  p1 <- plotChr(chrL, segF, flag)
		  flag =flag + 5
		}
		legend("topright", legend = seg.f$g, col = seg.f$c, lwd = 2)
		dev.off()


8. Scripts for Figure 2c
	8.1 inputs:
	# segment infor information (partial) (seg.txt)
	# block id \t chromosome information \t block start site \t block end site \t block color
	block1	np16	1	750729	color=chr1
	block1	os14	61057447	62989379	color=chr1
	block2	np16	750730	3654593	color=chr2
	block2	af13	1	9081134	color=chr2
	block3	af13	9081135	86972535	color=chr19
	block3	eu1	15442800	104932082	color=chr19
	block4	af13	86972536	194410897	color=chr14
	block4	os14	1	61057446	color=chr14
	block5	os14	62989380	81572732	color=chr8
	block5	eu1	1	15442799	color=chr8

	# chromosome information (seq.txt)
	chr	-	np16	np16	0	3654593	color=black
	chr	-	af13	af13	0	194410897	color=grey
	chr	-	os14	os14	0	81572732	color=blue
	chr	-	eu1	eu1	0	104932082	color=orange
	chr	-	my	my	0	1000000	color=lightblue

	8.2 command line: 
		#!/bin/bash
		<<!
		Usage: This script was used to draw pictures about the related chromosome segments.

		Inputfile:
			seq.txt: the chromosome information of two species. 
			seg.txt: the syntenic blocks of pairwise species.

		Attention:
			1. the seg.txt and seq.txt should be in the same directory.
			2. the chromosome orders in the picture were determined by their orders in seq.txt.
			3. when need to change the chromosome tag, you can change the seq.txt file. 
			4. the chromosome tags in seq.txt/seg.txt/circos.conf should be same.
			5. the color in final picture was determined by the species-order in seg.txt.
			6. ***circos should be installed mannually***, its dependencies can be derived from brew or conda.
		Output:
			circos.svg
			circos.png
		!

		script_path=$(dirname $(greadlink -f $0))

		/Users/jiangdianhang/bin/softwares/circos-0.69-9/bin/circos -conf $script_path/config/circos.conf

	8.3 config file for circos :
		karyotype = seq.txt

		<colors>
		<<include colors.conf>>
		</colors>

		<ideogram>
			<spacing>
			default = 1u	#1u, or0.002r
			<pairwise af27 np1>
			spacing = 50u
			</pairwise>
			<pairwise np26 ov1>
			spacing = 50u
			</pairwise>
			<pairwise ov30 af1>
			spacing = 50u
			</pairwise>

			</spacing>
			radius    = 0.75r
			thickness = 50p
			fill      = yes
			show_label       = yes
			label_font       = normal
			label_size       = 70
			label_parallel   = no
			label_radius = 1r+100p#1.08r
		</ideogram>

		show_ticks       = yes
		#show_ticks       = yes
		show_tick_labels = yes

		<ticks>
			radius           = 1r+5p
			color            = grey
			thickness        = 1p
			multiplier       = 1e-6
			format           = %d Mb
			min_distance_to_edge = 3p
			#tick_separation = 5p

			<tick>
				#spacing_type = relative
				#rspacing = 0.30
				spacing        = 15u
				size           = 12p
				show_label     = yes
				label_size     = 8p	# 40p
				label_offset   = 10p

			</tick>
		</ticks>

		<links>
			crest = 1
		#	ribbon	=	yes	# ribbon
		#	flat	=	yes	# ribbon
			bezier_radius = 0.25r
			#bezier_radius = 0.25r
			bezier_radius_purity = 0.5
			<link>
				show = yes
				ribbon = yes
				stroke_thickness = 2	#biankuang
				file = seg.txt
				radius        = 0.99r
				thickness     = 15
			</link>
		</links>

		################################################################
		# The remaining content is standard and required. It is imported
		# from default files in the Circos distribution.
		#
		# These should be present in every Circos configuration file and
		# overridden as required. To see the content of these files,
		# look in etc/ in the Circos distribution.
		<<include housekeeping.conf>>
		<image>
		<<include circos.image.conf>>
		</image>
		#
		## RGB/HSV color definitions, color lists, location of fonts, fill patterns.
		## Included from Circos distribution.
		<<include etc/colors_fonts_patterns.conf>>
		#
		## Debugging, I/O an dother system parameters
		## Included from Circos distribution.
		#<<include etc/housekeeping.conf>>
		#
		#<highlights>
		#	fill_color = green
		#	<highlight>
		#		file = circos.highlight.txt
		#		ideogram = yes
		#		fill_color = blue_a3
		#		stroke_color = black
		#		stroke_thickness = 4
		#	</highlight>
		#</highlights>


9. Scripts for Figure 2d
	9.1 input :
		# chromosome information
			# chromosome id \t chromosome length
			Chr1	213406131
			Chr10	105892736
			Chr11	77502973
			Chr12	79792878
			Chr13	72296471
			Chr14	68403164
			Chr15	67901367
			Chr16	59466961
			Chr17	59356462
			Chr18	55351117
			Chr19	53884001
			Chr2	207928902
			Chr20	32976114
			Chr21	34119079
			Chr22	30097204
			Chr23	32879656
			Chr24	31203755
			Chr25	28926792
			Chr26	25544736
		# gene informaiton :
			Chr22	30097204	22	11869159	12037686	pcdh
			Chr2	207928902	2	194988581	195145868	pcdh
			Chr4	164836235	4	85182515	85324586	pcdh
			Chr14	68403164	14	11885541	12036234	pcdh
			Chr14	68403164	14	13385928	13555391	pcdh
			Chr14	68403164	14	60867761	60889185	pcdh
			Chr14	68403164	14	10891044	11169365	pcdh
			Chr18	55351117	18	11622240	11668583	pcdh
			Chr14	68403164	14	60889334	60895804	pcdh
			Chr14	68403164	14	9791796	9907711	pcdh
			Chr14	68403164	14	13113004	13331066	pcdh
			Chr14	68403164	14	11339785	11472661	pcdh
			Chr14	68403164	14	9402106	9576324	pcdh
			Chr14	68403164	14	7191693	7412287	pcdh
			Chr14	68403164	14	7095189	7160965	pcdh
			Chr14	68403164	14	9191488	9235159	pcdh
			Chr14	68403164	14	6750018	6812345	pcdh
			Chr14	68403164	14	905168	1090636	pcdh
			Chr14	68403164	14	8746901	8812842	pcdh
			Chr14	68403164	14	6880778	6904501	pcdh
			Chr14	68403164	14	7520142	7651466	pcdh
			Chr14	68403164	14	7414841	7509172	pcdh
			Chr14	68403164	14	6923206	7062624	pcdh
			Chr14	68403164	14	8432994	8729160	pcdh
			Chr14	68403164	14	8129264	8291805	pcdh
			Chr14	68403164	14	7947762	7993948	pcdh
			Chr14	68403164	14	7657833	7837132	pcdh
	9.2 command line :
		args=commandArgs(T)
		library(dplyr)

		data1=read.table("all.pcdh.position.txt",header=F)
		uid1=rev(sort(unique(data1$V1)))
		data2=read.table("c2h2znf.plot.input.txt")
		uid2=rev(sort(unique(data2$V1)))
		data3=read.table("gpcr.plot.input.txt")
		uid3=rev(sort(unique(data3$V1)))
		#读入染色体信息，这个一般是不变的
		chroData=read.table("chromosome.info.txt",header = F)
		chroData$V2=as.numeric(chroData$V2)
		rownames(chroData)=chroData$V1
		print(chroData)
		l1=max(chroData$V2)
		l2=max(chroData$V2)*0.08
		pdf("co-location.pdf",height = 20,width = 30)
		plot(NA, xlim=c(-l2-50,l1+100), ylim=c(0,30), 
		     xlab="", ylab="",axes=F,
		     main = "expanded gene families in octvu")  #设置坐标轴

		par(mgp=c(1,0.1,0),mar=c(0.5,1,1,1),cex.main=0.7)  #设置坐标轴的空隙

		#print(uid)
		flag=1
		for (i in seq(30,1,-1)){
		  chr1=paste("Chr", i, sep = "")
		  lines(c(0,chroData[chr1,]$V2),c(flag,flag),lwd=25,col="grey")
		  text(-10,flag,chr1,pos=2,cex=1.5,adj = 1,offset = 1)  #写字; pos 指定染色体名称的在坐标点的左侧2，或右侧4
		  if (chr1%in%uid1){
		    d0 = data1%>%filter(V1==chr1)
		    d1= data1%>%filter(V1==chr1)%>%filter(V5==max(V5))  #求出最大的坐标
		    rect(xleft =d0[,4],ybottom = flag-0.2,
		         xright = d0[,5],ytop = flag+0.2,
		         col = "blue",lwd=0.01, cex=0.7, border = "blue")
		  }
		  if (chr1%in%uid2){
		    d0 = data2%>%filter(V1==chr1)
		    d1= data2%>%filter(V1==chr1)%>%filter(V5==max(V5))  #求出最大的坐标
		    rect(xleft =d0[,4],ybottom = flag-0.2,
		         xright = d0[,5],ytop = flag+0.2,
		         col = "red",lwd=0.01,cex=0.7, border = "red",)
		  }
		  if (chr1%in%uid3){
		    d0 = data3%>%filter(V1==chr1)
		    d1= data3%>%filter(V1==chr1)%>%filter(V5==max(V5))  #求出最大的坐标
		    rect(xleft =d0[,4],ybottom = flag-0.2,
		         xright = d0[,5],ytop = flag+0.2,
		         col = "black",lwd=0.01,cex=0.7, border = "black",)
		  }
		  flag=flag+1
		}

		#segments(data[,4]+1.5,data[,3],data[,5]-2,data[,3],col = c(data[,6]), lwd = c(0.01), lty = 1)
		#rect(xleft =data[,4],ybottom = data[,3]-0.3,xright = data[,5],ytop = data[,3]+0.3,col = "red",cex=0.7,border = "blue")
		dev.off()

		pdf("co-locate25.pdf")
		l1=chroData[which(chroData$V1=="Chr13"),]$V2
		plot(NA, xlim=c(-l2-50,l1+100), ylim=c(0,30), 
		     xlab="", ylab="",axes=F,
		     main = "Distribution of zf-c2h2 along chromosomes")  #设置坐标轴

		flag=1
		i="Chr25"
		uid1=c("Chr25")
		uid2=c("Chr25")
		uid3=c("Chr25")
		lines(c(0,chroData[which(rownames(chroData)=="Chr25"),]$V2),c(flag,flag),lwd=20,col="grey")
		text(-10,flag,i,pos=2,cex=1.5,adj = 1,offset = 1)  #写字; pos 指定染色体名称的在坐标点的左侧2，或右侧4
		if (i%in%uid1){
		  d0 = data1%>%filter(V1==i)
		  d1= data1%>%filter(V1==i)%>%filter(V5==max(V5))  #求出最大的坐标
		  rect(xleft =d0[,4],ybottom = flag-0.2,
		       xright = d0[,5],ytop = flag+0.2,
		       col = "blue",lwd=0.01, cex=0.7, border = "blue")
		}
		if (i%in%uid2){
		  d0 = data2%>%filter(V1==i)
		  d1= data2%>%filter(V1==i)%>%filter(V5==max(V5))  #求出最大的坐标
		  rect(xleft =d0[,4],ybottom = flag-0.2,
		       xright = d0[,5],ytop = flag+0.2,
		       col = "red",lwd=0.01,cex=0.7, border = "red",)
		}
		if (i%in%uid3){
		  d0 = data3%>%filter(V1==i)
		  d1= data3%>%filter(V1==i)%>%filter(V5==max(V5))  #求出最大的坐标
		  rect(xleft =d0[,4],ybottom = flag-0.2,
		       xright = d0[,5],ytop = flag+0.2,
		       col = "black",lwd=0.01,cex=0.7, border = "black",)
		}
		dev.off()


#####################################################################
# Supplementary Data
#####################################################################
5.2.1.1 protocadherin genes 
	
HMMER3/f [3.1b2 | February 2015]
NAME  Cadherin-like
ACC   PF12733.8
DESC  Cadherin-like beta sandwich domain
LENG  93
ALPH  amino
RF    no
MM    no
CONS  yes
CS    no
MAP   yes
DATE  Wed Apr 22 08:08:57 2020
NSEQ  42
EFFN  7.308472
CKSUM 1005246749
GA    24.20 24.20;
TC    24.20 24.20;
NC    24.10 24.10;
BM    hmmbuild HMM.ann SEED.ann
SM    hmmsearch -Z 47079205 -E 1000 --cpu 4 HMM pfamseq
STATS LOCAL MSV       -9.1275  0.71837
STATS LOCAL VITERBI  -10.6238  0.71837
STATS LOCAL FORWARD   -3.6103  0.71837
HMM          A        C        D        E        F        G        H        I        K        L        M        N        P        Q        R        S        T        V        W        Y   
            m->m     m->i     m->d     i->m     i->i     d->m     d->d
  COMPO   2.51300  4.94511  2.85457  2.67604  3.58797  2.92484  3.89800  2.94140  2.82067  2.69690  4.09712  2.97452  3.31743  3.19632  2.82940  2.52766  2.45282  2.41787  5.06468  3.24838
          2.68618  4.42225  2.77519  2.73123  3.46354  2.40513  3.72494  3.29354  2.67741  2.69355  4.24690  2.90347  2.73739  3.18146  2.89801  2.37887  2.77519  2.98518  4.58477  3.61503
          0.03403  5.67996  3.50518  0.61958  0.77255  0.00000        *
      1   3.05812  4.86335  3.75212  2.98586  3.98298  3.84544  4.56537  2.40491  3.71403  0.84947  3.97245  4.12301  4.66702  3.62717  3.15579  3.27024  3.49117  2.85587  5.46002  3.35854      1 l - - -
          2.68618  4.42225  2.77519  2.73123  3.46354  2.40513  3.72494  3.29354  2.67741  2.69355  4.24690  2.90347  2.73739  3.18146  2.89801  2.37887  2.77519  2.98518  4.58477  3.61503
          0.00523  5.65117  6.37351  0.61958  0.77255  0.50260  0.92876
      2   2.12688  3.82239  2.94356  2.70707  5.02257  3.98648  4.17482  3.02481  2.52638  3.59617  4.73347  2.98584  3.56325  3.01177  2.40523  1.84394  2.10033  4.07373  6.12961  4.12632      2 s - - -
          2.68618  4.42225  2.77519  2.73123  3.46354  2.40513  3.72494  3.29354  2.67741  2.69355  4.24690  2.90347  2.73739  3.18146  2.89801  2.37887  2.77519  2.98518  4.58477  3.61503
          0.00515  5.66682  6.38916  0.61958  0.77255  0.55592  0.85224
      3   1.94903  5.71962  2.35476  2.20627  5.06536  3.98064  4.16778  4.55181  2.57466  4.02517  3.86981  2.30245  4.37424  2.89762  2.59710  1.74605  3.43852  4.11062  6.15188  4.13501      3 s - - -
          2.68618  4.42225  2.77519  2.73123  3.46354  2.40513  3.72494  3.29354  2.67741  2.69355  4.24690  2.90347  2.73739  3.18146  2.89801  2.37887  2.77519  2.98518  4.58477  3.61503
          0.00515  5.66682  6.38916  0.61958  0.77255  0.44426  1.02526
      4   2.80029  4.74948  5.27610  4.67215  3.85440  4.53448  4.88885  2.05692  4.47463  0.80098  3.86661  4.68642  3.06729  4.61969  4.50825  3.33753  3.31990  2.30182  5.39947  4.22250      4 l - - -
          2.68618  4.42225  2.77519  2.73123  3.46354  2.40513  3.72494  3.29354  2.67741  2.69355  4.24690  2.90347  2.73739  3.18146  2.89801  2.37887  2.77519  2.98518  4.58477  3.61503
          0.00508  5.67996  6.40231  0.61958  0.77255  0.48576  0.95510
      5   2.38264  5.72091  3.21625  2.75907  5.06403  2.53705  3.60329  4.54862  2.62339  4.02535  4.76209  3.20624  4.38279  2.79356  2.26174  1.95446  1.83666  3.02447  6.15475  4.74499      5 t - - -
          2.68618  4.42225  2.77519  2.73123  3.46354  2.40513  3.72494  3.29354  2.67741  2.69355  4.24690  2.90347  2.73739  3.18146  2.89801  2.37887  2.77519  2.98518  4.58477  3.61503
          0.00508  5.67996  6.40231  0.61958  0.77255  0.48576  0.95510
      6   2.70916  3.66202  5.18584  3.87835  3.14121  3.81220  4.79121  2.05122  4.37804  1.58519  3.80695  3.47918  4.00977  4.52414  4.41419  2.81989  2.94342  1.45101  5.30902  4.13118      6 v - - -
          2.68618  4.42225  2.77519  2.73123  3.46354  2.40513  3.72494  3.29354  2.67741  2.69355  4.24690  2.90347  2.73739  3.18146  2.89801  2.37887  2.77519  2.98518  4.58477  3.61503
          0.31752  5.67996  1.31441  0.61958  0.77255  0.48576  0.95510
      7   2.18877  5.48964  3.11019  2.48305  3.39663  3.83232  3.44019  4.27390  2.49265  3.78304  3.85176  2.87290  4.22510  3.12849  2.57393  2.28818  1.69914  3.23907  5.93927  4.54567      7 t - - -
          2.68618  4.42225  2.77519  2.73123  3.46354  2.40513  3.72494  3.29354  2.67741  2.69355  4.24690  2.90347  2.73739  3.18146  2.89801  2.37887  2.77519  2.98518  4.58477  3.61503
          0.28573  5.36938  1.41110  0.61958  0.77255  1.39640  0.28434
      8   2.60422  5.28506  2.45515  2.68394  4.58685  2.53077  3.92565  2.77467  2.69026  3.57976  4.35509  2.32836  2.15314  3.04493  3.17174  2.44036  3.16043  3.26451  5.76660  4.39234      8 p - - -
          2.68543  4.42411  2.77613  2.73122  3.46540  2.40410  3.72612  3.29415  2.67837  2.69341  4.24449  2.90264  2.73881  3.18160  2.89836  2.37965  2.77256  2.98320  4.58663  3.61626
          1.61650  0.22511  5.81517  1.62266  0.21986  0.82530  0.57644
      9   2.23297  5.42168  3.34333  2.37293  4.71740  3.42652  4.03005  3.63312  2.78843  2.87450  4.47703  2.74445  1.58015  2.84495  3.27104  2.47472  2.84959  3.78580  5.88670  4.50830     18 p - - -
          2.68618  4.42225  2.77519  2.73123  3.46354  2.40513  3.72494  3.29354  2.67741  2.69355  4.24690  2.90347  2.73739  3.18146  2.89801  2.37887  2.77519  2.98518  4.58477  3.61503
          0.00708  5.34957  6.07192  0.61958  0.77255  0.94536  0.49190
     10   1.65449  4.80399  4.07293  3.50362  3.34703  4.12226  4.38232  3.03102  2.88092  2.07762  3.46537  3.13479  3.20686  3.45493  3.78625  2.10216  2.84551  2.66429  5.39132  3.32418     19 a - - -
          2.68607  4.42112  2.77464  2.73165  3.46369  2.40543  3.72550  3.29375  2.67796  2.69326  4.24745  2.90402  2.73548  3.18132  2.89833  2.37925  2.77430  2.98574  4.58533  3.61559
          2.08881  0.68704  0.98591  0.56089  0.84561  0.59803  0.79827
     11   1.96310  5.43871  2.60127  2.26791  4.77314  2.21711  3.91990  4.25166  2.66021  3.73982  4.48310  2.94501  3.47116  2.64438  3.15154  2.54123  2.76486  2.69416  5.87859  4.47391     22 a - - -
          2.68614  4.42110  2.77434  2.73167  3.46394  2.40537  3.72525  3.29359  2.67781  2.69297  4.24692  2.90397  2.73672  3.18196  2.89880  2.37879  2.77481  2.98565  4.58556  3.61346
          0.40564  1.10657  5.89220  1.55379  0.23755  0.36377  1.18760
     12   5.55383  6.45902  6.43947  6.39963  0.22999  6.06045  4.68936  4.88933  6.15926  3.95311  3.49542  5.60190  6.28904  5.76089  5.91865  5.47683  5.74327  4.94682  4.75480  2.39059     29 F - - -
          2.68618  4.42225  2.77519  2.73123  3.46354  2.40513  3.72494  3.29354  2.67741  2.69355  4.24690  2.90347  2.73739  3.18146  2.89801  2.37887  2.77519  2.98518  4.58477  3.61503
          0.00570  5.56622  6.28857  0.61958  0.77255  0.95473  0.48599
     13   2.27735  5.59201  1.72446  2.55534  4.90823  3.93804  2.24572  3.20477  2.87545  3.24740  4.64037  3.19735  4.33084  3.23488  3.04961  2.37735  2.55462  3.31486  6.04236  4.64949     30 d - - -
          2.68634  4.42241  2.77508  2.73085  3.46316  2.40528  3.72510  3.29370  2.67756  2.69371  4.24705  2.90280  2.73755  3.18162  2.89816  2.37854  2.77535  2.98534  4.58493  3.61519
          0.12185  2.18162  6.28857  0.68147  0.70496  0.27540  1.42407
     14   2.43183  3.45620  3.21677  2.80564  5.01282  3.63756  3.60757  4.48657  2.92871  3.98309  4.73071  3.06244  1.63266  3.28913  2.11071  1.84023  3.44857  4.06646  6.12867  4.05978     33 p - - -
          2.68618  4.42225  2.77519  2.73123  3.46354  2.40513  3.72494  3.29354  2.67741  2.69355  4.24690  2.90347  2.73739  3.18146  2.89801  2.37887  2.77519  2.98518  4.58477  3.61503
          0.00508  5.67996  6.40231  0.61958  0.77255  0.48576  0.95510
     15   2.25371  5.72377  2.08072  1.68303  5.06792  3.25294  4.17637  4.55328  2.52451  3.49799  4.76470  3.26034  4.38261  3.27303  3.16610  2.40168  2.13824  4.11392  6.15699  3.39528     34 e - - -
          2.68600  4.42244  2.77539  2.73142  3.46373  2.40504  3.72514  3.29373  2.67760  2.69336  4.24709  2.90366  2.73689  3.18165  2.89820  2.37857  2.77498  2.98537  4.58496  3.61522
          0.13109  2.11027  6.40231  0.68323  0.70317  0.48576  0.95510
     16   3.22001  5.62026  3.51513  2.79230  4.92205  3.11067  3.02663  3.26935  2.66562  3.90684  3.58209  2.80805  4.40422  2.60704  2.45597  3.02505  1.46245  2.45532  6.07970  4.69663     37 t - - -
          2.68618  4.42225  2.77519  2.73123  3.46354  2.40513  3.72494  3.29354  2.67741  2.69355  4.24690  2.90347  2.73739  3.18146  2.89801  2.37887  2.77519  2.98518  4.58477  3.61503
          0.00508  5.67996  6.40231  0.61958  0.77255  0.48576  0.95510
     17   3.26804  4.96287  4.18862  2.82170  2.74559  3.02028  3.37883  2.73792  3.31193  2.18894  4.06741  3.01033  4.63709  3.86681  3.05885  2.39718  2.31534  2.69037  3.24820  2.53040     38 l - - -
          2.68618  4.42225  2.77519  2.73123  3.46354  2.40513  3.72494  3.29354  2.67741  2.69355  4.24690  2.90347  2.73739  3.18146  2.89801  2.37887  2.77519  2.98518  4.58477  3.61503
          0.00508  5.67996  6.40231  0.61958  0.77255  0.48576  0.95510
     18   2.37188  5.72344  2.28830  1.99077  3.47649  2.57426  4.17664  4.55257  2.67480  4.02824  4.76444  2.81409  4.38282  2.98895  3.40461  2.12489  2.06674  3.71841  6.15680  4.74646     39 e - - -
          2.68582  4.42243  2.77537  2.73141  3.46372  2.40489  3.72512  3.29372  2.67721  2.69373  4.24707  2.90342  2.73688  3.18164  2.89818  2.37904  2.77537  2.98536  4.58495  3.61439
          0.28174  1.50278  3.77144  0.06638  2.74539  0.48576  0.95510
     19   3.63218  5.22950  3.35732  4.07852  3.31910  4.57515  4.66966  3.73224  4.08961  3.42188  4.37063  3.71967  4.98245  4.32348  4.37292  3.88593  3.11567  2.99808  5.29641  0.51443     41 Y - - -
          2.68618  4.42225  2.77519  2.73123  3.46354  2.40513  3.72494  3.29354  2.67741  2.69355  4.24690  2.90347  2.73739  3.18146  2.89801  2.37887  2.77519  2.98518  4.58477  3.61503
          0.00520  5.65837  6.38071  0.61958  0.77255  0.59810  0.79819
     20   2.20737  5.71508  2.71701  1.82040  5.06103  3.49971  4.16266  4.54764  2.48193  4.02073  4.75553  2.61797  4.36915  2.85781  2.59599  2.74047  1.82249  3.46749  6.14723  4.73571     42 e - - -
          2.68622  4.42229  2.77523  2.73127  3.46358  2.40516  3.72498  3.29358  2.67744  2.69339  4.24693  2.90350  2.73743  3.18150  2.89804  2.37890  2.77523  2.98471  4.58481  3.61507
          0.07178  2.95807  4.05439  0.21993  1.62240  0.59810  0.79819
     21   1.59379  4.68927  3.65854  4.61312  3.40947  4.48080  4.81540  1.82416  4.41202  1.75165  3.17151  4.62526  4.84285  4.55448  4.44091  3.79110  2.59068  1.88170  5.32349  4.14607     44 a - - -
          2.68586  4.42230  2.77524  2.73128  3.46359  2.40518  3.72499  3.29291  2.67746  2.69360  4.24695  2.90352  2.73744  3.18151  2.89806  2.37892  2.77524  2.98523  4.58482  3.61508
          0.03823  3.33028  6.36494  0.66582  0.72124  0.38499  1.14087
     22   2.74275  5.64544  2.10178  2.78556  2.75614  3.65786  4.19652  4.42016  2.94573  3.55759  4.69503  2.70107  4.39824  3.03532  2.56763  2.06437  2.22733  2.92204  6.09867  3.06766     47 s - - -
          2.68618  4.42225  2.77519  2.73123  3.46354  2.40513  3.72494  3.29354  2.67741  2.69355  4.24690  2.90347  2.73739  3.18146  2.89801  2.37887  2.77519  2.98518  4.58477  3.61503
          0.00508  5.67996  6.40231  0.61958  0.77255  0.48576  0.95510
     23   2.16905  5.13488  5.85387  5.30012  3.72568  5.17573  5.64589  2.09716  5.14645  3.00788  4.30417  5.34221  5.50121  5.32464  5.21088  3.84971  4.08490  0.54425  6.10973  4.91335     48 V - - -
          2.68618  4.42225  2.77519  2.73123  3.46354  2.40513  3.72494  3.29354  2.67741  2.69355  4.24690  2.90347  2.73739  3.18146  2.89801  2.37887  2.77519  2.98518  4.58477  3.61503
          0.00508  5.67996  6.40231  0.61958  0.77255  0.48576  0.95510
     24   2.16155  5.72956  1.59742  2.32364  5.06980  3.01133  4.19014  4.55304  2.92975  3.60692  4.77248  3.02976  1.94397  3.28870  3.42289  2.61482  3.20632  4.11780  6.16542  4.03840     49 d - - -
          2.68618  4.42225  2.77519  2.73123  3.46354  2.40513  3.72494  3.29354  2.67741  2.69355  4.24690  2.90347  2.73739  3.18146  2.89801  2.37887  2.77519  2.98518  4.58477  3.61503
          0.00508  5.67996  6.40231  0.61958  0.77255  0.48576  0.95510
     25   2.86911  5.72023  2.75644  2.28792  4.00590  3.98929  2.29107  4.07944  2.62163  4.02459  4.76146  2.02652  3.88731  3.07130  3.16827  2.25365  3.02551  3.67763  6.15421  2.30875     50 n - - -
          2.68618  4.42225  2.77519  2.73123  3.46354  2.40513  3.72494  3.29354  2.67741  2.69355  4.24690  2.90347  2.73739  3.18146  2.89801  2.37887  2.77519  2.98518  4.58477  3.61503
          0.00508  5.67996  6.40231  0.61958  0.77255  0.48576  0.95510
     26   2.21302  5.72878  1.95561  2.48203  5.07490  3.22706  3.36523  4.56168  2.66285  4.03451  4.76920  2.62954  2.83589  3.06189  3.18743  1.98136  2.38900  4.11999  6.16080  4.74909     51 d - - -
          2.68618  4.42225  2.77519  2.73123  3.46354  2.40513  3.72494  3.29354  2.67741  2.69355  4.24690  2.90347  2.73739  3.18146  2.89801  2.37887  2.77519  2.98518  4.58477  3.61503
          0.00508  5.67996  6.40231  0.61958  0.77255  0.48576  0.95510
     27   2.07201  4.76464  3.62395  4.17713  3.47479  4.39507  4.69862  3.01359  4.05569  2.52643  3.29909  3.68298  4.76445  3.51155  3.70618  3.19548  1.95706  1.34752  4.22600  3.14665     52 v - - -
          2.68618  4.42225  2.77519  2.73123  3.46354  2.40513  3.72494  3.29354  2.67741  2.69355  4.24690  2.90347  2.73739  3.18146  2.89801  2.37887  2.77519  2.98518  4.58477  3.61503
          0.00508  5.67996  6.40231  0.61958  0.77255  0.48576  0.95510
     28   2.87229  3.61551  2.01549  2.21730  4.03658  3.67456  4.17624  4.54986  2.42741  3.25304  4.76261  2.79024  2.69195  3.01217  3.20329  2.50635  1.95033  4.11132  6.15518  4.74518     53 t - - -
          2.68622  4.42229  2.77523  2.73127  3.46315  2.40516  3.72498  3.29358  2.67744  2.69359  4.24693  2.90350  2.73724  3.18150  2.89804  2.37877  2.77523  2.98522  4.58481  3.61507
          0.05358  2.98559  6.40231  0.22083  1.61877  0.48576  0.95510
     29   2.11691  5.66533  3.49150  2.80088  4.25010  3.48838  4.19103  3.87628  2.69238  3.95971  4.71275  2.80049  4.39399  2.69122  2.35019  1.49515  2.45008  3.19454  6.11354  3.98999     55 s - - -
          2.68631  4.42238  2.77532  2.73136  3.46367  2.40511  3.72507  3.29298  2.67716  2.69368  4.24702  2.90359  2.73752  3.18159  2.89813  2.37899  2.77532  2.98481  4.58490  3.61371
          0.08762  2.49820  6.40231  0.67925  0.70724  0.48576  0.95510
     30   2.90951  5.22189  5.98571  5.44132  4.47204  5.33877  5.82221  1.51526  5.29614  2.08643  4.33672  5.49925  5.63601  4.08242  5.36499  4.69922  4.19461  0.71240  6.25293  5.06346     58 v - - -
          2.68618  4.42225  2.77519  2.73123  3.46354  2.40513  3.72494  3.29354  2.67741  2.69355  4.24690  2.90347  2.73739  3.18146  2.89801  2.37887  2.77519  2.98518  4.58477  3.61503
          0.00508  5.67996  6.40231  0.61958  0.77255  0.48576  0.95510
     31   2.84052  4.53848  2.86750  2.77589  4.14112  3.66088  3.71859  3.91931  2.08660  3.67777  4.75712  3.01257  3.82580  2.83014  2.44219  2.15911  1.65313  3.68863  6.15061  4.06828     59 t - - -
          2.68618  4.42225  2.77519  2.73123  3.46354  2.40513  3.72494  3.29354  2.67741  2.69355  4.24690  2.90347  2.73739  3.18146  2.89801  2.37887  2.77519  2.98518  4.58477  3.61503
          0.00508  5.67996  6.40231  0.61958  0.77255  0.48576  0.95510
     32   3.21236  3.50658  5.44062  4.83299  3.04789  4.65282  5.00066  1.65674  4.62379  1.27829  3.89134  4.81977  5.00384  4.75205  4.63155  3.97069  3.68597  1.42789  5.47506  3.40778     60 l - - -
          2.68618  4.42225  2.77519  2.73123  3.46354  2.40513  3.72494  3.29354  2.67741  2.69355  4.24690  2.90347  2.73739  3.18146  2.89801  2.37887  2.77519  2.98518  4.58477  3.61503
          0.00508  5.67996  6.40231  0.61958  0.77255  0.48576  0.95510
     33   2.73217  5.66403  2.58297  2.55069  3.95758  4.00140  3.70976  3.57895  2.58596  3.42061  4.71159  3.06807  4.39423  2.57656  3.17878  2.45519  1.59757  2.97911  3.06736  4.71782     61 t - - -
          2.68618  4.42225  2.77519  2.73123  3.46354  2.40513  3.72494  3.29354  2.67741  2.69355  4.24690  2.90347  2.73739  3.18146  2.89801  2.37887  2.77519  2.98518  4.58477  3.61503
          0.00508  5.67996  6.40231  0.61958  0.77255  0.48576  0.95510
     34   1.39633  4.73903  4.96849  4.37461  3.84319  3.31973  4.76392  2.60270  4.22194  2.75988  3.86111  4.49824  1.74506  4.40977  4.33755  3.73445  3.54164  1.99501  5.36320  2.52003     62 a - - -
          2.68618  4.42225  2.77519  2.73123  3.46354  2.40513  3.72494  3.29354  2.67741  2.69355  4.24690  2.90347  2.73739  3.18146  2.89801  2.37887  2.77519  2.98518  4.58477  3.61503
          0.00508  5.67996  6.40231  0.61958  0.77255  0.48576  0.95510
     35   2.20789  5.16459  3.87782  3.08237  4.33539  4.15772  4.38599  2.59962  2.46034  2.51800  4.25632  3.78606  4.54226  2.37436  3.43746  2.53897  1.91669  2.25711  5.71816  3.52067     63 t - - -
          2.68618  4.42225  2.77519  2.73123  3.46354  2.40513  3.72494  3.29354  2.67741  2.69355  4.24690  2.90347  2.73739  3.18146  2.89801  2.37887  2.77519  2.98518  4.58477  3.61503
          0.00508  5.67996  6.40231  0.61958  0.77255  0.48576  0.95510
     36   1.59848  5.42317  3.09818  2.89856  3.81690  3.69286  4.26917  4.07450  2.82849  3.07040  4.49488  3.59765  1.94484  3.42119  3.53500  2.63961  2.10876  2.80000  5.92788  4.59469     64 a - - -
          2.68618  4.42225  2.77519  2.73123  3.46354  2.40513  3.72494  3.29354  2.67741  2.69355  4.24690  2.90347  2.73739  3.18146  2.89801  2.37887  2.77519  2.98518  4.58477  3.61503
          0.00508  5.67996  6.40231  0.61958  0.77255  0.48576  0.95510
     37   2.44558  5.72176  2.83675  2.36524  5.06534  3.30693  3.30055  4.55026  2.79225  3.16578  3.20606  2.16387  3.92674  2.74396  2.26400  2.20609  3.44579  3.19252  6.15533  3.34889     65 n - - -
          2.68185  4.42385  2.77420  2.73195  3.46514  2.40656  3.72655  3.29429  2.67901  2.69407  4.24850  2.90507  2.73812  3.18266  2.89896  2.37730  2.77234  2.98465  4.58637  3.61406
          0.99108  1.29354  1.03697  1.93496  0.15599  0.48576  0.95510
     38   2.39445  5.48495  2.21520  2.12394  4.82229  2.55342  3.95926  4.30259  2.70031  3.78797  4.53017  3.23704  2.83422  3.05915  3.19258  2.13430  2.27565  3.87197  5.92459  3.63928     84 e - - -
          2.68618  4.42225  2.77519  2.73123  3.46354  2.40513  3.72494  3.29354  2.67741  2.69355  4.24690  2.90347  2.73739  3.18146  2.89801  2.37887  2.77519  2.98518  4.58477  3.61503
          0.05904  5.24475  2.95540  0.61958  0.77255  0.31855  1.29902
     39   2.32862  5.65024  2.23220  2.28309  4.99099  2.63501  4.11270  3.87076  2.69757  3.95368  3.85229  2.07174  3.05260  2.88473  3.34118  2.70447  3.06398  2.56877  6.08551  4.67717     85 n - - -
          2.68618  4.42225  2.77519  2.73123  3.46354  2.40513  3.72494  3.29354  2.67741  2.69355  4.24690  2.90347  2.73739  3.18146  2.89801  2.37887  2.77519  2.98518  4.58477  3.61503
          0.00570  5.56548  6.28782  0.61958  0.77255  0.52464  0.89593
     40   2.20588  4.15298  2.84252  2.45262  4.99629  3.96625  4.15477  3.72966  2.62556  3.61638  4.05876  2.51445  3.18526  3.07726  2.85077  1.90661  2.23758  3.31901  6.10586  3.57706     86 s - - -
          2.68618  4.42225  2.77519  2.73123  3.46354  2.40513  3.72494  3.29354  2.67741  2.69355  4.24690  2.90347  2.73739  3.18146  2.89801  2.37887  2.77519  2.98518  4.58477  3.61503
          0.02188  5.63038  4.01453  0.61958  0.77255  0.72418  0.66305
     41   2.62608  4.96241  3.22172  3.29264  3.61207  2.13464  3.83102  3.01884  3.46211  2.69115  4.06457  3.27034  4.57472  3.76711  3.44879  3.43687  2.13531  1.64017  5.54176  2.81358     87 v - - -
          2.68588  4.42230  2.77524  2.73128  3.46358  2.40517  3.72499  3.29358  2.67745  2.69359  4.24694  2.90351  2.73744  3.18151  2.89805  2.37891  2.77486  2.98523  4.58481  3.61508
          0.03679  3.37111  6.33628  0.66447  0.72267  0.33385  1.25936
     42   1.66272  4.70189  5.09421  4.48986  3.14308  4.44918  3.10307  2.42512  4.31060  2.73329  3.26046  3.84932  4.81461  4.47324  3.87281  2.44495  2.29200  2.06964  3.67464  2.55195     90 a - - -
          2.68618  4.42225  2.77519  2.73123  3.46354  2.40513  3.72494  3.29354  2.67741  2.69355  4.24690  2.90347  2.73739  3.18146  2.89801  2.37887  2.77519  2.98518  4.58477  3.61503
          0.00508  5.67996  6.40231  0.61958  0.77255  0.48576  0.95510
     43   3.00907  5.72351  3.23855  2.36996  4.29798  3.35483  3.21385  4.55331  2.19982  3.61747  4.76436  3.02580  4.38208  3.09821  2.26276  2.00962  1.70163  3.44823  6.15662  4.74611     91 t - - -
          2.68618  4.42225  2.77519  2.73123  3.46354  2.40513  3.72494  3.29354  2.67741  2.69355  4.24690  2.90347  2.73739  3.18146  2.89801  2.37887  2.77519  2.98518  4.58477  3.61503
          0.00508  5.67996  6.40231  0.61958  0.77255  0.48576  0.95510
     44   2.84254  4.84542  5.48481  4.88305  3.96405  4.71248  5.07137  1.57700  4.68025  1.76752  3.29396  4.87715  5.06135  4.81614  4.69549  4.03310  3.40643  1.11092  5.54865  3.01714     92 v - - -
          2.68618  4.42225  2.77519  2.73123  3.46354  2.40513  3.72494  3.29354  2.67741  2.69355  4.24690  2.90347  2.73739  3.18146  2.89801  2.37887  2.77519  2.98518  4.58477  3.61503
          0.00508  5.67996  6.40231  0.61958  0.77255  0.48576  0.95510
     45   2.84241  5.67948  2.88981  2.67598  2.96731  3.99802  4.18722  4.47730  2.44114  3.97636  4.72533  3.14466  4.39102  2.83896  2.67404  2.14366  1.74124  2.73033  6.12408  2.81340     93 t - - -
          2.68618  4.42225  2.77519  2.73123  3.46354  2.40513  3.72494  3.29354  2.67741  2.69355  4.24690  2.90347  2.73739  3.18146  2.89801  2.37887  2.77519  2.98518  4.58477  3.61503
          0.00508  5.67996  6.40231  0.61958  0.77255  0.48576  0.95510
     46   2.98977  4.71383  5.10522  3.73311  3.81225  4.46424  4.79029  1.74860  4.32233  1.77309  3.83287  4.56838  4.82923  4.48744  3.02219  3.13139  2.76028  1.25736  5.33876  4.15822     94 v - - -
          2.68618  4.42225  2.77519  2.73123  3.46354  2.40513  3.72494  3.29354  2.67741  2.69355  4.24690  2.90347  2.73739  3.18146  2.89801  2.37887  2.77519  2.98518  4.58477  3.61503
          0.00508  5.67996  6.40231  0.61958  0.77255  0.48576  0.95510
     47   3.22017  5.73309  2.27949  2.70291  5.07878  2.99791  4.17974  4.56542  2.17159  4.03856  4.77379  1.32807  3.84721  3.27613  2.41687  2.61298  3.20089  4.12410  6.16517  3.91451     95 n - - -
          2.68618  4.42225  2.77519  2.73123  3.46354  2.40513  3.72494  3.29354  2.67741  2.69355  4.24690  2.90347  2.73739  3.18146  2.89801  2.37887  2.77519  2.98518  4.58477  3.61503
          0.00508  5.67996  6.40231  0.61958  0.77255  0.48576  0.95510
     48   3.24166  5.70008  2.61635  2.64213  4.15908  0.94087  4.21168  4.49688  2.96064  3.99848  4.75043  3.09815  4.41154  3.31679  2.93147  2.67590  3.04405  3.55818  6.14870  4.74948     96 g - - -
          2.68618  4.42225  2.77519  2.73123  3.46354  2.40513  3.72494  3.29354  2.67741  2.69355  4.24690  2.90347  2.73739  3.18146  2.89801  2.37887  2.77519  2.98518  4.58477  3.61503
          0.00508  5.67996  6.40231  0.61958  0.77255  0.48576  0.95510
     49   2.61825  5.70760  2.43038  2.37749  5.04499  2.95121  4.17981  2.96200  2.71001  4.00961  4.75028  2.83799  4.38524  2.77815  2.52612  2.50560  2.74804  1.94977  6.14491  3.88033     97 v - - -
          2.68618  4.42225  2.77519  2.73123  3.46354  2.40513  3.72494  3.29354  2.67741  2.69355  4.24690  2.90347  2.73739  3.18146  2.89801  2.37887  2.77519  2.98518  4.58477  3.61503
          0.02127  5.67996  4.03781  0.61958  0.77255  0.48576  0.95510
     50   1.94468  3.81736  2.18067  2.51930  4.93918  3.25417  4.18883  4.40065  2.93925  2.51165  4.68019  3.48044  2.79592  3.07590  2.45703  2.74739  2.76185  2.77083  6.08469  4.69644     98 a - - -
          2.68618  4.42225  2.77519  2.73123  3.46354  2.40513  3.72494  3.29354  2.67741  2.69355  4.24690  2.90347  2.73739  3.18146  2.89801  2.37887  2.77519  2.98518  4.58477  3.61503
          0.02115  5.66385  4.04801  0.61958  0.77255  0.57096  0.83237
     51   2.18458  5.05254  3.98064  3.41631  4.20477  2.48569  4.42032  2.12438  3.16492  2.55496  4.15043  3.49509  3.47597  2.82113  2.81580  2.99278  2.53637  2.27196  5.62129  3.04762     99 i - - -
          2.68618  4.42225  2.77519  2.73123  3.46354  2.40513  3.72494  3.29354  2.67741  2.69355  4.24690  2.90347  2.73739  3.18146  2.89801  2.37887  2.77519  2.98518  4.58477  3.61503
          0.00525  5.64795  6.37030  0.61958  0.77255  0.64730  0.74120
     52   2.68334  5.70838  2.41942  1.70540  5.05423  3.06317  4.15636  3.92055  2.42636  4.01399  4.74883  2.18614  3.49059  3.03993  2.44313  2.83085  2.94420  3.06158  6.14059  4.14489    100 e - - -
          2.68618  4.42225  2.77519  2.73123  3.46354  2.40513  3.72494  3.29354  2.67741  2.69355  4.24690  2.90347  2.73739  3.18146  2.89801  2.37887  2.77519  2.98518  4.58477  3.61503
          0.07180  5.64795  2.72172  0.61958  0.77255  0.64730  0.74120
     53   2.58014  5.66946  2.38845  2.18957  5.01469  2.87694  4.11918  4.50078  2.52592  3.48295  4.71007  2.80332  2.58953  3.21547  2.46211  2.13899  2.54685  3.49277  6.10204  4.06116    101 s - - -
          2.68618  4.42225  2.77519  2.73123  3.46354  2.40513  3.72494  3.29354  2.67741  2.69355  4.24690  2.90347  2.73739  3.18146  2.89801  2.37887  2.77519  2.98518  4.58477  3.61503
          0.32348  5.58176  1.29972  0.61958  0.77255  0.90484  0.51853
     54   2.99934  5.45649  2.94977  2.71222  4.78045  1.50015  3.97029  4.25128  2.32759  3.75280  4.50355  2.78798  4.17373  3.07422  2.60773  2.30852  2.98067  3.33076  5.90250  3.10148    102 g - - -
          2.68618  4.42225  2.77519  2.73123  3.46354  2.40513  3.72494  3.29354  2.67741  2.69355  4.24690  2.90347  2.73739  3.18146  2.89801  2.37887  2.77519  2.98518  4.58477  3.61503
          0.18200  5.26598  1.82491  0.61958  0.77255  1.26089  0.33324
     55   2.94415  5.42313  2.13992  2.08226  4.75508  2.77162  3.91133  4.23189  2.35748  2.83525  4.46727  3.19549  3.05355  3.01202  2.57860  2.52440  2.93845  3.15053  3.52563  4.46085    103 e - - -
          2.68486  4.42481  2.77505  2.73274  3.46360  2.40532  3.72699  3.29490  2.67872  2.69102  4.24414  2.90332  2.73815  3.18174  2.89571  2.37823  2.77620  2.98663  4.58374  3.61423
          1.18423  0.36930  5.87898  2.01447  0.14317  1.66986  0.20859
     56   2.76258  5.20906  3.31568  2.54368  4.46404  2.65823  3.47987  2.90810  2.75402  3.04943  4.27473  2.62027  4.15926  2.81406  3.22469  1.88790  2.57203  3.55032  5.69980  2.56912    125 s - - -
          2.68618  4.42225  2.77519  2.73123  3.46354  2.40513  3.72494  3.29354  2.67741  2.69355  4.24690  2.90347  2.73739  3.18146  2.89801  2.37887  2.77519  2.98518  4.58477  3.61503
          0.07828  5.15663  2.66592  0.61958  0.77255  0.19833  1.71537
     57   2.74207  5.65597  2.72513  2.48030  4.99069  2.28745  4.13599  3.49221  2.58292  3.62375  4.69936  2.86218  2.83589  3.23572  2.97538  2.41731  1.94294  2.84922  6.09490  4.01900    126 t - - -
          2.68618  4.42225  2.77519  2.73123  3.46354  2.40513  3.72494  3.29354  2.67741  2.69355  4.24690  2.90347  2.73739  3.18146  2.89801  2.37887  2.77519  2.98518  4.58477  3.61503
          0.00550  5.60088  6.32323  0.61958  0.77255  0.83866  0.56615
     58   2.77019  5.54789  3.12610  2.08606  3.50389  2.43035  4.16562  3.75505  2.92541  2.66844  4.60294  2.79126  3.43019  2.99381  2.79861  2.84996  2.27989  2.66438  6.01380  3.25930    127 e - - -
          2.68618  4.42225  2.77519  2.73123  3.46354  2.40513  3.72494  3.29354  2.67741  2.69355  4.24690  2.90347  2.73739  3.18146  2.89801  2.37887  2.77519  2.98518  4.58477  3.61503
          0.02232  5.60088  3.99645  0.61958  0.77255  0.73010  0.65751
     59   2.80144  5.55853  2.99309  2.29070  4.23500  3.16145  4.16044  2.85956  2.91764  3.84284  3.35693  3.13547  3.05955  3.27523  3.14829  1.86996  1.71684  3.60929  6.02150  4.64196    128 t - - -
          2.68618  4.42225  2.77519  2.73123  3.46354  2.40513  3.72494  3.29354  2.67741  2.69355  4.24690  2.90347  2.73739  3.18146  2.89801  2.37887  2.77519  2.98518  4.58477  3.61503
          0.00552  5.59801  6.32035  0.61958  0.77255  0.84897  0.55837
     60   2.23977  5.41129  2.77034  3.00535  2.81396  4.00540  3.78046  3.26220  2.38587  3.67345  2.77901  3.52863  3.82084  2.28937  3.06264  2.47559  2.63493  2.85922  5.90791  3.14949    129 a - - -
          2.68618  4.42225  2.77519  2.73123  3.46354  2.40513  3.72494  3.29354  2.67741  2.69355  4.24690  2.90347  2.73739  3.18146  2.89801  2.37887  2.77519  2.98518  4.58477  3.61503
          0.00552  5.59801  6.32035  0.61958  0.77255  0.31141  1.31830
     61   2.10529  5.68413  1.77883  2.76833  5.01136  3.99728  3.58649  3.90332  2.92854  3.98181  4.72956  2.69206  2.63683  3.28881  3.41823  2.41426  2.05124  3.44990  6.12768  3.57570    130 d - - -
          2.68618  4.42225  2.77519  2.73123  3.46354  2.40513  3.72494  3.29354  2.67741  2.69355  4.24690  2.90347  2.73739  3.18146  2.89801  2.37887  2.77519  2.98518  4.58477  3.61503
          0.00508  5.67996  6.40231  0.61958  0.77255  0.48576  0.95510
     62   3.29935  4.70206  2.81940  4.48939  2.59640  4.44919  4.12066  1.90945  3.00430  2.14093  3.16061  4.55411  4.81462  4.47299  3.75835  3.75279  3.23311  1.36940  5.32104  3.04493    131 v - - -
          2.68618  4.42225  2.77519  2.73123  3.46354  2.40513  3.72494  3.29354  2.67741  2.69355  4.24690  2.90347  2.73739  3.18146  2.89801  2.37887  2.77519  2.98518  4.58477  3.61503
          0.00508  5.67996  6.40231  0.61958  0.77255  0.48576  0.95510
     63   2.46321  5.70474  3.08067  2.53642  4.28462  3.99261  4.18065  4.52056  2.52128  2.72416  4.74776  2.02109  2.08370  3.06866  3.41018  2.11029  2.66638  4.09056  6.14282  3.60024    132 n - - -
          2.68618  4.42225  2.77519  2.73123  3.46354  2.40513  3.72494  3.29354  2.67741  2.69355  4.24690  2.90347  2.73739  3.18146  2.89801  2.37887  2.77519  2.98518  4.58477  3.61503
          0.00508  5.67996  6.40231  0.61958  0.77255  0.48576  0.95510
     64   2.82767  5.47070  6.25787  5.69745  4.28550  5.61019  6.03149  1.98767  5.55231  0.65773  3.20014  5.78166  5.81716  5.60149  5.56206  4.97881  4.45117  1.75833  6.28390  5.19811    133 L - - -
          2.68623  4.42230  2.77525  2.73129  3.46359  2.40518  3.72500  3.29359  2.67728  2.69360  4.24695  2.90310  2.73745  3.18152  2.89806  2.37892  2.77525  2.98524  4.58482  3.61433
          0.31048  2.63269  1.63466  0.17122  1.84919  0.48576  0.95510
     65   2.61769  5.60461  2.64520  2.51528  4.94920  2.65041  4.05610  4.43485  2.38864  3.90969  4.64540  2.15722  3.13084  2.32661  3.28374  2.46551  2.68374  3.99499  4.52136  2.71462    135 n - - -
          2.68532  4.42271  2.77566  2.73170  3.46257  2.40559  3.72541  3.29400  2.67787  2.69378  4.24736  2.90393  2.73716  3.18193  2.89684  2.37885  2.77494  2.98476  4.58523  3.61382
          0.19059  2.33486  2.56778  1.86960  0.16745  0.87823  0.53703
     66   2.70815  5.24725  2.84900  1.93081  3.88939  3.94293  4.15056  2.77760  2.96635  3.05013  4.32224  3.18560  2.62363  2.98027  3.42345  2.61794  3.33059  2.15527  5.76026  2.65610    146 e - - -
          2.68626  4.42233  2.77528  2.73088  3.46362  2.40510  3.72503  3.29362  2.67749  2.69328  4.24698  2.90355  2.73712  3.18155  2.89809  2.37895  2.77528  2.98527  4.58485  3.61512
          0.15142  1.97748  6.16770  0.12279  2.15808  0.36357  1.18808
     67   1.91660  5.82209  3.81619  2.75618  5.88401  0.48655  5.18453  5.36068  4.09560  4.92886  5.75198  4.16167  4.96069  4.38387  3.74710  3.78550  4.14795  4.78087  7.08898  5.76526    148 G - - -
          2.68618  4.42225  2.77519  2.73123  3.46354  2.40513  3.72494  3.29354  2.67741  2.69355  4.24690  2.90347  2.73739  3.18146  2.89801  2.37887  2.77519  2.98518  4.58477  3.61503
          0.14482  5.62933  2.03081  0.61958  0.77255  0.72854  0.65896
     68   2.57212  5.61281  2.28108  2.39390  4.95509  3.88357  3.60954  3.71448  2.51603  3.61434  4.03754  2.89353  3.74026  2.56534  1.73403  3.07233  2.48646  3.65209  3.71349  4.63789    149 r - - -
          2.68618  4.42225  2.77519  2.73123  3.46354  2.40513  3.72494  3.29354  2.67741  2.69355  4.24690  2.90347  2.73739  3.18146  2.89801  2.37887  2.77519  2.98518  4.58477  3.61503
          0.00615  5.49066  6.21300  0.61958  0.77255  0.21856  1.62799
     69   3.05299  5.73217  2.50270  2.13909  5.07641  3.18373  4.18200  4.56231  2.78965  3.67506  4.77329  1.34504  4.38752  3.06683  3.41183  2.36266  2.31561  4.12241  6.16512  4.03979    150 n - - -
          2.68618  4.42225  2.77519  2.73123  3.46354  2.40513  3.72494  3.29354  2.67741  2.69355  4.24690  2.90347  2.73739  3.18146  2.89801  2.37887  2.77519  2.98518  4.58477  3.61503
          0.00508  5.67996  6.40231  0.61958  0.77255  0.48576  0.95510
     70   2.74761  5.69985  2.31517  2.37914  5.03392  2.99820  4.18180  3.03236  2.54720  2.98907  4.74341  2.76811  3.84867  3.01866  2.82543  2.65106  2.30224  2.49583  6.13918  3.30900    151 t - - -
          2.68606  4.42297  2.77560  2.73179  3.46317  2.40522  3.72530  3.29362  2.67813  2.69411  4.24762  2.90324  2.73716  3.18218  2.89853  2.37909  2.77370  2.98343  4.57903  3.61575
          0.63078  0.76321  6.40231  0.64945  0.73884  0.48576  0.95510
     71   2.74461  4.78890  5.41588  4.80861  2.96892  4.63044  4.97963  1.23343  4.59994  2.16920  3.53242  4.79605  4.98452  4.73254  4.61034  3.94775  3.31895  1.26862  5.46097  3.60623    155 i - - -
          2.68618  4.42225  2.77519  2.73123  3.46354  2.40513  3.72494  3.29354  2.67741  2.69355  4.24690  2.90347  2.73739  3.18146  2.89801  2.37887  2.77519  2.98518  4.58477  3.61503
          0.00508  5.67996  6.40231  0.61958  0.77255  0.48576  0.95510
     72   2.51234  5.72388  2.06854  1.78424  5.06839  3.98854  3.60291  4.02209  2.38827  4.02893  4.76469  3.20851  4.38200  2.83356  3.09079  2.65596  2.14504  2.81535  6.15690  3.61970    156 e - - -
          2.68618  4.42225  2.77519  2.73123  3.46354  2.40513  3.72494  3.29354  2.67741  2.69355  4.24690  2.90347  2.73739  3.18146  2.89801  2.37887  2.77519  2.98518  4.58477  3.61503
          0.00508  5.67996  6.40231  0.61958  0.77255  0.48576  0.95510
     73   2.71809  4.69753  5.29484  4.68093  3.41527  4.50080  4.83750  1.29488  4.46662  2.13144  3.81688  4.66430  4.86309  4.59819  4.47486  3.31492  2.85721  1.38137  3.40256  4.15293    157 i - - -
          2.68618  4.42225  2.77519  2.73123  3.46354  2.40513  3.72494  3.29354  2.67741  2.69355  4.24690  2.90347  2.73739  3.18146  2.89801  2.37887  2.77519  2.98518  4.58477  3.61503
          0.00508  5.67996  6.40231  0.61958  0.77255  0.48576  0.95510
     74   3.01740  5.42416  3.63601  2.10731  4.66010  4.06396  3.73894  3.25515  1.96702  3.68153  3.75741  3.59673  3.94457  3.42004  2.35384  3.08781  2.19671  1.90214  4.43180  3.54252    158 v - - -
          2.68618  4.42225  2.77519  2.73123  3.46354  2.40513  3.72494  3.29354  2.67741  2.69355  4.24690  2.90347  2.73739  3.18146  2.89801  2.37887  2.77519  2.98518  4.58477  3.61503
          0.00508  5.67996  6.40231  0.61958  0.77255  0.48576  0.95510
     75   2.85222  4.85033  3.72099  3.94265  3.97456  3.39101  4.64578  3.10549  3.85897  2.82039  3.97184  4.23712  4.72393  4.11637  3.63597  2.95101  2.88886  0.70888  5.46437  4.25971    159 v - - -
          2.68463  4.41715  2.77453  2.73163  3.46393  2.40552  3.72534  3.29393  2.67780  2.69394  4.24729  2.90266  2.73779  3.18186  2.89840  2.37926  2.77559  2.98558  4.58516  3.61297
          0.09020  2.46992  6.40231  1.65114  0.21298  0.48576  0.95510
     76   2.97577  4.91077  4.30167  2.92344  2.82170  4.29023  4.55764  2.35949  2.92075  2.63868  4.01825  4.09154  2.79541  3.95192  3.57845  2.73941  1.35338  2.55990  5.50342  3.74921    166 t - - -
          2.68618  4.42225  2.77519  2.73123  3.46354  2.40513  3.72494  3.29354  2.67741  2.69355  4.24690  2.90347  2.73739  3.18146  2.89801  2.37887  2.77519  2.98518  4.58477  3.61503
          0.00508  5.67996  6.40231  0.61958  0.77255  0.48576  0.95510
     77   1.30809  5.70655  2.21233  2.64769  5.04211  3.69839  4.18365  4.52148  2.78980  3.60917  4.75000  3.46566  3.92927  3.09089  3.11685  1.74401  3.44989  3.39735  6.14508  4.73976    167 a - - -
          2.68618  4.42225  2.77519  2.73123  3.46354  2.40513  3.72494  3.29354  2.67741  2.69355  4.24690  2.90347  2.73739  3.18146  2.89801  2.37887  2.77519  2.98518  4.58477  3.61503
          0.00508  5.67996  6.40231  0.61958  0.77255  0.48576  0.95510
     78   2.03517  5.71283  3.21505  1.66537  5.05250  3.02178  3.60414  4.53468  2.71461  3.65154  4.75491  3.46037  3.10297  2.88454  2.96680  2.32065  2.98008  3.15031  3.00573  4.02285    168 e - - -
          2.68470  4.42271  2.77566  2.73169  3.46400  2.40559  3.72541  3.29400  2.67787  2.69206  4.24736  2.90393  2.73684  3.18192  2.89847  2.37862  2.77566  2.98434  4.58523  3.61549
          0.09020  2.46992  6.40231  1.79557  0.18156  0.48576  0.95510
     79   2.53342  5.69224  1.14676  2.77667  3.95877  3.01388  3.77658  4.49798  2.92649  3.99113  4.73691  2.54731  4.38975  3.00691  3.19780  2.78248  3.44874  2.82523  6.13395  4.00871    176 d - - -
          2.68618  4.42225  2.77519  2.73123  3.46354  2.40513  3.72494  3.29354  2.67741  2.69355  4.24690  2.90347  2.73739  3.18146  2.89801  2.37887  2.77519  2.98518  4.58477  3.61503
          0.00508  5.67996  6.40231  0.61958  0.77255  0.48576  0.95510
     80   2.58493  5.69620  3.16484  2.92368  4.30789  1.19200  4.18502  4.50446  2.16676  3.99563  4.74053  3.21058  4.38998  2.95645  2.51465  3.18697  2.85315  4.07977  6.13670  3.30801    177 g - - -
          2.68642  4.41724  2.77568  2.73171  3.46402  2.40549  3.72542  3.29374  2.67789  2.69403  4.24738  2.90395  2.73583  3.18194  2.89817  2.37935  2.77441  2.98566  4.57717  3.61306
          0.38492  1.78355  1.88747  1.22665  0.34711  0.48576  0.95510
     81   2.95839  5.63264  3.11846  2.01931  4.97701  2.82797  3.67999  4.46250  2.66161  3.93762  4.67350  3.04540  4.29098  2.69895  2.73018  1.75878  2.00156  2.93508  6.06573  4.65517    184 s - - -
          2.68618  4.42225  2.77519  2.73123  3.46354  2.40513  3.72494  3.29354  2.67741  2.69355  4.24690  2.90347  2.73739  3.18146  2.89801  2.37887  2.77519  2.98518  4.58477  3.61503
          0.03039  5.51768  3.65294  0.61958  0.77255  0.50360  0.92723
     82   2.96689  5.65351  2.64737  2.67909  4.98858  3.61382  3.57870  3.28753  2.58205  3.95452  4.69681  3.16654  4.33760  3.04069  2.35955  2.15846  1.58375  2.61761  6.09221  4.68737    185 t - - -
          2.68619  4.42227  2.77521  2.73125  3.46355  2.40514  3.72496  3.29356  2.67742  2.69356  4.24691  2.90348  2.73741  3.18148  2.89802  2.37888  2.77521  2.98487  4.58478  3.61505
          0.02839  3.64261  6.31719  0.34494  1.23191  0.30735  1.32951
     83   2.34393  5.71935  2.88353  2.63757  5.06187  3.08169  4.17678  3.43324  2.39055  3.51418  3.91967  2.99936  3.83239  2.92755  2.06724  2.43747  1.84029  3.74091  6.15356  4.74415    187 t - - -
          2.68618  4.42225  2.77519  2.73123  3.46354  2.40513  3.72494  3.29354  2.67741  2.69355  4.24690  2.90347  2.73739  3.18146  2.89801  2.37887  2.77519  2.98518  4.58477  3.61503
          0.00508  5.67996  6.40231  0.61958  0.77255  0.48576  0.95510
     84   2.62383  5.55129  3.55284  2.66876  3.20857  3.61961  4.22447  3.55132  2.13411  2.85073  3.52712  3.04198  4.41989  2.36816  2.41443  2.73679  2.03333  2.82756  6.02723  4.66179    188 t - - -
          2.68618  4.42225  2.77519  2.73123  3.46354  2.40513  3.72494  3.29354  2.67741  2.69355  4.24690  2.90347  2.73739  3.18146  2.89801  2.37887  2.77519  2.98518  4.58477  3.61503
          0.14901  5.67996  2.00226  0.61958  0.77255  0.48576  0.95510
     85   2.93433  5.55678  3.42558  2.42122  4.86536  3.92735  4.11845  3.44602  2.72637  3.84624  4.60741  2.58176  4.31992  3.00267  2.55415  2.41809  1.28396  2.90686  6.01190  4.62457    189 t - - -
          2.68618  4.42225  2.77519  2.73123  3.46354  2.40513  3.72494  3.29354  2.67741  2.69355  4.24690  2.90347  2.73739  3.18146  2.89801  2.37887  2.77519  2.98518  4.58477  3.61503
          0.00587  5.53681  6.25916  0.61958  0.77255  0.24954  1.51031
     86   5.19397  6.30407  6.26272  6.01649  2.91843  5.87622  4.76600  3.30211  5.61794  4.10998  5.39946  5.51807  6.15674  5.59380  3.10086  5.26325  5.40153  4.74567  4.87458  0.24757    190 Y - - -
          2.68618  4.42225  2.77519  2.73123  3.46354  2.40513  3.72494  3.29354  2.67741  2.69355  4.24690  2.90347  2.73739  3.18146  2.89801  2.37887  2.77519  2.98518  4.58477  3.61503
          0.00508  5.67996  6.40231  0.61958  0.77255  0.48576  0.95510
     87   2.90926  5.67959  3.48673  2.36259  5.00484  3.99957  4.18841  4.47673  2.37949  3.34181  4.72561  2.70767  4.39250  3.29158  1.96959  2.69325  1.41669  3.10071  6.12415  4.15198    191 t - - -
          2.68620  4.42227  2.77522  2.73126  3.46356  2.40515  3.72497  3.29356  2.67706  2.69357  4.24692  2.90349  2.73742  3.18149  2.89803  2.37889  2.77522  2.98521  4.58479  3.61505
          0.03717  3.35723  6.40231  0.28056  1.40796  0.48576  0.95510
     88   3.18605  5.33005  6.17929  5.66168  4.63112  5.56852  6.12900  1.09615  5.54696  1.26732  4.44577  5.73820  5.83714  5.73909  5.63366  4.95241  3.22517  1.44795  6.51570  5.32043    193 i - - -
          2.68618  4.42225  2.77519  2.73123  3.46354  2.40513  3.72494  3.29354  2.67741  2.69355  4.24690  2.90347  2.73739  3.18146  2.89801  2.37887  2.77519  2.98518  4.58477  3.61503
          0.00508  5.67996  6.40231  0.61958  0.77255  0.48576  0.95510
     89   3.05666  5.71387  3.03785  2.14689  5.05399  3.33656  2.69561  4.53649  2.63743  3.60535  3.20412  2.42190  4.38397  3.09138  3.16658  2.33814  1.84560  2.87319  6.14953  3.75103    194 t - - -
          2.68618  4.42225  2.77519  2.73123  3.46354  2.40513  3.72494  3.29354  2.67741  2.69355  4.24690  2.90347  2.73739  3.18146  2.89801  2.37887  2.77519  2.98518  4.58477  3.61503
          0.00508  5.67996  6.40231  0.61958  0.77255  0.48576  0.95510
     90   3.40784  5.03128  5.72626  5.14179  3.27174  4.98830  5.37755  1.52850  4.95675  2.80888  2.56286  5.15422  5.31262  5.09315  4.98082  4.32179  3.95012  0.77521  5.82289  3.87201    195 v - - -
          2.68618  4.42225  2.77519  2.73123  3.46354  2.40513  3.72494  3.29354  2.67741  2.69355  4.24690  2.90347  2.73739  3.18146  2.89801  2.37887  2.77519  2.98518  4.58477  3.61503
          0.10722  5.67996  2.32013  0.61958  0.77255  0.48576  0.95510
     91   3.16521  5.47777  3.50279  2.41294  4.74939  3.59930  3.10546  3.10175  2.83768  3.45941  4.53857  2.48796  4.36470  3.29776  2.04923  2.66309  1.81295  3.19293  4.41305  2.81664    196 t - - -
          2.68618  4.42225  2.77519  2.73123  3.46354  2.40513  3.72494  3.29354  2.67741  2.69355  4.24690  2.90347  2.73739  3.18146  2.89801  2.37887  2.77519  2.98518  4.58477  3.61503
          0.02027  5.57837  4.11722  0.61958  0.77255  0.78540  0.60869
     92   4.31367  6.31152  5.04461  4.08533  5.87442  4.88088  4.63182  5.12371  2.56051  3.79457  5.39645  4.39398  5.18738  3.17523  0.34931  4.30598  3.65109  3.86935  6.48963  5.42195    197 R - - -
          2.68618  4.42225  2.77519  2.73123  3.46354  2.40513  3.72494  3.29354  2.67741  2.69355  4.24690  2.90347  2.73739  3.18146  2.89801  2.37887  2.77519  2.98518  4.58477  3.61503
          0.02278  5.58098  3.97656  0.61958  0.77255  0.35677  1.20374
     93   2.54972  5.55826  3.52220  2.31926  3.45878  2.92838  4.20017  3.67546  2.67544  1.98979  4.61521  3.22530  2.79153  2.90065  2.25872  2.56462  3.08402  3.55259  6.02860  3.35093    198 l - - -
          2.68618  4.42225  2.77519  2.73123  3.46354  2.40513  3.72494  3.29354  2.67741  2.69355  4.24690  2.90347  2.73739  3.18146  2.89801  2.37887  2.77519  2.98518  4.58477  3.61503
          0.00353  5.64946        *  0.61958  0.77255  0.00000        *
//

HMMER3/f [3.1b2 | February 2015]
NAME  Cadherin
ACC   PF00028.18
DESC  Cadherin domain
LENG  93
ALPH  amino
RF    no
MM    no
CONS  yes
CS    yes
MAP   yes
DATE  Wed Apr 22 08:53:48 2020
NSEQ  55
EFFN  6.401672
CKSUM 4106029000
GA    28.80 28.80;
TC    28.80 28.80;
NC    28.70 28.70;
BM    hmmbuild HMM.ann SEED.ann
SM    hmmsearch -Z 47079205 -E 1000 --cpu 4 HMM pfamseq
STATS LOCAL MSV       -9.4218  0.71836
STATS LOCAL VITERBI  -10.0406  0.71836
STATS LOCAL FORWARD   -3.7536  0.71836
HMM          A        C        D        E        F        G        H        I        K        L        M        N        P        Q        R        S        T        V        W        Y   
            m->m     m->i     m->d     i->m     i->i     d->m     d->d
  COMPO   2.62081  4.65607  2.78425  2.54043  3.51471  2.98482  3.79997  2.81515  2.78812  2.56955  3.96179  2.95147  3.24662  2.96245  2.91458  2.62741  2.62704  2.54424  5.08467  3.47158
          2.68618  4.42225  2.77519  2.73123  3.46354  2.40513  3.72494  3.29354  2.67741  2.69355  4.24690  2.90347  2.73739  3.18146  2.89801  2.37887  2.77519  2.98518  4.58477  3.61503
          0.00572  5.56191  6.28426  0.61958  0.77255  0.00000        *
      1   3.17135  5.19970  3.35443  3.13510  2.36462  4.04577  4.26295  2.75864  2.70243  2.97132  4.28374  3.32024  2.96569  2.85088  2.66181  2.94620  3.02244  3.50677  5.73447  1.59273      1 y - - E
          2.68618  4.42225  2.77519  2.73123  3.46354  2.40513  3.72494  3.29354  2.67741  2.69355  4.24690  2.90347  2.73739  3.18146  2.89801  2.37887  2.77519  2.98518  4.58477  3.61503
          0.00572  5.56191  6.28426  0.61958  0.77255  0.48576  0.95510
      2   2.58437  5.59721  3.14791  2.44556  4.14649  3.93383  2.70570  3.87123  2.86928  2.99515  4.64470  2.58704  3.24081  2.78317  2.95360  2.00498  2.37829  2.59164  6.04559  3.97405      2 s - - E
          2.68618  4.42225  2.77519  2.73123  3.46354  2.40513  3.72494  3.29354  2.67741  2.69355  4.24690  2.90347  2.73739  3.18146  2.89801  2.37887  2.77519  2.98518  4.58477  3.61503
          0.00572  5.56191  6.28426  0.61958  0.77255  0.48576  0.95510
      3   1.79501  3.53137  5.12915  3.81885  2.12312  2.54955  4.71831  1.94543  4.31586  2.69295  3.11819  4.53055  4.75218  4.45833  3.81945  3.48875  3.02555  1.97698  5.23003  3.64998      3 a - - E
          2.68618  4.42225  2.77519  2.73123  3.46354  2.40513  3.72494  3.29354  2.67741  2.69355  4.24690  2.90347  2.73739  3.18146  2.89801  2.37887  2.77519  2.98518  4.58477  3.61503
          0.00572  5.56191  6.28426  0.61958  0.77255  0.48576  0.95510
      4   2.68588  5.65129  3.08976  2.04789  3.99961  3.92250  3.28143  4.08034  2.69680  3.62267  4.69272  3.05397  3.76873  2.50862  2.46763  1.69992  2.56907  3.15445  6.08574  4.05925      4 s - - E
          2.68618  4.42225  2.77519  2.73123  3.46354  2.40513  3.72494  3.29354  2.67741  2.69355  4.24690  2.90347  2.73739  3.18146  2.89801  2.37887  2.77519  2.98518  4.58477  3.61503
          0.00572  5.56191  6.28426  0.61958  0.77255  0.48576  0.95510
      5   3.02323  3.82970  5.21745  4.60313  2.50395  4.42184  4.75792  1.62901  4.38829  1.84079  3.40529  4.58574  4.78396  3.45205  4.39570  3.42858  3.48000  1.33440  5.24879  4.07300      5 v - - E
          2.68618  4.42225  2.77519  2.73123  3.46354  2.40513  3.72494  3.29354  2.67741  2.69355  4.24690  2.90347  2.73739  3.18146  2.89801  2.37887  2.77519  2.98518  4.58477  3.61503
          0.00572  5.56191  6.28426  0.61958  0.77255  0.48576  0.95510
      6   2.72194  2.83744  3.02619  2.20896  4.96741  3.65146  4.11444  4.44584  2.42054  3.49577  3.15569  2.87740  1.93221  3.21431  2.64038  2.27281  3.21787  4.01796  6.07232  3.98495      6 p - - E
          2.68618  4.42225  2.77519  2.73123  3.46354  2.40513  3.72494  3.29354  2.67741  2.69355  4.24690  2.90347  2.73739  3.18146  2.89801  2.37887  2.77519  2.98518  4.58477  3.61503
          0.02464  5.56191  3.88757  0.61958  0.77255  0.48576  0.95510
      7   4.16881  6.93726  2.85683  0.33515  6.20211  4.27242  4.90334  5.78931  4.03983  5.21737  6.10488  3.23275  4.95119  3.44182  4.72883  2.96312  4.47876  5.30344  7.36077  5.74887      7 E - - T
          2.68618  4.42225  2.77519  2.73123  3.46354  2.40513  3.72494  3.29354  2.67741  2.69355  4.24690  2.90347  2.73739  3.18146  2.89801  2.37887  2.77519  2.98518  4.58477  3.61503
          0.00583  5.54310  6.26545  0.61958  0.77255  0.43434  1.04324
      8   2.87575  4.51521  2.49759  2.48143  4.98338  2.42676  4.11330  4.46485  2.85083  3.21707  4.68729  1.48268  4.31861  3.21182  2.86126  2.47607  2.46031  4.03191  6.08144  4.67434      8 n - - T
          2.68618  4.42225  2.77519  2.73123  3.46354  2.40513  3.72494  3.29354  2.67741  2.69355  4.24690  2.90347  2.73739  3.18146  2.89801  2.37887  2.77519  2.98518  4.58477  3.61503
          0.18329  5.56191  1.81015  0.61958  0.77255  0.48576  0.95510
      9   1.68033  4.33204  3.44967  2.22695  4.53432  3.88999  4.09223  3.22712  2.58862  2.80133  4.35791  3.41456  4.28012  2.44945  3.05093  2.31286  2.67822  2.78257  5.78703  4.44611      9 a - - S
          2.68618  4.42225  2.77519  2.73123  3.46354  2.40513  3.72494  3.29354  2.67741  2.69355  4.24690  2.90347  2.73739  3.18146  2.89801  2.37887  2.77519  2.98518  4.58477  3.61503
          0.00683  5.38545  6.10780  0.61958  0.77255  0.38841  1.13363
     10   2.64110  5.60936  3.11587  2.73182  4.94287  3.90468  3.68003  4.42075  2.60875  2.63815  4.65307  2.96545  1.82768  2.63499  2.13966  2.65584  2.85535  2.90133  6.04899  4.64515     10 p - - -
          2.68621  4.42228  2.77523  2.73126  3.46357  2.40516  3.72498  3.29357  2.67744  2.69358  4.24693  2.90350  2.73693  3.18149  2.89804  2.37890  2.77523  2.98521  4.58480  3.61506
          0.29908  3.60463  1.46404  0.65776  0.72983  0.66358  0.72362
     11   2.67100  5.05426  3.13812  2.83729  4.25320  3.87685  4.09261  2.49425  2.94246  2.88625  4.13707  2.91243  2.43886  3.28253  2.92169  2.31685  2.36988  2.11002  5.58597  4.28553     13 v - - T
          2.68618  4.42225  2.77519  2.73123  3.46354  2.40513  3.72494  3.29354  2.67741  2.69355  4.24690  2.90347  2.73739  3.18146  2.89801  2.37887  2.77519  2.98518  4.58477  3.61503
          0.00774  5.26123  5.98358  0.61958  0.77255  0.18445  1.78119
     12   3.17138  5.67580  2.61015  2.73873  5.01626  1.16826  4.13064  3.60033  2.61238  3.97919  4.71869  2.53625  3.28724  2.69219  3.36607  2.73880  3.15536  4.06416  6.11068  4.69986     14 g - - C
          2.68618  4.42225  2.77519  2.73123  3.46354  2.40513  3.72494  3.29354  2.67741  2.69355  4.24690  2.90347  2.73739  3.18146  2.89801  2.37887  2.77519  2.98518  4.58477  3.61503
          0.00572  5.56191  6.28426  0.61958  0.77255  0.48576  0.95510
     13   2.74784  5.46795  3.49418  2.93718  4.73946  2.91976  3.76202  4.17654  2.79050  3.48348  4.52892  3.46903  2.38257  2.70723  3.15021  2.41642  1.44135  2.72017  5.94751  4.08552     15 t - - C
          2.68618  4.42225  2.77519  2.73123  3.46354  2.40513  3.72494  3.29354  2.67741  2.69355  4.24690  2.90347  2.73739  3.18146  2.89801  2.37887  2.77519  2.98518  4.58477  3.61503
          0.00572  5.56191  6.28426  0.61958  0.77255  0.48576  0.95510
     14   3.15271  5.53377  3.21696  2.03710  2.93777  3.94811  3.62963  3.29934  2.41356  2.67041  3.74573  3.12614  2.76951  3.09911  2.55516  2.35378  2.65576  3.09308  5.99778  3.80169     16 e - - E
          2.68618  4.42225  2.77519  2.73123  3.46354  2.40513  3.72494  3.29354  2.67741  2.69355  4.24690  2.90347  2.73739  3.18146  2.89801  2.37887  2.77519  2.98518  4.58477  3.61503
          0.00572  5.56191  6.28426  0.61958  0.77255  0.48576  0.95510
     15   3.22466  4.62053  5.05733  4.45072  3.13639  3.67924  4.70591  1.88329  3.65732  2.04061  3.73877  4.49757  2.60843  4.41956  3.68715  3.25924  3.22222  1.20287  5.24059  4.06141     17 v - - E
          2.68618  4.42225  2.77519  2.73123  3.46354  2.40513  3.72494  3.29354  2.67741  2.69355  4.24690  2.90347  2.73739  3.18146  2.89801  2.37887  2.77519  2.98518  4.58477  3.61503
          0.01928  5.56191  4.18304  0.61958  0.77255  0.48576  0.95510
     16   2.27709  4.75099  4.42791  3.84998  3.31336  2.35636  3.40471  2.56505  3.39172  1.76029  2.83958  3.59899  4.63249  2.74837  3.63226  3.27667  2.77414  2.35815  5.35391  3.76717     18 l - - E
          2.68618  4.42225  2.77519  2.73123  3.46354  2.40513  3.72494  3.29354  2.67741  2.69355  4.24690  2.90347  2.73739  3.18146  2.89801  2.37887  2.77519  2.98518  4.58477  3.61503
          0.00580  5.54843  6.27078  0.61958  0.77255  0.44766  1.01921
     17   2.80597  5.57319  3.43635  2.88008  4.88299  3.37413  3.22617  3.41058  2.63843  2.69739  4.62329  2.65210  3.75205  2.45304  2.11908  2.50865  1.99438  2.90934  6.02758  4.63898     19 t - - E
          2.68618  4.42225  2.77519  2.73123  3.46354  2.40513  3.72494  3.29354  2.67741  2.69355  4.24690  2.90347  2.73739  3.18146  2.89801  2.37887  2.77519  2.98518  4.58477  3.61503
          0.00572  5.56191  6.28426  0.61958  0.77255  0.48576  0.95510
     18   3.02100  4.60450  3.47159  4.56484  2.58417  4.39631  4.72936  2.13912  4.35259  1.71211  2.72099  4.55461  4.23539  4.48617  4.36526  3.44033  3.46018  1.32555  5.22663  3.15248     20 v - - E
          2.68618  4.42225  2.77519  2.73123  3.46354  2.40513  3.72494  3.29354  2.67741  2.69355  4.24690  2.90347  2.73739  3.18146  2.89801  2.37887  2.77519  2.98518  4.58477  3.61503
          0.00572  5.56191  6.28426  0.61958  0.77255  0.48576  0.95510
     19   2.18351  5.56763  3.43904  2.74113  3.77104  2.93591  3.38571  3.53678  2.51179  3.51274  3.41638  2.62173  4.33286  2.60558  2.65494  2.57027  1.89671  3.33994  6.02339  4.63621     21 t - - C
          2.68618  4.42225  2.77519  2.73123  3.46354  2.40513  3.72494  3.29354  2.67741  2.69355  4.24690  2.90347  2.73739  3.18146  2.89801  2.37887  2.77519  2.98518  4.58477  3.61503
          0.00572  5.56191  6.28426  0.61958  0.77255  0.48576  0.95510
     20   0.98887  4.80762  4.34010  3.76585  3.93037  4.25107  4.53076  2.60367  2.89749  2.78988  3.92015  4.09569  4.62768  3.23531  3.96969  3.31440  3.09093  1.94748  5.41093  4.19967     22 a - - E
          2.68618  4.42225  2.77519  2.73123  3.46354  2.40513  3.72494  3.29354  2.67741  2.69355  4.24690  2.90347  2.73739  3.18146  2.89801  2.37887  2.77519  2.98518  4.58477  3.61503
          0.00572  5.56191  6.28426  0.61958  0.77255  0.48576  0.95510
     21   2.98485  5.37408  3.30616  2.67601  3.80898  3.64521  2.97935  2.63785  2.71032  3.00437  3.88298  3.22748  4.37941  2.86335  2.91313  2.50574  1.68375  2.69585  5.87425  3.47829     23 t - - C
          2.68618  4.42225  2.77519  2.73123  3.46354  2.40513  3.72494  3.29354  2.67741  2.69355  4.24690  2.90347  2.73739  3.18146  2.89801  2.37887  2.77519  2.98518  4.58477  3.61503
          0.00572  5.56191  6.28426  0.61958  0.77255  0.48576  0.95510
     22   3.26567  5.72914  0.73671  2.91386  5.04865  3.99013  3.65225  3.95694  2.64391  3.57773  4.78209  3.46353  3.72634  3.08781  3.46875  2.83184  3.50077  4.10742  6.17299  4.76943     24 d - - C
          2.68618  4.42225  2.77519  2.73123  3.46354  2.40513  3.72494  3.29354  2.67741  2.69355  4.24690  2.90347  2.73739  3.18146  2.89801  2.37887  2.77519  2.98518  4.58477  3.61503
          0.00572  5.56191  6.28426  0.61958  0.77255  0.48576  0.95510
     23   1.88832  5.63666  3.25127  2.60620  4.97245  3.92552  3.20080  4.04927  2.12719  2.99781  4.67977  2.87672  2.35455  3.21291  2.42551  2.42707  3.12973  3.37846  6.07494  3.86104     25 a - - C
          2.68618  4.42225  2.77519  2.73123  3.46354  2.40513  3.72494  3.29354  2.67741  2.69355  4.24690  2.90347  2.73739  3.18146  2.89801  2.37887  2.77519  2.98518  4.58477  3.61503
          0.00572  5.56191  6.28426  0.61958  0.77255  0.48576  0.95510
     24   4.14299  6.90853  0.42487  2.70501  6.16701  4.27629  4.88555  5.74811  3.48823  5.17701  6.05024  2.93430  4.94288  3.02450  4.67870  2.84581  4.44589  5.26517  7.31885  5.71756     26 D - - S
          2.68657  4.42264  2.77447  2.73077  3.46347  2.40552  3.72533  3.29393  2.67749  2.69342  4.24729  2.90385  2.73607  3.18156  2.89840  2.37926  2.77516  2.98466  4.58516  3.61542
          0.51966  1.11634  2.55365  0.51667  0.90759  0.48576  0.95510
     25   2.67733  4.23172  3.17308  2.35055  4.90400  2.76931  3.38693  3.69898  2.68422  2.03504  4.62084  2.78321  3.61991  2.65087  2.57882  2.37474  2.75587  3.60309  6.01861  3.87692     30 l - - T
          2.68618  4.42225  2.77519  2.73123  3.46354  2.40513  3.72494  3.29354  2.67741  2.69355  4.24690  2.90347  2.73739  3.18146  2.89801  2.37887  2.77519  2.98518  4.58477  3.61503
          0.00619  5.48294  6.20529  0.61958  0.77255  0.39835  1.11300
     26   2.42932  4.21589  2.91468  2.33509  4.92494  1.67043  4.11402  4.39618  2.70058  3.89736  4.64754  3.18867  2.43399  3.21765  3.34669  2.93867  2.12413  3.57632  6.04685  4.01741     31 g - - S
          2.68618  4.42225  2.77519  2.73123  3.46354  2.40513  3.72494  3.29354  2.67741  2.69355  4.24690  2.90347  2.73739  3.18146  2.89801  2.37887  2.77519  2.98518  4.58477  3.61503
          0.00580  5.54823  6.27058  0.61958  0.77255  0.44714  1.02014
     27   2.49245  5.63643  2.33086  2.62218  4.97212  3.36021  4.11360  4.45153  2.72282  2.53225  4.03848  2.88783  1.94198  2.43991  3.10865  2.79866  2.73371  3.35929  6.07477  4.04350     32 p - - T
          2.68618  4.42225  2.77519  2.73123  3.46354  2.40513  3.72494  3.29354  2.67741  2.69355  4.24690  2.90347  2.73739  3.18146  2.89801  2.37887  2.77519  2.98518  4.58477  3.61503
          0.00572  5.56191  6.28426  0.61958  0.77255  0.48576  0.95510
     28   2.71161  5.62022  3.25631  2.70705  4.94882  3.00942  2.64652  3.85325  2.85972  3.30896  4.66527  1.14040  4.32262  2.88726  2.93811  2.96631  3.17957  3.63494  6.06286  4.66209     33 n - - T
          2.68618  4.42225  2.77519  2.73123  3.46354  2.40513  3.72494  3.29354  2.67741  2.69355  4.24690  2.90347  2.73739  3.18146  2.89801  2.37887  2.77519  2.98518  4.58477  3.61503
          0.00572  5.56191  6.28426  0.61958  0.77255  0.48576  0.95510
     29   2.16793  5.56932  3.43821  2.40663  4.87761  2.22612  3.69932  3.72693  2.72933  3.85878  4.61982  3.27948  4.33252  2.59750  3.11343  1.89542  2.60981  3.17527  3.10092  3.98090     34 s - - T
          2.68618  4.42225  2.77519  2.73123  3.46354  2.40513  3.72494  3.29354  2.67741  2.69355  4.24690  2.90347  2.73739  3.18146  2.89801  2.37887  2.77519  2.98518  4.58477  3.61503
          0.00572  5.56191  6.28426  0.61958  0.77255  0.48576  0.95510
     30   2.91785  5.61840  3.26275  2.85827  4.94647  2.74879  3.65159  3.91209  2.13347  3.16289  3.36140  2.64041  4.32237  2.47128  2.11422  2.33367  2.72980  2.97756  6.06139  3.54161     35 r - - S
          2.68618  4.42225  2.77519  2.73123  3.46354  2.40513  3.72494  3.29354  2.67741  2.69355  4.24690  2.90347  2.73739  3.18146  2.89801  2.37887  2.77519  2.98518  4.58477  3.61503
          0.00572  5.56191  6.28426  0.61958  0.77255  0.48576  0.95510
     31   2.00599  4.65268  3.13537  4.38448  3.22580  4.38993  4.71410  1.48024  4.21748  2.21943  3.77154  4.47551  2.63586  4.39106  4.30559  3.69183  3.00725  1.83310  5.28053  4.09830     36 i - - E
          2.68618  4.42225  2.77519  2.73123  3.46354  2.40513  3.72494  3.29354  2.67741  2.69355  4.24690  2.90347  2.73739  3.18146  2.89801  2.37887  2.77519  2.98518  4.58477  3.61503
          0.00572  5.56191  6.28426  0.61958  0.77255  0.48576  0.95510
     32   2.65985  5.32248  3.59096  2.84495  2.45362  3.60773  3.57604  3.38112  2.39555  3.57561  3.89622  3.54690  4.39388  2.86107  2.18054  2.19569  2.50353  2.46255  5.83340  3.43137     37 r - - E
          2.68618  4.42225  2.77519  2.73123  3.46354  2.40513  3.72494  3.29354  2.67741  2.69355  4.24690  2.90347  2.73739  3.18146  2.89801  2.37887  2.77519  2.98518  4.58477  3.61503
          0.00572  5.56191  6.28426  0.61958  0.77255  0.48576  0.95510
     33   2.94057  4.79792  4.39377  3.81794  2.59692  4.26922  3.76510  3.26621  3.33231  2.99886  3.90959  4.13007  4.64365  3.99756  3.50332  3.21943  2.90446  2.92315  5.37578  0.86307     38 y - - E
          2.68618  4.42225  2.77519  2.73123  3.46354  2.40513  3.72494  3.29354  2.67741  2.69355  4.24690  2.90347  2.73739  3.18146  2.89801  2.37887  2.77519  2.98518  4.58477  3.61503
          0.00572  5.56191  6.28426  0.61958  0.77255  0.48576  0.95510
     34   2.25158  5.63770  3.04313  2.45496  2.94773  3.63970  4.11327  4.45373  2.43680  2.96541  4.68069  2.81598  4.31855  2.71551  2.46751  1.82974  2.84205  3.67686  6.07571  3.43576     39 s - - E
          2.68618  4.42225  2.77519  2.73123  3.46354  2.40513  3.72494  3.29354  2.67741  2.69355  4.24690  2.90347  2.73739  3.18146  2.89801  2.37887  2.77519  2.98518  4.58477  3.61503
          0.00572  5.56191  6.28426  0.61958  0.77255  0.48576  0.95510
     35   2.96332  4.68436  3.81211  3.19917  2.99413  4.32588  4.63126  1.20891  2.90900  1.64911  3.17657  4.32116  4.69482  3.60050  4.17073  3.61382  3.44952  2.64771  5.29689  4.10660     40 i - - E
          2.68618  4.42225  2.77519  2.73123  3.46354  2.40513  3.72494  3.29354  2.67741  2.69355  4.24690  2.90347  2.73739  3.18146  2.89801  2.37887  2.77519  2.98518  4.58477  3.61503
          0.00572  5.56191  6.28426  0.61958  0.77255  0.48576  0.95510
     36   2.43983  4.91170  3.61610  3.50674  4.04804  3.75335  4.42730  2.52845  2.90417  1.50602  3.64118  3.91160  4.55287  3.07379  3.46024  2.23810  2.50616  2.31811  5.49387  4.25994     41 l - - E
          2.68618  4.42225  2.77519  2.73123  3.46354  2.40513  3.72494  3.29354  2.67741  2.69355  4.24690  2.90347  2.73739  3.18146  2.89801  2.37887  2.77519  2.98518  4.58477  3.61503
          0.00572  5.56191  6.28426  0.61958  0.77255  0.48576  0.95510
     37   2.52856  5.65960  3.19291  2.00279  4.10910  2.31668  4.10783  4.49183  2.39449  3.72163  4.70008  2.67162  3.23923  2.31450  2.67690  2.17193  3.08713  4.05061  6.09187  3.99705     42 e - - E
          2.68618  4.42225  2.77519  2.73123  3.46354  2.40513  3.72494  3.29354  2.67741  2.69355  4.24690  2.90347  2.73739  3.18146  2.89801  2.37887  2.77519  2.98518  4.58477  3.61503
          0.00572  5.56191  6.28426  0.61958  0.77255  0.48576  0.95510
     38   3.14888  5.65752  2.46666  2.62180  5.00162  1.55041  3.02474  4.48700  2.72292  3.48401  4.69849  2.88297  3.00913  2.37748  3.33804  2.74384  2.59438  3.58521  6.09074  4.68021     43 g - - C
          2.68618  4.42225  2.77519  2.73123  3.46354  2.40513  3.72494  3.29354  2.67741  2.69355  4.24690  2.90347  2.73739  3.18146  2.89801  2.37887  2.77519  2.98518  4.58477  3.61503
          0.00572  5.56191  6.28426  0.61958  0.77255  0.48576  0.95510
     39   3.14779  5.64741  2.42836  2.09516  4.41389  2.25241  3.53762  3.62280  2.72169  3.54147  4.68928  1.98972  2.84711  3.20866  3.06639  2.45002  3.07778  3.73369  4.73299  3.98887     44 n - - T
          2.68618  4.42225  2.77519  2.73123  3.46354  2.40513  3.72494  3.29354  2.67741  2.69355  4.24690  2.90347  2.73739  3.18146  2.89801  2.37887  2.77519  2.98518  4.58477  3.61503
          0.29187  5.56191  1.38912  0.61958  0.77255  0.48576  0.95510
     40   2.50396  5.35009  3.07730  1.98508  4.63252  3.80672  4.00184  3.53933  2.76733  3.42790  3.83098  3.13936  2.13643  2.99249  2.87054  2.31012  3.07672  2.36508  5.82221  3.75843     45 e - - T
          2.68656  4.42281  2.77427  2.73145  3.46409  2.40555  3.72506  3.29368  2.67740  2.69362  4.24745  2.90368  2.73604  3.18068  2.89800  2.37914  2.77526  2.98520  4.58532  3.61528
          0.44293  1.12160  3.43915  1.12471  0.39267  0.44550  1.02304
     41   2.42948  5.59593  2.25113  2.34899  4.09663  2.08918  4.04798  4.42585  2.43514  3.44557  4.18894  2.59661  2.99945  2.92573  2.84882  2.41755  3.31799  3.98622  6.02901  3.87454     50 g - - T
          2.68618  4.42225  2.77519  2.73123  3.46354  2.40513  3.72494  3.29354  2.67741  2.69355  4.24690  2.90347  2.73739  3.18146  2.89801  2.37887  2.77519  2.98518  4.58477  3.61503
          0.00640  5.44972  6.17206  0.61958  0.77255  0.29079  1.37703
     42   2.91007  5.66130  2.35071  2.62872  5.00741  2.05056  2.72224  4.49413  2.55266  3.32167  4.70172  2.17860  3.29544  2.48448  2.42639  2.91264  3.37931  4.05251  6.09332  4.68170     51 g - - T
          2.68618  4.42225  2.77519  2.73123  3.46354  2.40513  3.72494  3.29354  2.67741  2.69355  4.24690  2.90347  2.73739  3.18146  2.89801  2.37887  2.77519  2.98518  4.58477  3.61503
          0.00572  5.56191  6.28426  0.61958  0.77255  0.48576  0.95510
     43   2.82038  5.33367  3.24698  3.02430  3.59412  3.72764  3.30526  2.86953  2.45674  2.83013  2.76101  2.46696  3.74440  2.45991  3.08580  2.62739  2.76023  3.17291  2.82660  3.96628     52 k - - S
          2.68618  4.42225  2.77519  2.73123  3.46354  2.40513  3.72494  3.29354  2.67741  2.69355  4.24690  2.90347  2.73739  3.18146  2.89801  2.37887  2.77519  2.98518  4.58477  3.61503
          0.00572  5.56191  6.28426  0.61958  0.77255  0.48576  0.95510
     44   5.17525  6.22250  6.40879  6.21803  0.38206  5.95492  4.82179  4.30872  5.99516  2.43136  4.79944  5.62720  6.15694  5.68203  5.80526  5.35332  5.37229  3.74953  2.33798  3.17098     53 F - - E
          2.68618  4.42225  2.77519  2.73123  3.46354  2.40513  3.72494  3.29354  2.67741  2.69355  4.24690  2.90347  2.73739  3.18146  2.89801  2.37887  2.77519  2.98518  4.58477  3.61503
          0.00572  5.56191  6.28426  0.61958  0.77255  0.48576  0.95510
     45   2.47828  5.64380  2.99999  2.42466  4.14877  3.39972  3.61215  3.60264  2.32423  3.61716  4.68609  3.24551  4.31735  3.00659  1.90831  2.26949  2.02606  3.57484  6.08021  3.84785     54 r - - E
          2.68618  4.42225  2.77519  2.73123  3.46354  2.40513  3.72494  3.29354  2.67741  2.69355  4.24690  2.90347  2.73739  3.18146  2.89801  2.37887  2.77519  2.98518  4.58477  3.61503
          0.00572  5.56191  6.28426  0.61958  0.77255  0.48576  0.95510
     46   4.16034  3.89859  6.29180  5.80711  4.67510  5.75480  6.41692  0.76338  5.73380  2.11876  3.50283  5.92464  5.97129  5.93973  5.84956  5.17203  4.41359  1.23161  6.72023  5.52691     55 i - - E
          2.68618  4.42225  2.77519  2.73123  3.46354  2.40513  3.72494  3.29354  2.67741  2.69355  4.24690  2.90347  2.73739  3.18146  2.89801  2.37887  2.77519  2.98518  4.58477  3.61503
          0.00572  5.56191  6.28426  0.61958  0.77255  0.48576  0.95510
     47   2.92110  5.65657  1.75362  2.06536  4.38154  3.32201  3.25894  4.48606  2.84437  3.96146  4.69750  2.02243  4.31543  2.63628  3.33707  2.53758  2.71043  3.22720  6.08980  4.03166     56 d - - E
          2.68618  4.42225  2.77519  2.73123  3.46354  2.40513  3.72494  3.29354  2.67741  2.69355  4.24690  2.90347  2.73739  3.18146  2.89801  2.37887  2.77519  2.98518  4.58477  3.61503
          0.00572  5.56191  6.28426  0.61958  0.77255  0.48576  0.95510
     48   2.52668  5.63983  3.40442  2.35252  4.97696  3.54552  4.11280  3.82255  2.38581  3.94172  4.68258  3.18703  2.00332  2.66425  2.62121  2.67733  1.89841  3.40544  6.07728  3.86740     57 t - - T
          2.68618  4.42225  2.77519  2.73123  3.46354  2.40513  3.72494  3.29354  2.67741  2.69355  4.24690  2.90347  2.73739  3.18146  2.89801  2.37887  2.77519  2.98518  4.58477  3.61503
          0.04208  5.56191  3.28694  0.61958  0.77255  0.48576  0.95510
     49   2.41476  5.63557  2.11113  2.00501  4.97951  3.48233  3.62401  3.32080  2.53585  3.15604  4.67653  2.46225  4.29524  2.82699  2.77688  2.50368  2.85766  3.41050  6.06893  3.69102     58 e - - T
          2.68618  4.42225  2.77519  2.73123  3.46354  2.40513  3.72494  3.29354  2.67741  2.69355  4.24690  2.90347  2.73739  3.18146  2.89801  2.37887  2.77519  2.98518  4.58477  3.61503
          0.00593  5.52576  6.24811  0.61958  0.77255  0.39646  1.11687
     50   2.64183  5.64222  2.80582  2.85481  4.98156  3.27418  4.12112  4.46144  2.55129  3.55543  4.68930  2.40154  2.47505  3.22083  3.35240  2.19124  1.47751  4.03085  6.08409  4.67840     59 t - - T
          2.68618  4.42225  2.77519  2.73123  3.46354  2.40513  3.72494  3.29354  2.67741  2.69355  4.24690  2.90347  2.73739  3.18146  2.89801  2.37887  2.77519  2.98518  4.58477  3.61503
          0.00572  5.56191  6.28426  0.61958  0.77255  0.48576  0.95510
     51   2.82513  5.61072  3.24994  2.87777  4.93188  1.00844  4.13539  4.39980  2.73683  3.46625  4.66011  2.48928  3.69753  2.86321  2.93786  3.13862  3.39577  3.51253  6.05922  4.66492     60 g - - T
          2.68618  4.42225  2.77519  2.73123  3.46354  2.40513  3.72494  3.29354  2.67741  2.69355  4.24690  2.90347  2.73739  3.18146  2.89801  2.37887  2.77519  2.98518  4.58477  3.61503
          0.00572  5.56191  6.28426  0.61958  0.77255  0.48576  0.95510
     52   3.14942  5.60825  2.11210  2.14020  4.93212  3.33726  3.64246  3.53206  2.73987  2.95026  4.13158  3.24131  3.33810  2.81718  2.92277  2.56613  2.24169  2.58164  3.84118  4.18014     61 d - - E
          2.68606  4.42311  2.77518  2.73043  3.46391  2.40491  3.72367  3.29224  2.67827  2.69380  4.24708  2.90265  2.73826  3.18160  2.89860  2.37894  2.77538  2.98491  4.58563  3.61482
          0.36305  1.19540  6.28426  1.34753  0.30095  0.48576  0.95510
     53   4.51121  5.67090  6.62030  6.11720  4.36345  6.13676  6.69095  1.03129  6.05321  0.98144  3.48159  6.31796  6.17674  6.02098  6.07037  5.58460  4.74367  1.73951  6.65756  5.65575     70 l - - E
          2.68618  4.42225  2.77519  2.73123  3.46354  2.40513  3.72494  3.29354  2.67741  2.69355  4.24690  2.90347  2.73739  3.18146  2.89801  2.37887  2.77519  2.98518  4.58477  3.61503
          0.00572  5.56191  6.28426  0.61958  0.77255  0.48576  0.95510
     54   2.72443  3.77832  3.51692  2.59752  3.00050  3.97406  3.75530  3.73168  2.28736  3.69755  4.49435  2.93894  4.36483  3.08241  2.65425  1.89696  2.01832  3.39510  4.32616  3.15788     71 s - - E
          2.68618  4.42225  2.77519  2.73123  3.46354  2.40513  3.72494  3.29354  2.67741  2.69355  4.24690  2.90347  2.73739  3.18146  2.89801  2.37887  2.77519  2.98518  4.58477  3.61503
          0.00572  5.56191  6.28426  0.61958  0.77255  0.48576  0.95510
     55   2.83529  3.90840  5.07891  4.47118  3.71269  4.38270  4.71116  2.49301  4.28015  1.83695  3.33624  3.86928  3.40485  4.43224  4.32759  2.95139  1.56268  1.59586  5.23917  4.06050     72 t - - E
          2.68618  4.42225  2.77519  2.73123  3.46354  2.40513  3.72494  3.29354  2.67741  2.69355  4.24690  2.90347  2.73739  3.18146  2.89801  2.37887  2.77519  2.98518  4.58477  3.61503
          0.00572  5.56191  6.28426  0.61958  0.77255  0.48576  0.95510
     56   2.25720  5.34645  3.57343  2.84913  4.57983  3.15255  3.88422  3.10514  2.41234  2.89108  3.49826  3.13969  4.38716  2.87107  2.53580  3.20140  1.86722  2.20446  5.85243  4.52113     73 t - - S
          2.68618  4.42225  2.77519  2.73123  3.46354  2.40513  3.72494  3.29354  2.67741  2.69355  4.24690  2.90347  2.73739  3.18146  2.89801  2.37887  2.77519  2.98518  4.58477  3.61503
          0.02453  5.56191  3.89262  0.61958  0.77255  0.48576  0.95510
     57   2.50413  5.64432  3.18434  2.21502  4.98791  2.82105  3.58156  3.76404  1.55876  3.94897  3.64101  3.17201  4.30496  2.74695  2.26911  2.62334  3.05963  3.66002  4.31700  4.66784     74 k - - S
          2.68618  4.42225  2.77519  2.73123  3.46354  2.40513  3.72494  3.29354  2.67741  2.69355  4.24690  2.90347  2.73739  3.18146  2.89801  2.37887  2.77519  2.98518  4.58477  3.61503
          0.00583  5.54321  6.26555  0.61958  0.77255  0.57344  0.82916
     58   2.37905  5.64331  3.17133  2.46740  4.98644  3.61407  3.56594  3.82586  2.65176  3.94776  4.68449  2.66490  1.74191  2.72965  2.32271  2.54913  3.05214  3.01547  6.07716  4.66739     75 p - - T
          2.68627  4.42234  2.77528  2.73132  3.46281  2.40498  3.72503  3.29363  2.67749  2.69326  4.24698  2.90355  2.73748  3.18155  2.89809  2.37895  2.77528  2.98496  4.58485  3.61512
          0.11270  2.25682  6.26555  0.28696  1.38847  0.43460  1.04277
     59   4.75939  5.90475  6.80160  6.24711  3.57152  6.30251  6.64370  2.21012  6.15368  0.40478  3.83783  6.49358  6.21281  5.91975  6.05618  5.74681  4.96163  2.04201  6.46238  5.55718     78 L - - C
          2.68618  4.42225  2.77519  2.73123  3.46354  2.40513  3.72494  3.29354  2.67741  2.69355  4.24690  2.90347  2.73739  3.18146  2.89801  2.37887  2.77519  2.98518  4.58477  3.61503
          0.00572  5.56191  6.28426  0.61958  0.77255  0.48576  0.95510
     60   3.57944  6.16147  0.71997  2.36860  5.48514  4.10591  4.46294  4.99535  3.00180  4.45600  5.22702  2.43271  4.61566  3.21353  2.99091  2.87827  3.83167  4.54418  6.58520  5.12298     79 d - - -
          2.68618  4.42225  2.77519  2.73123  3.46354  2.40513  3.72494  3.29354  2.67741  2.69355  4.24690  2.90347  2.73739  3.18146  2.89801  2.37887  2.77519  2.98518  4.58477  3.61503
          0.00572  5.56191  6.28426  0.61958  0.77255  0.48576  0.95510
     61   2.80093  3.47746  3.88749  3.03777  3.17234  4.11651  4.35037  3.56921  3.02852  3.25917  4.13342  3.77549  3.87025  3.26957  1.18523  3.34671  3.41872  2.83439  5.60029  2.12096     80 r - - T
          2.68618  4.42225  2.77519  2.73123  3.46354  2.40513  3.72494  3.29354  2.67741  2.69355  4.24690  2.90347  2.73739  3.18146  2.89801  2.37887  2.77519  2.98518  4.58477  3.61503
          0.09021  5.56191  2.49597  0.61958  0.77255  0.48576  0.95510
     62   3.32724  6.43532  2.93228  0.45817  5.75442  4.14845  4.64061  5.28265  2.96152  4.74057  5.55925  3.60155  2.84191  3.78990  4.16556  3.70098  4.09390  4.82649  6.87882  5.37221     81 E - - T
          2.68618  4.42225  2.77519  2.73123  3.46354  2.40513  3.72494  3.29354  2.67741  2.69355  4.24690  2.90347  2.73739  3.18146  2.89801  2.37887  2.77519  2.98518  4.58477  3.61503
          0.00623  5.47793  6.20027  0.61958  0.77255  0.82109  0.57973
     63   2.55970  5.59689  3.20543  2.16575  4.93524  3.87857  3.13338  3.69291  2.49178  3.09491  4.63932  3.10647  3.47369  2.07863  2.97447  2.06970  2.63666  2.85815  6.03362  3.90304     82 s - - T
          2.68618  4.42225  2.77519  2.73123  3.46354  2.40513  3.72494  3.29354  2.67741  2.69355  4.24690  2.90347  2.73739  3.18146  2.89801  2.37887  2.77519  2.98518  4.58477  3.61503
          0.00623  5.47793  6.20027  0.61958  0.77255  0.82109  0.57973
     64   3.11103  4.40268  3.46835  2.72749  4.64637  3.31014  4.12577  2.43342  2.65915  3.15783  3.47040  2.63593  3.22253  2.18401  2.24379  2.67619  2.60802  3.22789  5.87382  3.27243     83 q - - S
          2.68623  4.42290  2.77565  2.73132  3.46319  2.40577  3.72559  3.29419  2.67701  2.69402  4.24754  2.90302  2.73733  3.18089  2.89828  2.37822  2.77496  2.98442  4.58542  3.61491
          0.25025  1.51702  6.20027  1.45018  0.26726  0.32179  1.29043
     65   2.58587  5.66136  2.73147  2.38159  5.00767  2.10218  3.70821  4.49455  2.51212  3.96717  4.70171  2.40092  3.11864  2.50290  2.45478  2.21410  3.01061  4.05267  6.09328  4.68153     93 g - - S
          2.68618  4.42225  2.77519  2.73123  3.46354  2.40513  3.72494  3.29354  2.67741  2.69355  4.24690  2.90347  2.73739  3.18146  2.89801  2.37887  2.77519  2.98518  4.58477  3.61503
          0.00572  5.56191  6.28426  0.61958  0.77255  0.48576  0.95510
     66   3.15034  5.58696  3.00939  2.06783  3.68085  3.93606  3.78584  3.07562  2.27650  2.86591  3.35417  2.99289  4.32878  2.25827  2.76215  2.25426  2.71175  3.45609  3.90203  4.17305     94 e - - E
          2.68618  4.42225  2.77519  2.73123  3.46354  2.40513  3.72494  3.29354  2.67741  2.69355  4.24690  2.90347  2.73739  3.18146  2.89801  2.37887  2.77519  2.98518  4.58477  3.61503
          0.00572  5.56191  6.28426  0.61958  0.77255  0.48576  0.95510
     67   3.81111  3.27640  5.55686  5.04290  2.48101  4.89143  3.15213  3.30596  4.83770  3.26960  4.26921  4.90590  5.23647  4.89218  4.83125  4.21506  4.03989  2.44095  4.94448  0.60791     95 Y - - E
          2.68618  4.42225  2.77519  2.73123  3.46354  2.40513  3.72494  3.29354  2.67741  2.69355  4.24690  2.90347  2.73739  3.18146  2.89801  2.37887  2.77519  2.98518  4.58477  3.61503
          0.00572  5.56191  6.28426  0.61958  0.77255  0.48576  0.95510
     68   2.66043  5.64555  3.40176  1.81983  4.98516  3.92370  2.85548  3.37455  2.44133  3.94850  4.09730  2.44525  3.80469  2.77135  2.61492  2.55417  2.58458  2.52150  6.08151  4.67387     96 e - - E
          2.68618  4.42225  2.77519  2.73123  3.46354  2.40513  3.72494  3.29354  2.67741  2.69355  4.24690  2.90347  2.73739  3.18146  2.89801  2.37887  2.77519  2.98518  4.58477  3.61503
          0.00572  5.56191  6.28426  0.61958  0.77255  0.48576  0.95510
     69   2.95130  5.32210  6.04974  5.46594  2.65182  5.35837  5.72353  1.89712  5.29726  0.66089  3.87299  5.52879  5.58363  5.32881  5.28722  4.70959  4.26900  2.16189  5.99856  4.91487     97 L - - E
          2.68618  4.42225  2.77519  2.73123  3.46354  2.40513  3.72494  3.29354  2.67741  2.69355  4.24690  2.90347  2.73739  3.18146  2.89801  2.37887  2.77519  2.98518  4.58477  3.61503
          0.00572  5.56191  6.28426  0.61958  0.77255  0.48576  0.95510
     70   2.99250  5.24412  3.65438  2.66662  3.80069  4.02996  3.83974  2.79832  2.95558  3.26272  4.32469  2.60525  3.72230  2.81899  3.08005  2.42788  1.72111  2.42022  4.46378  2.95870     98 t - - E
          2.68618  4.42225  2.77519  2.73123  3.46354  2.40513  3.72494  3.29354  2.67741  2.69355  4.24690  2.90347  2.73739  3.18146  2.89801  2.37887  2.77519  2.98518  4.58477  3.61503
          0.00572  5.56191  6.28426  0.61958  0.77255  0.48576  0.95510
     71   2.66453  3.84946  5.34872  4.74376  3.45778  4.56795  4.92184  1.43296  4.53728  2.00757  3.22089  4.73306  4.92215  4.67363  4.55055  3.44969  3.59716  1.17541  5.40559  4.22734     99 v - - E
          2.68618  4.42225  2.77519  2.73123  3.46354  2.40513  3.72494  3.29354  2.67741  2.69355  4.24690  2.90347  2.73739  3.18146  2.89801  2.37887  2.77519  2.98518  4.58477  3.61503
          0.00572  5.56191  6.28426  0.61958  0.77255  0.48576  0.95510
     72   2.66539  5.19083  3.70315  2.18403  3.31498  3.17868  3.73884  2.86435  2.49222  2.33528  3.44224  3.63530  4.43542  3.06603  2.50697  2.50853  3.10631  2.39945  5.72725  3.47948    100 e - - E
          2.68618  4.42225  2.77519  2.73123  3.46354  2.40513  3.72494  3.29354  2.67741  2.69355  4.24690  2.90347  2.73739  3.18146  2.89801  2.37887  2.77519  2.98518  4.58477  3.61503
          0.00572  5.56191  6.28426  0.61958  0.77255  0.48576  0.95510
     73   0.84320  3.53707  5.28556  4.69628  3.90764  3.90317  4.95211  2.54013  4.51027  2.24051  3.90337  4.71450  4.92592  4.66478  4.55702  3.86980  3.61866  1.82704  5.47075  4.29044    101 a - - E
          2.68618  4.42225  2.77519  2.73123  3.46354  2.40513  3.72494  3.29354  2.67741  2.69355  4.24690  2.90347  2.73739  3.18146  2.89801  2.37887  2.77519  2.98518  4.58477  3.61503
          0.00572  5.56191  6.28426  0.61958  0.77255  0.48576  0.95510
     74   2.83045  5.30217  3.60663  2.65888  3.53519  4.01109  4.21946  3.37239  2.30848  2.69767  3.13290  3.55937  4.39988  2.63257  2.21043  2.36691  1.99475  2.71819  5.81720  4.49660    102 t - - E
          2.68618  4.42225  2.77519  2.73123  3.46354  2.40513  3.72494  3.29354  2.67741  2.69355  4.24690  2.90347  2.73739  3.18146  2.89801  2.37887  2.77519  2.98518  4.58477  3.61503
          0.00572  5.56191  6.28426  0.61958  0.77255  0.48576  0.95510
     75   3.28175  6.23239  0.66861  2.82177  5.57891  4.14459  4.57859  5.08842  3.48706  4.56795  5.35983  1.96096  4.69550  3.71552  4.04560  2.93857  3.46559  3.71223  6.71532  5.24273    103 D - - E
          2.68618  4.42225  2.77519  2.73123  3.46354  2.40513  3.72494  3.29354  2.67741  2.69355  4.24690  2.90347  2.73739  3.18146  2.89801  2.37887  2.77519  2.98518  4.58477  3.61503
          0.00572  5.56191  6.28426  0.61958  0.77255  0.48576  0.95510
     76   2.46854  4.25583  3.19731  2.22078  4.99983  2.68265  2.99258  4.48511  2.46463  2.84570  3.56583  2.46389  3.46626  2.69699  2.64195  2.27607  2.96712  4.04586  6.08903  4.20752    104 e - - C
          2.68482  4.42291  2.77498  2.73168  3.46301  2.40543  3.72504  3.29359  2.67755  2.69353  4.24756  2.90370  2.73726  3.18072  2.89843  2.37885  2.77547  2.98514  4.58543  3.61569
          1.02812  1.38271  0.93796  1.26813  0.33039  0.48576  0.95510
     77   2.37224  5.32756  2.17375  2.63554  3.98890  2.40287  3.88581  4.09872  2.63622  3.21774  4.37789  2.92427  3.61651  2.44735  3.12230  2.07716  3.13753  3.26820  5.78229  3.68410    113 s - - T
          2.68618  4.42225  2.77519  2.73123  3.46354  2.40513  3.72494  3.29354  2.67741  2.69355  4.24690  2.90347  2.73739  3.18146  2.89801  2.37887  2.77519  2.98518  4.58477  3.61503
          0.39158  5.06834  1.14659  0.61958  0.77255  0.23295  1.57113
     78   2.32344  4.94967  3.65350  3.09165  4.12204  1.33771  3.49705  2.56923  2.67513  2.90548  3.51374  3.56273  4.32101  3.16289  3.48166  2.95464  2.80915  3.24394  5.50268  4.22944    114 g - - G
          2.68618  4.42225  2.77519  2.73123  3.46354  2.40513  3.72494  3.29354  2.67741  2.69355  4.24690  2.90347  2.73739  3.18146  2.89801  2.37887  2.77519  2.98518  4.58477  3.61503
          0.00751  5.29107  6.01342  0.61958  0.77255  0.69762  0.68870
     79   2.60844  5.54971  3.01603  2.41870  4.88366  2.41346  4.03197  3.23942  2.45651  3.14139  4.59329  3.01605  2.94011  2.70291  3.11457  1.96810  2.47997  3.32732  5.98910  4.12099    115 s - - C
          2.68618  4.42225  2.77519  2.73123  3.46354  2.40513  3.72494  3.29354  2.67741  2.69355  4.24690  2.90347  2.73739  3.18146  2.89801  2.37887  2.77519  2.98518  4.58477  3.61503
          0.00668  5.40770  6.13005  0.61958  0.77255  0.73823  0.65001
     80   2.88666  5.58870  3.13286  2.56620  4.20982  3.25723  3.25181  4.41158  2.44565  3.89194  4.63062  3.07254  1.53727  2.47286  2.60241  3.05395  2.64366  3.45948  6.02425  3.60368    116 p - - C
          2.68618  4.42225  2.77519  2.73123  3.46354  2.40513  3.72494  3.29354  2.67741  2.69355  4.24690  2.90347  2.73739  3.18146  2.89801  2.37887  2.77519  2.98518  4.58477  3.61503
          0.00638  5.45393  6.17627  0.61958  0.77255  0.29498  1.36472
     81   2.48312  5.59584  3.14998  2.86899  4.91466  2.17015  3.84033  3.90768  2.86999  3.59921  4.64351  2.82343  1.59261  3.04813  2.85225  2.43552  2.95242  3.63458  6.04460  3.91374    117 p - - E
          2.68618  4.42225  2.77519  2.73123  3.46354  2.40513  3.72494  3.29354  2.67741  2.69355  4.24690  2.90347  2.73739  3.18146  2.89801  2.37887  2.77519  2.98518  4.58477  3.61503
          0.00572  5.56191  6.28426  0.61958  0.77255  0.48576  0.95510
     82   2.72544  5.47860  3.12062  2.93063  4.75368  3.96157  4.15787  3.78228  2.19297  1.92702  3.20712  3.46361  3.08432  2.29408  2.05980  2.78802  2.95237  3.46887  4.75032  4.59138    118 l - - E
          2.68618  4.42225  2.77519  2.73123  3.46354  2.40513  3.72494  3.29354  2.67741  2.69355  4.24690  2.90347  2.73739  3.18146  2.89801  2.37887  2.77519  2.98518  4.58477  3.61503
          0.00572  5.56191  6.28426  0.61958  0.77255  0.48576  0.95510
     83   2.84140  5.59287  2.46534  2.10215  3.17680  3.35878  4.12493  4.37754  2.87128  3.88637  3.58055  3.41365  4.32757  2.81427  2.85798  1.87247  2.04919  3.24414  6.04235  3.40756    119 s - - E
          2.68618  4.42225  2.77519  2.73123  3.46354  2.40513  3.72494  3.29354  2.67741  2.69355  4.24690  2.90347  2.73739  3.18146  2.89801  2.37887  2.77519  2.98518  4.58477  3.61503
          0.00572  5.56191  6.28426  0.61958  0.77255  0.48576  0.95510
     84   2.48035  3.31517  2.91934  2.54458  4.99444  1.97375  4.10987  4.47853  2.68299  3.95620  4.69344  2.77357  4.31592  2.48924  3.06540  1.90413  2.46591  4.04126  6.08637  4.00468    120 s - - E
          2.68618  4.42225  2.77519  2.73123  3.46354  2.40513  3.72494  3.29354  2.67741  2.69355  4.24690  2.90347  2.73739  3.18146  2.89801  2.37887  2.77519  2.98518  4.58477  3.61503
          0.00572  5.56191  6.28426  0.61958  0.77255  0.48576  0.95510
     85   3.15444  5.50559  3.47255  2.06728  4.79007  3.95522  4.14993  3.35218  2.79866  3.78460  4.56275  3.11166  2.83406  3.06716  2.57663  2.75489  1.65045  2.47395  5.97632  2.89732    121 t - - E
          2.68618  4.42225  2.77519  2.73123  3.46354  2.40513  3.72494  3.29354  2.67741  2.69355  4.24690  2.90347  2.73739  3.18146  2.89801  2.37887  2.77519  2.98518  4.58477  3.61503
          0.00572  5.56191  6.28426  0.61958  0.77255  0.48576  0.95510
     86   1.73612  3.33785  4.58245  3.99927  3.82346  2.40060  4.59529  3.00952  3.53486  2.22535  3.43699  4.24307  4.67000  3.55474  4.10440  2.97025  1.72950  2.30276  5.32513  4.12885    122 t - - E
          2.68618  4.42225  2.77519  2.73123  3.46354  2.40513  3.72494  3.29354  2.67741  2.69355  4.24690  2.90347  2.73739  3.18146  2.89801  2.37887  2.77519  2.98518  4.58477  3.61503
          0.00572  5.56191  6.28426  0.61958  0.77255  0.48576  0.95510
     87   3.15766  5.43198  3.51561  2.46356  4.69152  3.97352  3.83091  3.20163  2.78901  2.64463  3.57763  3.12428  3.11581  2.21599  2.83468  2.67648  1.83781  2.82416  5.91955  3.18667    123 t - - E
          2.68618  4.42225  2.77519  2.73123  3.46354  2.40513  3.72494  3.29354  2.67741  2.69355  4.24690  2.90347  2.73739  3.18146  2.89801  2.37887  2.77519  2.98518  4.58477  3.61503
          0.00572  5.56191  6.28426  0.61958  0.77255  0.48576  0.95510
     88   2.70229  3.51051  5.38896  4.78555  3.43551  4.61264  4.96834  2.18935  4.58105  1.46600  3.85258  4.77779  4.96236  4.71494  4.59441  3.93240  3.63581  1.01788  5.44525  3.88050    124 v - - E
          2.68618  4.42225  2.77519  2.73123  3.46354  2.40513  3.72494  3.29354  2.67741  2.69355  4.24690  2.90347  2.73739  3.18146  2.89801  2.37887  2.77519  2.98518  4.58477  3.61503
          0.00572  5.56191  6.28426  0.61958  0.77255  0.48576  0.95510
     89   3.15249  5.53860  3.23791  2.70600  4.83519  3.62381  3.51723  2.90474  2.65330  3.15806  4.07103  2.35159  3.72612  2.90968  2.42667  2.56548  1.79885  2.80480  4.73756  3.71160    125 t - - E
          2.68618  4.42225  2.77519  2.73123  3.46354  2.40513  3.72494  3.29354  2.67741  2.69355  4.24690  2.90347  2.73739  3.18146  2.89801  2.37887  2.77519  2.98518  4.58477  3.61503
          0.00572  5.56191  6.28426  0.61958  0.77255  0.48576  0.95510
     90   3.02874  4.22170  5.98358  5.45140  3.25272  5.34142  5.85908  1.06481  5.31961  2.53289  4.32216  5.50852  5.62940  5.50904  5.39393  4.71146  4.15431  0.93548  6.27799  5.07699    126 v - - E
          2.68618  4.42225  2.77519  2.73123  3.46354  2.40513  3.72494  3.29354  2.67741  2.69355  4.24690  2.90347  2.73739  3.18146  2.89801  2.37887  2.77519  2.98518  4.58477  3.61503
          0.00572  5.56191  6.28426  0.61958  0.77255  0.48576  0.95510
     91   3.14838  5.63303  3.23664  2.29212  4.24312  3.92625  3.34184  3.50804  2.17685  3.13310  4.67654  2.13787  3.71897  2.54183  3.08883  2.42699  2.08926  3.20847  4.53034  4.03220    127 t - - E
          2.68618  4.42225  2.77519  2.73123  3.46354  2.40513  3.72494  3.29354  2.67741  2.69355  4.24690  2.90347  2.73739  3.18146  2.89801  2.37887  2.77519  2.98518  4.58477  3.61503
          0.00572  5.56191  6.28426  0.61958  0.77255  0.48576  0.95510
     92   4.35701  5.50637  6.53964  6.10870  4.81790  6.12779  7.02252  1.35067  6.10702  1.79344  4.49734  6.30254  6.25729  6.33507  6.28120  5.61270  4.61569  0.68295  7.13068  5.94679    128 V - - E
          2.68618  4.42225  2.77519  2.73123  3.46354  2.40513  3.72494  3.29354  2.67741  2.69355  4.24690  2.90347  2.73739  3.18146  2.89801  2.37887  2.77519  2.98518  4.58477  3.61503
          0.00572  5.56191  6.28426  0.61958  0.77255  0.48576  0.95510
     93   2.72748  2.78880  3.22180  2.22705  4.54709  4.00521  3.71782  2.93704  2.69959  1.75314  4.39521  3.34848  4.39432  2.58124  3.48347  2.92979  2.33184  3.03422  5.83219  4.50704    129 l - - E
          2.68618  4.42225  2.77519  2.73123  3.46354  2.40513  3.72494  3.29354  2.67741  2.69355  4.24690  2.90347  2.73739  3.18146  2.89801  2.37887  2.77519  2.98518  4.58477  3.61503
          0.00386  5.56004        *  0.61958  0.77255  0.00000        *
//

5.2.1.2  G protein coupled receptors

	PF00001.22	Rhodopsin.family
	PF00002.25	Secretin.Adhesion.family
	PF00003.23	Glutamate.family
	PF01534.18	Frizzled.family
	HMMER3/f [3.1b2 | February 2015]
	NAME  Frizzled
	ACC   PF01534.18
	DESC  Frizzled/Smoothened family membrane region
	LENG  323
	ALPH  amino
	RF    no
	MM    no
	CONS  yes
	CS    no
	MAP   yes
	DATE  Wed Apr 22 13:58:12 2020
	NSEQ  86
	EFFN  1.834534
	CKSUM 596574091
	GA    22.30 22.30;
	TC    22.30 22.30;
	NC    22.20 22.20;
	BM    hmmbuild HMM.ann SEED.ann
	SM    hmmsearch -Z 47079205 -E 1000 --cpu 4 HMM pfamseq
	STATS LOCAL MSV      -11.6310  0.70071
	STATS LOCAL VITERBI  -12.2796  0.70071
	STATS LOCAL FORWARD   -5.5533  0.70071
	HMM          A        C        D        E        F        G        H        I        K        L        M        N        P        Q        R        S        T        V        W        Y   
	            m->m     m->i     m->d     i->m     i->i     d->m     d->d
	  COMPO   2.51016  3.64370  3.38028  2.93604  2.95024  3.09428  3.77183  2.64113  2.87926  2.30689  3.47010  3.32373  3.52254  3.25212  3.09171  2.64920  2.75851  2.47182  3.83816  3.29761
	          2.68618  4.42225  2.77519  2.73123  3.46354  2.40513  3.72494  3.29354  2.67741  2.69355  4.24690  2.90347  2.73739  3.18146  2.89801  2.37887  2.77519  2.98518  4.58477  3.61503
	          0.08121  4.56470  2.69433  0.61958  0.77255  0.00000        *
	      1   2.80757  4.24289  4.56311  3.97964  1.80837  3.97971  4.00304  2.52976  3.80874  1.67939  2.75079  4.04101  4.33071  3.95523  3.88350  3.24879  3.07732  2.47123  4.61788  2.37149      1 l - - -
	          2.68618  4.42225  2.77519  2.73123  3.46354  2.40513  3.72494  3.29354  2.67741  2.69355  4.24690  2.90347  2.73739  3.18146  2.89801  2.37887  2.77519  2.98518  4.58477  3.61503
	          0.01664  4.50013  5.22247  0.61958  0.77255  0.49471  0.94097
	      2   3.65606  4.93483  4.95488  4.55751  0.93035  4.55599  2.60564  3.28145  4.39103  2.68523  3.77459  4.33831  4.87251  4.37426  4.40981  3.89120  3.87586  3.31253  3.40414  1.75293      2 f - - -
	          2.68618  4.42225  2.77519  2.73123  3.46354  2.40513  3.72494  3.29354  2.67741  2.69355  4.24690  2.90347  2.73739  3.18146  2.89801  2.37887  2.77519  2.98518  4.58477  3.61503
	          0.01603  4.53691  5.25926  0.61958  0.77255  0.53456  0.88172
	      3   2.73126  5.11561  2.87688  2.46347  4.42835  3.38195  3.71647  3.88220  2.36626  3.41377  4.18508  2.72235  3.81239  2.80645  2.63067  1.96012  1.93451  3.49302  5.58884  4.20953      3 t - - -
	          2.68618  4.42225  2.77519  2.73123  3.46354  2.40513  3.72494  3.29354  2.67741  2.69355  4.24690  2.90347  2.73739  3.18146  2.89801  2.37887  2.77519  2.98518  4.58477  3.61503
	          0.01603  4.53691  5.25926  0.61958  0.77255  0.49534  0.93998
	      4   2.46349  5.20388  2.67067  2.02172  4.32622  3.28850  3.62670  4.02077  2.20201  3.44962  4.02229  2.90861  3.26081  2.43860  2.77245  2.39855  2.64460  3.51287  5.64155  4.23566      4 e - - -
	          2.68618  4.42225  2.77519  2.73123  3.46354  2.40513  3.72494  3.29354  2.67741  2.69355  4.24690  2.90347  2.73739  3.18146  2.89801  2.37887  2.77519  2.98518  4.58477  3.61503
	          0.01581  4.55068  5.27303  0.61958  0.77255  0.47039  0.98018
	      5   2.51798  5.22033  2.25664  2.06372  4.56108  3.21766  3.47466  3.93291  2.30138  3.52371  4.26226  2.72611  3.88711  2.58726  2.59625  2.39553  2.80643  3.48325  5.65542  4.13374      5 e - - -
	          2.68618  4.42225  2.77519  2.73123  3.46354  2.40513  3.72494  3.29354  2.67741  2.69355  4.24690  2.90347  2.73739  3.18146  2.89801  2.37887  2.77519  2.98518  4.58477  3.61503
	          0.01559  4.56470  5.28704  0.61958  0.77255  0.48576  0.95510
	      6   2.73799  5.25916  2.29594  1.54658  4.59575  3.49775  3.39922  4.07947  2.31403  3.56012  3.98554  2.76738  3.90798  2.50878  2.95238  2.71613  2.98988  3.51316  5.69390  4.28170      6 e - - -
	          2.68618  4.42225  2.77519  2.73123  3.46354  2.40513  3.72494  3.29354  2.67741  2.69355  4.24690  2.90347  2.73739  3.18146  2.89801  2.37887  2.77519  2.98518  4.58477  3.61503
	          0.01559  4.56470  5.28704  0.61958  0.77255  0.48576  0.95510
	      7   2.77324  5.15951  3.04925  2.47911  4.47700  3.55374  2.85122  3.86989  1.70233  3.01785  3.94436  3.03994  3.94108  2.58071  2.12802  2.75690  2.99836  3.35747  5.59655  4.04625      7 k - - -
	          2.68619  4.42226  2.77520  2.73124  3.46355  2.40514  3.72495  3.29338  2.67742  2.69356  4.24691  2.90339  2.73740  3.18147  2.89802  2.37888  2.77520  2.98519  4.58478  3.61504
	          0.05836  2.96360  5.28704  0.40679  1.09597  0.48576  0.95510
	      8   2.49994  5.15225  2.82496  2.21983  4.46695  3.50335  3.63975  3.65213  1.94443  3.21732  4.03731  2.87990  3.89602  2.65648  2.40316  2.49674  2.69810  3.35249  4.78420  3.93726      9 k - - -
	          2.68618  4.42225  2.77519  2.73123  3.46354  2.40513  3.72494  3.29354  2.67741  2.69355  4.24690  2.90347  2.73739  3.18146  2.89801  2.37887  2.77519  2.98518  4.58477  3.61503
	          0.01559  4.56470  5.28704  0.61958  0.77255  0.48576  0.95510
	      9   2.71678  4.39497  3.55583  2.97696  1.87625  3.45431  3.97350  2.71276  2.88618  2.20457  3.34757  3.48155  4.09203  2.72242  3.13982  2.96471  2.91164  2.54849  4.98202  3.75561     10 f - - -
	          2.68618  4.42225  2.77519  2.73123  3.46354  2.40513  3.72494  3.29354  2.67741  2.69355  4.24690  2.90347  2.73739  3.18146  2.89801  2.37887  2.77519  2.98518  4.58477  3.61503
	          0.01559  4.56470  5.28704  0.61958  0.77255  0.48576  0.95510
	     10   1.85748  4.27027  4.01579  3.43933  3.39618  3.80161  4.11098  2.21377  3.34815  2.39106  2.78432  3.71714  4.18080  3.59948  3.59106  2.59704  2.25082  2.27010  4.89846  3.69650     11 a - - -
	          2.68618  4.42225  2.77519  2.73123  3.46354  2.40513  3.72494  3.29354  2.67741  2.69355  4.24690  2.90347  2.73739  3.18146  2.89801  2.37887  2.77519  2.98518  4.58477  3.61503
	          0.01559  4.56470  5.28704  0.61958  0.77255  0.48576  0.95510
	     11   2.71829  5.20013  2.81861  2.09231  4.43753  3.45559  2.82605  4.01111  2.24801  3.42071  4.24395  2.82190  3.64879  2.68091  2.17732  2.45418  2.81260  3.25691  5.16885  4.23625     12 e - - -
	          2.68618  4.42225  2.77519  2.73123  3.46354  2.40513  3.72494  3.29354  2.67741  2.69355  4.24690  2.90347  2.73739  3.18146  2.89801  2.37887  2.77519  2.98518  4.58477  3.61503
	          0.01559  4.56470  5.28704  0.61958  0.77255  0.48576  0.95510
	     12   2.49332  4.33610  3.77639  3.20386  2.95606  3.53298  4.00965  2.56057  2.65589  2.24268  3.25203  3.27942  4.11517  3.41749  3.06438  2.46287  2.64621  2.28434  4.66081  3.03323     13 l - - -
	          2.68618  4.42225  2.77519  2.73123  3.46354  2.40513  3.72494  3.29354  2.67741  2.69355  4.24690  2.90347  2.73739  3.18146  2.89801  2.37887  2.77519  2.98518  4.58477  3.61503
	          0.01559  4.56470  5.28704  0.61958  0.77255  0.48576  0.95510
	     13   2.83290  4.23739  4.53090  3.63966  2.28446  3.96253  4.16475  2.55457  3.77840  1.98091  3.06235  4.01981  4.31935  3.93604  3.86360  3.26616  3.06367  2.43358  1.77148  2.92728     14 w - - -
	          2.68618  4.42225  2.77519  2.73123  3.46354  2.40513  3.72494  3.29354  2.67741  2.69355  4.24690  2.90347  2.73739  3.18146  2.89801  2.37887  2.77519  2.98518  4.58477  3.61503
	          0.01559  4.56470  5.28704  0.61958  0.77255  0.48576  0.95510
	     14   2.89097  4.27165  4.65489  4.06916  3.40856  4.09061  4.44691  1.28411  3.91231  2.13703  2.59500  4.00220  4.44071  4.09750  4.01366  3.23433  2.85405  1.81772  5.00191  3.81783     15 i - - -
	          2.68618  4.42225  2.77519  2.73123  3.46354  2.40513  3.72494  3.29354  2.67741  2.69355  4.24690  2.90347  2.73739  3.18146  2.89801  2.37887  2.77519  2.98518  4.58477  3.61503
	          0.01559  4.56470  5.28704  0.61958  0.77255  0.48576  0.95510
	     15   2.09645  4.16539  3.68427  3.11486  3.36363  2.29143  3.98186  2.59126  2.91593  2.27117  3.49327  3.49389  4.09520  3.24776  3.38980  2.76599  2.56926  2.45885  4.97633  3.75158     16 a - - -
	          2.68618  4.42225  2.77519  2.73123  3.46354  2.40513  3.72494  3.29354  2.67741  2.69355  4.24690  2.90347  2.73739  3.18146  2.89801  2.37887  2.77519  2.98518  4.58477  3.61503
	          0.01559  4.56470  5.28704  0.61958  0.77255  0.48576  0.95510
	     16   2.51694  3.87323  4.47491  3.87281  3.08951  2.81848  4.18377  2.18412  3.70069  1.82512  3.24201  3.95378  4.22699  3.86989  3.78088  3.10969  2.63722  1.93756  3.25796  3.43753     17 l - - -
	          2.68618  4.42225  2.77519  2.73123  3.46354  2.40513  3.72494  3.29354  2.67741  2.69355  4.24690  2.90347  2.73739  3.18146  2.89801  2.37887  2.77519  2.98518  4.58477  3.61503
	          0.01559  4.56470  5.28704  0.61958  0.77255  0.48576  0.95510
	     17   2.52255  3.40493  4.43073  3.83160  2.81213  3.41993  4.17629  2.48175  3.66791  1.98180  3.25210  3.93244  4.22218  3.84540  3.76383  3.02137  2.83365  2.28272  1.94768  3.56881     18 w - - -
	          2.68618  4.42225  2.77519  2.73123  3.46354  2.40513  3.72494  3.29354  2.67741  2.69355  4.24690  2.90347  2.73739  3.18146  2.89801  2.37887  2.77519  2.98518  4.58477  3.61503
	          0.01559  4.56470  5.28704  0.61958  0.77255  0.48576  0.95510
	     18   1.60336  4.53792  3.59972  3.07908  4.01374  3.04816  4.10398  3.40320  3.04569  3.08893  3.94834  3.43680  4.02572  3.36372  3.42366  1.45688  2.97775  2.88474  4.24483  4.14964     19 s - - -
	          2.68618  4.42225  2.77519  2.73123  3.46354  2.40513  3.72494  3.29354  2.67741  2.69355  4.24690  2.90347  2.73739  3.18146  2.89801  2.37887  2.77519  2.98518  4.58477  3.61503
	          0.01559  4.56470  5.28704  0.61958  0.77255  0.48576  0.95510
	     19   2.11590  4.19835  4.15669  3.57077  3.11815  3.01295  4.11650  2.18025  3.45452  2.21434  3.31370  3.78689  4.18405  3.67804  3.64224  2.46579  2.63336  2.04341  4.00817  3.61739     20 v - - -
	          2.68618  4.42225  2.77519  2.73123  3.46354  2.40513  3.72494  3.29354  2.67741  2.69355  4.24690  2.90347  2.73739  3.18146  2.89801  2.37887  2.77519  2.98518  4.58477  3.61503
	          0.01559  4.56470  5.28704  0.61958  0.77255  0.48576  0.95510
	     20   2.57716  3.99143  4.64378  4.04804  3.20151  4.01728  4.35928  1.81414  3.87717  1.44864  3.18499  4.12279  4.37010  3.92157  3.95079  3.23911  2.99169  1.84613  4.89226  3.71469     21 l - - -
	          2.68618  4.42225  2.77519  2.73123  3.46354  2.40513  3.72494  3.29354  2.67741  2.69355  4.24690  2.90347  2.73739  3.18146  2.89801  2.37887  2.77519  2.98518  4.58477  3.61503
	          0.01559  4.56470  5.28704  0.61958  0.77255  0.48576  0.95510
	     21   2.16759  0.90032  4.39340  4.04342  4.39062  3.29130  4.76471  3.74266  3.94359  3.49971  4.35755  3.49565  4.06255  4.17558  4.12393  2.39483  2.46915  3.27764  5.82016  4.66806     22 c - - -
	          2.68618  4.42225  2.77519  2.73123  3.46354  2.40513  3.72494  3.29354  2.67741  2.69355  4.24690  2.90347  2.73739  3.18146  2.89801  2.37887  2.77519  2.98518  4.58477  3.61503
	          0.01559  4.56470  5.28704  0.61958  0.77255  0.48576  0.95510
	     22   2.26653  3.31252  4.47699  3.87548  2.01570  3.28827  4.18933  2.39801  3.70413  1.93436  2.95789  3.95759  4.23115  3.87386  3.78540  3.13182  2.69355  2.25501  4.74978  3.56852     23 l - - -
	          2.68618  4.42225  2.77519  2.73123  3.46354  2.40513  3.72494  3.29354  2.67741  2.69355  4.24690  2.90347  2.73739  3.18146  2.89801  2.37887  2.77519  2.98518  4.58477  3.61503
	          0.01559  4.56470  5.28704  0.61958  0.77255  0.48576  0.95510
	     23   2.24173  3.78890  4.44373  3.84579  2.92992  3.35153  4.19506  2.23681  3.68357  1.85093  3.26365  3.94765  4.23640  3.86183  3.78070  2.95609  2.79436  1.71292  4.77167  3.58871     24 v - - -
	          2.68618  4.42225  2.77519  2.73123  3.46354  2.40513  3.72494  3.29354  2.67741  2.69355  4.24690  2.90347  2.73739  3.18146  2.89801  2.37887  2.77519  2.98518  4.58477  3.61503
	          0.01559  4.56470  5.28704  0.61958  0.77255  0.48576  0.95510
	     24   2.47146  3.19761  4.01536  3.43964  2.76082  3.52222  4.09661  2.69434  3.34608  2.21743  3.38341  3.70480  4.15723  3.59326  3.58253  1.70648  2.72166  2.36678  4.87752  3.67706     25 s - - -
	          2.68618  4.42225  2.77519  2.73123  3.46354  2.40513  3.72494  3.29354  2.67741  2.69355  4.24690  2.90347  2.73739  3.18146  2.89801  2.37887  2.77519  2.98518  4.58477  3.61503
	          0.01559  4.56470  5.28704  0.61958  0.77255  0.48576  0.95510
	     25   2.43224  3.48502  3.68208  3.19225  4.28745  3.38316  4.24212  3.68530  3.16806  3.35865  4.19372  2.60651  4.01169  3.48096  3.54394  1.91952  1.25782  3.27700  5.63994  4.39522     26 t - - -
	          2.68618  4.42225  2.77519  2.73123  3.46354  2.40513  3.72494  3.29354  2.67741  2.69355  4.24690  2.90347  2.73739  3.18146  2.89801  2.37887  2.77519  2.98518  4.58477  3.61503
	          0.01559  4.56470  5.28704  0.61958  0.77255  0.48576  0.95510
	     26   2.50894  4.22009  4.33990  3.75170  2.72342  3.89576  4.21660  2.37714  3.61585  1.30155  3.24096  3.92085  4.26134  3.81775  3.76381  2.60879  2.86579  2.38101  4.84333  3.65884     27 l - - -
	          2.68618  4.42225  2.77519  2.73123  3.46354  2.40513  3.72494  3.29354  2.67741  2.69355  4.24690  2.90347  2.73739  3.18146  2.89801  2.37887  2.77519  2.98518  4.58477  3.61503
	          0.01559  4.56470  5.28704  0.61958  0.77255  0.48576  0.95510
	     27   2.71488  4.41467  4.76873  4.17762  1.32230  4.21977  4.53646  2.32688  4.02250  1.75501  2.79526  4.29919  4.53453  4.16143  4.10742  3.53331  3.15974  2.29560  5.01489  3.85925     28 f - - -
	          2.68618  4.42225  2.77519  2.73123  3.46354  2.40513  3.72494  3.29354  2.67741  2.69355  4.24690  2.90347  2.73739  3.18146  2.89801  2.37887  2.77519  2.98518  4.58477  3.61503
	          0.01559  4.56470  5.28704  0.61958  0.77255  0.48576  0.95510
	     28   1.82456  4.43160  4.07310  3.65475  4.32721  3.35599  4.55440  3.55266  3.60017  3.38653  4.26429  3.74820  4.06944  3.88004  3.88217  2.59572  0.96159  2.67395  5.74760  4.55447     29 t - - -
	          2.68618  4.42225  2.77519  2.73123  3.46354  2.40513  3.72494  3.29354  2.67741  2.69355  4.24690  2.90347  2.73739  3.18146  2.89801  2.37887  2.77519  2.98518  4.58477  3.61503
	          0.01559  4.56470  5.28704  0.61958  0.77255  0.48576  0.95510
	     29   3.13084  4.45482  5.03182  4.45243  2.48630  4.40028  4.76977  1.85276  4.29093  1.49409  3.33266  4.52828  4.70044  4.42095  4.34540  3.62286  3.30523  1.34511  5.19902  4.04046     30 v - - -
	          2.68618  4.42225  2.77519  2.73123  3.46354  2.40513  3.72494  3.29354  2.67741  2.69355  4.24690  2.90347  2.73739  3.18146  2.89801  2.37887  2.77519  2.98518  4.58477  3.61503
	          0.01559  4.56470  5.28704  0.61958  0.77255  0.48576  0.95510
	     30   2.39388  3.93234  4.36742  3.77347  2.61450  3.50851  4.17426  2.52706  3.62368  1.50952  3.27440  3.90477  4.21980  3.81396  3.74458  2.82152  2.75696  2.03977  4.77894  3.59399     31 l - - -
	          2.68618  4.42225  2.77519  2.73123  3.46354  2.40513  3.72494  3.29354  2.67741  2.69355  4.24690  2.90347  2.73739  3.18146  2.89801  2.37887  2.77519  2.98518  4.58477  3.61503
	          0.01559  4.56470  5.28704  0.61958  0.77255  0.48576  0.95510
	     31   2.60631  4.51540  3.99610  3.80333  4.71831  3.31433  4.78974  4.04675  3.80026  3.84137  4.71905  3.81935  4.10621  4.11804  4.02719  2.49298  0.58684  3.51241  6.10296  4.90374     32 T - - -
	          2.68618  4.42225  2.77519  2.73123  3.46354  2.40513  3.72494  3.29354  2.67741  2.69355  4.24690  2.90347  2.73739  3.18146  2.89801  2.37887  2.77519  2.98518  4.58477  3.61503
	          0.01559  4.56470  5.28704  0.61958  0.77255  0.48576  0.95510
	     32   3.43354  5.14595  4.93445  4.60497  0.61300  4.67498  3.40217  3.68817  4.44199  3.09490  4.27953  4.38549  4.99641  4.43927  4.47980  4.03140  4.10464  3.56445  3.98428  1.95957     33 F - - -
	          2.68618  4.42225  2.77519  2.73123  3.46354  2.40513  3.72494  3.29354  2.67741  2.69355  4.24690  2.90347  2.73739  3.18146  2.89801  2.37887  2.77519  2.98518  4.58477  3.61503
	          0.01559  4.56470  5.28704  0.61958  0.77255  0.48576  0.95510
	     33   2.52048  4.21093  4.68710  4.08035  2.74105  3.99799  4.32206  2.38392  3.89179  1.33508  2.63368  4.12459  4.34410  4.02636  3.93307  3.30797  3.02118  2.13696  3.24206  3.65160     34 l - - -
	          2.68618  4.42225  2.77519  2.73123  3.46354  2.40513  3.72494  3.29354  2.67741  2.69355  4.24690  2.90347  2.73739  3.18146  2.89801  2.37887  2.77519  2.98518  4.58477  3.61503
	          0.01559  4.56470  5.28704  0.61958  0.77255  0.48576  0.95510
	     34   2.59359  4.39058  4.79604  4.23158  3.60652  4.29072  4.70308  1.11877  4.09868  2.18406  3.44047  4.36948  4.63142  4.30746  4.23191  3.36396  3.08462  1.61277  5.26707  4.07353     35 i - - -
	          2.68618  4.42225  2.77519  2.73123  3.46354  2.40513  3.72494  3.29354  2.67741  2.69355  4.24690  2.90347  2.73739  3.18146  2.89801  2.37887  2.77519  2.98518  4.58477  3.61503
	          0.01559  4.56470  5.28704  0.61958  0.77255  0.48576  0.95510
	     35   3.02306  5.67500  1.13217  1.82453  4.97884  3.01154  3.83170  4.49418  2.72233  3.96293  4.75792  2.77865  4.06703  3.07692  3.18298  2.98616  3.34551  4.04917  6.10497  4.62237     36 d - - -
	          2.68618  4.42225  2.77519  2.73123  3.46354  2.40513  3.72494  3.29354  2.67741  2.69355  4.24690  2.90347  2.73739  3.18146  2.89801  2.37887  2.77519  2.98518  4.58477  3.61503
	          0.01559  4.56470  5.28704  0.61958  0.77255  0.48576  0.95510
	     36   2.57628  4.12634  3.75653  3.18459  3.46978  3.57336  4.00356  2.67049  3.12123  2.50166  2.78740  3.54177  2.77787  3.40303  2.80379  2.66983  2.42877  2.46302  2.86482  3.72186     37 t - - -
	          2.68622  4.42229  2.77524  2.73128  3.46358  2.40508  3.72491  3.29358  2.67722  2.69359  4.24694  2.90351  2.73744  3.18143  2.89782  2.37891  2.77520  2.98523  4.58481  3.61507
	          0.18326  1.81773  5.28704  0.27169  1.43587  0.48576  0.95510
	     37   2.69218  4.44262  2.80280  2.11059  4.37149  3.20549  3.52758  4.02452  2.31165  3.50960  4.25094  2.55785  3.63098  2.48295  2.61762  2.15384  2.61567  3.59405  5.64576  4.24000     40 e - - -
	          2.68618  4.42225  2.77519  2.73123  3.46354  2.40513  3.72494  3.29354  2.67741  2.69355  4.24690  2.90347  2.73739  3.18146  2.89801  2.37887  2.77519  2.98518  4.58477  3.61503
	          0.01559  4.56470  5.28704  0.61958  0.77255  0.48576  0.95510
	     38   2.55112  5.14572  3.35140  2.76802  4.51876  3.54721  3.82462  3.91393  2.26278  3.29927  4.27115  3.24269  4.09218  2.88661  1.17358  2.60072  3.17115  3.57101  5.60449  4.33079     41 r - - -
	          2.68618  4.42225  2.77519  2.73123  3.46354  2.40513  3.72494  3.29354  2.67741  2.69355  4.24690  2.90347  2.73739  3.18146  2.89801  2.37887  2.77519  2.98518  4.58477  3.61503
	          0.01559  4.56470  5.28704  0.61958  0.77255  0.48576  0.95510
	     39   2.91793  4.55054  3.84628  3.31891  1.25185  3.87765  3.94961  3.05240  3.22454  2.61634  3.66943  2.62526  4.25993  3.52439  3.24613  2.98626  3.15221  2.84384  4.65324  2.98739     42 f - - -
	          2.68618  4.42225  2.77519  2.73123  3.46354  2.40513  3.72494  3.29354  2.67741  2.69355  4.24690  2.90347  2.73739  3.18146  2.89801  2.37887  2.77519  2.98518  4.58477  3.61503
	          0.01559  4.56470  5.28704  0.61958  0.77255  0.48576  0.95510
	     40   2.64199  4.50847  3.01965  2.37387  4.51364  3.10614  3.48749  3.97813  1.90564  3.47779  4.14069  2.99797  3.80588  2.41836  1.95791  2.61049  2.97084  3.50263  5.62350  4.23738     43 k - - -
	          2.68618  4.42225  2.77519  2.73123  3.46354  2.40513  3.72494  3.29354  2.67741  2.69355  4.24690  2.90347  2.73739  3.18146  2.89801  2.37887  2.77519  2.98518  4.58477  3.61503
	          0.01559  4.56470  5.28704  0.61958  0.77255  0.48576  0.95510
	     41   4.38369  5.50014  5.15554  5.00087  2.16879  4.91513  3.84704  4.05677  4.81150  3.28383  4.63734  4.57860  5.24696  4.70601  4.76485  4.37106  4.62123  4.00211  3.95162  0.41210     44 Y - - -
	          2.68618  4.42225  2.77519  2.73123  3.46354  2.40513  3.72494  3.29354  2.67741  2.69355  4.24690  2.90347  2.73739  3.18146  2.89801  2.37887  2.77519  2.98518  4.58477  3.61503
	          0.01559  4.56470  5.28704  0.61958  0.77255  0.48576  0.95510
	     42   3.91582  5.49787  4.59637  4.56237  5.42188  4.14989  5.52833  5.21726  4.69234  4.73069  5.84070  4.78183  0.17488  5.05210  4.80975  4.11485  4.41364  4.76867  6.35453  5.56611     45 P - - -
	          2.68618  4.42225  2.77519  2.73123  3.46354  2.40513  3.72494  3.29354  2.67741  2.69355  4.24690  2.90347  2.73739  3.18146  2.89801  2.37887  2.77519  2.98518  4.58477  3.61503
	          0.01559  4.56470  5.28704  0.61958  0.77255  0.48576  0.95510
	     43   2.32739  5.08212  2.99617  1.30938  4.36708  3.53190  3.76479  3.80921  2.53981  3.37120  4.16432  2.82888  3.94889  2.85968  3.00900  2.71921  3.00704  3.33063  4.68763  4.20601     46 e - - -
	          2.68618  4.42225  2.77519  2.73123  3.46354  2.40513  3.72494  3.29354  2.67741  2.69355  4.24690  2.90347  2.73739  3.18146  2.89801  2.37887  2.77519  2.98518  4.58477  3.61503
	          0.02266  4.56470  4.42355  0.61958  0.77255  0.48576  0.95510
	     44   2.96504  4.92774  3.57835  2.93936  4.15667  3.78785  3.87730  3.30483  2.22494  2.73808  4.00347  3.37624  4.15501  3.06291  1.23337  3.05795  3.17245  2.56604  5.40321  4.16732     47 r - - -
	          2.68618  4.42225  2.77519  2.73123  3.46354  2.40513  3.72494  3.29354  2.67741  2.69355  4.24690  2.90347  2.73739  3.18146  2.89801  2.37887  2.77519  2.98518  4.58477  3.61503
	          0.01570  4.55774  5.28009  0.61958  0.77255  0.49834  0.93532
	     45   2.64866  3.97151  3.93585  3.37226  3.51481  3.74858  4.13380  2.26657  3.29180  2.56173  3.25120  3.67333  1.55109  3.56467  3.56994  2.79611  2.99012  2.34018  5.01154  3.80240     48 p - - -
	          2.68618  4.42225  2.77519  2.73123  3.46354  2.40513  3.72494  3.29354  2.67741  2.69355  4.24690  2.90347  2.73739  3.18146  2.89801  2.37887  2.77519  2.98518  4.58477  3.61503
	          0.01570  4.55774  5.28009  0.61958  0.77255  0.49834  0.93532
	     46   3.52128  4.73603  5.53116  5.03195  3.84233  5.06424  5.65817  0.90155  4.94590  1.79787  3.59570  5.19935  5.26307  5.12032  5.06917  4.47406  3.77077  1.40479  5.93919  4.78781     49 i - - -
	          2.68618  4.42225  2.77519  2.73123  3.46354  2.40513  3.72494  3.29354  2.67741  2.69355  4.24690  2.90347  2.73739  3.18146  2.89801  2.37887  2.77519  2.98518  4.58477  3.61503
	          0.01570  4.55774  5.28009  0.61958  0.77255  0.49834  0.93532
	     47   2.77484  4.29971  4.76123  4.17152  2.27682  4.14418  4.49345  1.39527  3.66721  1.92428  3.31913  4.25167  4.48166  4.16334  4.07683  3.46108  3.16898  1.86497  5.00038  3.82549     50 i - - -
	          2.68618  4.42225  2.77519  2.73123  3.46354  2.40513  3.72494  3.29354  2.67741  2.69355  4.24690  2.90347  2.73739  3.18146  2.89801  2.37887  2.77519  2.98518  4.58477  3.61503
	          0.01570  4.55774  5.28009  0.61958  0.77255  0.49834  0.93532
	     48   4.23958  5.33391  5.31947  5.10080  0.75545  4.93692  3.80102  3.85947  4.89548  3.00989  3.97250  4.57299  5.20783  4.68622  4.78654  4.31224  4.44452  3.79482  3.70923  1.31574     51 f - - -
	          2.68618  4.42225  2.77519  2.73123  3.46354  2.40513  3.72494  3.29354  2.67741  2.69355  4.24690  2.90347  2.73739  3.18146  2.89801  2.37887  2.77519  2.98518  4.58477  3.61503
	          0.01570  4.55774  5.28009  0.61958  0.77255  0.49834  0.93532
	     49   3.28833  4.62016  5.09455  4.50152  3.28151  4.51981  4.82944  2.00283  4.34210  0.87044  2.68290  4.62391  4.76751  4.41285  4.38493  3.84843  3.51023  2.24181  5.18031  3.26838     52 l - - -
	          2.68618  4.42225  2.77519  2.73123  3.46354  2.40513  3.72494  3.29354  2.67741  2.69355  4.24690  2.90347  2.73739  3.18146  2.89801  2.37887  2.77519  2.98518  4.58477  3.61503
	          0.01570  4.55774  5.28009  0.61958  0.77255  0.49834  0.93532
	     50   1.72281  3.27078  3.66162  3.18769  4.41654  3.34979  4.26779  3.83039  3.17609  3.48770  4.30662  2.18967  3.99921  3.48899  3.55999  1.34811  2.99202  3.37450  5.74264  4.49119     53 s - - -
	          2.68618  4.42225  2.77519  2.73123  3.46354  2.40513  3.72494  3.29354  2.67741  2.69355  4.24690  2.90347  2.73739  3.18146  2.89801  2.37887  2.77519  2.98518  4.58477  3.61503
	          0.01570  4.55774  5.28009  0.61958  0.77255  0.49834  0.93532
	     51   2.07176  3.97603  4.44668  3.84810  2.87596  3.11140  4.19521  2.25080  3.68543  1.73185  2.73125  3.94995  4.23761  3.86243  3.78141  3.17344  2.85158  2.11618  4.76910  3.58707     54 l - - -
	          2.68618  4.42225  2.77519  2.73123  3.46354  2.40513  3.72494  3.29354  2.67741  2.69355  4.24690  2.90347  2.73739  3.18146  2.89801  2.37887  2.77519  2.98518  4.58477  3.61503
	          0.01570  4.55774  5.28009  0.61958  0.77255  0.49834  0.93532
	     52   2.45564  0.62997  4.61481  4.42046  4.60192  3.28188  5.03159  3.85227  4.24308  3.74208  4.64561  4.03992  4.10653  4.48956  4.33006  2.43523  3.08500  3.35229  6.05851  4.89000     55 C - - -
	          2.68618  4.42225  2.77519  2.73123  3.46354  2.40513  3.72494  3.29354  2.67741  2.69355  4.24690  2.90347  2.73739  3.18146  2.89801  2.37887  2.77519  2.98518  4.58477  3.61503
	          0.01570  4.55774  5.28009  0.61958  0.77255  0.49834  0.93532
	     53   3.07966  3.63316  4.54779  4.01825  1.98959  4.12737  3.98903  2.94778  3.86688  2.39521  3.60847  3.91246  4.48277  3.78183  3.98033  3.34234  3.31051  2.77013  4.33898  1.15300     56 y - - -
	          2.68618  4.42225  2.77519  2.73123  3.46354  2.40513  3.72494  3.29354  2.67741  2.69355  4.24690  2.90347  2.73739  3.18146  2.89801  2.37887  2.77519  2.98518  4.58477  3.61503
	          0.01570  4.55774  5.28009  0.61958  0.77255  0.49834  0.93532
	     54   2.59478  3.77670  4.14547  3.56060  2.33246  3.81259  4.11653  2.64359  3.44592  1.69949  3.05154  2.49572  4.18393  3.67207  3.63811  2.98236  2.79966  2.36469  4.81660  3.62266     57 l - - -
	          2.68618  4.42225  2.77519  2.73123  3.46354  2.40513  3.72494  3.29354  2.67741  2.69355  4.24690  2.90347  2.73739  3.18146  2.89801  2.37887  2.77519  2.98518  4.58477  3.61503
	          0.01570  4.55774  5.28009  0.61958  0.77255  0.49834  0.93532
	     55   2.44794  4.08964  4.64461  4.04075  2.69179  3.68050  4.29333  2.00936  3.85422  1.76717  2.32887  4.08435  4.31479  4.00353  3.90319  3.26892  3.01849  1.90139  4.80884  3.63449     58 l - - -
	          2.68618  4.42225  2.77519  2.73123  3.46354  2.40513  3.72494  3.29354  2.67741  2.69355  4.24690  2.90347  2.73739  3.18146  2.89801  2.37887  2.77519  2.98518  4.58477  3.61503
	          0.01570  4.55774  5.28009  0.61958  0.77255  0.49834  0.93532
	     56   2.45182  4.13806  4.38578  3.78837  2.86151  3.48380  3.84864  2.24393  3.63240  2.16069  2.87285  3.77498  4.21285  3.81676  3.74201  2.80155  2.94400  1.68133  4.75459  2.85060     59 v - - -
	          2.68618  4.42225  2.77519  2.73123  3.46354  2.40513  3.72494  3.29354  2.67741  2.69355  4.24690  2.90347  2.73739  3.18146  2.89801  2.37887  2.77519  2.98518  4.58477  3.61503
	          0.01570  4.55774  5.28009  0.61958  0.77255  0.49834  0.93532
	     57   1.89223  2.89719  3.77175  3.27643  4.12428  3.07364  4.25848  3.51346  3.24106  3.20572  4.06078  3.38843  4.02697  3.54076  3.59098  1.18746  2.98073  3.14877  5.51734  3.95102     60 s - - -
	          2.68618  4.42225  2.77519  2.73123  3.46354  2.40513  3.72494  3.29354  2.67741  2.69355  4.24690  2.90347  2.73739  3.18146  2.89801  2.37887  2.77519  2.98518  4.58477  3.61503
	          0.01570  4.55774  5.28009  0.61958  0.77255  0.49834  0.93532
	     58   2.81399  3.75837  4.81430  4.22653  3.21338  4.15864  4.52737  1.83004  4.05535  1.59794  3.27553  4.28459  4.49996  4.21601  4.11759  3.34402  3.12079  1.40083  5.03160  3.85251     61 v - - -
	          2.68618  4.42225  2.77519  2.73123  3.46354  2.40513  3.72494  3.29354  2.67741  2.69355  4.24690  2.90347  2.73739  3.18146  2.89801  2.37887  2.77519  2.98518  4.58477  3.61503
	          0.01570  4.55774  5.28009  0.61958  0.77255  0.49834  0.93532
	     59   2.13559  3.45791  3.76699  3.20677  3.57118  1.86078  4.05220  2.65472  3.14753  2.65064  3.42109  3.54530  3.80380  3.43186  3.46400  2.76893  2.57320  2.44496  5.03309  3.81406     62 g - - -
	          2.68618  4.42225  2.77519  2.73123  3.46354  2.40513  3.72494  3.29354  2.67741  2.69355  4.24690  2.90347  2.73739  3.18146  2.89801  2.37887  2.77519  2.98518  4.58477  3.61503
	          0.01570  4.55774  5.28009  0.61958  0.77255  0.49834  0.93532
	     60   4.17151  5.30274  5.22154  4.96930  1.59073  4.87549  3.04778  3.91536  4.78458  3.25301  4.48407  4.51287  5.16019  4.62066  4.71728  3.51150  4.37903  3.80024  2.03007  0.91989     63 y - - -
	          2.68618  4.42225  2.77519  2.73123  3.46354  2.40513  3.72494  3.29354  2.67741  2.69355  4.24690  2.90347  2.73739  3.18146  2.89801  2.37887  2.77519  2.98518  4.58477  3.61503
	          0.01570  4.55774  5.28009  0.61958  0.77255  0.49834  0.93532
	     61   2.91559  4.28633  4.75121  4.15401  2.78931  3.74587  4.44401  1.72437  3.97911  1.31177  3.04106  4.22264  4.44347  4.12182  4.03722  3.34453  3.14745  2.05494  4.93606  3.77264     64 l - - -
	          2.68618  4.42225  2.77519  2.73123  3.46354  2.40513  3.72494  3.29354  2.67741  2.69355  4.24690  2.90347  2.73739  3.18146  2.89801  2.37887  2.77519  2.98518  4.58477  3.61503
	          0.01570  4.55774  5.28009  0.61958  0.77255  0.49834  0.93532
	     62   2.16485  4.21826  4.11408  3.05832  3.18076  3.81601  4.11560  1.95803  3.42279  2.20514  3.29497  3.76789  4.18600  3.65520  3.62783  2.84188  2.63085  1.91056  4.83514  3.53218     65 v - - -
	          2.68618  4.42225  2.77519  2.73123  3.46354  2.40513  3.72494  3.29354  2.67741  2.69355  4.24690  2.90347  2.73739  3.18146  2.89801  2.37887  2.77519  2.98518  4.58477  3.61503
	          0.01570  4.55774  5.28009  0.61958  0.77255  0.49834  0.93532
	     63   2.64658  5.15352  3.07941  2.54608  4.52269  2.30061  3.75733  3.96802  2.43761  3.48434  4.26179  3.06831  3.48821  2.18091  1.81678  2.69744  3.03343  3.57322  5.63829  4.28284     66 r - - -
	          2.68618  4.42225  2.77519  2.73123  3.46354  2.40513  3.72494  3.29354  2.67741  2.69355  4.24690  2.90347  2.73739  3.18146  2.89801  2.37887  2.77519  2.98518  4.58477  3.61503
	          0.01570  4.55774  5.28009  0.61958  0.77255  0.49834  0.93532
	     64   2.47596  4.12700  4.44370  3.84319  2.03169  3.46046  4.17400  2.29633  3.45108  1.86546  3.24418  3.86052  4.22038  3.85041  3.76595  3.04421  2.94464  2.11916  4.44478  2.99111     67 l - - -
	          2.68618  4.42225  2.77519  2.73123  3.46354  2.40513  3.72494  3.29354  2.67741  2.69355  4.24690  2.90347  2.73739  3.18146  2.89801  2.37887  2.77519  2.98518  4.58477  3.61503
	          0.01570  4.55774  5.28009  0.61958  0.77255  0.49834  0.93532
	     65   2.21152  4.14654  4.34697  3.46814  2.82775  3.49637  4.15543  2.25494  3.60282  2.03007  3.04545  3.88790  4.20808  3.79395  3.72579  2.75691  2.74170  1.82081  4.34813  3.51902     68 v - - -
	          2.68618  4.42225  2.77519  2.73123  3.46354  2.40513  3.72494  3.29354  2.67741  2.69355  4.24690  2.90347  2.73739  3.18146  2.89801  2.37887  2.77519  2.98518  4.58477  3.61503
	          0.02685  4.55774  4.13462  0.61958  0.77255  0.49834  0.93532
	     66   2.19326  4.31830  3.46073  3.22248  2.84290  3.73808  4.01195  2.79154  3.15446  1.88296  3.23661  3.48828  3.19759  3.42993  3.36102  2.69673  2.81625  2.20284  4.91513  3.70088     69 l - - -
	          2.68625  4.42232  2.77518  2.73130  3.46344  2.40486  3.72464  3.29361  2.67737  2.69362  4.24697  2.90337  2.73746  3.18153  2.89808  2.37891  2.77522  2.98525  4.58484  3.61510
	          0.28353  1.43940  4.62444  0.28755  1.38668  0.48604  0.95466
	     67   2.41865  5.14930  2.70211  2.37546  4.45538  1.84736  3.55664  3.91511  2.45646  3.26928  4.20413  2.93966  3.90899  2.59610  2.83404  2.57726  2.84016  3.51958  5.60723  4.21936     72 g - - -
	          2.68618  4.42225  2.77519  2.73123  3.46354  2.40513  3.72494  3.29354  2.67741  2.69355  4.24690  2.90347  2.73739  3.18146  2.89801  2.37887  2.77519  2.98518  4.58477  3.61503
	          0.17144  4.55312  1.91725  0.61958  0.77255  0.49307  0.94353
	     68   2.42142  5.04876  2.98357  2.37108  4.34328  3.21066  2.86510  3.79160  2.39592  3.25611  4.10521  2.86266  3.24683  2.78133  2.06143  2.47985  2.91080  3.41243  5.51208  3.84469     73 r - - -
	          2.68618  4.42225  2.77519  2.73123  3.46354  2.40513  3.72494  3.29354  2.67741  2.69355  4.24690  2.90347  2.73739  3.18146  2.89801  2.37887  2.77519  2.98518  4.58477  3.61503
	          0.02613  4.40547  4.29921  0.61958  0.77255  0.37584  1.16064
	     69   2.76192  5.29808  2.08965  1.70105  4.63529  3.32948  3.63609  4.12415  2.46783  3.59972  4.34499  2.51456  3.63432  2.62615  2.67486  2.65956  2.95317  3.68529  5.73091  4.31061     74 e - - -
	          2.68619  4.42226  2.77521  2.73125  3.46355  2.40514  3.72489  3.29355  2.67735  2.69356  4.24691  2.90348  2.73734  3.18148  2.89802  2.37883  2.77521  2.98520  4.58478  3.61504
	          0.05644  3.36390  3.89817  0.71290  0.67377  0.49086  0.94701
	     70   2.47728  5.17487  2.50058  2.23434  4.04841  3.38400  3.68060  3.57868  2.13749  3.47202  4.22059  2.77304  3.72022  2.72216  2.63327  2.22307  2.73893  3.28142  5.61907  4.21986     78 k - - -
	          2.68618  4.42225  2.77519  2.73123  3.46354  2.40513  3.72494  3.29354  2.67741  2.69355  4.24690  2.90347  2.73739  3.18146  2.89801  2.37887  2.77519  2.98518  4.58477  3.61503
	          0.01594  4.54257  5.26492  0.61958  0.77255  0.48154  0.96190
	     71   2.61726  4.28211  4.65687  4.07197  3.02791  4.10409  4.45880  1.44586  3.91795  2.19825  3.37589  4.18464  4.45142  4.10364  3.51851  3.41711  3.09038  1.47039  5.01358  3.82973     79 i - - -
	          2.68618  4.42225  2.77519  2.73123  3.46354  2.40513  3.72494  3.29354  2.67741  2.69355  4.24690  2.90347  2.73739  3.18146  2.89801  2.37887  2.77519  2.98518  4.58477  3.61503
	          0.01570  4.55774  5.28009  0.61958  0.77255  0.49834  0.93532
	     72   1.51383  4.45240  3.71091  3.17545  3.81551  3.55298  4.11588  2.91005  3.13042  2.88068  3.76794  3.40257  4.06549  3.43131  3.47826  2.00274  2.56550  2.21644  5.24951  4.01913     80 a - - -
	          2.68618  4.42225  2.77519  2.73123  3.46354  2.40513  3.72494  3.29354  2.67741  2.69355  4.24690  2.90347  2.73739  3.18146  2.89801  2.37887  2.77519  2.98518  4.58477  3.61503
	          0.01570  4.55774  5.28009  0.61958  0.77255  0.49834  0.93532
	     73   2.31924  0.68903  4.50495  4.19695  4.38206  3.39223  4.84407  3.58117  3.91631  3.44819  4.39803  4.01451  4.16235  4.27547  3.61795  2.87456  3.13145  3.19592  5.84552  4.67335     81 C - - -
	          2.68618  4.42225  2.77519  2.73123  3.46354  2.40513  3.72494  3.29354  2.67741  2.69355  4.24690  2.90347  2.73739  3.18146  2.89801  2.37887  2.77519  2.98518  4.58477  3.61503
	          0.01570  4.55774  5.28009  0.61958  0.77255  0.49834  0.93532
	     74   2.58808  5.20854  2.58139  2.30580  4.54614  3.22409  3.28659  3.89329  2.31406  3.51055  4.17367  2.52272  3.67929  2.57452  2.34682  2.27495  2.94702  3.19104  5.64561  4.23928     82 s - - -
	          2.68618  4.42225  2.77519  2.73123  3.46354  2.40513  3.72494  3.29354  2.67741  2.69355  4.24690  2.90347  2.73739  3.18146  2.89801  2.37887  2.77519  2.98518  4.58477  3.61503
	          0.02458  4.55774  4.28378  0.61958  0.77255  0.49834  0.93532
	     75   2.48447  5.16685  2.83190  2.19694  4.39593  2.57549  3.52049  3.77331  2.07726  3.46230  3.63082  2.97189  3.54225  2.73151  2.58068  2.44830  2.80313  3.54517  5.28126  4.21677     83 k - - -
	          2.68618  4.42225  2.77519  2.73123  3.46354  2.40513  3.72494  3.29354  2.67741  2.69355  4.24690  2.90347  2.73739  3.18146  2.89801  2.37887  2.77519  2.98518  4.58477  3.61503
	          0.02027  4.54900  4.65790  0.61958  0.77255  0.51378  0.91187
	     76   2.62644  5.16864  2.27568  2.32286  4.37551  3.10775  3.62703  3.96296  2.40847  3.11542  4.21507  2.59806  2.98633  2.50507  2.81616  2.57286  2.76538  3.29806  5.38874  3.81236     84 d - - -
	          2.68618  4.42225  2.77519  2.73123  3.46354  2.40513  3.72494  3.29354  2.67741  2.69355  4.24690  2.90347  2.73739  3.18146  2.89801  2.37887  2.77519  2.98518  4.58477  3.61503
	          0.08788  4.54464  2.61035  0.61958  0.77255  0.50873  0.91944
	     77   2.39499  4.98155  2.53100  2.40428  3.20353  2.49019  3.57364  3.39400  2.47830  3.25195  3.89242  2.83946  3.38235  2.76964  2.90245  2.58032  2.85255  3.28886  5.46554  3.96533     85 a - - -
	          2.68618  4.42225  2.77519  2.73123  3.46354  2.40513  3.72494  3.29354  2.67741  2.69355  4.24690  2.90347  2.73739  3.18146  2.89801  2.37887  2.77519  2.98518  4.58477  3.61503
	          0.02652  4.47852  4.21179  0.61958  0.77255  0.62609  0.76503
	     78   2.44422  5.07054  2.68774  2.33915  4.36603  3.28555  3.40841  3.57207  2.39037  3.31085  3.96692  2.74629  3.18323  2.79094  2.77107  2.45269  2.29656  3.13743  5.53412  3.88386     86 t - - -
	          2.68618  4.42225  2.77519  2.73123  3.46354  2.40513  3.72494  3.29354  2.67741  2.69355  4.24690  2.90347  2.73739  3.18146  2.89801  2.37887  2.77519  2.98518  4.58477  3.61503
	          0.11265  4.46917  2.35299  0.61958  0.77255  0.63954  0.74979
	     79   2.56339  4.65906  3.13028  2.62594  3.84816  2.72464  3.75740  3.05806  2.54907  2.48729  3.33724  3.09107  2.87578  2.90665  2.80653  2.64557  2.73884  2.82029  5.19826  3.65952     87 l - - -
	          2.68618  4.42225  2.77519  2.73123  3.46354  2.40513  3.72494  3.29354  2.67741  2.69355  4.24690  2.90347  2.73739  3.18146  2.89801  2.37887  2.77519  2.98518  4.58477  3.61503
	          0.09745  4.37539  2.52236  0.61958  0.77255  0.75936  0.63105
	     80   2.34728  5.03699  2.80255  2.27300  4.21489  3.37944  3.49759  3.79203  2.32018  3.27807  4.09016  2.87330  3.31415  2.71560  2.18691  2.47319  2.76150  3.40335  5.49717  3.74276     88 r - - -
	          2.68618  4.42225  2.77519  2.73123  3.46354  2.40513  3.72494  3.29354  2.67741  2.69355  4.24690  2.90347  2.73739  3.18146  2.89801  2.37887  2.77519  2.98518  4.58477  3.61503
	          0.13344  4.29834  2.19528  0.61958  0.77255  0.84110  0.56429
	     81   2.58023  4.60755  3.14976  2.49461  3.59310  2.95266  3.58435  3.18578  2.52347  2.49971  3.58715  3.01182  3.87268  2.80569  2.93884  2.28023  2.69259  2.68788  5.14667  3.77707     89 s - - -
	          2.68466  4.42226  2.77548  2.73105  3.46403  2.40411  3.72565  3.29387  2.67796  2.69378  4.24748  2.90408  2.73728  3.18188  2.89832  2.37836  2.77566  2.98568  4.58514  3.61539
	          0.71142  0.68979  4.91005  2.02423  0.14167  0.39058  1.12907
	     82   2.51499  4.94111  2.98964  2.18475  4.08432  2.88715  3.71687  3.56539  2.40838  2.94216  3.27298  2.98629  3.74152  2.63901  2.84035  2.31449  2.81356  3.06517  4.67689  3.70442    124 e - - -
	          2.68618  4.42225  2.77519  2.73123  3.46354  2.40513  3.72494  3.29354  2.67741  2.69355  4.24690  2.90347  2.73739  3.18146  2.89801  2.37887  2.77519  2.98518  4.58477  3.61503
	          0.24603  4.49441  1.57536  0.61958  0.77255  0.60252  0.79281
	     83   2.56081  4.58351  3.08178  2.47009  3.89775  3.19877  3.43415  3.21512  2.39542  2.74568  3.62999  2.91891  3.08841  2.57517  2.96493  2.40731  2.83674  2.88109  5.26645  3.52183    125 k - - -
	          2.68618  4.42225  2.77519  2.73123  3.46354  2.40513  3.72494  3.29354  2.67741  2.69355  4.24690  2.90347  2.73739  3.18146  2.89801  2.37887  2.77519  2.98518  4.58477  3.61503
	          0.02100  4.26938  4.99172  0.61958  0.77255  0.69549  0.69081
	     84   2.58055  4.58413  3.12754  2.65067  3.38527  3.54975  3.02927  2.77691  2.51979  2.59303  3.60443  3.12247  3.78480  3.00292  2.79114  2.40599  2.85827  2.70215  5.13430  3.08519    126 s - - -
	          2.68618  4.42225  2.77519  2.73123  3.46354  2.40513  3.72494  3.29354  2.67741  2.69355  4.24690  2.90347  2.73739  3.18146  2.89801  2.37887  2.77519  2.98518  4.58477  3.61503
	          0.01933  4.35157  5.07392  0.61958  0.77255  0.78603  0.60816
	     85   2.64312  4.09536  4.19877  3.60755  2.97887  3.76099  3.94646  2.26172  3.47224  1.83557  3.08435  3.77790  3.81778  3.67723  3.56723  2.95010  2.40057  1.90119  4.71024  3.31382    127 l - - -
	          2.68618  4.42225  2.77519  2.73123  3.46354  2.40513  3.72494  3.29354  2.67741  2.69355  4.24690  2.90347  2.73739  3.18146  2.89801  2.37887  2.77519  2.98518  4.58477  3.61503
	          0.01933  4.35157  5.07392  0.61958  0.77255  0.78603  0.60816
	     86   2.46790  4.23520  3.78942  3.21355  3.35593  3.68878  3.78548  2.00851  3.08424  2.23818  3.34664  3.53827  4.06418  3.40330  2.78205  2.72899  2.76838  2.04336  4.83780  3.62789    128 i - - -
	          2.68618  4.42225  2.77519  2.73123  3.46354  2.40513  3.72494  3.29354  2.67741  2.69355  4.24690  2.90347  2.73739  3.18146  2.89801  2.37887  2.77519  2.98518  4.58477  3.61503
	          0.01933  4.35157  5.07392  0.61958  0.77255  0.78603  0.60816
	     87   2.62973  4.44680  3.40754  2.81728  3.37950  3.38996  3.83552  2.77134  2.72824  2.64478  3.40637  3.21186  3.63812  2.76364  3.01995  2.82880  2.18520  2.38589  5.01751  2.93331    129 t - - -
	          2.68618  4.42225  2.77519  2.73123  3.46354  2.40513  3.72494  3.29354  2.67741  2.69355  4.24690  2.90347  2.73739  3.18146  2.89801  2.37887  2.77519  2.98518  4.58477  3.61503
	          0.01933  4.35157  5.07392  0.61958  0.77255  0.78603  0.60816
	     88   2.63075  4.58387  2.62823  2.04855  4.04291  3.13045  3.54428  3.89485  2.28935  3.26433  4.15365  2.74717  3.83209  2.11525  2.86322  2.59429  2.80215  3.48324  5.55391  4.04724    130 e - - -
	          2.68618  4.42225  2.77519  2.73123  3.46354  2.40513  3.72494  3.29354  2.67741  2.69355  4.24690  2.90347  2.73739  3.18146  2.89801  2.37887  2.77519  2.98518  4.58477  3.61503
	          0.01933  4.35157  5.07392  0.61958  0.77255  0.78603  0.60816
	     89   2.50511  4.73237  2.94403  2.62301  4.13773  1.72652  3.81581  3.54709  2.65267  3.17268  3.66207  2.87409  3.89306  2.98811  3.09986  2.62404  2.37685  3.14179  5.42883  4.11454    131 g - - -
	          2.68618  4.42225  2.77519  2.73123  3.46354  2.40513  3.72494  3.29354  2.67741  2.69355  4.24690  2.90347  2.73739  3.18146  2.89801  2.37887  2.77519  2.98518  4.58477  3.61503
	          0.01933  4.35157  5.07392  0.61958  0.77255  0.78603  0.60816
	     90   2.58762  4.53160  3.30981  2.74851  3.36334  3.43211  3.70391  3.07365  2.68225  2.23952  3.48186  2.99144  3.79989  2.82729  3.12550  2.55354  2.04707  2.82259  5.09113  3.82543    132 t - - -
	          2.68621  4.42236  2.77521  2.73134  3.46337  2.40515  3.72505  3.29339  2.67752  2.69360  4.24701  2.90334  2.73736  3.18157  2.89809  2.37867  2.77509  2.98522  4.58488  3.61514
	          0.11707  2.26122  5.07392  1.38440  0.28831  0.33543  1.25537
	     91   2.72320  5.21894  2.69876  1.92264  4.55754  2.72061  3.16414  4.03902  2.15221  3.11731  4.26171  2.96440  3.66159  2.63053  2.74932  2.36154  2.95455  3.60618  5.65492  4.24768    144 e - - -
	          2.68618  4.42225  2.77520  2.73123  3.46354  2.40513  3.72494  3.29354  2.67741  2.69355  4.24690  2.90347  2.73740  3.18146  2.89798  2.37887  2.77520  2.98518  4.58477  3.61503
	          0.02111  4.14578  5.28704  0.57939  0.82153  0.48576  0.95510
	     92   2.67508  5.17314  2.82900  2.41726  3.98171  3.35601  3.02684  3.96546  2.28471  3.46858  4.22005  2.24286  3.06605  2.75593  2.82356  2.29016  2.48394  3.55145  5.61974  4.14143    146 n - - -
	          2.68618  4.42225  2.77519  2.73123  3.46354  2.40513  3.72494  3.29354  2.67741  2.69355  4.24690  2.90347  2.73739  3.18146  2.89801  2.37887  2.77519  2.98518  4.58477  3.61503
	          0.01559  4.56470  5.28704  0.61958  0.77255  0.48576  0.95510
	     93   2.24490  4.69020  3.23601  2.35822  3.51554  3.60611  3.76809  3.04433  2.59185  2.41760  3.69700  3.17688  3.24001  2.98883  2.89415  2.54858  2.62501  2.70096  4.51626  3.94944    147 a - - -
	          2.68618  4.42225  2.77519  2.73123  3.46354  2.40513  3.72494  3.29354  2.67741  2.69355  4.24690  2.90347  2.73739  3.18146  2.89801  2.37887  2.77519  2.98518  4.58477  3.61503
	          0.01559  4.56470  5.28704  0.61958  0.77255  0.48576  0.95510
	     94   2.47687  3.93865  3.52876  2.96256  3.40856  2.83379  3.94805  2.93513  2.97944  2.20967  3.54000  3.19978  2.87541  3.28116  3.33358  2.23732  2.91212  2.51250  3.84464  3.58819    148 l - - -
	          2.68618  4.42225  2.77519  2.73123  3.46354  2.40513  3.72494  3.29354  2.67741  2.69355  4.24690  2.90347  2.73739  3.18146  2.89801  2.37887  2.77519  2.98518  4.58477  3.61503
	          0.01559  4.56470  5.28704  0.61958  0.77255  0.48576  0.95510
	     95   2.64533  0.66854  3.55750  3.90676  4.41693  3.38007  4.77822  3.74912  3.92450  3.58849  4.48960  3.89481  4.14852  4.18802  4.12471  2.63018  3.14515  3.32039  5.85770  4.63941    149 C - - -
	          2.68618  4.42225  2.77519  2.73123  3.46354  2.40513  3.72494  3.29354  2.67741  2.69355  4.24690  2.90347  2.73739  3.18146  2.89801  2.37887  2.77519  2.98518  4.58477  3.61503
	          0.01559  4.56470  5.28704  0.61958  0.77255  0.48576  0.95510
	     96   2.55014  4.27199  4.10740  3.53139  3.23173  3.84296  4.16832  2.49203  3.43277  2.12773  3.39447  3.78747  4.22255  3.67689  3.65874  2.81221  1.68279  1.88127  4.92205  3.72268    150 t - - -
	          2.68618  4.42225  2.77519  2.73123  3.46354  2.40513  3.72494  3.29354  2.67741  2.69355  4.24690  2.90347  2.73739  3.18146  2.89801  2.37887  2.77519  2.98518  4.58477  3.61503
	          0.01559  4.56470  5.28704  0.61958  0.77255  0.48576  0.95510
	     97   2.44748  4.27816  4.66379  4.08050  3.33009  3.67106  4.46795  1.62444  3.92945  1.95291  3.34034  4.18998  4.45583  4.11598  4.03458  3.41955  3.00421  1.44609  5.02620  3.83970    151 v - - -
	          2.68618  4.42225  2.77519  2.73123  3.46354  2.40513  3.72494  3.29354  2.67741  2.69355  4.24690  2.90347  2.73739  3.18146  2.89801  2.37887  2.77519  2.98518  4.58477  3.61503
	          0.01559  4.56470  5.28704  0.61958  0.77255  0.48576  0.95510
	     98   2.68335  4.18713  4.19700  3.36161  3.23938  3.63993  4.12549  2.25937  3.48600  1.89874  3.24973  3.43698  4.19038  3.70331  3.66041  2.69544  2.65901  1.68380  4.29602  3.60857    152 v - - -
	          2.68618  4.42225  2.77519  2.73123  3.46354  2.40513  3.72494  3.29354  2.67741  2.69355  4.24690  2.90347  2.73739  3.18146  2.89801  2.37887  2.77519  2.98518  4.58477  3.61503
	          0.01559  4.56470  5.28704  0.61958  0.77255  0.48576  0.95510
	     99   3.61406  5.16011  5.17887  4.86766  0.61440  4.77967  3.84026  3.64569  4.67336  2.79244  4.23026  4.49498  5.07175  4.56663  4.62766  4.13728  4.18198  3.55552  3.52546  1.93085    153 F - - -
	          2.68618  4.42225  2.77519  2.73123  3.46354  2.40513  3.72494  3.29354  2.67741  2.69355  4.24690  2.90347  2.73739  3.18146  2.89801  2.37887  2.77519  2.98518  4.58477  3.61503
	          0.01559  4.56470  5.28704  0.61958  0.77255  0.48576  0.95510
	    100   2.70044  3.72963  4.62273  4.01674  2.99430  3.65757  4.25548  2.01248  3.82586  1.64492  2.32155  4.05171  4.28271  3.97553  3.87059  3.08099  2.98679  1.95680  4.77440  3.59730    154 l - - -
	          2.68619  4.42226  2.77520  2.73124  3.46355  2.40514  3.72495  3.29355  2.67742  2.69356  4.24691  2.90348  2.73740  3.18147  2.89802  2.37882  2.77512  2.98519  4.58478  3.61504
	          0.03606  3.49453  5.28704  0.63891  0.75050  0.48576  0.95510
	    101   2.65895  4.01148  4.60319  4.00412  3.15827  3.96908  4.30412  2.12827  3.83011  1.40639  2.70373  4.07497  4.32544  3.99213  3.90060  3.09644  2.77441  1.92484  4.83981  3.66269    157 l - - -
	          2.68618  4.42225  2.77519  2.73123  3.46354  2.40513  3.72494  3.29354  2.67741  2.69355  4.24690  2.90347  2.73739  3.18146  2.89801  2.37887  2.77519  2.98518  4.58477  3.61503
	          0.01559  4.56470  5.28704  0.61958  0.77255  0.48576  0.95510
	    102   2.71637  4.25027  3.99366  3.41378  3.36104  3.78530  3.85942  2.48266  3.31724  1.70207  3.23880  3.28124  4.15776  3.44366  3.38558  2.81128  2.48060  1.88393  4.85563  3.65441    158 l - - -
	          2.68618  4.42225  2.77519  2.73123  3.46354  2.40513  3.72494  3.29354  2.67741  2.69355  4.24690  2.90347  2.73739  3.18146  2.89801  2.37887  2.77519  2.98518  4.58477  3.61503
	          0.01559  4.56470  5.28704  0.61958  0.77255  0.48576  0.95510
	    103   3.42724  4.90761  4.44989  4.02327  2.48423  4.28992  3.91189  3.13699  3.89056  2.96993  4.06626  4.09863  4.68524  4.07882  4.07310  2.86703  3.68433  3.24571  4.20540  0.72247    159 y - - -
	          2.68618  4.42225  2.77519  2.73123  3.46354  2.40513  3.72494  3.29354  2.67741  2.69355  4.24690  2.90347  2.73739  3.18146  2.89801  2.37887  2.77519  2.98518  4.58477  3.61503
	          0.01559  4.56470  5.28704  0.61958  0.77255  0.48576  0.95510
	    104   3.78505  5.05089  4.99894  4.63894  1.15439  3.86143  3.85112  3.21796  4.47169  3.01051  4.17254  4.39614  4.95772  4.44529  4.48782  3.98688  4.00921  3.42257  4.00707  1.04716    160 y - - -
	          2.68618  4.42225  2.77519  2.73123  3.46354  2.40513  3.72494  3.29354  2.67741  2.69355  4.24690  2.90347  2.73739  3.18146  2.89801  2.37887  2.77519  2.98518  4.58477  3.61503
	          0.01559  4.56470  5.28704  0.61958  0.77255  0.48576  0.95510
	    105   2.72620  3.81747  4.39144  3.82500  1.27695  3.86377  4.24565  2.63531  3.67864  2.07391  3.37754  3.95360  4.27690  3.88246  3.81997  2.91562  2.87157  2.45743  4.84536  3.59473    161 f - - -
	          2.68618  4.42225  2.77519  2.73123  3.46354  2.40513  3.72494  3.29354  2.67741  2.69355  4.24690  2.90347  2.73739  3.18146  2.89801  2.37887  2.77519  2.98518  4.58477  3.61503
	          0.01559  4.56470  5.28704  0.61958  0.77255  0.48576  0.95510
	    106   2.66254  4.37230  3.11686  2.64721  3.69623  2.29273  3.81176  3.32353  2.67116  2.39204  3.52636  3.11581  3.97969  2.73955  3.10803  2.11283  2.75064  3.04506  5.27521  3.98037    162 s - - -
	          2.68618  4.42225  2.77519  2.73123  3.46354  2.40513  3.72494  3.29354  2.67741  2.69355  4.24690  2.90347  2.73739  3.18146  2.89801  2.37887  2.77519  2.98518  4.58477  3.61503
	          0.01559  4.56470  5.28704  0.61958  0.77255  0.48576  0.95510
	    107   2.71834  4.27898  3.65865  3.34398  3.39204  3.77240  3.76146  2.56446  3.25657  1.99957  1.71303  3.44443  4.14604  3.34918  3.51755  3.00357  2.77077  2.40440  4.88086  3.67504    163 m - - -
	          2.68618  4.42225  2.77519  2.73123  3.46354  2.40513  3.72494  3.29354  2.67741  2.69355  4.24690  2.90347  2.73739  3.18146  2.89801  2.37887  2.77519  2.98518  4.58477  3.61503
	          0.01559  4.56470  5.28704  0.61958  0.77255  0.48576  0.95510
	    108   0.82382  3.13432  4.16076  3.72760  4.31779  3.32148  4.57627  3.68279  3.66111  3.41576  4.26953  3.40478  4.04736  3.92180  3.92698  2.14351  3.00152  3.00258  5.73011  4.54646    164 a - - -
	          2.68618  4.42225  2.77519  2.73123  3.46354  2.40513  3.72494  3.29354  2.67741  2.69355  4.24690  2.90347  2.73739  3.18146  2.89801  2.37887  2.77519  2.98518  4.58477  3.61503
	          0.01559  4.56470  5.28704  0.61958  0.77255  0.48576  0.95510
	    109   1.45362  4.66148  3.43342  2.88412  4.60559  2.02701  4.27464  4.04239  3.17765  3.66958  4.47368  3.41948  4.01310  3.47498  3.58640  1.52211  3.04911  3.53670  5.89217  4.61692    165 a - - -
	          2.68618  4.42225  2.77519  2.73123  3.46354  2.40513  3.72494  3.29354  2.67741  2.69355  4.24690  2.90347  2.73739  3.18146  2.89801  2.37887  2.77519  2.98518  4.58477  3.61503
	          0.01559  4.56470  5.28704  0.61958  0.77255  0.48576  0.95510
	    110   2.26479  3.33774  3.83237  3.25816  2.99325  3.54334  3.62948  2.63287  3.18644  2.34647  3.03567  3.28586  4.12651  3.40770  3.47400  1.94700  2.75564  2.53438  4.90861  3.59785    166 s - - -
	          2.68618  4.42225  2.77519  2.73123  3.46354  2.40513  3.72494  3.29354  2.67741  2.69355  4.24690  2.90347  2.73739  3.18146  2.89801  2.37887  2.77519  2.98518  4.58477  3.61503
	          0.01559  4.56470  5.28704  0.61958  0.77255  0.48576  0.95510
	    111   2.57577  3.74549  4.63237  4.03448  3.09590  3.98008  4.32320  1.64426  3.85771  1.83915  3.24248  4.09461  4.33828  4.02095  3.92323  2.96788  2.86444  1.74635  4.85665  3.67532    167 i - - -
	          2.68618  4.42225  2.77519  2.73123  3.46354  2.40513  3.72494  3.29354  2.67741  2.69355  4.24690  2.90347  2.73739  3.18146  2.89801  2.37887  2.77519  2.98518  4.58477  3.61503
	          0.01559  4.56470  5.28704  0.61958  0.77255  0.48576  0.95510
	    112   3.74875  5.20038  4.86044  4.56012  2.90026  4.38374  4.30586  3.65207  4.17350  3.01776  4.31933  4.50982  4.89711  4.51282  4.26695  3.96207  4.08577  3.17837  0.52361  2.90269    168 W - - -
	          2.68618  4.42225  2.77519  2.73123  3.46354  2.40513  3.72494  3.29354  2.67741  2.69355  4.24690  2.90347  2.73739  3.18146  2.89801  2.37887  2.77519  2.98518  4.58477  3.61503
	          0.01559  4.56470  5.28704  0.61958  0.77255  0.48576  0.95510
	    113   4.09455  5.25567  5.27214  4.98700  1.53289  4.88144  3.90145  3.58016  4.76796  2.47447  4.13803  4.58743  5.15490  4.64608  4.70694  4.25897  4.30800  3.57912  0.92999  2.28985    169 w - - -
	          2.68618  4.42225  2.77519  2.73123  3.46354  2.40513  3.72494  3.29354  2.67741  2.69355  4.24690  2.90347  2.73739  3.18146  2.89801  2.37887  2.77519  2.98518  4.58477  3.61503
	          0.01559  4.56470  5.28704  0.61958  0.77255  0.48576  0.95510
	    114   3.02111  4.44522  4.86256  4.30218  3.34861  4.36776  4.78355  2.05506  4.17142  1.86949  3.50859  4.44673  4.69628  4.37421  4.30439  3.58460  3.05955  0.93672  5.32275  4.13430    170 v - - -
	          2.68618  4.42225  2.77519  2.73123  3.46354  2.40513  3.72494  3.29354  2.67741  2.69355  4.24690  2.90347  2.73739  3.18146  2.89801  2.37887  2.77519  2.98518  4.58477  3.61503
	          0.01559  4.56470  5.28704  0.61958  0.77255  0.48576  0.95510
	    115   3.03808  4.25453  5.15617  4.60276  3.50358  4.57586  5.02230  1.07140  4.46875  2.19797  2.71139  4.70196  4.86648  4.63862  4.55674  3.92622  3.46016  1.43701  5.46422  4.29133    171 i - - -
	          2.68618  4.42225  2.77519  2.73123  3.46354  2.40513  3.72494  3.29354  2.67741  2.69355  4.24690  2.90347  2.73739  3.18146  2.89801  2.37887  2.77519  2.98518  4.58477  3.61503
	          0.01559  4.56470  5.28704  0.61958  0.77255  0.48576  0.95510
	    116   3.37372  4.73071  4.99143  4.41555  2.31105  4.55548  4.76313  2.57272  3.75717  0.73295  2.95199  4.58722  4.79756  4.35511  4.32656  3.88290  3.59347  2.67486  5.11510  3.91573    172 l - - -
	          2.68618  4.42225  2.77519  2.73123  3.46354  2.40513  3.72494  3.29354  2.67741  2.69355  4.24690  2.90347  2.73739  3.18146  2.89801  2.37887  2.77519  2.98518  4.58477  3.61503
	          0.01559  4.56470  5.28704  0.61958  0.77255  0.48576  0.95510
	    117   1.87921  3.53734  4.10016  3.66044  4.44194  3.19601  4.56855  3.83487  3.60731  3.53944  4.37332  3.72857  4.02989  3.87549  3.90041  1.62896  1.21812  3.34897  5.82496  4.63631    173 t - - -
	          2.68618  4.42225  2.77519  2.73123  3.46354  2.40513  3.72494  3.29354  2.67741  2.69355  4.24690  2.90347  2.73739  3.18146  2.89801  2.37887  2.77519  2.98518  4.58477  3.61503
	          0.01559  4.56470  5.28704  0.61958  0.77255  0.48576  0.95510
	    118   2.73640  4.14198  4.50159  3.90058  2.52928  3.64350  4.20142  2.38639  3.72722  1.50478  3.24580  3.97825  4.24806  3.89374  3.80479  3.11320  2.78285  2.09242  4.75060  2.57560    174 l - - -
	          2.68618  4.42225  2.77519  2.73123  3.46354  2.40513  3.72494  3.29354  2.67741  2.69355  4.24690  2.90347  2.73739  3.18146  2.89801  2.37887  2.77519  2.98518  4.58477  3.61503
	          0.01559  4.56470  5.28704  0.61958  0.77255  0.48576  0.95510
	    119   2.13743  3.27429  3.71611  3.16388  3.67751  3.52885  4.06289  2.86825  3.11183  2.65286  3.64436  3.30649  4.07462  3.40651  3.44841  2.41846  1.56538  2.73387  5.12330  3.89748    175 t - - -
	          2.68618  4.42225  2.77519  2.73123  3.46354  2.40513  3.72494  3.29354  2.67741  2.69355  4.24690  2.90347  2.73739  3.18146  2.89801  2.37887  2.77519  2.98518  4.58477  3.61503
	          0.01559  4.56470  5.28704  0.61958  0.77255  0.48576  0.95510
	    120   4.07759  5.26092  5.22455  4.92450  1.90523  4.85991  3.91899  3.56089  4.69517  2.52028  4.12548  4.57516  5.14224  4.62038  4.66303  4.24280  4.29581  3.56521  0.76721  2.31628    176 w - - -
	          2.68618  4.42225  2.77519  2.73123  3.46354  2.40513  3.72494  3.29354  2.67741  2.69355  4.24690  2.90347  2.73739  3.18146  2.89801  2.37887  2.77519  2.98518  4.58477  3.61503
	          0.01559  4.56470  5.28704  0.61958  0.77255  0.48576  0.95510
	    121   2.82776  4.09807  3.64777  3.48081  1.57547  3.87145  3.00536  2.83038  3.39057  2.31256  3.47626  3.49043  4.24025  3.63047  3.63237  3.14716  3.05892  2.54283  4.66522  2.38895    177 f - - -
	          2.68618  4.42225  2.77519  2.73123  3.46354  2.40513  3.72494  3.29354  2.67741  2.69355  4.24690  2.90347  2.73739  3.18146  2.89801  2.37887  2.77519  2.98518  4.58477  3.61503
	          0.02409  4.56470  4.31295  0.61958  0.77255  0.48576  0.95510
	    122   2.99395  4.40844  4.59057  3.99992  3.17416  4.14301  3.85236  2.38072  3.85261  0.94333  2.69561  4.17290  4.46420  4.02332  3.97858  3.44620  3.01190  2.44670  4.97994  3.82790    178 l - - -
	          2.68618  4.42225  2.77519  2.73123  3.46354  2.40513  3.72494  3.29354  2.67741  2.69355  4.24690  2.90347  2.73739  3.18146  2.89801  2.37887  2.77519  2.98518  4.58477  3.61503
	          0.13607  4.55633  2.14802  0.61958  0.77255  0.50086  0.93143
	    123   1.10880  3.97516  4.05159  3.63301  4.40998  3.20780  4.53582  3.74025  3.57417  3.49772  4.34140  3.67216  3.95367  3.84477  3.85591  1.42103  2.92566  2.92182  5.79820  4.61191    179 a - - -
	          2.68618  4.42225  2.77519  2.73123  3.46354  2.40513  3.72494  3.29354  2.67741  2.69355  4.24690  2.90347  2.73739  3.18146  2.89801  2.37887  2.77519  2.98518  4.58477  3.61503
	          0.01772  4.43797  5.16032  0.61958  0.77255  0.39842  1.11285
	    124   1.29469  3.93021  3.58574  3.04877  3.62292  3.12022  4.06590  3.33008  3.01450  3.01846  3.88082  3.41869  4.02052  3.32923  3.14824  2.12451  2.66103  3.02383  5.34258  4.09466    180 a - - -
	          2.68618  4.42225  2.77519  2.73123  3.46354  2.40513  3.72494  3.29354  2.67741  2.69355  4.24690  2.90347  2.73739  3.18146  2.89801  2.37887  2.77519  2.98518  4.58477  3.61503
	          0.01572  4.55633  5.27867  0.61958  0.77255  0.47644  0.97020
	    125   2.47970  3.93688  3.47392  2.90924  2.92603  2.10445  3.31355  2.98520  2.74052  2.70294  3.61780  3.24435  4.04434  3.19011  3.01175  2.67594  2.64195  2.61954  4.70022  3.83954    181 g - - -
	          2.68618  4.42225  2.77519  2.73123  3.46354  2.40513  3.72494  3.29354  2.67741  2.69355  4.24690  2.90347  2.73739  3.18146  2.89801  2.37887  2.77519  2.98518  4.58477  3.61503
	          0.01559  4.56470  5.28704  0.61958  0.77255  0.48576  0.95510
	    126   2.71831  4.00483  3.38065  2.81717  3.24905  3.63625  3.86645  3.14260  2.18965  2.15756  2.90051  3.11116  3.77397  2.70214  2.53650  2.81187  2.94963  2.89175  4.80954  3.89389    182 l - - -
	          2.68618  4.42225  2.77519  2.73123  3.46354  2.40513  3.72494  3.29354  2.67741  2.69355  4.24690  2.90347  2.73739  3.18146  2.89801  2.37887  2.77519  2.98518  4.58477  3.61503
	          0.01559  4.56470  5.28704  0.61958  0.77255  0.48576  0.95510
	    127   2.38064  5.18012  3.08341  2.47542  4.50947  3.29150  3.42736  3.95077  1.31329  3.46659  4.24652  3.06557  3.96962  2.85962  2.73211  2.73069  2.83644  3.56691  5.62090  4.26793    183 k - - -
	          2.68618  4.42225  2.77519  2.73123  3.46354  2.40513  3.72494  3.29354  2.67741  2.69355  4.24690  2.90347  2.73739  3.18146  2.89801  2.37887  2.77519  2.98518  4.58477  3.61503
	          0.01559  4.56470  5.28704  0.61958  0.77255  0.48576  0.95510
	    128   3.09942  4.53181  4.51212  3.95325  2.68940  4.16767  4.15477  2.75893  3.76720  1.97546  3.31176  4.09434  4.50295  3.97663  3.49429  3.47041  3.32656  2.72823  1.20719  3.10071    184 w - - -
	          2.68618  4.42225  2.77519  2.73123  3.46354  2.40513  3.72494  3.29354  2.67741  2.69355  4.24690  2.90347  2.73739  3.18146  2.89801  2.37887  2.77519  2.98518  4.58477  3.61503
	          0.01559  4.56470  5.28704  0.61958  0.77255  0.48576  0.95510
	    129   2.16410  3.92146  3.69014  3.19497  4.32649  1.31737  4.24930  3.73150  2.97127  3.39695  4.22597  3.49089  4.00616  3.48171  3.54700  1.89882  2.76711  3.11159  5.67014  4.42442    185 g - - -
	          2.68626  4.42233  2.77528  2.73131  3.46362  2.40514  3.72494  3.29308  2.67716  2.69363  4.24698  2.90355  2.73740  3.18155  2.89809  2.37887  2.77507  2.98512  4.58485  3.61511
	          0.16455  1.91959  5.28704  0.77895  0.61413  0.48576  0.95510
	    130   2.62874  4.41860  2.99662  2.31221  4.47252  3.50370  2.63251  3.93810  2.41326  3.44893  4.20493  2.54107  3.53671  2.41423  2.60672  2.16366  2.94986  3.45046  5.60648  3.73336    189 s - - -
	          2.68618  4.42225  2.77519  2.73123  3.46354  2.40513  3.72494  3.29354  2.67741  2.69355  4.24690  2.90347  2.73739  3.18146  2.89801  2.37887  2.77519  2.98518  4.58477  3.61503
	          0.01559  4.56470  5.28704  0.61958  0.77255  0.48576  0.95510
	    131   3.17751  5.75822  2.26458  0.80705  5.05837  3.39514  4.00516  4.57427  2.94133  4.04944  4.87167  2.98514  4.11649  3.05011  3.23224  3.07063  3.45058  4.13802  6.19577  4.70772    190 e - - -
	          2.68618  4.42225  2.77519  2.73123  3.46354  2.40513  3.72494  3.29354  2.67741  2.69355  4.24690  2.90347  2.73739  3.18146  2.89801  2.37887  2.77519  2.98518  4.58477  3.61503
	          0.01559  4.56470  5.28704  0.61958  0.77255  0.48576  0.95510
	    132   1.53381  4.51540  3.25557  2.69618  3.95124  3.31332  3.81987  3.13449  2.56899  2.89078  3.84054  3.11302  3.71605  3.01625  2.67060  2.57441  2.95213  2.92304  5.29028  3.99593    191 a - - -
	          2.68618  4.42225  2.77519  2.73123  3.46354  2.40513  3.72494  3.29354  2.67741  2.69355  4.24690  2.90347  2.73739  3.18146  2.89801  2.37887  2.77519  2.98518  4.58477  3.61503
	          0.01559  4.56470  5.28704  0.61958  0.77255  0.48576  0.95510
	    133   3.49444  4.74232  5.44754  4.90092  3.15384  4.91194  5.34318  0.97165  4.78253  1.52686  3.25175  5.04296  5.10583  4.86178  4.84028  4.28554  3.72835  1.76666  5.60431  4.50560    192 i - - -
	          2.68618  4.42225  2.77519  2.73123  3.46354  2.40513  3.72494  3.29354  2.67741  2.69355  4.24690  2.90347  2.73739  3.18146  2.89801  2.37887  2.77519  2.98518  4.58477  3.61503
	          0.01559  4.56470  5.28704  0.61958  0.77255  0.48576  0.95510
	    134   2.24957  4.52456  2.55845  1.78185  3.96288  3.28430  3.46878  3.92961  2.44319  3.44306  4.20026  2.84777  3.89657  2.63569  2.93029  2.56267  2.81293  3.32993  5.60300  4.08062    193 e - - -
	          2.68618  4.42225  2.77519  2.73123  3.46354  2.40513  3.72494  3.29354  2.67741  2.69355  4.24690  2.90347  2.73739  3.18146  2.89801  2.37887  2.77519  2.98518  4.58477  3.61503
	          0.01559  4.56470  5.28704  0.61958  0.77255  0.48576  0.95510
	    135   2.27144  5.18899  2.88764  2.43484  4.51805  2.69316  3.69180  3.98989  1.95226  3.43504  4.16236  2.79848  3.89746  2.66975  2.40985  2.33990  2.93043  3.57150  5.63172  4.23463    194 k - - -
	          2.68618  4.42225  2.77519  2.73123  3.46354  2.40513  3.72494  3.29354  2.67741  2.69355  4.24690  2.90347  2.73739  3.18146  2.89801  2.37887  2.77519  2.98518  4.58477  3.61503
	          0.01559  4.56470  5.28704  0.61958  0.77255  0.48576  0.95510
	    136   2.67768  3.91303  3.19254  2.63304  3.86934  3.57508  3.07566  3.15194  2.04734  2.68889  3.88794  2.67385  3.69351  2.86583  2.78711  2.78491  2.94886  3.04108  5.33169  2.75081    195 k - - -
	          2.68618  4.42225  2.77519  2.73123  3.46354  2.40513  3.72494  3.29354  2.67741  2.69355  4.24690  2.90347  2.73739  3.18146  2.89801  2.37887  2.77519  2.98518  4.58477  3.61503
	          0.01559  4.56470  5.28704  0.61958  0.77255  0.48576  0.95510
	    137   2.09540  4.80536  3.21545  2.66768  4.08100  3.01505  3.69250  3.48556  2.64839  3.11644  3.94710  3.09389  3.96838  2.99878  2.90394  1.57610  2.84762  3.17525  4.51151  4.07683    196 s - - -
	          2.68618  4.42225  2.77519  2.73123  3.46354  2.40513  3.72494  3.29354  2.67741  2.69355  4.24690  2.90347  2.73739  3.18146  2.89801  2.37887  2.77519  2.98518  4.58477  3.61503
	          0.01559  4.56470  5.28704  0.61958  0.77255  0.48576  0.95510
	    138   2.38244  4.81699  3.18425  2.60718  3.78523  2.99120  3.39016  3.21330  2.58945  2.77185  3.89574  3.07161  3.23877  2.26473  3.06395  2.27705  2.87461  2.89641  4.47078  4.02663    197 q - - -
	          2.68618  4.42225  2.77519  2.73123  3.46354  2.40513  3.72494  3.29354  2.67741  2.69355  4.24690  2.90347  2.73739  3.18146  2.89801  2.37887  2.77519  2.98518  4.58477  3.61503
	          0.01875  4.56470  4.80863  0.61958  0.77255  0.48576  0.95510
	    139   3.06087  4.50256  3.88347  3.87193  2.46533  4.09483  3.68962  2.97708  3.74826  2.08625  3.62436  3.98705  4.44957  3.91845  3.74073  3.39100  3.28969  2.69950  3.55028  1.17768    198 y - - -
	          2.68618  4.42225  2.77519  2.73123  3.46354  2.40513  3.72494  3.29354  2.67741  2.69355  4.24690  2.90347  2.73739  3.18146  2.89801  2.37887  2.77519  2.98518  4.58477  3.61503
	          0.01564  4.56159  5.28394  0.61958  0.77255  0.49141  0.94614
	    140   3.87314  5.10157  5.15693  4.80020  0.68021  4.76400  3.95876  3.34158  4.61660  2.32403  3.94875  4.53017  5.04462  4.55111  4.60052  4.12072  4.09096  3.08327  4.09438  2.04545    199 F - - -
	          2.68618  4.42225  2.77519  2.73123  3.46354  2.40513  3.72494  3.29354  2.67741  2.69355  4.24690  2.90347  2.73739  3.18146  2.89801  2.37887  2.77519  2.98518  4.58477  3.61503
	          0.01564  4.56159  5.28394  0.61958  0.77255  0.49141  0.94614
	    141   3.54869  5.42743  3.65292  3.37185  3.95752  3.99789  0.57186  4.39216  2.91785  3.83899  4.83905  3.76734  4.53037  3.61415  2.87561  3.59224  3.82748  4.09516  5.36424  3.86514    200 H - - -
	          2.68618  4.42225  2.77519  2.73123  3.46354  2.40513  3.72494  3.29354  2.67741  2.69355  4.24690  2.90347  2.73739  3.18146  2.89801  2.37887  2.77519  2.98518  4.58477  3.61503
	          0.01564  4.56159  5.28394  0.61958  0.77255  0.49141  0.94614
	    142   2.41958  4.14133  4.47833  3.87827  2.81190  3.50076  4.20425  2.27066  3.71010  1.52633  2.89905  3.96737  4.24427  3.88214  3.79627  3.00321  2.84974  1.98227  4.76747  3.58629    201 l - - -
	          2.68618  4.42225  2.77519  2.73123  3.46354  2.40513  3.72494  3.29354  2.67741  2.69355  4.24690  2.90347  2.73739  3.18146  2.89801  2.37887  2.77519  2.98518  4.58477  3.61503
	          0.01564  4.56159  5.28394  0.61958  0.77255  0.49141  0.94614
	    143   1.84515  4.22898  4.57726  3.98560  2.87683  4.01019  4.34951  1.99307  3.82841  1.88552  3.19683  4.09132  4.36429  4.00596  3.92653  3.26489  2.94019  1.76787  4.90832  3.72753    202 v - - -
	          2.68618  4.42225  2.77519  2.73123  3.46354  2.40513  3.72494  3.29354  2.67741  2.69355  4.24690  2.90347  2.73739  3.18146  2.89801  2.37887  2.77519  2.98518  4.58477  3.61503
	          0.01564  4.56159  5.28394  0.61958  0.77255  0.49141  0.94614
	    144   0.80690  4.00532  3.43652  3.39807  4.46590  2.87138  4.42900  3.87396  3.40131  3.55156  4.37566  3.59872  4.01727  3.68673  3.74925  2.36868  2.80984  3.39041  5.81770  4.59677    203 a - - -
	          2.68618  4.42225  2.77519  2.73123  3.46354  2.40513  3.72494  3.29354  2.67741  2.69355  4.24690  2.90347  2.73739  3.18146  2.89801  2.37887  2.77519  2.98518  4.58477  3.61503
	          0.01564  4.56159  5.28394  0.61958  0.77255  0.49141  0.94614
	    145   4.11027  5.50090  4.88783  4.71206  3.76780  3.48377  4.89310  4.61500  4.47958  4.05543  5.21889  4.82579  4.97672  4.88650  4.56388  4.31381  4.48995  4.38865  0.26886  3.74831    204 W - - -
	          2.68618  4.42225  2.77519  2.73123  3.46354  2.40513  3.72494  3.29354  2.67741  2.69355  4.24690  2.90347  2.73739  3.18146  2.89801  2.37887  2.77519  2.98518  4.58477  3.61503
	          0.01564  4.56159  5.28394  0.61958  0.77255  0.49141  0.94614
	    146   2.21438  3.38479  3.93304  3.35837  3.32285  2.55658  4.06741  2.58900  3.27529  2.11078  3.40062  3.65439  4.14314  3.53364  3.53549  2.36377  2.58409  2.28062  4.89268  3.68749    205 l - - -
	          2.68618  4.42225  2.77519  2.73123  3.46354  2.40513  3.72494  3.29354  2.67741  2.69355  4.24690  2.90347  2.73739  3.18146  2.89801  2.37887  2.77519  2.98518  4.58477  3.61503
	          0.01564  4.56159  5.28394  0.61958  0.77255  0.49141  0.94614
	    147   2.81437  4.23826  4.59262  4.00166  3.11731  3.76305  4.36266  1.57185  3.84267  1.69529  3.31485  4.10549  3.42425  4.01909  3.93881  3.33011  3.07971  1.78031  4.91671  3.73683    206 i - - -
	          2.68618  4.42225  2.77519  2.73123  3.46354  2.40513  3.72494  3.29354  2.67741  2.69355  4.24690  2.90347  2.73739  3.18146  2.89801  2.37887  2.77519  2.98518  4.58477  3.61503
	          0.01564  4.56159  5.28394  0.61958  0.77255  0.49141  0.94614
	    148   2.86416  4.79241  3.47525  3.26228  4.12402  3.52418  4.35343  3.92656  3.30295  3.56833  4.50216  3.58534  0.74408  3.69036  3.61017  2.82929  3.28408  3.54068  5.57559  3.61529    207 p - - -
	          2.68618  4.42225  2.77519  2.73123  3.46354  2.40513  3.72494  3.29354  2.67741  2.69355  4.24690  2.90347  2.73739  3.18146  2.89801  2.37887  2.77519  2.98518  4.58477  3.61503
	          0.01564  4.56159  5.28394  0.61958  0.77255  0.49141  0.94614
	    149   1.68816  4.20828  3.74863  3.17905  3.11816  3.40588  4.00854  2.79678  2.99170  2.06365  3.47315  3.53647  4.10680  3.40092  3.43013  2.43199  2.77855  2.54813  4.95881  3.73976    208 a - - -
	          2.68618  4.42225  2.77519  2.73123  3.46354  2.40513  3.72494  3.29354  2.67741  2.69355  4.24690  2.90347  2.73739  3.18146  2.89801  2.37887  2.77519  2.98518  4.58477  3.61503
	          0.01564  4.56159  5.28394  0.61958  0.77255  0.49141  0.94614
	    150   2.27586  3.82810  4.57965  3.98527  3.26461  3.49594  4.31797  1.94709  3.81982  2.00943  3.02949  4.07147  4.33545  3.99386  3.90552  3.28457  2.99704  1.47387  4.87160  3.68832    209 v - - -
	          2.68618  4.42225  2.77519  2.73123  3.46354  2.40513  3.72494  3.29354  2.67741  2.69355  4.24690  2.90347  2.73739  3.18146  2.89801  2.37887  2.77519  2.98518  4.58477  3.61503
	          0.01564  4.56159  5.28394  0.61958  0.77255  0.49141  0.94614
	    151   2.61958  4.80799  3.07082  2.60949  3.59571  3.57459  3.78577  3.23192  2.03336  2.18045  3.36730  3.13687  3.22471  2.38348  3.06454  2.78465  2.94854  3.12322  5.33117  4.02140    210 k - - -
	          2.68618  4.42225  2.77519  2.73123  3.46354  2.40513  3.72494  3.29354  2.67741  2.69355  4.24690  2.90347  2.73739  3.18146  2.89801  2.37887  2.77519  2.98518  4.58477  3.61503
	          0.01564  4.56159  5.28394  0.61958  0.77255  0.49141  0.94614
	    152   2.45495  4.12587  3.60936  3.05442  3.71558  3.52501  4.00880  3.01126  3.01211  2.78672  3.45611  3.43946  3.31791  3.31778  3.37408  2.31528  1.54892  2.47316  5.14592  3.90847    211 t - - -
	          2.68618  4.42225  2.77519  2.73123  3.46354  2.40513  3.72494  3.29354  2.67741  2.69355  4.24690  2.90347  2.73739  3.18146  2.89801  2.37887  2.77519  2.98518  4.58477  3.61503
	          0.01564  4.56159  5.28394  0.61958  0.77255  0.49141  0.94614
	    153   2.45279  4.00602  4.53443  3.94817  3.37934  3.56975  4.35563  1.27274  3.79988  2.33873  3.19460  4.07367  4.36613  3.99300  3.91823  3.31310  2.99807  1.81671  4.94166  3.62093    212 i - - -
	          2.68618  4.42225  2.77519  2.73123  3.46354  2.40513  3.72494  3.29354  2.67741  2.69355  4.24690  2.90347  2.73739  3.18146  2.89801  2.37887  2.77519  2.98518  4.58477  3.61503
	          0.01564  4.56159  5.28394  0.61958  0.77255  0.49141  0.94614
	    154   2.00929  3.63691  3.68907  3.38209  3.31390  3.38399  4.06421  2.40131  3.29403  2.15894  3.16133  3.67100  4.15019  3.54719  3.35691  2.81259  2.28523  2.23009  4.86342  3.66026    213 a - - -
	          2.68618  4.42225  2.77519  2.73123  3.46354  2.40513  3.72494  3.29354  2.67741  2.69355  4.24690  2.90347  2.73739  3.18146  2.89801  2.37887  2.77519  2.98518  4.58477  3.61503
	          0.01564  4.56159  5.28394  0.61958  0.77255  0.49141  0.94614
	    155   2.18806  3.98487  4.63074  4.05078  3.45078  3.91120  4.46210  1.74894  3.90516  2.07938  3.42004  4.16911  4.44518  4.09881  4.02133  3.40162  2.79284  1.41507  5.03687  3.84755    214 v - - -
	          2.68618  4.42225  2.77519  2.73123  3.46354  2.40513  3.72494  3.29354  2.67741  2.69355  4.24690  2.90347  2.73739  3.18146  2.89801  2.37887  2.77519  2.98518  4.58477  3.61503
	          0.01564  4.56159  5.28394  0.61958  0.77255  0.49141  0.94614
	    156   3.74482  4.98495  5.61828  5.03619  3.25307  5.10051  5.40658  1.93305  4.90377  0.72818  2.20860  5.22890  5.18034  4.82937  4.88852  4.47292  3.95288  2.37236  5.49513  4.51886    215 l - - -
	          2.68618  4.42225  2.77519  2.73123  3.46354  2.40513  3.72494  3.29354  2.67741  2.69355  4.24690  2.90347  2.73739  3.18146  2.89801  2.37887  2.77519  2.98518  4.58477  3.61503
	          0.01564  4.56159  5.28394  0.61958  0.77255  0.49141  0.94614
	    157   1.67016  4.24409  4.09090  3.51072  3.22295  3.82381  4.12846  2.32831  3.23745  2.04310  3.36058  3.76298  4.19642  3.64870  3.62733  2.96328  2.63330  2.08307  4.87093  3.67299    216 a - - -
	          2.68618  4.42225  2.77519  2.73123  3.46354  2.40513  3.72494  3.29354  2.67741  2.69355  4.24690  2.90347  2.73739  3.18146  2.89801  2.37887  2.77519  2.98518  4.58477  3.61503
	          0.01564  4.56159  5.28394  0.61958  0.77255  0.49141  0.94614
	    158   2.63619  4.13154  4.46735  3.86601  2.85624  3.86528  4.18678  2.46709  3.58616  1.61885  2.19914  3.95322  4.23022  3.86713  3.78064  2.86810  2.59499  2.18292  4.20894  3.56858    217 l - - -
	          2.68618  4.42225  2.77519  2.73123  3.46354  2.40513  3.72494  3.29354  2.67741  2.69355  4.24690  2.90347  2.73739  3.18146  2.89801  2.37887  2.77519  2.98518  4.58477  3.61503
	          0.01564  4.56159  5.28394  0.61958  0.77255  0.49141  0.94614
	    159   2.55020  5.21224  2.92686  2.26817  4.54716  2.42424  3.40850  4.02480  2.26244  3.51202  4.25671  2.60802  3.89501  2.67332  2.34166  2.27033  2.92801  3.59765  5.64969  4.24646    218 k - - -
	          2.68618  4.42225  2.77519  2.73123  3.46354  2.40513  3.72494  3.29354  2.67741  2.69355  4.24690  2.90347  2.73739  3.18146  2.89801  2.37887  2.77519  2.98518  4.58477  3.61503
	          0.01564  4.56159  5.28394  0.61958  0.77255  0.49141  0.94614
	    160   2.43163  5.20207  2.88637  2.16397  4.53622  3.46433  3.60012  4.01268  1.82784  3.17157  4.24617  2.88660  3.89203  2.52833  2.49705  2.41560  2.92781  3.42880  5.64014  4.23858    219 k - - -
	          2.68613  4.42184  2.77523  2.73126  3.46357  2.40516  3.72475  3.29357  2.67744  2.69350  4.24693  2.90350  2.73743  3.18149  2.89804  2.37878  2.77523  2.98521  4.58480  3.61506
	          0.03620  3.49067  5.28394  1.07083  0.41965  0.48225  0.96075
	    161   3.50775  4.71547  5.54227  5.07291  4.03940  5.09707  5.81189  1.26417  5.00340  2.38231  3.78112  5.24297  5.32341  5.25555  5.17263  4.52702  3.76848  0.78627  6.14487  4.92953    226 v - - -
	          2.68618  4.42225  2.77519  2.73123  3.46354  2.40513  3.72494  3.29354  2.67741  2.69355  4.24690  2.90347  2.73739  3.18146  2.89801  2.37887  2.77519  2.98518  4.58477  3.61503
	          0.01559  4.56470  5.28704  0.61958  0.77255  0.48576  0.95510
	    162   2.73870  5.38612  1.40199  1.98362  4.70830  3.44934  3.59214  4.19710  2.60110  3.68238  4.44581  2.81971  3.96956  2.91284  2.83849  2.58300  3.11502  3.64620  5.82516  4.39533    227 d - - -
	          2.68618  4.42225  2.77519  2.73123  3.46354  2.40513  3.72494  3.29354  2.67741  2.69355  4.24690  2.90347  2.73739  3.18146  2.89801  2.37887  2.77519  2.98518  4.58477  3.61503
	          0.01559  4.56470  5.28704  0.61958  0.77255  0.48576  0.95510
	    163   1.75650  4.51101  3.87161  3.66246  4.89426  0.82777  4.75236  4.33992  3.79825  4.01413  4.81329  3.73357  2.93952  4.03688  4.08751  2.74476  3.08553  3.67257  6.21337  5.03827    228 g - - -
	          2.68618  4.42225  2.77519  2.73123  3.46354  2.40513  3.72494  3.29354  2.67741  2.69355  4.24690  2.90347  2.73739  3.18146  2.89801  2.37887  2.77519  2.98518  4.58477  3.61503
	          0.01559  4.56470  5.28704  0.61958  0.77255  0.48576  0.95510
	    164   3.27279  5.91409  0.84747  2.27369  5.20719  3.51975  4.07718  4.74938  3.11905  4.21614  5.06173  2.52275  4.15161  3.08722  3.74317  2.46428  3.56475  4.29557  6.36972  4.83038    229 d - - -
	          2.68618  4.42225  2.77519  2.73123  3.46354  2.40513  3.72494  3.29354  2.67741  2.69355  4.24690  2.90347  2.73739  3.18146  2.89801  2.37887  2.77519  2.98518  4.58477  3.61503
	          0.01559  4.56470  5.28704  0.61958  0.77255  0.48576  0.95510
	    165   2.65600  5.09323  3.02097  1.84034  4.38580  3.38918  3.61720  3.69483  2.46949  3.24125  4.14900  2.77167  2.66121  2.73528  2.95110  2.25361  2.92502  3.03247  5.55931  3.99623    230 e - - -
	          2.68618  4.42225  2.77519  2.73123  3.46354  2.40513  3.72494  3.29354  2.67741  2.69355  4.24690  2.90347  2.73739  3.18146  2.89801  2.37887  2.77519  2.98518  4.58477  3.61503
	          0.01559  4.56470  5.28704  0.61958  0.77255  0.48576  0.95510
	    166   3.10453  4.45280  4.91475  4.32940  3.18004  4.33750  4.68888  1.96223  4.17455  1.10512  3.16341  4.43818  4.20512  4.30956  4.24862  3.66109  3.14887  1.70036  5.14438  4.00346    231 l - - -
	          2.68618  4.42225  2.77519  2.73123  3.46354  2.40513  3.72494  3.29354  2.67741  2.69355  4.24690  2.90347  2.73739  3.18146  2.89801  2.37887  2.77519  2.98518  4.58477  3.61503
	          0.01559  4.56470  5.28704  0.61958  0.77255  0.48576  0.95510
	    167   2.12824  4.58767  3.45552  2.91001  3.89624  3.51057  3.75752  3.07290  2.88063  2.92521  3.81972  3.33514  4.01864  3.20680  3.27999  1.91585  1.76287  2.81874  5.28093  4.01852    232 t - - -
	          2.68618  4.42225  2.77519  2.73123  3.46354  2.40513  3.72494  3.29354  2.67741  2.69355  4.24690  2.90347  2.73739  3.18146  2.89801  2.37887  2.77519  2.98518  4.58477  3.61503
	          0.01559  4.56470  5.28704  0.61958  0.77255  0.48576  0.95510
	    168   2.52297  4.61811  3.77335  3.69710  5.05566  0.53494  4.87788  4.53632  3.95811  4.21198  5.03548  3.79454  3.41984  4.18902  4.21797  2.85981  3.21886  3.83414  6.34180  5.19311    233 G - - -
	          2.68618  4.42225  2.77519  2.73123  3.46354  2.40513  3.72494  3.29354  2.67741  2.69355  4.24690  2.90347  2.73739  3.18146  2.89801  2.37887  2.77519  2.98518  4.58477  3.61503
	          0.01559  4.56470  5.28704  0.61958  0.77255  0.48576  0.95510
	    169   3.20018  4.50119  5.10270  4.54437  3.62721  4.53683  4.96699  1.26250  4.40815  1.89077  2.86102  4.65254  4.83056  4.57766  4.50038  3.88194  2.81115  1.40416  5.41986  4.25160    234 i - - -
	          2.68618  4.42225  2.77519  2.73123  3.46354  2.40513  3.72494  3.29354  2.67741  2.69355  4.24690  2.90347  2.73739  3.18146  2.89801  2.37887  2.77519  2.98518  4.58477  3.61503
	          0.01559  4.56470  5.28704  0.61958  0.77255  0.48576  0.95510
	    170   3.63052  0.21157  5.19726  5.12142  5.04956  4.05841  5.63306  4.39110  4.99081  4.23123  5.38832  4.95859  4.80357  5.30542  4.97318  3.89717  4.15320  4.06697  6.23517  5.31559    235 C - - -
	          2.68618  4.42225  2.77519  2.73123  3.46354  2.40513  3.72494  3.29354  2.67741  2.69355  4.24690  2.90347  2.73739  3.18146  2.89801  2.37887  2.77519  2.98518  4.58477  3.61503
	          0.01559  4.56470  5.28704  0.61958  0.77255  0.48576  0.95510
	    171   2.73288  4.32768  3.84535  3.27222  2.01196  3.76562  3.75080  2.80010  3.13042  2.49203  3.30311  3.60161  4.14009  3.25191  3.25519  2.71844  2.74279  2.59224  4.88053  2.08114    236 f - - -
	          2.68618  4.42225  2.77519  2.73123  3.46354  2.40513  3.72494  3.29354  2.67741  2.69355  4.24690  2.90347  2.73739  3.18146  2.89801  2.37887  2.77519  2.98518  4.58477  3.61503
	          0.06359  4.56470  2.97206  0.61958  0.77255  0.48576  0.95510
	    172   2.87811  4.31774  4.40477  3.83615  3.47261  4.02785  3.92705  2.02403  3.69762  2.41516  3.35955  4.03822  4.39660  3.94337  3.87938  3.33700  2.60291  1.07849  5.06067  3.86188    237 v - - -
	          2.68618  4.42225  2.77519  2.73123  3.46354  2.40513  3.72494  3.29354  2.67741  2.69355  4.24690  2.90347  2.73739  3.18146  2.89801  2.37887  2.77519  2.98518  4.58477  3.61503
	          0.01635  4.51746  5.23980  0.61958  0.77255  0.56660  0.83807
	    173   2.42101  4.56373  3.55742  3.19020  4.52143  0.98069  4.31911  3.94460  3.23100  3.59446  4.41157  3.18657  3.99666  3.54542  3.41117  2.35250  2.77857  3.18322  5.83520  4.58931    238 g - - -
	          2.68618  4.42225  2.77519  2.73123  3.46354  2.40513  3.72494  3.29354  2.67741  2.69355  4.24690  2.90347  2.73739  3.18146  2.89801  2.37887  2.77519  2.98518  4.58477  3.61503
	          0.01635  4.51746  5.23980  0.61958  0.77255  0.56660  0.83807
	    174   2.67000  4.53996  3.21805  2.84802  3.36697  3.57852  3.87015  2.79887  2.81771  2.37446  3.63645  2.11251  4.01613  3.09014  3.08980  2.52636  2.93162  2.57289  5.10443  2.93417    239 n - - -
	          2.68618  4.42225  2.77519  2.73123  3.46354  2.40513  3.72494  3.29354  2.67741  2.69355  4.24690  2.90347  2.73739  3.18146  2.89801  2.37887  2.77519  2.98518  4.58477  3.61503
	          0.02757  4.51746  4.11789  0.61958  0.77255  0.56660  0.83807
	    175   2.54760  4.85936  2.97216  2.50504  3.83893  3.50202  3.26616  3.33819  2.42260  2.75432  3.68325  2.93164  3.92741  2.31107  2.96440  2.43140  2.69251  3.12589  3.90111  3.35738    240 q - - -
	          2.68618  4.42225  2.77519  2.73123  3.46354  2.40513  3.72494  3.29354  2.67741  2.69355  4.24690  2.90347  2.73739  3.18146  2.89801  2.37887  2.77519  2.98518  4.58477  3.61503
	          0.01653  4.50642  5.22877  0.61958  0.77255  0.55348  0.85553
	    176   2.78161  5.24308  1.99215  2.41343  4.55948  3.49012  3.73424  4.03491  2.50898  3.35013  4.30158  1.90229  3.92081  2.75547  2.89160  2.20524  3.01926  3.62168  5.69198  4.07123    241 n - - -
	          2.68618  4.42225  2.77519  2.73123  3.46354  2.40513  3.72494  3.29354  2.67741  2.69355  4.24690  2.90347  2.73739  3.18146  2.89801  2.37887  2.77519  2.98518  4.58477  3.61503
	          0.01635  4.51746  5.23980  0.61958  0.77255  0.56660  0.83807
	    177   2.56837  4.56779  3.32375  2.71399  3.59612  3.62342  3.38032  3.00585  2.63845  2.35691  3.22455  3.27372  2.99771  3.07381  3.06436  2.38696  2.50885  2.62090  4.71325  3.46160    242 l - - -
	          2.68618  4.42225  2.77519  2.73123  3.46354  2.40513  3.72494  3.29354  2.67741  2.69355  4.24690  2.90347  2.73739  3.18146  2.89801  2.37887  2.77519  2.98518  4.58477  3.61503
	          0.01635  4.51746  5.23980  0.61958  0.77255  0.56660  0.83807
	    178   2.53921  5.13360  2.35314  2.21303  4.44678  3.40163  3.35019  3.25983  2.35786  3.09330  4.06038  2.78410  3.67464  2.66163  2.78180  2.47302  2.61872  3.24337  5.58584  4.12900    243 e - - -
	          2.68613  4.42226  2.77514  2.73124  3.46355  2.40514  3.72496  3.29355  2.67742  2.69356  4.24691  2.90348  2.73741  3.18137  2.89802  2.37888  2.77518  2.98520  4.58478  3.61504
	          0.10359  2.72593  3.41368  0.37337  1.16606  0.56660  0.83807
	    179   2.05900  4.51847  3.41608  2.85214  3.55797  3.38105  3.63469  2.83504  2.71360  2.57862  3.32953  2.77608  3.94887  3.13938  3.21273  2.39267  2.77085  2.55561  5.08530  3.16044    245 a - - -
	          2.68620  4.42227  2.77522  2.73126  3.46343  2.40510  3.72479  3.29356  2.67743  2.69357  4.24692  2.90349  2.73742  3.18139  2.89803  2.37889  2.77522  2.98521  4.58479  3.61474
	          0.05222  3.09160  5.21180  0.81600  0.58375  0.48172  0.96160
	    180   2.48765  4.38365  3.70678  3.13219  3.51451  3.72190  3.98137  2.86181  2.98419  1.52581  3.29295  3.50440  4.10033  3.26252  2.52719  2.83472  2.84571  2.41578  4.97418  3.75303    249 l - - -
	          2.68618  4.42225  2.77519  2.73123  3.46354  2.40513  3.72494  3.29354  2.67741  2.69355  4.24690  2.90347  2.73739  3.18146  2.89801  2.37887  2.77519  2.98518  4.58477  3.61503
	          0.01602  4.53800  5.26035  0.61958  0.77255  0.53271  0.88433
	    181   2.35031  4.67604  3.14787  2.72223  3.64125  3.27152  3.82159  2.95210  2.64721  2.55750  3.43601  3.20454  3.36810  3.03678  2.10317  2.65624  2.75675  2.74667  5.22107  3.93742    250 r - - -
	          2.68618  4.42225  2.77519  2.73123  3.46354  2.40513  3.72494  3.29354  2.67741  2.69355  4.24690  2.90347  2.73739  3.18146  2.89801  2.37887  2.77519  2.98518  4.58477  3.61503
	          0.02247  4.53800  4.46294  0.61958  0.77255  0.45748  1.00205
	    182   2.48974  4.28571  3.79078  3.30896  3.20123  2.02312  4.04097  2.58752  3.23026  2.45109  3.31470  3.55027  4.13503  3.49409  3.31679  2.91319  2.80462  2.34845  3.40839  2.78821    251 g - - -
	          2.68618  4.42225  2.77519  2.73123  3.46354  2.40513  3.72494  3.29354  2.67741  2.69355  4.24690  2.90347  2.73739  3.18146  2.89801  2.37887  2.77519  2.98518  4.58477  3.61503
	          0.01569  4.55851  5.28086  0.61958  0.77255  0.47883  0.96629
	    183   3.34480  4.70219  4.79055  4.30230  0.90704  3.93107  4.03658  3.02414  4.13506  1.99271  3.54274  4.27132  4.69592  4.22684  4.21043  3.69162  3.57222  2.92620  4.29289  2.40650    252 f - - -
	          2.68619  4.42226  2.77521  2.73124  3.46355  2.40509  3.72496  3.29344  2.67742  2.69350  4.24691  2.90348  2.73741  3.18147  2.89802  2.37888  2.77521  2.98519  4.58478  3.61504
	          0.04726  3.67772  3.86908  0.73756  0.65062  0.48576  0.95510
	    184   2.78546  4.23235  4.31858  3.51533  3.20757  3.91421  3.77818  2.34812  3.59507  1.96208  3.32901  3.91936  4.27697  3.81538  3.75628  3.15904  3.01889  1.22243  4.86992  3.67298    256 v - - -
	          2.68618  4.42225  2.77519  2.73123  3.46354  2.40513  3.72494  3.29354  2.67741  2.69355  4.24690  2.90347  2.73739  3.18146  2.89801  2.37887  2.77519  2.98518  4.58477  3.61503
	          0.01584  4.54875  5.27110  0.61958  0.77255  0.51422  0.91122
	    185   2.79554  4.38507  4.49562  3.18310  3.24441  4.12122  4.44508  1.96774  3.79280  1.12713  3.30788  4.12223  4.45635  3.99676  3.95719  3.42318  3.19379  2.13628  5.05023  3.88245    257 l - - -
	          2.68618  4.42225  2.77519  2.73123  3.46354  2.40513  3.72494  3.29354  2.67741  2.69355  4.24690  2.90347  2.73739  3.18146  2.89801  2.37887  2.77519  2.98518  4.58477  3.61503
	          0.01584  4.54875  5.27110  0.61958  0.77255  0.51422  0.91122
	    186   1.76573  4.20211  4.23586  3.65067  3.03309  3.23006  4.16689  2.27945  3.52767  1.89877  3.31937  3.84630  4.21884  3.74444  3.70040  3.09620  2.85196  2.03086  4.83605  3.64502    258 a - - -
	          2.68618  4.42225  2.77519  2.73123  3.46354  2.40513  3.72494  3.29354  2.67741  2.69355  4.24690  2.90347  2.73739  3.18146  2.89801  2.37887  2.77519  2.98518  4.58477  3.61503
	          0.01584  4.54875  5.27110  0.61958  0.77255  0.46837  0.98356
	    187   3.26588  5.06111  4.09857  3.93866  4.60661  3.81013  4.92398  4.17489  3.89127  3.26590  4.89950  4.15986  0.40752  4.31865  4.10843  3.45178  3.73250  3.85369  5.97531  4.75686    259 P - - -
	          2.68618  4.42225  2.77519  2.73123  3.46354  2.40513  3.72494  3.29354  2.67741  2.69355  4.24690  2.90347  2.73739  3.18146  2.89801  2.37887  2.77519  2.98518  4.58477  3.61503
	          0.01559  4.56470  5.28704  0.61958  0.77255  0.48576  0.95510
	    188   2.48385  4.25028  3.99354  3.41337  3.36019  3.78543  3.57154  2.37701  3.31613  1.48012  3.21211  3.48692  4.15758  3.15699  3.38905  3.02022  2.94830  2.25352  4.85480  3.44714    260 l - - -
	          2.68618  4.42225  2.77519  2.73123  3.46354  2.40513  3.72494  3.29354  2.67741  2.69355  4.24690  2.90347  2.73739  3.18146  2.89801  2.37887  2.77519  2.98518  4.58477  3.61503
	          0.01559  4.56470  5.28704  0.61958  0.77255  0.48576  0.95510
	    189   2.43057  2.93653  4.39762  3.80038  2.54421  3.11663  4.17071  2.55417  3.64334  1.88403  3.08798  3.91594  4.21793  3.82655  3.75073  2.76250  2.65070  2.00763  4.76003  3.57638    261 l - - -
	          2.68618  4.42225  2.77519  2.73123  3.46354  2.40513  3.72494  3.29354  2.67741  2.69355  4.24690  2.90347  2.73739  3.18146  2.89801  2.37887  2.77519  2.98518  4.58477  3.61503
	          0.01559  4.56470  5.28704  0.61958  0.77255  0.48576  0.95510
	    190   2.58986  3.77195  4.62938  4.03229  3.15422  3.81020  4.32642  1.87120  3.85688  1.74783  3.27594  4.09501  4.34061  4.02185  3.92481  3.21643  2.78994  1.57207  4.86235  3.68039    262 v - - -
	          2.68618  4.42225  2.77519  2.73123  3.46354  2.40513  3.72494  3.29354  2.67741  2.69355  4.24690  2.90347  2.73739  3.18146  2.89801  2.37887  2.77519  2.98518  4.58477  3.61503
	          0.01559  4.56470  5.28704  0.61958  0.77255  0.48576  0.95510
	    191   2.54325  3.12112  3.99076  3.60738  2.88534  3.74073  3.82602  2.63423  3.48472  2.10782  3.23653  3.72377  4.18911  3.70175  3.65930  2.70000  2.82164  2.25247  4.79792  1.98609    263 y - - -
	          2.68618  4.42225  2.77519  2.73123  3.46354  2.40513  3.72494  3.29354  2.67741  2.69355  4.24690  2.90347  2.73739  3.18146  2.89801  2.37887  2.77519  2.98518  4.58477  3.61503
	          0.01559  4.56470  5.28704  0.61958  0.77255  0.48576  0.95510
	    192   3.71982  4.96607  5.58932  5.00746  2.74500  5.06296  5.35612  2.04806  4.87351  0.65577  2.95493  5.18882  5.15662  4.80632  4.86012  4.43156  3.92881  2.29589  5.46260  4.45913    264 L - - -
	          2.68618  4.42225  2.77519  2.73123  3.46354  2.40513  3.72494  3.29354  2.67741  2.69355  4.24690  2.90347  2.73739  3.18146  2.89801  2.37887  2.77519  2.98518  4.58477  3.61503
	          0.01559  4.56470  5.28704  0.61958  0.77255  0.48576  0.95510
	    193   2.58120  3.90952  4.57035  3.96762  2.56125  3.91375  4.24504  1.94433  3.78713  1.63835  3.16733  4.02607  4.27556  3.94684  3.84993  2.73368  2.84404  2.03884  4.78180  3.60269    265 l - - -
	          2.68618  4.42225  2.77519  2.73123  3.46354  2.40513  3.72494  3.29354  2.67741  2.69355  4.24690  2.90347  2.73739  3.18146  2.89801  2.37887  2.77519  2.98518  4.58477  3.61503
	          0.01559  4.56470  5.28704  0.61958  0.77255  0.48576  0.95510
	    194   3.01550  4.52424  5.13543  4.57472  3.44529  4.56042  4.98249  1.43934  4.43681  1.41568  3.30997  4.68069  4.84469  4.58946  4.51864  3.90625  3.26348  1.46402  5.41083  4.25529    266 l - - -
	          2.68618  4.42225  2.77519  2.73123  3.46354  2.40513  3.72494  3.29354  2.67741  2.69355  4.24690  2.90347  2.73739  3.18146  2.89801  2.37887  2.77519  2.98518  4.58477  3.61503
	          0.01559  4.56470  5.28704  0.61958  0.77255  0.48576  0.95510
	    195   2.33719  4.52370  3.83359  3.76458  5.03907  0.57058  4.90317  4.50662  4.01363  4.20708  5.01050  3.78433  4.08196  4.22359  4.25107  2.58263  3.13326  3.76759  6.36700  5.20056    267 G - - -
	          2.68618  4.42225  2.77519  2.73123  3.46354  2.40513  3.72494  3.29354  2.67741  2.69355  4.24690  2.90347  2.73739  3.18146  2.89801  2.37887  2.77519  2.98518  4.58477  3.61503
	          0.01559  4.56470  5.28704  0.61958  0.77255  0.48576  0.95510
	    196   2.39199  3.66372  3.98929  3.41019  3.36398  2.65046  3.86610  2.41862  3.26551  2.08330  3.27797  3.68898  4.15609  3.56774  3.55917  2.91720  2.08345  2.24193  4.85830  3.65677    268 l - - -
	          2.68618  4.42225  2.77519  2.73123  3.46354  2.40513  3.72494  3.29354  2.67741  2.69355  4.24690  2.90347  2.73739  3.18146  2.89801  2.37887  2.77519  2.98518  4.58477  3.61503
	          0.01559  4.56470  5.28704  0.61958  0.77255  0.48576  0.95510
	    197   2.63238  3.43233  4.47306  3.87096  2.72470  3.36662  4.18244  2.38717  3.69901  2.01672  2.86648  3.95232  4.22596  3.86832  3.77948  2.49796  2.85447  2.07779  4.74262  2.40508    269 l - - -
	          2.68618  4.42225  2.77519  2.73123  3.46354  2.40513  3.72494  3.29354  2.67741  2.69355  4.24690  2.90347  2.73739  3.18146  2.89801  2.37887  2.77519  2.98518  4.58477  3.61503
	          0.01559  4.56470  5.28704  0.61958  0.77255  0.48576  0.95510
	    198   3.22716  4.66667  4.93463  4.39526  1.02890  4.44929  4.38943  2.60856  4.23515  1.68490  3.33927  4.44405  4.73608  4.31824  4.29994  3.77448  3.54424  2.52167  4.67978  2.95652    270 f - - -
	          2.68618  4.42225  2.77519  2.73123  3.46354  2.40513  3.72494  3.29354  2.67741  2.69355  4.24690  2.90347  2.73739  3.18146  2.89801  2.37887  2.77519  2.98518  4.58477  3.61503
	          0.01559  4.56470  5.28704  0.61958  0.77255  0.48576  0.95510
	    199   2.73825  4.25415  4.44100  3.84896  3.28299  3.69616  4.27895  2.26700  3.69721  1.11973  2.92526  4.00166  4.31562  3.89016  3.82618  3.26091  2.70977  2.40969  4.60728  3.69712    271 l - - -
	          2.68618  4.42225  2.77519  2.73123  3.46354  2.40513  3.72494  3.29354  2.67741  2.69355  4.24690  2.90347  2.73739  3.18146  2.89801  2.37887  2.77519  2.98518  4.58477  3.61503
	          0.01559  4.56470  5.28704  0.61958  0.77255  0.48576  0.95510
	    200   2.45789  3.83374  4.53772  3.93306  2.99602  3.63801  4.20539  2.00614  3.75086  1.60387  2.98466  3.98989  4.24284  3.91061  3.81282  2.97016  2.82925  2.00098  4.74589  3.43061    272 l - - -
	          2.68618  4.42225  2.77519  2.73123  3.46354  2.40513  3.72494  3.29354  2.67741  2.69355  4.24690  2.90347  2.73739  3.18146  2.89801  2.37887  2.77519  2.98518  4.58477  3.61503
	          0.01559  4.56470  5.28704  0.61958  0.77255  0.48576  0.95510
	    201   1.86072  3.83976  3.60796  3.04033  3.41934  3.21408  3.95564  2.51052  2.88696  2.62107  3.53682  3.44172  4.07788  3.29329  2.34703  2.88805  2.78230  2.42532  5.01634  3.78347    273 a - - -
	          2.68618  4.42225  2.77519  2.73123  3.46354  2.40513  3.72494  3.29354  2.67741  2.69355  4.24690  2.90347  2.73739  3.18146  2.89801  2.37887  2.77519  2.98518  4.58477  3.61503
	          0.01559  4.56470  5.28704  0.61958  0.77255  0.48576  0.95510
	    202   2.26684  4.64117  3.41953  2.83022  3.74437  1.06555  4.16746  3.55673  3.09558  3.26747  4.13383  3.41375  4.05352  3.40956  3.48349  2.83927  3.05554  3.06860  5.57456  4.30360    274 g - - -
	          2.68618  4.42225  2.77519  2.73123  3.46354  2.40513  3.72494  3.29354  2.67741  2.69355  4.24690  2.90347  2.73739  3.18146  2.89801  2.37887  2.77519  2.98518  4.58477  3.61503
	          0.01559  4.56470  5.28704  0.61958  0.77255  0.48576  0.95510
	    203   2.66446  4.15971  4.41199  3.81591  1.68263  3.63449  4.18463  2.40611  3.65913  1.84202  3.17981  3.93379  4.23685  3.84205  3.76766  2.81058  2.96839  2.26179  4.76727  3.37321    275 f - - -
	          2.68618  4.42225  2.77519  2.73123  3.46354  2.40513  3.72494  3.29354  2.67741  2.69355  4.24690  2.90347  2.73739  3.18146  2.89801  2.37887  2.77519  2.98518  4.58477  3.61503
	          0.01559  4.56470  5.28704  0.61958  0.77255  0.48576  0.95510
	    204   2.47867  4.13212  4.42969  3.82997  2.71072  3.49468  4.17363  2.15723  3.66617  2.19998  3.03403  3.79942  4.22044  3.84325  3.19228  3.02123  2.94652  1.63828  4.35478  3.07741    276 v - - -
	          2.68618  4.42225  2.77519  2.73123  3.46354  2.40513  3.72494  3.29354  2.67741  2.69355  4.24690  2.90347  2.73739  3.18146  2.89801  2.37887  2.77519  2.98518  4.58477  3.61503
	          0.01559  4.56470  5.28704  0.61958  0.77255  0.48576  0.95510
	    205   2.27900  4.17849  3.38596  2.82363  3.44943  3.33775  3.87144  3.05653  2.68873  2.72693  3.58192  3.11218  4.01991  3.12175  3.20241  1.66619  2.64708  2.88639  5.15728  3.72448    277 s - - -
	          2.68618  4.42225  2.77519  2.73123  3.46354  2.40513  3.72494  3.29354  2.67741  2.69355  4.24690  2.90347  2.73739  3.18146  2.89801  2.37887  2.77519  2.98518  4.58477  3.61503
	          0.01559  4.56470  5.28704  0.61958  0.77255  0.48576  0.95510
	    206   3.11220  4.50089  4.75947  4.17817  3.36794  4.29816  4.64035  2.32811  4.02950  0.87953  2.82507  4.34978  4.60829  4.19787  4.15174  3.35507  3.13967  2.14154  5.14656  4.01143    278 l - - -
	          2.68618  4.42225  2.77519  2.73123  3.46354  2.40513  3.72494  3.29354  2.67741  2.69355  4.24690  2.90347  2.73739  3.18146  2.89801  2.37887  2.77519  2.98518  4.58477  3.61503
	          0.01559  4.56470  5.28704  0.61958  0.77255  0.48576  0.95510
	    207   2.63233  3.67315  4.40640  3.80803  1.80626  3.85120  3.90198  2.19668  3.64845  2.10360  3.25429  3.35494  4.21781  3.82979  3.51952  2.87108  2.94688  2.19090  4.22419  3.56893    279 f - - -
	          2.68618  4.42225  2.77519  2.73123  3.46354  2.40513  3.72494  3.29354  2.67741  2.69355  4.24690  2.90347  2.73739  3.18146  2.89801  2.37887  2.77519  2.98518  4.58477  3.61503
	          0.01559  4.56470  5.28704  0.61958  0.77255  0.48576  0.95510
	    208   2.71297  4.83444  3.08431  2.51693  4.46994  3.45764  3.23360  3.91512  2.10639  3.43480  4.20933  2.88104  3.94422  2.83635  1.62735  2.39924  2.86987  3.44406  5.59440  4.23414    280 r - - -
	          2.68620  4.42227  2.77521  2.73125  3.46356  2.40515  3.72496  3.29345  2.67737  2.69357  4.24692  2.90349  2.73735  3.18148  2.89795  2.37889  2.77515  2.98520  4.58479  3.61505
	          0.18326  3.64433  1.95679  0.92721  0.50361  0.48576  0.95510
	    209   3.18703  4.49094  4.97055  3.91619  3.67688  4.54511  5.00317  1.07378  4.30928  1.98963  3.51541  4.60967  4.83612  4.53673  4.46382  3.89696  3.43268  1.40093  5.51215  4.32509    286 i - - -
	          2.68618  4.42225  2.77519  2.73123  3.46354  2.40513  3.72494  3.29354  2.67741  2.69355  4.24690  2.90347  2.73739  3.18146  2.89801  2.37887  2.77519  2.98518  4.58477  3.61503
	          0.01807  4.41822  5.14057  0.61958  0.77255  0.70779  0.67871
	    210   3.12418  5.29231  3.57182  2.88207  4.68738  3.80947  3.41252  3.56132  2.00216  3.51746  4.36177  3.31326  4.16094  2.48052  1.08003  3.12019  3.29569  3.72752  5.59300  4.38781    287 r - - -
	          2.68618  4.42225  2.77519  2.73123  3.46354  2.40513  3.72494  3.29354  2.67741  2.69355  4.24690  2.90347  2.73739  3.18146  2.89801  2.37887  2.77519  2.98518  4.58477  3.61503
	          0.01807  4.41822  5.14057  0.61958  0.77255  0.70779  0.67871
	    211   2.58387  5.04136  3.00093  2.44183  4.33296  3.48104  3.66910  3.53554  2.23554  3.16657  3.99823  2.76693  3.87218  2.46502  2.30000  2.25311  2.43001  3.40332  5.50578  4.13726    288 k - - -
	          2.68618  4.42225  2.77519  2.73123  3.46354  2.40513  3.72494  3.29354  2.67741  2.69355  4.24690  2.90347  2.73739  3.18146  2.89801  2.37887  2.77519  2.98518  4.58477  3.61503
	          0.01807  4.41822  5.14057  0.61958  0.77255  0.70779  0.67871
	    212   2.52819  4.67458  3.02173  2.43726  3.54182  3.32979  3.76945  2.82125  2.58044  2.83344  3.76030  3.07937  3.93655  2.51058  3.06943  2.55820  2.83159  2.22138  5.21339  3.64476    289 v - - -
	          2.68618  4.42225  2.77519  2.73123  3.46354  2.40513  3.72494  3.29354  2.67741  2.69355  4.24690  2.90347  2.73739  3.18146  2.89801  2.37887  2.77519  2.98518  4.58477  3.61503
	          0.01807  4.41822  5.14057  0.61958  0.77255  0.36840  1.17713
	    213   2.86953  4.25515  4.45514  4.06593  3.10979  4.04093  4.01327  1.69004  3.89232  1.46557  2.43784  4.14436  4.38293  4.04028  3.95848  3.35011  3.10026  2.12332  4.87586  3.71160    290 l - - -
	          2.68618  4.42225  2.77519  2.73123  3.46354  2.40513  3.72494  3.29354  2.67741  2.69355  4.24690  2.90347  2.73739  3.18146  2.89801  2.37887  2.77519  2.98518  4.58477  3.61503
	          0.01559  4.56470  5.28704  0.61958  0.77255  0.48576  0.95510
	    214   2.72430  5.25043  3.04409  2.49146  4.60381  3.57542  3.41817  4.05725  1.42646  3.45708  4.29830  3.05087  3.79153  2.38312  2.29130  2.68763  3.03773  3.54084  5.65657  4.29529    291 k - - -
	          2.68618  4.42225  2.77519  2.73123  3.46354  2.40513  3.72494  3.29354  2.67741  2.69355  4.24690  2.90347  2.73739  3.18146  2.89801  2.37887  2.77519  2.98518  4.58477  3.61503
	          0.01559  4.56470  5.28704  0.61958  0.77255  0.48576  0.95510
	    215   2.63916  4.80373  2.79935  2.36826  4.43305  3.50725  3.07401  3.50330  2.18695  2.89702  4.05180  2.84529  3.47284  2.37395  2.87403  2.37650  2.66176  3.15438  5.58471  4.19904    292 k - - -
	          2.68618  4.42225  2.77519  2.73123  3.46354  2.40513  3.72494  3.29354  2.67741  2.69355  4.24690  2.90347  2.73739  3.18146  2.89801  2.37887  2.77519  2.98518  4.58477  3.61503
	          0.02796  4.56470  4.06492  0.61958  0.77255  0.48576  0.95510
	    216   2.59508  5.20807  2.28557  2.27632  3.93106  2.96337  3.49164  4.02536  2.34892  3.50982  4.25110  2.61789  3.72220  2.30093  2.83356  2.40703  2.76063  3.54329  5.64557  4.23911    293 e - - -
	          2.68618  4.42225  2.77519  2.73123  3.46354  2.40513  3.72494  3.29354  2.67741  2.69355  4.24690  2.90347  2.73739  3.18146  2.89801  2.37887  2.77519  2.98518  4.58477  3.61503
	          0.03896  4.55252  3.58746  0.61958  0.77255  0.47234  0.97695
	    217   2.46822  4.96458  3.07833  2.43091  4.21880  2.04382  3.29651  3.45624  2.47869  2.90555  4.03171  2.86551  3.66501  2.87072  2.91820  2.36986  2.84843  3.26736  5.45702  4.01093    294 g - - -
	          2.68618  4.42225  2.77519  2.73123  3.46354  2.40513  3.72494  3.29354  2.67741  2.69355  4.24690  2.90347  2.73739  3.18146  2.89801  2.37887  2.77519  2.98518  4.58477  3.61503
	          0.20559  4.54217  1.74191  0.61958  0.77255  0.52561  0.89452
	    218   2.34180  4.70538  2.87420  2.31914  4.37243  2.84515  3.63835  3.83113  2.27907  3.28966  4.11848  2.83416  3.33228  2.61242  2.54806  2.41459  2.55442  3.43603  5.52393  4.13868    295 k - - -
	          2.68626  4.42245  2.77513  2.73098  3.46366  2.40522  3.72521  3.29299  2.67759  2.69341  4.24716  2.90354  2.73742  3.18155  2.89810  2.37870  2.77519  2.98513  4.58503  3.61529
	          0.43790  1.05446  5.07817  1.19422  0.36088  0.33730  1.25071
	    219   2.59411  5.16378  2.96384  2.33277  4.30838  3.43753  3.48105  3.71846  1.86006  3.10368  4.21168  2.87792  3.89691  2.55122  2.28983  2.53427  2.66616  3.44610  5.61154  4.21879    301 k - - -
	          2.68618  4.42225  2.77519  2.73123  3.46354  2.40513  3.72494  3.29354  2.67741  2.69355  4.24690  2.90347  2.73739  3.18146  2.89801  2.37887  2.77519  2.98518  4.58477  3.61503
	          0.26948  4.56470  1.48805  0.61958  0.77255  0.48576  0.95510
	    220   2.10125  4.69583  2.75571  2.43197  4.02291  3.26167  3.50026  3.37057  2.15864  3.21349  4.00457  2.54957  3.84573  2.78351  2.90351  2.47566  2.87532  3.11817  5.42473  4.06677    302 a - - -
	          2.68618  4.42225  2.77519  2.73123  3.46354  2.40513  3.72494  3.29354  2.67741  2.69355  4.24690  2.90347  2.73739  3.18146  2.89801  2.37887  2.77519  2.98518  4.58477  3.61503
	          0.02005  4.31527  5.03761  0.61958  0.77255  0.32061  1.29356
	    221   2.19746  5.01072  3.07067  2.51374  4.27760  3.53257  3.35089  3.47549  2.37284  3.28187  4.07497  2.92505  3.92400  2.64285  2.76225  2.34961  1.99472  3.24947  5.49455  4.13965    303 t - - -
	          2.68618  4.42225  2.77519  2.73123  3.46354  2.40513  3.72494  3.29354  2.67741  2.69355  4.24690  2.90347  2.73739  3.18146  2.89801  2.37887  2.77519  2.98518  4.58477  3.61503
	          0.01559  4.56470  5.28704  0.61958  0.77255  0.48576  0.95510
	    222   2.62734  5.21717  2.19992  2.15491  4.55620  3.31526  3.00759  3.88862  2.31832  3.51981  4.25960  2.71545  3.88809  2.69731  2.68826  2.30341  2.73811  3.60460  5.65325  3.94559    304 e - - -
	          2.68618  4.42225  2.77519  2.73123  3.46354  2.40513  3.72494  3.29354  2.67741  2.69355  4.24690  2.90347  2.73739  3.18146  2.89801  2.37887  2.77519  2.98518  4.58477  3.61503
	          0.01559  4.56470  5.28704  0.61958  0.77255  0.48576  0.95510
	    223   2.71680  5.21955  2.93723  2.55929  4.56316  3.59385  3.73931  4.00280  1.23463  3.50170  3.91759  3.02802  3.98398  2.85228  2.36156  2.72767  3.02377  3.61313  5.63803  4.29224    305 k - - -
	          2.68621  4.42211  2.77523  2.73118  3.46350  2.40511  3.72498  3.29347  2.67738  2.69358  4.24693  2.90340  2.73743  3.18150  2.89804  2.37890  2.77523  2.98505  4.58480  3.61506
	          0.08627  2.55620  5.28704  0.65971  0.72775  0.48576  0.95510
	    224   3.14705  4.50383  4.91692  4.32687  2.72462  4.35050  4.65255  1.81157  4.16447  0.97340  3.00518  3.91921  4.63973  4.27824  4.22954  3.67099  3.37364  2.43749  5.07235  3.91977    308 l - - -
	          2.68618  4.42225  2.77519  2.73123  3.46354  2.40513  3.72494  3.29354  2.67741  2.69355  4.24690  2.90347  2.73739  3.18146  2.89801  2.37887  2.77519  2.98518  4.58477  3.61503
	          0.01559  4.56470  5.28704  0.61958  0.77255  0.48576  0.95510
	    225   2.66193  5.23161  2.76598  1.53876  4.56964  3.18520  3.46307  4.05152  2.30812  3.53329  4.27528  2.82324  3.89640  2.61029  2.65495  2.56969  2.87223  3.50722  5.66710  4.25872    309 e - - -
	          2.68618  4.42225  2.77519  2.73123  3.46354  2.40513  3.72494  3.29354  2.67741  2.69355  4.24690  2.90347  2.73739  3.18146  2.89801  2.37887  2.77519  2.98518  4.58477  3.61503
	          0.01559  4.56470  5.28704  0.61958  0.77255  0.48576  0.95510
	    226   2.72545  5.26353  3.08331  2.29203  4.62149  3.57185  3.71645  4.07841  1.51220  3.45012  4.31048  2.93293  3.95974  2.47157  2.22741  2.56715  2.92470  3.66321  5.66738  4.30229    310 k - - -
	          2.68618  4.42225  2.77519  2.73123  3.46354  2.40513  3.72494  3.29354  2.67741  2.69355  4.24690  2.90347  2.73739  3.18146  2.89801  2.37887  2.77519  2.98518  4.58477  3.61503
	          0.01559  4.56470  5.28704  0.61958  0.77255  0.48576  0.95510
	    227   2.68539  4.17312  4.44379  3.84746  2.75303  3.89727  4.21863  2.34516  3.69025  1.33521  3.00110  3.77746  4.25970  3.87131  3.79620  3.09149  2.50415  2.22224  4.79863  3.61748    311 l - - -
	          2.68618  4.42225  2.77519  2.73123  3.46354  2.40513  3.72494  3.29354  2.67741  2.69355  4.24690  2.90347  2.73739  3.18146  2.89801  2.37887  2.77519  2.98518  4.58477  3.61503
	          0.01559  4.56470  5.28704  0.61958  0.77255  0.48576  0.95510
	    228   2.82792  4.36237  4.42223  3.83432  3.37078  4.05344  4.36461  1.78424  3.66724  2.14226  1.55460  4.04313  4.39781  3.90790  3.00563  3.35232  3.15062  2.28031  5.00254  3.83157    312 m - - -
	          2.68618  4.42225  2.77519  2.73123  3.46354  2.40513  3.72494  3.29354  2.67741  2.69355  4.24690  2.90347  2.73739  3.18146  2.89801  2.37887  2.77519  2.98518  4.58477  3.61503
	          0.01559  4.56470  5.28704  0.61958  0.77255  0.48576  0.95510
	    229   2.62642  3.72735  4.51730  3.91259  2.89582  3.54487  4.19103  1.89669  3.17314  1.94183  2.96375  3.97378  4.23140  3.89333  3.79711  3.03559  2.72360  1.87646  4.20500  3.55588    313 v - - -
	          2.68618  4.42225  2.77519  2.73123  3.46354  2.40513  3.72494  3.29354  2.67741  2.69355  4.24690  2.90347  2.73739  3.18146  2.89801  2.37887  2.77519  2.98518  4.58477  3.61503
	          0.01559  4.56470  5.28704  0.61958  0.77255  0.48576  0.95510
	    230   3.64369  5.64705  4.23137  3.37463  5.24913  4.15098  3.94430  4.52841  1.69989  3.87176  4.77640  3.68723  4.48554  3.07595  0.69379  3.62490  3.75233  4.22785  5.81648  4.75310    314 r - - -
	          2.68618  4.42225  2.77519  2.73123  3.46354  2.40513  3.72494  3.29354  2.67741  2.69355  4.24690  2.90347  2.73739  3.18146  2.89801  2.37887  2.77519  2.98518  4.58477  3.61503
	          0.01559  4.56470  5.28704  0.61958  0.77255  0.48576  0.95510
	    231   3.23358  4.22327  5.16629  4.58267  2.84798  4.51642  4.88126  1.21367  4.41910  1.53600  2.62133  4.65790  4.78487  4.50796  4.44893  3.85460  3.46362  1.95170  5.24824  4.12991    315 i - - -
	          2.68618  4.42225  2.77519  2.73123  3.46354  2.40513  3.72494  3.29354  2.67741  2.69355  4.24690  2.90347  2.73739  3.18146  2.89801  2.37887  2.77519  2.98518  4.58477  3.61503
	          0.01559  4.56470  5.28704  0.61958  0.77255  0.48576  0.95510
	    232   2.65682  4.45850  3.81135  3.29956  3.81697  1.22416  4.20635  2.75370  3.23425  2.59682  3.77563  3.60862  4.12847  3.54452  3.55588  2.74287  3.02699  2.38658  5.28426  4.05590    316 g - - -
	          2.68618  4.42225  2.77519  2.73123  3.46354  2.40513  3.72494  3.29354  2.67741  2.69355  4.24690  2.90347  2.73739  3.18146  2.89801  2.37887  2.77519  2.98518  4.58477  3.61503
	          0.01559  4.56470  5.28704  0.61958  0.77255  0.48576  0.95510
	    233   2.90440  4.34480  4.88154  4.30194  3.11332  4.25935  4.64169  1.50909  4.14200  1.87647  3.26450  4.37780  4.59033  4.30890  4.21674  3.41907  3.06374  1.34972  5.14111  3.96202    317 v - - -
	          2.68618  4.42225  2.77519  2.73123  3.46354  2.40513  3.72494  3.29354  2.67741  2.69355  4.24690  2.90347  2.73739  3.18146  2.89801  2.37887  2.77519  2.98518  4.58477  3.61503
	          0.01559  4.56470  5.28704  0.61958  0.77255  0.48576  0.95510
	    234   3.40322  3.99392  4.84028  4.38395  0.73481  4.38362  4.02937  3.08956  4.20997  2.57269  3.78038  4.30710  4.74133  4.29279  4.27875  3.72606  3.47956  2.98145  4.26380  2.41771    318 f - - -
	          2.68618  4.42225  2.77519  2.73123  3.46354  2.40513  3.72494  3.29354  2.67741  2.69355  4.24690  2.90347  2.73739  3.18146  2.89801  2.37887  2.77519  2.98518  4.58477  3.61503
	          0.01559  4.56470  5.28704  0.61958  0.77255  0.48576  0.95510
	    235   2.30968  4.07566  3.58959  3.03720  3.51165  2.98769  4.01148  3.12411  2.99883  2.83291  3.53482  3.42531  4.04754  3.30698  3.36857  1.49351  2.51378  2.57229  5.18458  3.94326    319 s - - -
	          2.68618  4.42225  2.77519  2.73123  3.46354  2.40513  3.72494  3.29354  2.67741  2.69355  4.24690  2.90347  2.73739  3.18146  2.89801  2.37887  2.77519  2.98518  4.58477  3.61503
	          0.01559  4.56470  5.28704  0.61958  0.77255  0.48576  0.95510
	    236   2.46170  4.06031  4.62253  4.02422  2.87322  3.67689  4.31537  1.97762  3.84797  1.76532  3.21574  4.08701  4.33277  4.01098  3.91474  3.22239  3.03126  1.54096  4.84964  3.66907    320 v - - -
	          2.68618  4.42225  2.77519  2.73123  3.46354  2.40513  3.72494  3.29354  2.67741  2.69355  4.24690  2.90347  2.73739  3.18146  2.89801  2.37887  2.77519  2.98518  4.58477  3.61503
	          0.01559  4.56470  5.28704  0.61958  0.77255  0.48576  0.95510
	    237   2.85741  4.28925  4.46642  3.88098  2.77590  3.85344  4.31784  2.54138  3.73419  1.05386  3.15500  4.03551  4.34799  3.92562  3.86655  3.12341  2.87773  2.27449  4.90293  3.72012    321 l - - -
	          2.68618  4.42225  2.77519  2.73123  3.46354  2.40513  3.72494  3.29354  2.67741  2.69355  4.24690  2.90347  2.73739  3.18146  2.89801  2.37887  2.77519  2.98518  4.58477  3.61503
	          0.01559  4.56470  5.28704  0.61958  0.77255  0.48576  0.95510
	    238   2.54754  3.99658  4.20366  3.61712  2.84562  3.82937  3.70417  2.49912  3.49317  2.38748  3.03776  3.81555  4.19863  3.71010  3.66746  3.07054  2.76222  2.41525  4.78480  1.55859    322 y - - -
	          2.68618  4.42225  2.77519  2.73123  3.46354  2.40513  3.72494  3.29354  2.67741  2.69355  4.24690  2.90347  2.73739  3.18146  2.89801  2.37887  2.77519  2.98518  4.58477  3.61503
	          0.01559  4.56470  5.28704  0.61958  0.77255  0.48576  0.95510
	    239   2.60401  4.14289  4.43547  3.83668  2.61665  3.86630  4.18643  2.15039  3.67447  1.99858  3.20942  3.94089  4.23165  3.85241  3.77218  2.95372  1.83909  2.13775  4.21655  3.58007    323 t - - -
	          2.68618  4.42225  2.77519  2.73123  3.46354  2.40513  3.72494  3.29354  2.67741  2.69355  4.24690  2.90347  2.73739  3.18146  2.89801  2.37887  2.77519  2.98518  4.58477  3.61503
	          0.01559  4.56470  5.28704  0.61958  0.77255  0.48576  0.95510
	    240   2.47935  3.94178  4.55174  3.95882  3.13286  3.54013  4.30984  2.14826  3.79776  1.80861  3.31961  4.05539  4.32866  3.97613  3.89202  3.27468  2.81217  1.41986  4.87339  3.68952    324 v - - -
	          2.68618  4.42225  2.77519  2.73123  3.46354  2.40513  3.72494  3.29354  2.67741  2.69355  4.24690  2.90347  2.73739  3.18146  2.89801  2.37887  2.77519  2.98518  4.58477  3.61503
	          0.01559  4.56470  5.28704  0.61958  0.77255  0.48576  0.95510
	    241   2.58587  4.43178  3.80177  3.27542  2.57464  3.68621  4.10850  2.95515  3.21103  2.42898  3.61592  3.60146  1.44117  3.50574  3.51978  2.81615  3.02167  2.71280  5.05651  3.78451    325 p - - -
	          2.68618  4.42225  2.77519  2.73123  3.46354  2.40513  3.72494  3.29354  2.67741  2.69355  4.24690  2.90347  2.73739  3.18146  2.89801  2.37887  2.77519  2.98518  4.58477  3.61503
	          0.01559  4.56470  5.28704  0.61958  0.77255  0.48576  0.95510
	    242   1.68167  4.11767  3.60882  3.15364  3.49326  3.63291  3.99555  2.66791  3.09446  2.41966  3.26086  3.36365  4.10429  3.23149  3.41353  2.79120  2.50293  2.17965  4.95889  3.73785    326 a - - -
	          2.68618  4.42225  2.77519  2.73123  3.46354  2.40513  3.72494  3.29354  2.67741  2.69355  4.24690  2.90347  2.73739  3.18146  2.89801  2.37887  2.77519  2.98518  4.58477  3.61503
	          0.01559  4.56470  5.28704  0.61958  0.77255  0.48576  0.95510
	    243   2.01963  4.01269  4.21355  3.62566  2.87967  3.37738  4.13376  2.33352  3.50117  1.99636  3.26298  3.82022  4.19507  3.71616  3.67160  2.63519  2.44976  2.11808  4.80228  3.61166    327 l - - -
	          2.68590  4.42161  2.77517  2.73121  3.46365  2.40514  3.72506  3.29341  2.67752  2.69353  4.24701  2.90358  2.73751  3.18158  2.89796  2.37898  2.77531  2.98494  4.58489  3.61481
	          0.05062  3.11673  5.28704  1.78558  0.18356  0.48576  0.95510
	    244   2.36052  3.07542  4.46451  3.86555  3.17658  3.39688  4.20085  1.83833  3.69982  2.15360  3.09070  3.95911  4.24076  3.87484  3.79048  2.82142  2.81362  1.83887  4.77030  3.58782    341 i - - -
	          2.68618  4.42225  2.77519  2.73123  3.46354  2.40513  3.72494  3.29354  2.67741  2.69355  4.24690  2.90347  2.73739  3.18146  2.89801  2.37887  2.77519  2.98518  4.58477  3.61503
	          0.01559  4.56470  5.28704  0.61958  0.77255  0.48576  0.95510
	    245   2.60357  4.27922  3.91056  3.19981  3.39373  3.49664  4.05034  2.55870  3.25125  2.22290  3.23099  3.49759  4.14198  3.44666  3.29282  2.83186  2.34526  1.63682  4.88095  3.38080    342 v - - -
	          2.68618  4.42225  2.77519  2.73123  3.46354  2.40513  3.72494  3.29354  2.67741  2.69355  4.24690  2.90347  2.73739  3.18146  2.89801  2.37887  2.77519  2.98518  4.58477  3.61503
	          0.01559  4.56470  5.28704  0.61958  0.77255  0.48576  0.95510
	    246   2.84936  4.30554  4.77237  4.18036  2.45173  4.14418  4.49052  1.45192  4.01136  1.78143  3.29344  4.25604  3.61377  4.16207  4.07777  3.46080  3.17317  1.84371  4.98842  3.81977    343 i - - -
	          2.68618  4.42225  2.77519  2.73123  3.46354  2.40513  3.72494  3.29354  2.67741  2.69355  4.24690  2.90347  2.73739  3.18146  2.89801  2.37887  2.77519  2.98518  4.58477  3.61503
	          0.01559  4.56470  5.28704  0.61958  0.77255  0.48576  0.95510
	    247   1.73410  3.92349  4.05199  3.47057  2.97178  2.50126  4.09183  2.44618  3.37026  2.37709  3.04837  3.72704  4.16803  3.61037  3.59205  2.82887  2.94870  2.31064  4.84075  3.46407    344 a - - -
	          2.68618  4.42225  2.77519  2.73123  3.46354  2.40513  3.72494  3.29354  2.67741  2.69355  4.24690  2.90347  2.73739  3.18146  2.89801  2.37887  2.77519  2.98518  4.58477  3.61503
	          0.01559  4.56470  5.28704  0.61958  0.77255  0.48576  0.95510
	    248   2.78258  1.30543  4.31469  3.74913  3.42986  3.85279  4.28900  2.41808  3.60292  2.31312  3.43622  3.92293  4.27686  3.84527  3.78153  2.91728  2.98461  2.31725  4.97628  3.59609    345 c - - -
	          2.68618  4.42225  2.77519  2.73123  3.46354  2.40513  3.72494  3.29354  2.67741  2.69355  4.24690  2.90347  2.73739  3.18146  2.89801  2.37887  2.77519  2.98518  4.58477  3.61503
	          0.01559  4.56470  5.28704  0.61958  0.77255  0.48576  0.95510
	    249   2.67967  3.83918  3.59038  3.02310  3.57466  3.53191  2.60602  2.93956  2.97519  2.09773  3.41748  2.99032  4.07445  3.15621  3.32913  2.66848  2.94885  2.65997  5.01944  2.31155    346 l - - -
	          2.68618  4.42225  2.77519  2.73123  3.46354  2.40513  3.72494  3.29354  2.67741  2.69355  4.24690  2.90347  2.73739  3.18146  2.89801  2.37887  2.77519  2.98518  4.58477  3.61503
	          0.01559  4.56470  5.28704  0.61958  0.77255  0.48576  0.95510
	    250   2.37372  3.57319  4.59193  3.98280  2.16236  3.70859  4.20586  1.92582  3.78717  2.06206  3.22272  4.00967  4.24120  3.93508  3.82684  3.18440  2.69600  2.08982  4.33564  3.20462    347 i - - -
	          2.68618  4.42225  2.77519  2.73123  3.46354  2.40513  3.72494  3.29354  2.67741  2.69355  4.24690  2.90347  2.73739  3.18146  2.89801  2.37887  2.77519  2.98518  4.58477  3.61503
	          0.01559  4.56470  5.28704  0.61958  0.77255  0.48576  0.95510
	    251   2.83606  4.43247  3.90076  3.34154  2.98738  3.84305  3.56743  2.80109  3.25080  2.61354  3.54399  3.65560  3.53148  3.52860  3.43516  3.11218  2.99427  2.58724  4.71679  1.28485    348 y - - -
	          2.68618  4.42225  2.77519  2.73123  3.46354  2.40513  3.72494  3.29354  2.67741  2.69355  4.24690  2.90347  2.73739  3.18146  2.89801  2.37887  2.77519  2.98518  4.58477  3.61503
	          0.01559  4.56470  5.28704  0.61958  0.77255  0.48576  0.95510
	    252   2.85208  5.32032  2.62139  1.18817  4.62903  3.51726  3.78458  4.10641  2.49902  3.60866  4.37932  2.98755  3.96654  2.52741  3.06363  2.80826  3.09157  3.54849  5.76109  3.65360    349 e - - -
	          2.68618  4.42225  2.77519  2.73123  3.46354  2.40513  3.72494  3.29354  2.67741  2.69355  4.24690  2.90347  2.73739  3.18146  2.89801  2.37887  2.77519  2.98518  4.58477  3.61503
	          0.05062  4.56470  3.24559  0.61958  0.77255  0.48576  0.95510
	    253   2.51648  4.53157  3.27955  2.83185  2.67626  3.64196  3.46852  2.98675  2.83521  2.52292  3.62872  3.27527  4.02436  2.35876  2.97173  2.70884  2.89305  2.64926  4.71473  2.70743    350 q - - -
	          2.68618  4.42225  2.77519  2.73123  3.46354  2.40513  3.72494  3.29354  2.67741  2.69355  4.24690  2.90347  2.73739  3.18146  2.89801  2.37887  2.77519  2.98518  4.58477  3.61503
	          0.01614  4.53022  5.25257  0.61958  0.77255  0.54576  0.86607
	    254   2.20160  4.84962  2.98037  2.52238  3.31317  3.54983  3.12636  3.48032  2.46526  2.89510  3.65871  2.92371  3.93874  2.69750  2.85735  2.43428  2.70751  2.84955  5.02346  3.58157    351 a - - -
	          2.68618  4.42225  2.77519  2.73123  3.46354  2.40513  3.72494  3.29354  2.67741  2.69355  4.24690  2.90347  2.73739  3.18146  2.89801  2.37887  2.77519  2.98518  4.58477  3.61503
	          0.01614  4.53022  5.25257  0.61958  0.77255  0.54576  0.86607
	    255   2.68938  4.94181  3.08033  2.45342  3.33151  3.40621  2.84600  3.46563  2.37089  3.00868  4.01367  2.11842  3.91596  2.68004  2.87710  2.57774  2.93660  3.11611  5.43041  3.46629    352 n - - -
	          2.68618  4.42225  2.77519  2.73123  3.46354  2.40513  3.72494  3.29354  2.67741  2.69355  4.24690  2.90347  2.73739  3.18146  2.89801  2.37887  2.77519  2.98518  4.58477  3.61503
	          0.01614  4.53022  5.25257  0.61958  0.77255  0.54576  0.86607
	    256   2.56699  4.81743  3.07270  2.56203  3.37678  3.08411  3.52388  3.25314  2.52266  2.82176  3.24275  3.10856  3.94167  2.57806  2.06514  2.64648  2.93581  3.03336  5.33091  3.86090    353 r - - -
	          2.68618  4.42225  2.77519  2.73123  3.46354  2.40513  3.72494  3.29354  2.67741  2.69355  4.24690  2.90347  2.73739  3.18146  2.89801  2.37887  2.77519  2.98518  4.58477  3.61503
	          0.02303  4.53022  4.42396  0.61958  0.77255  0.54576  0.86607
	    257   2.55653  5.18957  2.26948  2.11913  4.52791  3.31666  3.53862  4.00889  2.36640  3.49822  4.24032  2.77022  2.62735  2.73107  2.84376  2.39430  2.83453  3.37655  5.62337  4.22952    354 e - - -
	          2.68618  4.42225  2.77519  2.73123  3.46354  2.40513  3.72494  3.29354  2.67741  2.69355  4.24690  2.90347  2.73739  3.18146  2.89801  2.37887  2.77519  2.98518  4.58477  3.61503
	          0.01625  4.52345  5.24579  0.61958  0.77255  0.55691  0.85092
	    258   2.57073  5.08692  2.62470  2.21947  4.29772  3.27852  3.59689  3.57634  2.43501  2.94424  4.14562  2.92904  3.80513  2.58065  2.44418  2.33931  2.80360  3.05048  5.54313  3.61162    355 e - - -
	          2.68618  4.42225  2.77519  2.73123  3.46354  2.40513  3.72494  3.29354  2.67741  2.69355  4.24690  2.90347  2.73739  3.18146  2.89801  2.37887  2.77519  2.98518  4.58477  3.61503
	          0.01625  4.52345  5.24579  0.61958  0.77255  0.55691  0.85092
	    259   3.27103  4.83307  4.19691  3.75726  2.78925  4.08828  3.95140  3.41550  3.38062  2.95136  4.01371  3.92904  3.96221  3.82195  3.47339  3.46872  3.53658  3.23555  0.86054  2.70491    356 w - - -
	          2.68618  4.42225  2.77519  2.73123  3.46354  2.40513  3.72494  3.29354  2.67741  2.69355  4.24690  2.90347  2.73739  3.18146  2.89801  2.37887  2.77519  2.98518  4.58477  3.61503
	          0.01625  4.52345  5.24579  0.61958  0.77255  0.55691  0.85092
	    260   2.64796  5.03826  2.93162  1.90906  4.32437  3.35668  3.69936  3.64471  2.30545  2.85356  3.08330  2.94155  3.71644  2.64744  2.68697  2.66165  2.68124  3.18316  5.50560  3.95210    357 e - - -
	          2.68618  4.42225  2.77519  2.73123  3.46354  2.40513  3.72494  3.29354  2.67741  2.69355  4.24690  2.90347  2.73739  3.18146  2.89801  2.37887  2.77519  2.98518  4.58477  3.61503
	          0.01625  4.52345  5.24579  0.61958  0.77255  0.55691  0.85092
	    261   2.39887  4.99297  2.92562  2.23087  4.04704  3.51303  3.71037  3.39390  2.33794  2.58569  3.86033  2.95695  3.57843  2.71390  2.51302  2.56046  2.56448  3.23264  5.47040  4.01841    358 e - - -
	          2.68618  4.42225  2.77519  2.73123  3.46354  2.40513  3.72494  3.29354  2.67741  2.69355  4.24690  2.90347  2.73739  3.18146  2.89801  2.37887  2.77519  2.98518  4.58477  3.61503
	          0.01625  4.52345  5.24579  0.61958  0.77255  0.55691  0.85092
	    262   2.35648  4.90466  2.98820  2.54090  4.14917  3.25043  3.45178  3.43420  2.45365  2.83419  3.76123  3.06099  3.92040  2.80014  2.80673  1.99558  2.36732  3.20570  5.40072  3.93235    359 s - - -
	          2.68618  4.42225  2.77519  2.73123  3.46354  2.40513  3.72494  3.29354  2.67741  2.69355  4.24690  2.90347  2.73739  3.18146  2.89801  2.37887  2.77519  2.98518  4.58477  3.61503
	          0.01625  4.52345  5.24579  0.61958  0.77255  0.55691  0.85092
	    263   2.38262  4.25475  3.81401  3.32847  2.74459  3.75289  3.17265  2.67982  3.24530  2.09570  3.36867  3.43806  4.12501  3.26898  3.47086  2.85039  2.74123  2.44989  2.60436  3.19353    360 l - - -
	          2.68626  4.42168  2.77527  2.73121  3.46362  2.40524  3.72507  3.29341  2.67724  2.69348  4.24703  2.90360  2.73736  3.18144  2.89757  2.37896  2.77532  2.98531  4.58476  3.61493
	          0.67684  1.29261  1.52682  0.65341  0.73453  0.53775  0.87722
	    264   2.43049  4.90807  2.89232  2.27242  3.73877  3.45334  3.46670  3.22019  2.37354  3.00659  3.88156  2.67641  3.84410  2.55468  2.74158  2.45426  2.71210  3.11652  5.39625  3.78443    366 e - - -
	          2.68618  4.42225  2.77519  2.73123  3.46354  2.40513  3.72494  3.29354  2.67741  2.69355  4.24690  2.90347  2.73739  3.18146  2.89801  2.37887  2.77519  2.98518  4.58477  3.61503
	          0.02049  4.29383  5.01618  0.61958  0.77255  0.84549  0.56097
	    265   2.45342  4.68823  3.13674  2.43795  3.61998  3.50120  3.40768  3.24951  2.56199  2.76986  3.53859  2.85574  3.88857  2.74645  2.82214  2.38953  2.74680  2.93916  5.21823  2.80432    367 s - - -
	          2.68618  4.42225  2.77519  2.73123  3.46354  2.40513  3.72494  3.29354  2.67741  2.69355  4.24690  2.90347  2.73739  3.18146  2.89801  2.37887  2.77519  2.98518  4.58477  3.61503
	          0.02049  4.29383  5.01618  0.61958  0.77255  0.80980  0.58869
	    266   2.58529  4.78469  2.80816  2.29405  3.71072  3.26173  3.50846  2.87346  2.36055  2.81581  3.61164  3.00466  3.53193  2.75518  2.87414  2.68981  2.70119  2.73280  5.29818  3.87700    368 e - - -
	          2.68618  4.42225  2.77519  2.73123  3.46354  2.40513  3.72494  3.29354  2.67741  2.69355  4.24690  2.90347  2.73739  3.18146  2.89801  2.37887  2.77519  2.98518  4.58477  3.61503
	          0.02016  4.30977  5.03212  0.61958  0.77255  0.49644  0.93826
	    267   2.43095  4.77714  3.01081  2.58060  3.83807  3.54301  3.45413  2.92425  2.43346  2.66317  3.56644  2.49442  3.59916  2.93196  2.86925  2.56274  2.68107  2.68587  5.30067  3.99034    369 a - - -
	          2.68618  4.42225  2.77519  2.73123  3.46354  2.40513  3.72494  3.29354  2.67741  2.69355  4.24690  2.90347  2.73739  3.18146  2.89801  2.37887  2.77519  2.98518  4.58477  3.61503
	          0.01718  4.46859  5.19093  0.61958  0.77255  0.64037  0.74887
	    268   3.46074  0.25979  5.03736  4.93604  4.85860  3.92066  5.46266  4.16051  4.79336  4.01822  5.16980  4.78563  4.66347  5.11320  4.79674  3.72841  3.97696  3.84907  6.08662  5.12940    370 C - - -
	          2.68618  4.42225  2.77519  2.73123  3.46354  2.40513  3.72494  3.29354  2.67741  2.69355  4.24690  2.90347  2.73739  3.18146  2.89801  2.37887  2.77519  2.98518  4.58477  3.61503
	          0.21496  4.46859  1.70396  0.61958  0.77255  0.57962  0.82123
	    269   2.65509  4.94463  3.00548  2.38083  4.21454  3.26280  3.48807  3.52900  2.19017  2.85306  4.00738  2.97144  3.85279  2.61943  2.16357  2.41594  2.81405  3.13212  5.42164  3.79873    371 r - - -
	          2.68618  4.42225  2.77519  2.73123  3.46354  2.40513  3.72494  3.29354  2.67741  2.69355  4.24690  2.90347  2.73739  3.18146  2.89801  2.37887  2.77519  2.98518  4.58477  3.61503
	          0.07523  4.30236  2.83136  0.61958  0.77255  0.83714  0.56730
	    270   2.33875  4.91934  2.83018  2.36019  4.18504  3.33989  3.41317  3.16465  2.31132  2.92656  3.98197  2.67533  3.61888  2.74020  2.64056  2.44988  2.72132  3.26660  5.05837  4.04574    372 k - - -
	          2.68611  4.42273  2.77533  2.73120  3.46302  2.40525  3.72518  3.29333  2.67743  2.69362  4.24731  2.90339  2.73741  3.18110  2.89801  2.37891  2.77511  2.98518  4.58474  3.61524
	          0.67825  0.85480  2.70117  1.67208  0.20808  0.88756  0.53045
	    271   2.57706  4.76085  2.79373  2.33355  3.65346  2.97159  3.65651  3.39545  2.47043  2.81366  3.76493  2.83885  3.49288  2.74249  2.85556  2.60119  2.74719  2.96276  4.95455  3.09516    384 e - - -
	          2.68618  4.42225  2.77519  2.73123  3.46354  2.40513  3.72494  3.29354  2.67741  2.69355  4.24690  2.90347  2.73739  3.18146  2.89801  2.37887  2.77519  2.98518  4.58477  3.61503
	          0.02284  4.18650  4.90885  0.61958  0.77255  0.71694  0.66991
	    272   2.43103  4.77080  2.93248  2.49998  3.76054  2.85249  3.44773  2.94278  2.45119  2.81135  3.84701  3.03369  3.47203  2.72247  2.91415  2.33252  2.78196  2.98531  5.28657  3.84637    385 s - - -
	          2.68618  4.42225  2.77519  2.73123  3.46354  2.40513  3.72494  3.29354  2.67741  2.69355  4.24690  2.90347  2.73739  3.18146  2.89801  2.37887  2.77519  2.98518  4.58477  3.61503
	          0.02032  4.30236  5.02471  0.61958  0.77255  0.78461  0.60935
	    273   2.64309  4.78513  2.74385  2.46616  3.52916  3.12686  3.69256  2.84912  2.47749  2.91515  3.79626  2.96721  3.29772  2.66500  2.85825  2.31620  2.84705  2.83183  5.29315  3.97899    386 s - - -
	          2.68618  4.42225  2.77519  2.73123  3.46354  2.40513  3.72494  3.29354  2.67741  2.69355  4.24690  2.90347  2.73739  3.18146  2.89801  2.37887  2.77519  2.98518  4.58477  3.61503
	          0.02833  4.32573  4.21947  0.61958  0.77255  0.43526  1.04157
	    274   2.61570  5.18496  2.43381  2.14675  4.52175  3.10251  3.55222  4.00220  2.33462  3.41142  4.23669  2.77772  2.40460  2.74664  2.86226  2.41564  2.80674  3.57694  5.61940  4.22573    387 e - - -
	          2.68616  4.42225  2.77515  2.73124  3.46354  2.40512  3.72495  3.29355  2.67741  2.69355  4.24690  2.90344  2.73740  3.18147  2.89801  2.37887  2.77520  2.98519  4.58477  3.61504
	          0.05140  3.10778  5.22083  0.44271  1.02804  0.57716  0.82438
	    275   2.77692  0.61248  4.41335  3.94003  4.19233  3.51444  4.79817  3.41806  3.89400  3.33319  4.36168  4.06755  4.25192  4.28261  4.03428  3.02991  3.25938  3.10996  5.66481  4.43606    389 C - - -
	          2.68603  4.42239  2.77526  2.73128  3.46370  2.40519  3.72487  3.29341  2.67770  2.69343  4.24712  2.90370  2.73675  3.18113  2.89813  2.37884  2.77529  2.98536  4.58510  3.61505
	          0.94675  1.21915  1.15037  1.65475  0.21213  0.54002  0.87403
	    276   2.39391  4.82835  2.80371  2.25553  3.90832  3.34754  3.62489  3.42758  2.35437  2.75161  3.90106  2.94648  3.22752  2.64942  2.82506  2.51724  2.75603  3.07561  5.31908  3.70903    410 e - - -
	          2.68618  4.42225  2.77519  2.73123  3.46354  2.40513  3.72494  3.29354  2.67741  2.69355  4.24690  2.90347  2.73739  3.18146  2.89801  2.37887  2.77519  2.98518  4.58477  3.61503
	          0.04565  4.15663  3.54187  0.61958  0.77255  0.83992  0.56518
	    277   2.50909  4.86623  2.90409  2.38514  4.12633  3.21793  3.58117  3.55492  2.39337  2.68707  3.93702  2.83961  3.31364  2.51842  2.57177  2.54634  2.69555  2.99246  5.35116  3.91367    411 e - - -
	          2.68618  4.42225  2.77519  2.73123  3.46354  2.40513  3.72494  3.29354  2.67741  2.69355  4.24690  2.90347  2.73739  3.18146  2.89801  2.37887  2.77519  2.98518  4.58477  3.61503
	          0.02252  4.20062  4.92296  0.61958  0.77255  0.81514  0.58443
	    278   2.47498  5.00557  2.64396  2.27201  3.82841  3.08633  3.52059  3.70360  2.30119  3.15841  4.06520  2.78603  2.94687  2.63565  2.83187  2.44862  2.72522  3.32587  5.46352  4.09483    412 e - - -
	          2.68618  4.42225  2.77519  2.73123  3.46354  2.40513  3.72494  3.29354  2.67741  2.69355  4.24690  2.90347  2.73739  3.18146  2.89801  2.37887  2.77519  2.98518  4.58477  3.61503
	          0.02126  4.25718  4.97953  0.61958  0.77255  0.32538  1.28106
	    279   2.50831  5.19435  2.42041  2.16133  4.53627  3.26339  3.30228  3.89264  2.23655  3.15931  4.14671  2.79940  3.45356  2.60230  2.62454  2.42783  2.85443  3.43351  5.62641  4.07556    413 e - - -
	          2.68618  4.42225  2.77519  2.73123  3.46354  2.40513  3.72494  3.29354  2.67741  2.69355  4.24690  2.90347  2.73739  3.18146  2.89801  2.37887  2.77519  2.98518  4.58477  3.61503
	          0.01583  4.54972  5.27207  0.61958  0.77255  0.51253  0.91374
	    280   2.55796  5.05280  2.93372  2.29519  4.34107  3.32798  3.66923  3.02201  2.29908  3.18979  3.76603  2.90331  2.78119  2.57249  2.74496  2.47172  2.70749  3.23783  5.51878  3.78817    414 e - - -
	          2.68618  4.42225  2.77519  2.73123  3.46354  2.40513  3.72494  3.29354  2.67741  2.69355  4.24690  2.90347  2.73739  3.18146  2.89801  2.37887  2.77519  2.98518  4.58477  3.61503
	          0.01583  4.54972  5.27207  0.61958  0.77255  0.51253  0.91374
	    281   2.49435  5.15922  2.81121  2.14049  4.47841  3.01904  3.27822  3.55179  2.20441  3.20022  3.73545  2.81693  2.98362  2.59425  2.79553  2.65492  2.94360  3.33922  5.60770  3.72228    415 e - - -
	          2.68618  4.42225  2.77519  2.73123  3.46354  2.40513  3.72494  3.29354  2.67741  2.69355  4.24690  2.90347  2.73739  3.18146  2.89801  2.37887  2.77519  2.98518  4.58477  3.61503
	          0.01583  4.54972  5.27207  0.61958  0.77255  0.46938  0.98187
	    282   2.37621  5.16301  2.70859  2.36216  4.20532  3.41444  3.61172  3.94965  2.36782  3.40778  4.08457  2.66440  3.08503  2.68422  2.61443  2.08088  2.84462  3.30923  5.61174  3.78148    416 s - - -
	          2.68618  4.42225  2.77519  2.73123  3.46354  2.40513  3.72494  3.29354  2.67741  2.69355  4.24690  2.90347  2.73739  3.18146  2.89801  2.37887  2.77519  2.98518  4.58477  3.61503
	          0.01559  4.56470  5.28704  0.61958  0.77255  0.48576  0.95510
	    283   2.60506  5.15675  2.79842  2.40322  4.47317  3.30830  3.51185  3.56991  2.03793  3.36869  4.20523  2.96082  3.17494  2.79996  2.05956  2.54706  2.63374  3.45716  5.28753  4.21458    417 k - - -
	          2.68618  4.42225  2.77519  2.73123  3.46354  2.40513  3.72494  3.29354  2.67741  2.69355  4.24690  2.90347  2.73739  3.18146  2.89801  2.37887  2.77519  2.98518  4.58477  3.61503
	          0.01559  4.56470  5.28704  0.61958  0.77255  0.48576  0.95510
	    284   2.34517  4.52334  3.67953  3.21297  4.11685  3.15083  4.22662  3.46029  3.17874  2.70339  4.05095  3.51917  1.16019  3.50021  3.53010  2.65680  3.01153  2.86859  5.51064  4.27356    418 p - - -
	          2.68618  4.42225  2.77519  2.73123  3.46354  2.40513  3.72494  3.29354  2.67741  2.69355  4.24690  2.90347  2.73739  3.18146  2.89801  2.37887  2.77519  2.98518  4.58477  3.61503
	          0.01559  4.56470  5.28704  0.61958  0.77255  0.48576  0.95510
	    285   2.65777  5.18474  2.42216  2.28254  4.51103  3.18725  3.44918  3.82725  2.40092  3.37244  4.12653  2.70832  3.89229  2.59199  2.92138  1.85957  2.77945  3.51760  5.62872  3.92242    419 s - - -
	          2.68618  4.42225  2.77519  2.73123  3.46354  2.40513  3.72494  3.29354  2.67741  2.69355  4.24690  2.90347  2.73739  3.18146  2.89801  2.37887  2.77519  2.98518  4.58477  3.61503
	          0.01559  4.56470  5.28704  0.61958  0.77255  0.48576  0.95510
	    286   2.36226  4.12001  4.51048  3.90644  2.26250  3.86758  4.08922  2.24876  3.72762  1.89813  3.06380  3.97194  3.89713  3.89049  3.79598  3.07062  2.90476  1.97371  4.73878  2.81882    420 l - - -
	          2.68618  4.42225  2.77519  2.73123  3.46354  2.40513  3.72494  3.29354  2.67741  2.69355  4.24690  2.90347  2.73739  3.18146  2.89801  2.37887  2.77519  2.98518  4.58477  3.61503
	          0.01559  4.56470  5.28704  0.61958  0.77255  0.48576  0.95510
	    287   2.20942  4.64641  3.32873  2.29263  3.62465  3.32483  3.61980  2.85116  2.74508  2.69876  3.66525  3.20361  3.76136  3.03179  3.16373  2.31920  2.54159  2.90883  3.44581  3.83546    421 a - - -
	          2.68618  4.42225  2.77519  2.73123  3.46354  2.40513  3.72494  3.29354  2.67741  2.69355  4.24690  2.90347  2.73739  3.18146  2.89801  2.37887  2.77519  2.98518  4.58477  3.61503
	          0.01559  4.56470  5.28704  0.61958  0.77255  0.48576  0.95510
	    288   2.57747  4.16937  4.38533  3.79106  3.26992  3.87731  4.19561  1.96045  3.32295  2.07365  2.76835  3.92651  3.42440  3.83291  3.76314  3.17461  2.97325  1.59501  4.79820  3.40534    422 v - - -
	          2.68618  4.42225  2.77519  2.73123  3.46354  2.40513  3.72494  3.29354  2.67741  2.69355  4.24690  2.90347  2.73739  3.18146  2.89801  2.37887  2.77519  2.98518  4.58477  3.61503
	          0.01559  4.56470  5.28704  0.61958  0.77255  0.48576  0.95510
	    289   2.35132  4.26623  3.94813  3.10845  1.88780  3.77671  3.90512  2.67942  3.10521  1.97608  3.37784  3.66437  4.14988  3.53912  3.53457  2.80864  2.83031  2.52505  4.86706  3.23040    423 f - - -
	          2.68618  4.42225  2.77519  2.73123  3.46354  2.40513  3.72494  3.29354  2.67741  2.69355  4.24690  2.90347  2.73739  3.18146  2.89801  2.37887  2.77519  2.98518  4.58477  3.61503
	          0.01559  4.56470  5.28704  0.61958  0.77255  0.48576  0.95510
	    290   2.63038  3.90663  4.04013  3.35643  3.27145  3.69783  4.08747  2.43665  3.12560  1.85095  2.07776  3.72003  4.16672  2.71538  3.58279  3.03582  2.94920  2.36387  4.84272  3.64416    424 l - - -
	          2.68618  4.42225  2.77519  2.73123  3.46354  2.40513  3.72494  3.29354  2.67741  2.69355  4.24690  2.90347  2.73739  3.18146  2.89801  2.37887  2.77519  2.98518  4.58477  3.61503
	          0.01559  4.56470  5.28704  0.61958  0.77255  0.48576  0.95510
	    291   2.99695  4.54111  5.11469  4.53215  3.17557  4.49978  4.86276  1.70617  4.37531  1.14659  2.75050  4.62597  4.77152  4.47579  4.42132  3.83507  3.37605  1.78693  5.24803  4.12947    425 l - - -
	          2.68618  4.42225  2.77519  2.73123  3.46354  2.40513  3.72494  3.29354  2.67741  2.69355  4.24690  2.90347  2.73739  3.18146  2.89801  2.37887  2.77519  2.98518  4.58477  3.61503
	          0.01559  4.56470  5.28704  0.61958  0.77255  0.48576  0.95510
	    292   2.79792  5.29565  3.18459  2.49511  4.66807  3.63385  2.92942  4.10494  1.38520  3.57034  4.34538  2.91534  4.01442  2.78261  2.05747  2.80119  3.10433  3.70473  5.67398  4.04385    426 k - - -
	          2.68618  4.42225  2.77519  2.73123  3.46354  2.40513  3.72494  3.29354  2.67741  2.69355  4.24690  2.90347  2.73739  3.18146  2.89801  2.37887  2.77519  2.98518  4.58477  3.61503
	          0.01559  4.56470  5.28704  0.61958  0.77255  0.48576  0.95510
	    293   2.79494  4.21492  4.45211  3.86147  3.26932  3.93800  4.24817  2.01053  3.70614  1.80144  3.29573  3.99096  4.29845  3.89623  3.82381  3.04743  2.90273  2.15052  4.82708  1.84521    427 l - - -
	          2.68618  4.42225  2.77519  2.73123  3.46354  2.40513  3.72494  3.29354  2.67741  2.69355  4.24690  2.90347  2.73739  3.18146  2.89801  2.37887  2.77519  2.98518  4.58477  3.61503
	          0.01559  4.56470  5.28704  0.61958  0.77255  0.48576  0.95510
	    294   2.69406  4.00432  4.67202  4.07288  1.73910  4.02789  4.35946  2.18582  3.89658  1.57346  3.17421  4.13969  4.37533  4.04655  3.95861  3.18559  3.08482  2.16266  4.87044  3.69749    428 l - - -
	          2.68618  4.42225  2.77519  2.73123  3.46354  2.40513  3.72494  3.29354  2.67741  2.69355  4.24690  2.90347  2.73739  3.18146  2.89801  2.37887  2.77519  2.98518  4.58477  3.61503
	          0.01559  4.56470  5.28704  0.61958  0.77255  0.48576  0.95510
	    295   2.24843  3.50001  4.32459  3.73229  2.88097  3.75227  4.16311  2.54699  3.58969  2.25092  1.76878  3.88176  4.21317  3.78694  3.72450  2.62868  2.91195  2.24705  4.78447  3.59816    429 m - - -
	          2.68618  4.42225  2.77519  2.73123  3.46354  2.40513  3.72494  3.29354  2.67741  2.69355  4.24690  2.90347  2.73739  3.18146  2.89801  2.37887  2.77519  2.98518  4.58477  3.61503
	          0.01559  4.56470  5.28704  0.61958  0.77255  0.48576  0.95510
	    296   2.54435  3.25516  3.99561  3.41579  2.99955  3.78484  4.07389  2.63075  3.32289  2.10914  2.67291  3.69253  4.15710  2.84641  3.37180  2.39769  2.38009  2.38581  4.85264  3.59648    430 l - - -
	          2.68618  4.42225  2.77519  2.73123  3.46354  2.40513  3.72494  3.29354  2.67741  2.69355  4.24690  2.90347  2.73739  3.18146  2.89801  2.37887  2.77519  2.98518  4.58477  3.61503
	          0.01559  4.56470  5.28704  0.61958  0.77255  0.48576  0.95510
	    297   2.96121  4.08583  4.64264  4.05447  2.19663  4.11097  4.38962  2.55826  3.89377  1.04727  2.98743  3.69837  4.44534  4.05014  3.99034  3.42005  3.19223  2.45280  4.88540  3.66691    431 l - - -
	          2.68618  4.42225  2.77519  2.73123  3.46354  2.40513  3.72494  3.29354  2.67741  2.69355  4.24690  2.90347  2.73739  3.18146  2.89801  2.37887  2.77519  2.98518  4.58477  3.61503
	          0.01559  4.56470  5.28704  0.61958  0.77255  0.48576  0.95510
	    298   2.50185  4.17931  4.33144  3.74062  3.16205  2.91486  4.18544  2.01341  3.60158  2.11609  3.10415  3.89792  4.23400  3.80235  3.74219  2.84029  2.83201  1.63468  4.81156  3.62404    432 v - - -
	          2.68618  4.42225  2.77519  2.73123  3.46354  2.40513  3.72494  3.29354  2.67741  2.69355  4.24690  2.90347  2.73739  3.18146  2.89801  2.37887  2.77519  2.98518  4.58477  3.61503
	          0.01559  4.56470  5.28704  0.61958  0.77255  0.48576  0.95510
	    299   2.37681  4.30325  3.85877  3.28482  3.42556  3.20307  4.03942  2.43178  3.20934  2.35836  3.36940  3.46308  3.57241  3.47841  3.31239  2.85893  2.61049  1.62282  4.90731  3.69719    433 v - - -
	          2.68618  4.42225  2.77519  2.73123  3.46354  2.40513  3.72494  3.29354  2.67741  2.69355  4.24690  2.90347  2.73739  3.18146  2.89801  2.37887  2.77519  2.98518  4.58477  3.61503
	          0.01559  4.56470  5.28704  0.61958  0.77255  0.48576  0.95510
	    300   2.25810  3.56271  4.39443  4.16543  4.88128  0.61867  4.97909  4.30004  4.12679  4.02625  4.82488  3.91788  4.04317  4.33976  4.29665  2.48330  3.03755  3.60648  6.24560  5.12644    434 G - - -
	          2.68618  4.42225  2.77519  2.73123  3.46354  2.40513  3.72494  3.29354  2.67741  2.69355  4.24690  2.90347  2.73739  3.18146  2.89801  2.37887  2.77519  2.98518  4.58477  3.61503
	          0.01559  4.56470  5.28704  0.61958  0.77255  0.48576  0.95510
	    301   2.83496  4.06581  4.70774  4.11907  3.21971  4.09927  4.45537  1.19953  3.95513  2.24232  3.35784  4.20264  4.44696  4.12645  4.03725  3.41447  2.68835  1.74375  4.53788  3.80487    435 i - - -
	          2.68618  4.42225  2.77519  2.73123  3.46354  2.40513  3.72494  3.29354  2.67741  2.69355  4.24690  2.90347  2.73739  3.18146  2.89801  2.37887  2.77519  2.98518  4.58477  3.61503
	          0.01559  4.56470  5.28704  0.61958  0.77255  0.48576  0.95510
	    302   2.39468  4.15319  3.80851  3.23808  3.15137  3.64321  4.03230  2.78015  3.17041  2.17612  3.45509  3.57603  3.66680  3.44651  3.46793  2.51770  1.72519  2.41498  4.94324  3.72891    436 t - - -
	          2.68618  4.42225  2.77519  2.73123  3.46354  2.40513  3.72494  3.29354  2.67741  2.69355  4.24690  2.90347  2.73739  3.18146  2.89801  2.37887  2.77519  2.98518  4.58477  3.61503
	          0.01559  4.56470  5.28704  0.61958  0.77255  0.48576  0.95510
	    303   2.62973  3.84360  3.66225  3.09670  3.56545  3.68744  3.98785  2.92016  3.04466  2.46891  2.67643  3.32923  3.71272  3.34047  3.38346  1.71687  2.37664  2.55799  5.01842  3.79053    437 s - - -
	          2.68618  4.42225  2.77519  2.73123  3.46354  2.40513  3.72494  3.29354  2.67741  2.69355  4.24690  2.90347  2.73739  3.18146  2.89801  2.37887  2.77519  2.98518  4.58477  3.61503
	          0.01559  4.56470  5.28704  0.61958  0.77255  0.48576  0.95510
	    304   2.58080  4.25468  3.55175  2.99515  3.59060  1.80566  3.97453  2.78008  2.95690  2.62208  3.67296  3.33929  4.05066  3.26836  3.33050  2.02399  2.83155  2.73636  5.14659  3.90240    438 g - - -
	          2.68618  4.42225  2.77519  2.73123  3.46354  2.40513  3.72494  3.29354  2.67741  2.69355  4.24690  2.90347  2.73739  3.18146  2.89801  2.37887  2.77519  2.98518  4.58477  3.61503
	          0.01559  4.56470  5.28704  0.61958  0.77255  0.48576  0.95510
	    305   2.57401  4.13597  4.42602  3.82694  2.09637  3.70421  4.00586  2.29574  3.66457  2.15708  2.63130  3.93093  4.22282  3.84293  3.76241  2.63019  2.73420  1.95408  4.75457  3.57175    439 v - - -
	          2.68618  4.42225  2.77519  2.73123  3.46354  2.40513  3.72494  3.29354  2.67741  2.69355  4.24690  2.90347  2.73739  3.18146  2.89801  2.37887  2.77519  2.98518  4.58477  3.61503
	          0.01559  4.56470  5.28704  0.61958  0.77255  0.48576  0.95510
	    306   4.13736  5.45643  4.79199  4.53630  2.70786  4.57934  3.48592  4.22025  4.11064  3.52164  4.76229  4.50062  5.03221  4.48811  4.20604  4.22190  4.40680  4.09049  0.46900  2.64504    440 W - - -
	          2.68618  4.42225  2.77519  2.73123  3.46354  2.40513  3.72494  3.29354  2.67741  2.69355  4.24690  2.90347  2.73739  3.18146  2.89801  2.37887  2.77519  2.98518  4.58477  3.61503
	          0.01559  4.56470  5.28704  0.61958  0.77255  0.48576  0.95510
	    307   3.35320  4.21929  5.33639  4.82891  3.96273  4.83207  5.43460  1.34011  4.73595  2.39233  3.75812  4.96642  5.11039  4.97237  4.88375  4.22024  3.26388  0.84820  5.87856  4.66572    441 v - - -
	          2.68618  4.42225  2.77519  2.73123  3.46354  2.40513  3.72494  3.29354  2.67741  2.69355  4.24690  2.90347  2.73739  3.18146  2.89801  2.37887  2.77519  2.98518  4.58477  3.61503
	          0.01559  4.56470  5.28704  0.61958  0.77255  0.48576  0.95510
	    308   2.55868  3.87130  4.31125  3.71943  3.10629  3.54596  4.15477  2.51382  3.57756  2.14925  3.13776  3.87610  4.21592  3.77796  3.71745  3.10012  2.95993  2.36792  1.59697  3.49853    442 w - - -
	          2.68618  4.42225  2.77519  2.73123  3.46354  2.40513  3.72494  3.29354  2.67741  2.69355  4.24690  2.90347  2.73739  3.18146  2.89801  2.37887  2.77519  2.98518  4.58477  3.61503
	          0.01559  4.56470  5.28704  0.61958  0.77255  0.48576  0.95510
	    309   2.47028  4.04846  3.88220  3.41802  4.38686  3.34030  4.40892  3.54689  3.36978  3.46708  4.30469  3.46318  4.02696  3.67469  3.70621  0.93130  2.01599  3.31302  5.75237  4.53261    443 s - - -
	          2.68618  4.42225  2.77520  2.73123  3.46354  2.40513  3.72495  3.29354  2.67741  2.69355  4.24690  2.90341  2.73740  3.18146  2.89801  2.37887  2.77520  2.98518  4.58477  3.61503
	          0.02725  3.82465  5.28704  0.54072  0.87305  0.48576  0.95510
	    310   2.51929  5.12401  3.01379  2.43800  4.42843  2.47751  3.40579  3.88527  2.11664  3.41126  4.17648  2.84433  3.28217  2.81388  2.54817  2.23695  2.86897  3.49281  4.14716  4.19889    445 k - - -
	          2.68618  4.42225  2.77519  2.73123  3.46354  2.40513  3.72494  3.29354  2.67741  2.69355  4.24690  2.90347  2.73739  3.18146  2.89801  2.37887  2.77519  2.98518  4.58477  3.61503
	          0.01559  4.56470  5.28704  0.61958  0.77255  0.48576  0.95510
	    311   2.44265  5.19784  3.17981  2.69517  4.64094  3.62669  3.84974  4.05840  1.06309  3.57288  4.37911  3.09140  4.06895  2.88097  2.77402  2.64615  3.10606  3.67507  5.71077  4.40451    446 k - - -
	          2.68618  4.42225  2.77519  2.73123  3.46354  2.40513  3.72494  3.29354  2.67741  2.69355  4.24690  2.90347  2.73739  3.18146  2.89801  2.37887  2.77519  2.98518  4.58477  3.61503
	          0.01559  4.56470  5.28704  0.61958  0.77255  0.48576  0.95510
	    312   2.55703  4.46695  4.02621  3.61031  4.25140  3.42040  4.51797  3.18016  3.52095  3.27194  4.19376  3.74866  4.10935  3.84093  3.80044  2.59013  0.79297  2.84413  5.69786  4.48980    447 t - - -
	          2.68618  4.42225  2.77519  2.73123  3.46354  2.40513  3.72494  3.29354  2.67741  2.69355  4.24690  2.90347  2.73739  3.18146  2.89801  2.37887  2.77519  2.98518  4.58477  3.61503
	          0.01559  4.56470  5.28704  0.61958  0.77255  0.48576  0.95510
	    313   2.54222  2.90556  4.61694  4.00985  2.72815  3.70542  4.24227  2.26846  3.81712  1.53797  2.92607  4.04147  4.13059  3.96548  3.85945  3.21884  2.97693  1.97036  4.76045  3.58348    448 l - - -
	          2.68618  4.42225  2.77519  2.73123  3.46354  2.40513  3.72494  3.29354  2.67741  2.69355  4.24690  2.90347  2.73739  3.18146  2.89801  2.37887  2.77519  2.98518  4.58477  3.61503
	          0.01559  4.56470  5.28704  0.61958  0.77255  0.48576  0.95510
	    314   2.50619  5.20092  2.50625  2.01262  4.28407  3.41855  3.09003  3.76832  2.32643  3.12925  4.24458  2.64396  3.88854  2.62099  2.63417  2.52977  2.83511  3.37087  5.64038  4.23634    449 e - - -
	          2.68618  4.42225  2.77519  2.73123  3.46354  2.40513  3.72494  3.29354  2.67741  2.69355  4.24690  2.90347  2.73739  3.18146  2.89801  2.37887  2.77519  2.98518  4.58477  3.61503
	          0.01559  4.56470  5.28704  0.61958  0.77255  0.48576  0.95510
	    315   2.27310  4.87266  3.15255  2.43664  4.16434  3.53626  3.80426  3.30347  2.61631  3.12185  4.00882  2.88797  3.95548  2.96387  3.07154  1.61890  2.41093  3.24714  5.44231  4.11705    450 s - - -
	          2.68618  4.42225  2.77519  2.73123  3.46354  2.40513  3.72494  3.29354  2.67741  2.69355  4.24690  2.90347  2.73739  3.18146  2.89801  2.37887  2.77519  2.98518  4.58477  3.61503
	          0.01559  4.56470  5.28704  0.61958  0.77255  0.48576  0.95510
	    316   4.11811  5.32148  5.08776  4.79217  2.29161  4.81015  3.83279  3.62999  4.48849  3.14702  4.41961  4.47951  5.12148  4.53104  4.50497  4.19760  4.33938  3.76807  0.69485  1.88882    451 w - - -
	          2.68618  4.42225  2.77519  2.73123  3.46354  2.40513  3.72494  3.29354  2.67741  2.69355  4.24690  2.90347  2.73739  3.18146  2.89801  2.37887  2.77519  2.98518  4.58477  3.61503
	          0.01559  4.56470  5.28704  0.61958  0.77255  0.48576  0.95510
	    317   2.62978  4.41059  3.05370  2.43559  3.92070  3.44945  3.31374  3.75241  2.04437  3.18195  3.96513  2.95488  3.91683  2.60548  2.00009  2.60569  2.77126  3.34555  4.50128  4.15320    452 r - - -
	          2.68618  4.42225  2.77519  2.73123  3.46354  2.40513  3.72494  3.29354  2.67741  2.69355  4.24690  2.90347  2.73739  3.18146  2.89801  2.37887  2.77519  2.98518  4.58477  3.61503
	          0.03606  4.56470  3.68862  0.61958  0.77255  0.48576  0.95510
	    318   2.49929  5.18504  2.88272  2.35371  4.51455  3.34508  3.57651  3.98848  2.09602  3.41231  4.23024  2.48013  3.88692  2.70658  2.12800  2.36088  2.86621  3.29562  5.62639  4.12804    453 k - - -
	          2.68618  4.42225  2.77519  2.73123  3.46354  2.40513  3.72494  3.29354  2.67741  2.69355  4.24690  2.90347  2.73739  3.18146  2.89801  2.37887  2.77519  2.98518  4.58477  3.61503
	          0.07251  4.54455  2.82488  0.61958  0.77255  0.52152  0.90046
	    319   2.41178  3.54477  4.47149  3.86964  1.77270  3.84531  4.15899  2.43437  3.58941  1.86549  3.21404  3.94171  4.20985  3.85879  3.76790  3.14846  2.86973  2.34756  4.18952  3.14263    454 f - - -
	          2.68618  4.42225  2.77519  2.73123  3.46354  2.40513  3.72494  3.29354  2.67741  2.69355  4.24690  2.90347  2.73739  3.18146  2.89801  2.37887  2.77519  2.98518  4.58477  3.61503
	          0.02264  4.48887  4.49612  0.61958  0.77255  0.61085  0.78283
	    320   2.65473  3.31966  4.48883  3.88399  2.31301  3.59134  3.99341  2.27608  3.63532  2.01181  3.20250  3.66044  4.20018  3.86328  3.76659  2.92671  2.89375  2.18711  3.35657  2.62550    455 l - - -
	          2.68618  4.42225  2.77519  2.73123  3.46354  2.40513  3.72494  3.29354  2.67741  2.69355  4.24690  2.90347  2.73739  3.18146  2.89801  2.37887  2.77519  2.98518  4.58477  3.61503
	          0.07582  4.48316  2.78517  0.61958  0.77255  0.61931  0.77287
	    321   2.36970  3.55783  2.88632  2.40371  3.99312  3.44759  3.40253  3.52101  2.39176  3.23336  4.02632  2.65217  3.87794  2.78848  2.26754  2.55003  2.59636  3.26426  5.44763  3.98763    456 r - - -
	          2.68618  4.42225  2.77519  2.73123  3.46354  2.40513  3.72494  3.29354  2.67741  2.69355  4.24690  2.90347  2.73739  3.18146  2.89801  2.37887  2.77519  2.98518  4.58477  3.61503
	          0.05763  4.42528  3.12286  0.61958  0.77255  0.67845  0.70806
	    322   2.87787  4.71951  3.25727  2.64325  4.48897  3.43452  3.63461  3.89265  1.91216  3.20555  4.21180  3.08719  4.00327  2.69121  1.42196  2.71824  3.08425  3.54117  5.53875  4.25195    457 r - - -
	          2.68618  4.42225  2.77519  2.73123  3.46354  2.40513  3.72494  3.29354  2.67741  2.69355  4.24690  2.90347  2.73739  3.18146  2.89801  2.37887  2.77519  2.98518  4.58477  3.61503
	          0.04018  4.39457  3.61035  0.61958  0.77255  0.73687  0.65126
	    323   2.61400  3.04178  4.05472  3.46977  3.11489  3.56166  4.03815  2.22000  2.93106  1.85365  3.25270  3.62436  4.04281  3.47086  3.19930  2.98200  2.67508  2.33124  4.32159  3.30456    458 l - - -
	          2.68618  4.42225  2.77519  2.73123  3.46354  2.40513  3.72494  3.29354  2.67741  2.69355  4.24690  2.90347  2.73739  3.18146  2.89801  2.37887  2.77519  2.98518  4.58477  3.61503
	          0.01277  4.36715        *  0.61958  0.77255  0.00000        *
	//

	HMMER3/f [3.1b2 | February 2015]
	NAME  7tm_3
	ACC   PF00003.23
	DESC  7 transmembrane sweet-taste receptor of 3 GCPR
	LENG  236
	ALPH  amino
	RF    no
	MM    no
	CONS  yes
	CS    no
	MAP   yes
	DATE  Wed Apr 22 14:17:01 2020
	NSEQ  701
	EFFN  9.479694
	CKSUM 1773682593
	GA    33.50 33.50;
	TC    33.50 33.50;
	NC    33.40 33.40;
	BM    hmmbuild HMM.ann SEED.ann
	SM    hmmsearch -Z 47079205 -E 1000 --cpu 4 HMM pfamseq
	STATS LOCAL MSV      -10.7784  0.70349
	STATS LOCAL VITERBI  -12.1020  0.70349
	STATS LOCAL FORWARD   -4.7658  0.70349
	HMM          A        C        D        E        F        G        H        I        K        L        M        N        P        Q        R        S        T        V        W        Y   
	            m->m     m->i     m->d     i->m     i->i     d->m     d->d
	  COMPO   2.52490  3.64285  3.58648  3.24345  2.83127  2.99060  3.99550  2.49297  3.05849  2.07978  3.51280  3.35001  3.40617  3.43499  3.17003  2.63691  2.75260  2.42090  4.20267  3.39851
	          2.68618  4.42225  2.77519  2.73123  3.46354  2.40513  3.72494  3.29354  2.67741  2.69355  4.24690  2.90347  2.73739  3.18146  2.89801  2.37887  2.77519  2.98518  4.58477  3.61503
	          0.22424  5.91631  1.61855  0.61958  0.77255  0.00000        *
	      1   2.25483  4.50215  5.28432  4.66855  3.04125  3.36133  4.81842  1.33306  4.45202  1.62573  3.14513  4.64895  4.84815  4.53451  4.45801  3.11046  3.35418  2.17266  4.25883  4.09806      1 i - - -
	          2.68618  4.42225  2.77519  2.73123  3.46354  2.40513  3.72494  3.29354  2.67741  2.69355  4.24690  2.90347  2.73739  3.18146  2.89801  2.37887  2.77519  2.98518  4.58477  3.61503
	          0.00500  5.69706  6.41941  0.61958  0.77255  0.76936  0.62234
	      2   2.19093  3.87875  5.34287  4.72708  2.87428  3.05772  4.87615  2.22222  4.51032  1.37263  2.85604  4.70689  4.90559  4.64016  4.51591  3.25751  3.09684  1.76018  5.36770  4.19189      2 l - - -
	          2.68618  4.42225  2.77519  2.73123  3.46354  2.40513  3.72494  3.29354  2.67741  2.69355  4.24690  2.90347  2.73739  3.18146  2.89801  2.37887  2.77519  2.98518  4.58477  3.61503
	          0.00460  5.78025  6.50259  0.61958  0.77255  0.87198  0.54150
	      3   2.17056  3.40781  5.36092  4.74504  2.53155  4.29490  4.74279  1.96818  4.38777  1.53812  2.48584  4.63938  4.92363  4.37012  4.53376  3.15690  2.42703  2.35647  5.27609  4.11874      3 l - - -
	          2.68618  4.42225  2.77519  2.73123  3.46354  2.40513  3.72494  3.29354  2.67741  2.69355  4.24690  2.90347  2.73739  3.18146  2.89801  2.37887  2.77519  2.98518  4.58477  3.61503
	          0.00530  5.80874  6.08012  0.61958  0.77255  0.77514  0.61737
	      4   2.08735  2.60526  4.47904  4.20750  3.90458  2.87157  4.69749  2.84099  4.10286  2.52334  3.59199  4.02649  4.67147  4.12671  4.31630  1.82237  1.64430  2.55874  5.32562  4.29551      4 t - - -
	          2.68618  4.42225  2.77519  2.73123  3.46354  2.40513  3.72494  3.29354  2.67741  2.69355  4.24690  2.90347  2.73739  3.18146  2.89801  2.37887  2.77519  2.98518  4.58477  3.61503
	          0.02506  5.83545  3.82450  0.61958  0.77255  0.72781  0.65965
	      5   2.20174  4.12098  5.37909  4.76326  2.36876  3.72143  4.91252  1.82346  4.54655  1.58188  3.40163  4.64780  4.53411  4.58058  4.47946  3.22198  3.15860  1.71179  5.40429  4.22849      5 l - - -
	          2.68570  4.42148  2.77559  2.73163  3.46273  2.40550  3.72534  3.29289  2.67781  2.69222  4.24647  2.90387  2.73779  3.18186  2.89841  2.37925  2.77508  2.98390  4.58517  3.61543
	          0.15607  1.94433  6.55772  1.05814  0.42633  0.48035  0.96381
	      6   2.09860  3.95000  5.41852  4.80242  1.89641  3.45611  4.94893  1.73939  4.58490  2.20243  3.72549  4.68299  4.65056  4.66106  4.58936  3.44032  2.84888  1.74089  4.19771  4.04698      9 i - - -
	          2.68618  4.42225  2.77519  2.73123  3.46354  2.40513  3.72494  3.29354  2.67741  2.69355  4.24690  2.90347  2.73739  3.18146  2.89801  2.37887  2.77519  2.98518  4.58477  3.61503
	          0.00545  5.88669  5.92845  0.61958  0.77255  0.62247  0.76921
	      7   2.72632  2.81299  5.40207  2.98808  2.12122  4.34738  4.88723  1.89724  4.57390  2.10154  3.65480  4.77467  4.74542  4.70662  4.58490  3.15721  2.42936  1.71894  5.44413  3.90039     10 v - - -
	          2.68618  4.42225  2.77519  2.73123  3.46354  2.40513  3.72494  3.29354  2.67741  2.69355  4.24690  2.90347  2.73739  3.18146  2.89801  2.37887  2.77519  2.98518  4.58477  3.61503
	          0.00474  5.89002  6.23452  0.61958  0.77255  0.55746  0.85019
	      8   2.28788  4.39178  5.42812  4.81193  2.21185  3.38651  4.82127  1.98196  4.59412  1.34529  2.99150  4.78954  4.83146  4.72309  4.56118  3.12969  3.09559  2.52235  4.06562  3.17924     11 l - - -
	          2.68618  4.42225  2.77519  2.73123  3.46354  2.40513  3.72494  3.29354  2.67741  2.69355  4.24690  2.90347  2.73739  3.18146  2.89801  2.37887  2.77519  2.98518  4.58477  3.61503
	          0.00605  5.89842  5.71730  0.61958  0.77255  0.43663  1.03905
	      9   2.48367  3.79750  5.43465  4.81870  2.50369  2.52011  4.67318  2.13808  4.57354  1.77227  3.53419  4.60691  4.71031  4.68764  4.51422  3.06378  2.69958  1.83316  4.70502  2.80109     12 l - - -
	          2.68618  4.42225  2.77519  2.73123  3.46354  2.40513  3.72494  3.29354  2.67741  2.69355  4.24690  2.90347  2.73739  3.18146  2.89801  2.37887  2.77519  2.98518  4.58477  3.61503
	          0.00456  5.91250  6.29836  0.61958  0.77255  0.50533  0.92459
	     10   2.41318  4.14080  5.43146  4.72993  2.21707  4.31254  4.87787  1.82133  4.60188  1.82052  3.13096  4.79586  4.85258  4.59528  4.47725  3.75070  3.24623  1.43541  4.95332  3.54325     13 v - - -
	          2.68622  4.42097  2.77545  2.73128  3.46288  2.40523  3.72520  3.29320  2.67738  2.69279  4.24708  2.90337  2.73757  3.18171  2.89826  2.37912  2.77545  2.98510  4.58370  3.61528
	          0.09611  2.45215  5.19860  1.02278  0.44565  0.49714  0.93717
	     11   3.23976  4.68035  5.17232  4.57245  1.49293  4.32087  4.81310  2.58741  3.37358  1.88810  3.55023  2.50397  4.84945  4.58476  3.19828  3.04025  2.41002  2.41847  5.48907  3.56111     17 f - - -
	          2.68618  4.42225  2.77519  2.73123  3.46354  2.40513  3.72494  3.29354  2.67741  2.69355  4.24690  2.90347  2.73739  3.18146  2.89801  2.37887  2.77519  2.98518  4.58477  3.61503
	          0.00503  5.90965  6.07475  0.61958  0.77255  0.53151  0.88604
	     12   2.67340  4.07986  5.42335  4.80800  2.21809  4.48224  3.11569  1.63569  4.54721  1.86199  3.41479  3.87117  4.99277  3.39421  4.06635  3.85292  3.23528  2.09916  3.60481  2.90560     18 i - - -
	          2.68618  4.42225  2.77519  2.73123  3.46354  2.40513  3.72494  3.29354  2.67741  2.69355  4.24690  2.90347  2.73739  3.18146  2.89801  2.37887  2.77519  2.98518  4.58477  3.61503
	          0.00559  5.90866  5.85593  0.61958  0.77255  0.52694  0.89260
	     13   2.94115  3.56509  4.64928  4.03035  3.56009  4.44276  3.69925  2.75107  1.65303  2.60358  3.68905  4.10466  3.40735  3.96999  1.92794  3.41884  3.30635  2.40880  3.65383  2.61552     19 k - - -
	          2.68618  4.42225  2.77519  2.73123  3.46354  2.40513  3.72494  3.29354  2.67741  2.69355  4.24690  2.90347  2.73739  3.18146  2.89801  2.37887  2.77519  2.98518  4.58477  3.61503
	          0.01030  5.90810  4.88921  0.61958  0.77255  0.46955  0.98158
	     14   2.66289  3.98058  4.00172  3.23341  2.42107  3.38034  1.70972  3.47870  2.56532  2.96746  4.17087  2.61631  4.56609  3.36540  3.21161  3.34314  3.48326  3.24567  5.34616  2.23096     20 h - - -
	          2.68627  4.42234  2.77529  2.73128  3.46363  2.40522  3.72425  3.29327  2.67746  2.69361  4.24699  2.90356  2.73745  3.18103  2.89790  2.37896  2.77529  2.98527  4.58486  3.61451
	          0.16450  3.04701  2.26164  0.67505  0.71157  0.52320  0.89802
	     15   3.25163  5.75280  3.40905  2.75807  4.59396  3.64768  2.87400  4.14978  2.39458  2.76374  4.65549  2.98570  4.38279  3.03241  1.12780  3.05700  3.52099  4.07963  3.10585  4.12216     23 r - - -
	          2.68618  4.42225  2.77519  2.73123  3.46354  2.40513  3.72494  3.29354  2.67741  2.69355  4.24690  2.90347  2.73739  3.18146  2.89801  2.37887  2.77519  2.98518  4.58477  3.61503
	          0.00450  5.80153  6.52387  0.61958  0.77255  0.38195  1.14736
	     16   2.97447  5.85593  2.35634  2.37538  5.20206  3.27004  2.92055  4.08603  2.08452  4.02869  4.57791  1.83824  4.46666  3.01480  2.46576  2.75918  2.94616  2.81037  6.28798  4.69425     24 n - - -
	          2.68638  4.42249  2.77541  2.73129  3.46352  2.40532  3.72518  3.29362  2.67744  2.69354  4.24687  2.90364  2.73763  3.18108  2.89774  2.37841  2.77521  2.98513  4.58489  3.61456
	          0.15788  1.93303  6.61346  0.51691  0.90724  0.52694  0.89260
	     17   3.12739  5.05129  2.53181  2.42094  4.41934  4.12492  2.77388  4.18775  2.76197  3.81351  4.74949  2.69425  4.10538  3.16650  2.73673  2.59038  1.26021  3.90157  5.76531  4.73614     28 t - - -
	          2.68618  4.42225  2.77519  2.73123  3.46354  2.40513  3.72494  3.29354  2.67741  2.69355  4.24690  2.90347  2.73739  3.18146  2.89801  2.37887  2.77519  2.98518  4.58477  3.61503
	          0.13791  5.90250  2.07079  0.61958  0.77255  0.57803  0.82326
	     18   2.88316  5.59866  3.47994  2.94283  5.00925  4.01891  3.98572  4.09640  2.21279  3.10167  3.91558  3.48909  1.36869  2.92875  2.18939  2.57188  2.95989  3.42764  6.15137  4.66416     29 p - - -
	          2.68618  4.42225  2.77519  2.73123  3.46354  2.40513  3.72494  3.29354  2.67741  2.69355  4.24690  2.90347  2.73739  3.18146  2.89801  2.37887  2.77519  2.98518  4.58477  3.61503
	          0.00465  5.76925  6.49159  0.61958  0.77255  1.14430  0.38338
	     19   3.04194  4.76838  4.97970  4.03978  3.36591  3.96374  4.33197  1.27618  4.12467  2.15862  3.65626  4.28311  3.11997  3.90020  3.91058  3.18901  2.99649  1.65035  5.38672  3.50397     30 i - - -
	          2.68618  4.42225  2.77519  2.73123  3.46354  2.40513  3.72494  3.29354  2.67741  2.69355  4.24690  2.90347  2.73739  3.18146  2.89801  2.37887  2.77519  2.98518  4.58477  3.61503
	          0.00464  5.77093  6.49327  0.61958  0.77255  1.15557  0.37816
	     20   3.34011  4.74311  5.29789  3.75902  3.11040  4.10284  4.70189  1.44451  4.34109  2.42021  2.83174  4.49567  4.89402  4.61294  4.36829  2.64946  3.59603  1.19918  5.36469  4.18803     31 v - - -
	          2.68618  4.42225  2.77519  2.73123  3.46354  2.40513  3.72494  3.29354  2.67741  2.69355  4.24690  2.90347  2.73739  3.18146  2.89801  2.37887  2.77519  2.98518  4.58477  3.61503
	          0.01761  5.77093  4.24461  0.61958  0.77255  0.50863  0.91960
	     21   3.06657  4.98637  3.58346  2.96891  3.16311  3.86462  4.25505  3.90672  1.35444  3.56937  4.14269  3.47170  3.51808  2.61219  1.59681  2.99738  3.03880  3.98084  5.71478  4.48027     32 k - - -
	          2.68618  4.42225  2.77519  2.73123  3.46354  2.40513  3.72494  3.29354  2.67741  2.69355  4.24690  2.90347  2.73739  3.18146  2.89801  2.37887  2.77519  2.98518  4.58477  3.61503
	          0.07045  5.84695  2.73125  0.61958  0.77255  0.81430  0.58510
	     22   1.35756  5.26930  3.62407  2.55695  4.71702  3.19862  4.19832  3.63368  2.76863  2.85847  2.72583  3.17378  3.98897  2.78895  3.27682  2.36188  2.87976  3.66781  6.08356  3.97647     33 a - - -
	          2.68610  4.42130  2.77534  2.73140  3.46367  2.40529  3.72511  3.29371  2.67719  2.69371  4.24706  2.90363  2.73756  3.18159  2.89692  2.37876  2.77525  2.98527  4.58471  3.61520
	          0.21885  1.67056  4.77717  0.07011  2.69255  0.78351  0.61028
	     23   2.30081  5.10114  3.54587  2.97270  4.49470  3.42120  4.23609  4.59077  2.66934  4.08021  4.37311  2.22769  3.84858  2.90904  2.27220  1.34646  2.70457  4.13643  4.75299  4.81632     35 s - - -
	          2.68618  4.42225  2.77519  2.73123  3.46354  2.40513  3.72494  3.29354  2.67741  2.69355  4.24690  2.90347  2.73739  3.18146  2.89801  2.37887  2.77519  2.98518  4.58477  3.61503
	          0.00542  5.81713  6.02079  0.61958  0.77255  0.53570  0.88011
	     24   3.02076  4.16242  3.32657  3.01682  5.17666  1.85862  3.42337  4.43655  2.81627  4.13852  4.25583  2.11682  4.36517  2.68377  2.75403  1.52902  3.05494  4.12024  6.26886  4.85965     36 s - - -
	          2.68618  4.42225  2.77519  2.73123  3.46354  2.40513  3.72494  3.29354  2.67741  2.69355  4.24690  2.90347  2.73739  3.18146  2.89801  2.37887  2.77519  2.98518  4.58477  3.61503
	          0.01022  5.87100  4.91324  0.61958  0.77255  0.74739  0.64170
	     25   2.76943  5.18222  3.82535  3.24332  3.59661  2.35483  3.41947  3.35595  3.19689  2.64719  4.01381  3.26224  1.86098  3.29696  2.15821  2.61998  3.15292  3.32056  4.10341  3.30837     37 p - - -
	          2.68618  4.42225  2.77519  2.73123  3.46354  2.40513  3.72494  3.29354  2.67741  2.69355  4.24690  2.90347  2.73739  3.18146  2.89801  2.37887  2.77519  2.98518  4.58477  3.61503
	          0.00590  5.86594  5.79309  0.61958  0.77255  0.78312  0.61061
	     26   2.89637  5.30409  3.57094  1.96095  3.04188  3.58381  4.07114  3.19313  2.53775  2.10779  3.95405  2.97012  3.05393  3.28223  3.10081  2.77411  2.66576  2.64863  4.81765  3.65751     38 e - - -
	          2.68619  4.42228  2.77541  2.73145  3.46289  2.40445  3.72516  3.29299  2.67762  2.69361  4.24646  2.90368  2.73734  3.18168  2.89821  2.37899  2.77534  2.98526  4.58425  3.61525
	          0.27318  1.49652  4.19061  0.05579  2.91391  0.33330  1.26075
	     27   3.43120  3.31765  5.41412  4.58679  2.20978  4.41623  4.19550  2.79805  4.58514  0.83467  3.03365  4.74544  3.15248  4.26473  4.31630  3.70303  3.11436  2.89023  5.02722  4.09830     40 l - - -
	          2.68618  4.42225  2.77519  2.73123  3.46354  2.40513  3.72494  3.29354  2.67741  2.69355  4.24690  2.90347  2.73739  3.18146  2.89801  2.37887  2.77519  2.98518  4.58477  3.61503
	          0.00407  5.90316  6.62551  0.61958  0.77255  0.57384  0.82864
	     28   2.93641  2.78991  3.24682  3.12108  4.82171  2.51153  3.61727  4.09519  3.17001  2.20787  3.39572  1.90222  4.57512  2.84609  3.62443  1.84566  3.07988  3.70725  6.11525  4.66358     41 s - - -
	          2.68618  4.42225  2.77519  2.73123  3.46354  2.40513  3.72494  3.29354  2.67741  2.69355  4.24690  2.90347  2.73739  3.18146  2.89801  2.37887  2.77519  2.98518  4.58477  3.61503
	          0.00653  5.90316  5.57914  0.61958  0.77255  0.43438  1.04318
	     29   2.51430  3.76576  5.08906  3.24858  2.16809  4.32284  4.66113  2.53928  4.34505  2.04210  3.66210  2.46399  4.95072  2.78471  4.23401  2.92753  3.32554  2.34800  5.29585  2.22539     42 l - - -
	          2.68618  4.42225  2.77519  2.73123  3.46354  2.40513  3.72494  3.29354  2.67741  2.69355  4.24690  2.90347  2.73739  3.18146  2.89801  2.37887  2.77519  2.98518  4.58477  3.61503
	          0.00402  5.91389  6.63623  0.61958  0.77255  0.47534  0.97200
	     30   2.91188  4.35507  5.32915  4.82623  2.18292  4.11653  4.97047  1.91747  4.60805  1.28253  2.60875  4.67368  4.53756  4.73670  4.58697  3.56809  2.71229  2.21481  4.72536  3.71183     43 l - - -
	          2.68618  4.42225  2.77519  2.73123  3.46354  2.40513  3.72494  3.29354  2.67741  2.69355  4.24690  2.90347  2.73739  3.18146  2.89801  2.37887  2.77519  2.98518  4.58477  3.61503
	          0.00401  5.91631  6.63865  0.61958  0.77255  0.48576  0.95510
	     31   3.04191  4.83993  5.43174  4.33179  2.74389  4.02989  4.79796  1.67487  4.60045  1.01753  2.85879  4.71791  4.99875  4.48174  4.60769  3.46645  3.21429  2.36558  5.46178  4.28588     44 l - - -
	          2.68642  4.42110  2.77544  2.73148  3.46314  2.40537  3.72519  3.29333  2.67749  2.69329  4.24714  2.90341  2.73764  3.18150  2.89804  2.37899  2.77489  2.98437  4.58389  3.61528
	          0.05675  3.25796  4.09203  1.66013  0.21086  0.48576  0.95510
	     32   3.24445  3.21894  5.42481  4.80901  3.20172  4.07804  4.59633  2.44767  4.59241  0.61663  3.74949  4.73353  4.98841  4.43018  4.55242  3.71071  3.63766  2.62213  5.21921  4.27475     52 L - - -
	          2.68618  4.42225  2.77519  2.73123  3.46354  2.40513  3.72494  3.29354  2.67741  2.69355  4.24690  2.90347  2.73739  3.18146  2.89801  2.37887  2.77519  2.98518  4.58477  3.61503
	          0.00407  5.90079  6.62314  0.61958  0.77255  0.58881  0.80966
	     33   2.83295  4.00660  5.43009  4.81389  2.01944  3.03319  4.95930  1.74237  4.59605  1.37753  3.68946  4.73057  4.89972  4.72499  4.60000  3.39069  2.96838  2.19001  4.28797  4.25013     53 l - - -
	          2.68618  4.42225  2.77519  2.73123  3.46354  2.40513  3.72494  3.29354  2.67741  2.69355  4.24690  2.90347  2.73739  3.18146  2.89801  2.37887  2.77519  2.98518  4.58477  3.61503
	          0.00860  5.90079  5.14601  0.61958  0.77255  0.58881  0.80966
	     34   2.75084  3.66256  4.17895  3.31845  3.53685  0.94016  4.60238  3.68637  3.57942  3.34252  4.26641  3.81977  4.25000  3.89304  3.96031  1.96332  2.75851  3.45474  5.43163  4.46405     54 g - - -
	          2.68590  4.42167  2.77527  2.73130  3.46307  2.40511  3.72501  3.29334  2.67748  2.69355  4.24697  2.90354  2.73747  3.18153  2.89808  2.37894  2.77527  2.98525  4.58484  3.61510
	          0.07791  2.60883  6.61863  0.14211  2.02138  0.49612  0.93876
	     35   2.33815  2.61724  5.42558  4.81002  3.31572  3.74832  4.76180  1.83253  4.59422  1.36132  3.64403  4.45639  4.85057  4.72489  4.60138  3.05711  2.42947  2.31077  5.45537  3.91030     56 l - - -
	          2.68618  4.42225  2.77519  2.73123  3.46354  2.40513  3.72494  3.29354  2.67741  2.69355  4.24690  2.90347  2.73739  3.18146  2.89801  2.37887  2.77519  2.98518  4.58477  3.61503
	          0.00405  5.90762  6.62996  0.61958  0.77255  0.54497  0.86717
	     36   2.48299  3.76509  5.42923  4.81342  2.11350  3.98393  4.96304  2.11251  4.27501  1.37961  3.23594  4.61846  4.91350  4.72680  4.60270  2.85820  2.33442  2.34032  5.38132  4.05475     57 l - - -
	          2.68618  4.42225  2.77519  2.73123  3.46354  2.40513  3.72494  3.29354  2.67741  2.69355  4.24690  2.90347  2.73739  3.18146  2.89801  2.37887  2.77519  2.98518  4.58477  3.61503
	          0.01023  5.90762  4.89771  0.61958  0.77255  0.54497  0.86717
	     37   2.51504  3.48420  5.42509  4.80927  2.70121  2.54889  4.91050  2.42138  4.59263  0.98551  3.19859  4.78945  4.87250  4.66911  4.39792  3.54316  3.37946  2.41234  5.45064  4.15367     58 l - - -
	          2.68570  4.42213  2.77559  2.73162  3.46355  2.40517  3.72500  3.29357  2.67767  2.69342  4.24554  2.90377  2.73739  3.18185  2.89809  2.37886  2.77462  2.98521  4.58384  3.61481
	          0.27644  2.30839  1.95120  1.31049  0.31428  0.46350  0.99177
	     38   2.89097  1.50326  5.08266  4.50671  3.58093  3.19447  4.84178  2.55815  4.41447  1.97502  2.65409  3.99058  4.87856  4.29000  4.39260  2.37343  2.44776  2.55369  5.36776  4.18928     63 c - - -
	          2.68618  4.42225  2.77519  2.73123  3.46354  2.40513  3.72494  3.29354  2.67741  2.69355  4.24690  2.90347  2.73739  3.18146  2.89801  2.37887  2.77519  2.98518  4.58477  3.61503
	          0.00468  5.76292  6.48527  0.61958  0.77255  0.38292  1.14528
	     39   2.57925  3.60912  5.19184  4.78681  1.53198  4.09758  4.30639  2.52709  4.57185  2.02639  3.56921  4.55625  4.86914  4.49598  4.58033  2.81432  3.25627  2.80579  4.32293  1.74304     64 f - - -
	          2.68596  4.41867  2.77583  2.73170  3.46010  2.40470  3.72563  3.29389  2.67790  2.69254  4.24742  2.90415  2.73807  3.18191  2.89869  2.37886  2.77519  2.98520  4.58545  3.61452
	          0.41835  1.18584  3.31381  0.81533  0.58428  0.39598  1.11786
	     40   2.55680  3.76518  4.85251  4.77376  2.76438  3.18100  4.93871  2.08056  4.56161  1.13239  3.45741  4.76386  3.77756  4.64417  4.40361  2.55287  3.10553  2.47600  5.30973  4.05805     70 l - - -
	          2.68618  4.42225  2.77519  2.73123  3.46354  2.40513  3.72494  3.29354  2.67741  2.69355  4.24690  2.90347  2.73739  3.18146  2.89801  2.37887  2.77519  2.98518  4.58477  3.61503
	          0.00417  5.87833  6.60067  0.61958  0.77255  0.67296  0.71375
	     41   2.32237  2.87675  4.23181  3.35176  3.38777  2.96551  4.72112  2.96173  3.87592  2.52697  3.67052  4.07907  3.74013  3.96274  3.57888  1.36205  2.29256  2.80475  5.20194  4.32163     71 s - - -
	          2.68614  4.42102  2.77576  2.73168  3.46338  2.40517  3.72551  3.29331  2.67798  2.69371  4.24612  2.90341  2.73730  3.18157  2.89808  2.37847  2.77484  2.98424  4.58534  3.61543
	          0.56427  1.09466  2.33750  0.54733  0.86391  0.66964  0.71722
	     42   2.35630  4.13492  5.34631  4.73033  1.75763  3.82266  4.87804  2.02928  4.51316  1.60295  3.55561  4.51684  3.50002  4.64267  4.51817  3.71511  3.41744  1.93076  5.25148  3.43100     83 l - - -
	          2.68618  4.42225  2.77519  2.73123  3.46354  2.40513  3.72494  3.29354  2.67741  2.69355  4.24690  2.90347  2.73739  3.18146  2.89801  2.37887  2.77519  2.98518  4.58477  3.61503
	          0.00640  5.78517  5.71233  0.61958  0.77255  1.03532  0.43868
	     43   1.89635  4.07552  4.92068  4.72081  2.23708  3.98587  4.81732  1.77537  4.50684  1.77343  3.55851  4.38077  3.26390  4.63905  4.51689  3.52973  2.94022  2.09265  5.37481  3.76893     84 l - - -
	          2.68618  4.42225  2.77519  2.73123  3.46354  2.40513  3.72494  3.29354  2.67741  2.69355  4.24690  2.90347  2.73739  3.18146  2.89801  2.37887  2.77519  2.98518  4.58477  3.61503
	          0.05212  5.79104  3.04213  0.61958  0.77255  1.07205  0.41902
	     44   3.24223  4.22710  5.21047  4.53657  1.23197  3.40778  4.28383  2.31687  4.47907  1.67673  3.36898  4.52155  4.59562  4.49298  4.48754  3.51479  3.41865  2.45088  5.34331  2.76000     85 f - - -
	          2.68618  4.42225  2.77519  2.73123  3.46354  2.40513  3.72494  3.29354  2.67741  2.69355  4.24690  2.90347  2.73739  3.18146  2.89801  2.37887  2.77519  2.98518  4.58477  3.61503
	          0.00560  5.74557  6.03602  0.61958  0.77255  0.84719  0.55970
	     45   2.70753  4.02810  5.29881  4.72711  2.58336  4.41746  4.75616  1.57775  3.67668  1.72990  3.54389  4.57193  4.39512  4.39044  4.26286  2.91622  2.60488  2.11939  4.28601  2.87455     86 i - - -
	          2.68641  4.42438  2.77361  2.73239  3.46371  2.40479  3.72566  3.28960  2.67862  2.69294  4.24451  2.90434  2.73826  3.18149  2.89971  2.37802  2.77620  2.98530  4.58573  3.61235
	          0.56624  1.02990  2.58628  1.90829  0.16056  1.03725  0.43762
	     46   2.49321  4.95434  3.62596  2.61028  2.94330  2.02219  4.19576  2.94072  3.12374  2.86965  3.77972  3.58114  3.01173  2.69451  3.40632  2.93107  2.96075  2.09473  5.16023  3.81995    103 g - - -
	          2.68618  4.42225  2.77519  2.73123  3.46354  2.40513  3.72494  3.29354  2.67741  2.69355  4.24690  2.90347  2.73739  3.18146  2.89801  2.37887  2.77519  2.98518  4.58477  3.61503
	          0.03686  5.72075  3.41395  0.61958  0.77255  1.29313  0.32077
	     47   2.76411  4.86571  3.22631  2.30032  4.61896  2.42757  3.24544  3.71808  2.12941  3.65016  4.58647  3.21908  2.68655  2.22363  2.63203  2.50942  2.83613  3.80650  5.16319  4.09049    104 k - - -
	          2.68618  4.42225  2.77519  2.73123  3.46354  2.40513  3.72494  3.29354  2.67741  2.69355  4.24690  2.90347  2.73739  3.18146  2.89801  2.37887  2.77519  2.98518  4.58477  3.61503
	          0.20382  5.68942  1.70920  0.61958  0.77255  0.63906  0.75033
	     48   3.01301  5.26666  3.67342  3.05875  4.31810  3.83473  4.20845  3.50439  2.49668  2.43920  4.34850  3.56803  1.13467  3.33165  2.98254  2.96627  3.22577  3.21666  5.79604  3.20667    105 p - - -
	          2.68616  4.42230  2.77525  2.73128  3.46359  2.40518  3.72500  3.29359  2.67746  2.69360  4.24695  2.90352  2.73736  3.18140  2.89787  2.37874  2.77508  2.98523  4.58482  3.61508
	          0.01907  4.06639  6.34935  1.13893  0.38590  0.57561  0.82636
	     49   2.97836  4.48654  2.89812  3.01802  3.30807  3.15244  4.03661  4.14795  2.96702  3.64393  4.43206  2.44221  4.22666  3.24477  3.34896  1.65258  1.66025  2.92873  5.44766  4.10618    111 s - - -
	          2.68618  4.42225  2.77519  2.73123  3.46354  2.40513  3.72494  3.29354  2.67741  2.69355  4.24690  2.90347  2.73739  3.18146  2.89801  2.37887  2.77519  2.98518  4.58477  3.61503
	          0.00481  5.79138  6.35112  0.61958  0.77255  1.08893  0.41034
	     50   3.01190  5.78260  2.27471  2.20460  3.57839  3.60075  3.79512  4.06522  2.63901  2.90445  4.46509  2.74678  2.42110  2.75646  2.87935  2.52322  2.57652  2.85017  5.74067  4.41538    112 e - - -
	          2.68618  4.42225  2.77519  2.73123  3.46354  2.40513  3.72494  3.29354  2.67741  2.69355  4.24690  2.90347  2.73739  3.18146  2.89801  2.37887  2.77519  2.98518  4.58477  3.61503
	          0.00863  5.79112  5.19555  0.61958  0.77255  0.39565  1.11853
	     51   2.04268  4.61957  4.99090  3.74740  2.94005  3.86552  4.12957  2.47691  3.86474  1.90251  3.73124  4.47747  3.61353  4.01104  4.10326  2.64925  2.52377  1.75262  3.13879  3.83580    113 v - - -
	          2.68618  4.42225  2.77519  2.73123  3.46354  2.40513  3.72494  3.29354  2.67741  2.69355  4.24690  2.90347  2.73739  3.18146  2.89801  2.37887  2.77519  2.98518  4.58477  3.61503
	          0.00415  5.88192  6.60427  0.61958  0.77255  0.65928  0.72820
	     52   3.08853  4.77188  4.75399  4.15539  3.36082  4.29975  4.75477  2.24903  3.57585  1.74549  2.96188  4.34006  4.93264  4.12898  3.46479  2.05153  1.74418  2.16701  5.35497  4.21206    114 t - - -
	          2.68618  4.42260  2.77555  2.73131  3.46346  2.40520  3.72530  3.29274  2.67776  2.69356  4.24537  2.90357  2.73736  3.18134  2.89824  2.37883  2.77471  2.98500  4.58512  3.61538
	          0.06220  3.04823  4.35312  1.84558  0.17190  0.41182  1.08603
	     53   3.33432  0.35927  4.95186  4.70597  4.15173  3.84443  4.99697  3.60124  4.53324  3.43219  4.42012  4.45621  5.06297  4.77819  4.48824  3.87859  3.88189  3.52398  5.86752  4.37449    125 C - - -
	          2.68618  4.42225  2.77519  2.73123  3.46354  2.40513  3.72494  3.29354  2.67741  2.69355  4.24690  2.90347  2.73739  3.18146  2.89801  2.37887  2.77519  2.98518  4.58477  3.61503
	          0.00407  5.90153  6.62387  0.61958  0.77255  0.58419  0.81545
	     54   2.46999  4.77663  3.99575  2.70394  4.08007  2.74268  3.21259  2.75241  3.10104  2.48093  2.93463  3.11942  3.63907  3.01521  3.03066  2.84703  2.34970  2.46097  4.63069  3.26456    126 t - - -
	          2.68624  4.42231  2.77526  2.73129  3.46327  2.40519  3.72501  3.29332  2.67747  2.69346  4.24696  2.90353  2.73746  3.18127  2.89788  2.37893  2.77526  2.98504  4.58483  3.61509
	          0.06415  4.34526  3.01243  1.25865  0.33413  0.58419  0.81545
	     55   1.72865  4.37004  5.38237  4.76711  3.01055  3.64083  4.92277  2.50129  4.55227  1.38945  3.49464  4.75125  4.82446  4.68374  4.21454  2.91576  2.77524  1.82562  5.01552  4.07984    133 l - - -
	          2.68671  4.42332  2.77508  2.73230  3.46461  2.40620  3.72448  3.28865  2.67740  2.69189  4.24797  2.90251  2.73847  3.18164  2.89841  2.37755  2.77627  2.98552  4.58584  3.61610
	          0.06485  3.19196  3.83049  3.04361  0.04884  0.55535  0.85302
	     56   2.92487  5.02814  3.93451  3.25812  3.68799  3.43908  4.25361  2.76028  2.91614  3.15315  3.77914  3.61019  4.27761  2.53584  1.06217  3.24930  3.09234  3.39072  3.52917  4.23891    163 r - - -
	          2.68618  4.42225  2.77519  2.73123  3.46354  2.40513  3.72494  3.29354  2.67741  2.69355  4.24690  2.90347  2.73739  3.18146  2.89801  2.37887  2.77519  2.98518  4.58477  3.61503
	          0.00506  5.86369  6.11440  0.61958  0.77255  0.79423  0.60135
	     57   2.79187  5.48064  3.69303  3.18572  3.20625  4.10815  3.05381  3.18077  2.64462  2.87115  3.91112  3.58209  3.19023  2.10719  1.69286  3.07452  3.31978  2.44452  5.99663  3.54948    164 r - - -
	          2.68631  4.42238  2.77533  2.73137  3.46320  2.40526  3.72508  3.29331  2.67754  2.69348  4.24586  2.90360  2.73706  3.18160  2.89814  2.37900  2.77507  2.98499  4.58490  3.61466
	          0.05174  3.01513  6.58521  0.99626  0.46086  0.43473  1.04254
	     58   2.55323  4.43497  5.42334  4.80768  1.86102  4.49535  4.95897  2.07577  4.59156  2.36771  3.66579  4.70590  3.36365  4.72195  4.59821  3.12644  2.25480  2.47526  1.90176  3.71599    168 f - - -
	          2.68618  4.42225  2.77519  2.73123  3.46354  2.40513  3.72494  3.29354  2.67741  2.69355  4.24690  2.90347  2.73739  3.18146  2.89801  2.37887  2.77519  2.98518  4.58477  3.61503
	          0.00638  5.90243  5.61866  0.61958  0.77255  0.57847  0.82270
	     59   2.83561  3.76106  5.42606  4.81009  2.21071  2.41369  4.77928  2.31450  4.59301  1.38639  3.13190  4.75668  4.25932  4.63902  4.59815  3.38920  2.49215  2.21999  4.99035  3.85810    169 l - - -
	          2.68618  4.42225  2.77519  2.73123  3.46354  2.40513  3.72494  3.29354  2.67741  2.69355  4.24690  2.90347  2.73739  3.18146  2.89801  2.37887  2.77519  2.98518  4.58477  3.61503
	          0.00408  5.90013  6.62247  0.61958  0.77255  0.42413  1.06229
	     60   2.89873  3.54934  5.36513  3.75989  1.66020  4.20889  4.36326  2.50800  4.40548  1.54250  3.56641  4.38363  3.38498  3.90153  3.12157  3.66039  3.01933  2.33530  3.60385  3.66748    170 l - - -
	          2.68618  4.42225  2.77519  2.73123  3.46354  2.40513  3.72494  3.29354  2.67741  2.69355  4.24690  2.90347  2.73739  3.18146  2.89801  2.37887  2.77519  2.98518  4.58477  3.61503
	          0.00401  5.91631  6.63865  0.61958  0.77255  0.48576  0.95510
	     61   2.35037  3.70037  4.36677  3.37666  3.90847  1.30483  3.75372  3.41014  3.74576  2.61843  3.88259  3.82652  3.07332  3.90791  3.84590  2.10082  3.01336  3.03085  4.79851  3.48320    171 g - - -
	          2.68618  4.42225  2.77519  2.73123  3.46354  2.40513  3.72494  3.29354  2.67741  2.69355  4.24690  2.90347  2.73739  3.18146  2.89801  2.37887  2.77519  2.98518  4.58477  3.61503
	          0.00713  5.91631  5.42345  0.61958  0.77255  0.48576  0.95510
	     62   3.24144  4.69509  5.43800  4.82186  2.52170  4.25797  4.90254  1.75038  4.60420  1.67683  3.10985  4.68707  3.54254  4.73330  4.60844  3.19004  2.87940  1.40725  4.78484  4.21773    172 v - - -
	          2.68618  4.42225  2.77519  2.73123  3.46354  2.40513  3.72494  3.29354  2.67741  2.69355  4.24690  2.90347  2.73739  3.18146  2.89801  2.37887  2.77519  2.98518  4.58477  3.61503
	          0.00402  5.91320  6.63555  0.61958  0.77255  0.50740  0.92145
	     63   2.15900  3.42411  4.92677  4.52752  3.32305  1.39015  4.31349  2.99238  4.37248  2.01760  3.90080  4.02277  4.26590  3.58926  4.48365  2.53852  3.10068  2.68477  3.74256  3.42096    173 g - - -
	          2.68628  4.42235  2.77530  2.73120  3.46364  2.40523  3.72504  3.29251  2.67751  2.69332  4.24700  2.90357  2.73750  3.18156  2.89811  2.37897  2.77484  2.98528  4.58487  3.61513
	          0.07872  2.95674  3.74158  0.67639  0.71019  0.50740  0.92145
	     64   3.36278  4.43086  5.13976  4.68523  0.81417  4.61245  4.17133  3.01545  4.55757  2.33533  3.30548  4.68238  4.64267  4.19606  4.57675  3.66209  3.55899  2.90435  5.44700  2.12397    176 f - - -
	          2.68609  4.42056  2.77535  2.73138  3.46369  2.40528  3.72510  3.29292  2.67756  2.69331  4.24705  2.90362  2.73691  3.18162  2.89816  2.37902  2.77504  2.98534  4.58492  3.61518
	          0.08795  2.53177  5.36502  0.68121  0.70523  0.45532  1.00579
	     65   1.53589  3.49102  4.94386  4.30274  3.86895  3.39935  4.85936  2.89683  4.22993  3.04650  3.93705  4.20518  4.50213  4.44402  4.39878  1.92405  1.47640  2.50113  5.52579  3.71718    179 t - - -
	          2.68618  4.42225  2.77519  2.73123  3.46354  2.40513  3.72494  3.29354  2.67741  2.69355  4.24690  2.90347  2.73739  3.18146  2.89801  2.37887  2.77519  2.98518  4.58477  3.61503
	          0.00405  5.90640  6.62875  0.61958  0.77255  0.49049  0.94760
	     66   3.13210  4.54485  5.43777  4.82160  2.59588  3.25717  4.96733  1.90543  4.60386  1.17931  2.80135  4.79935  4.99677  4.33085  4.60795  3.60145  3.01216  2.01525  5.45776  3.37628    180 l - - -
	          2.68618  4.42225  2.77519  2.73123  3.46354  2.40513  3.72494  3.29354  2.67741  2.69355  4.24690  2.90347  2.73739  3.18146  2.89801  2.37887  2.77519  2.98518  4.58477  3.61503
	          0.00403  5.91207  6.63441  0.61958  0.77255  0.51516  0.90982
	     67   1.75810  1.82860  5.40962  4.75333  3.42599  3.87426  4.96220  2.45755  4.58377  2.51172  3.52664  4.66484  4.69193  4.26942  4.59757  2.97281  2.79099  1.54799  5.34404  4.22745    181 v - - -
	          2.68659  4.42266  2.77561  2.73154  3.46304  2.40504  3.72536  3.29377  2.67741  2.69367  4.24614  2.90388  2.73737  3.18188  2.89769  2.37867  2.77478  2.98457  4.58354  3.61482
	          0.06807  2.93224  4.37956  1.88521  0.16464  0.51516  0.90982
	     68   3.29118  4.75351  5.42884  4.69156  1.23550  4.62550  4.89128  2.50096  4.59537  2.12027  3.00132  4.65534  4.49159  4.72463  4.59994  3.86571  3.01182  2.09304  5.45033  2.01450    190 f - - -
	          2.68626  4.42233  2.77528  2.73114  3.46362  2.40521  3.72503  3.29362  2.67749  2.69338  4.24698  2.90355  2.73748  3.18155  2.89809  2.37886  2.77484  2.98489  4.58485  3.61511
	          0.08995  2.46869  6.62313  0.12645  2.13049  0.46103  0.99597
	     69   1.74016  5.40811  4.41203  3.87580  4.86683  1.41940  4.91675  4.16853  3.84491  3.48703  4.78740  4.11876  4.86726  4.16360  3.70399  1.21236  3.40659  2.97659  6.24508  4.99069    192 s - - -
	          2.68618  4.42225  2.77519  2.73123  3.46354  2.40513  3.72494  3.29354  2.67741  2.69355  4.24690  2.90347  2.73739  3.18146  2.89801  2.37887  2.77519  2.98518  4.58477  3.61503
	          0.00403  5.91280  6.63514  0.61958  0.77255  0.51016  0.91729
	     70   1.68970  1.95419  4.81776  4.27988  3.69153  4.07703  4.84117  2.86313  4.16712  2.85480  3.96775  3.64000  3.13735  4.39404  3.72435  2.11001  2.12375  2.42610  5.54583  4.28846    193 a - - -
	          2.68618  4.42225  2.77519  2.73123  3.46354  2.40513  3.72494  3.29354  2.67741  2.69355  4.24690  2.90347  2.73739  3.18146  2.89801  2.37887  2.77519  2.98518  4.58477  3.61503
	          0.00403  5.91280  6.63514  0.61958  0.77255  0.51016  0.91729
	     71   3.15355  4.90363  5.51124  4.89717  3.64191  4.71445  5.05064  1.89830  4.68253  0.93939  2.23115  4.88018  5.07113  4.65447  4.68694  3.27125  3.69276  2.06851  5.53110  4.29411    194 l - - -
	          2.68618  4.42225  2.77519  2.73123  3.46354  2.40513  3.72494  3.29354  2.67741  2.69355  4.24690  2.90347  2.73739  3.18146  2.89801  2.37887  2.77519  2.98518  4.58477  3.61503
	          0.00403  5.91280  6.63514  0.61958  0.77255  0.51016  0.91729
	     72   3.19333  4.73203  5.26693  4.82853  1.63064  4.63988  4.97403  2.62995  4.61079  0.97644  3.44854  4.75086  5.00288  4.56347  4.61454  3.92474  3.11210  2.25700  4.18056  4.25107    195 l - - -
	          2.68613  4.42123  2.77511  2.73160  3.46337  2.40472  3.72413  3.29391  2.67778  2.69332  4.24727  2.90384  2.73772  3.18183  2.89771  2.37844  2.77511  2.98555  4.58514  3.61540
	          0.10243  2.76549  3.36920  1.64294  0.21494  0.47080  0.97950
	     73   1.69874  3.85732  5.27992  4.56745  3.76221  3.42234  4.45476  2.69457  4.54218  2.28408  2.78040  4.75274  4.89013  4.68177  4.56604  2.22520  2.61637  1.45236  5.13003  4.26621    202 v - - -
	          2.68636  4.42243  2.77491  2.73141  3.46335  2.40509  3.72512  3.29320  2.67758  2.69355  4.24707  2.90364  2.73713  3.18164  2.89818  2.37861  2.77507  2.98536  4.58494  3.61521
	          0.06542  2.78104  6.60511  1.01611  0.44942  0.62329  0.76825
	     74   3.38362  5.97097  4.05438  3.12869  5.56857  4.42263  3.18160  4.57906  0.64072  4.42205  5.19849  3.73958  4.83410  2.46819  2.20625  3.66754  3.91207  4.50064  6.48840  5.18113    206 K - - -
	          2.68622  4.42237  2.77531  2.73135  3.46366  2.40525  3.72506  3.29278  2.67753  2.69356  4.24534  2.90358  2.73751  3.18158  2.89797  2.37880  2.77517  2.98498  4.58489  3.61515
	          0.12759  2.77561  2.85646  0.67843  0.70808  0.51375  0.91192
	     75   2.28710  3.64248  3.24515  3.29907  4.45552  2.83683  4.15111  3.38618  3.31812  2.71846  4.07177  2.83820  4.62818  3.50605  3.77430  2.19754  1.41225  2.68427  5.86276  4.57943    209 t - - -
	          2.68618  4.42225  2.77519  2.73123  3.46354  2.40513  3.72494  3.29354  2.67741  2.69355  4.24690  2.90347  2.73739  3.18146  2.89801  2.37887  2.77519  2.98518  4.58477  3.61503
	          0.01089  5.84621  4.83630  0.61958  0.77255  0.87595  0.53865
	     76   3.07889  4.59963  4.02268  4.71309  2.13131  4.57415  4.69605  2.31719  4.24195  2.20392  3.63051  2.92810  4.86153  4.45951  4.38983  3.37132  3.22906  2.01740  1.80661  2.62053    210 w - - -
	          2.68627  4.42138  2.77529  2.73132  3.46337  2.40521  3.72503  3.29363  2.67750  2.69322  4.24699  2.90342  2.73749  3.18155  2.89807  2.37883  2.77502  2.98527  4.58438  3.61512
	          0.13228  2.31401  3.68713  0.11705  2.20307  0.73412  0.65379
	     77   3.02015  5.58083  3.53903  3.02484  3.56095  4.08965  3.90713  3.17052  2.69004  3.35911  3.79904  3.05167  4.53040  2.54143  1.09859  3.18016  2.61417  3.36376  4.81601  4.61593    212 r - - -
	          2.68618  4.42225  2.77519  2.73123  3.46354  2.40513  3.72494  3.29354  2.67741  2.69355  4.24690  2.90347  2.73739  3.18146  2.89801  2.37887  2.77519  2.98518  4.58477  3.61503
	          0.11535  5.83352  2.24416  0.61958  0.77255  0.45000  1.01508
	     78   3.29083  3.47462  5.33214  4.26919  3.84237  4.54321  4.54647  1.42402  4.42174  1.51496  3.72925  4.29558  4.61309  4.63579  4.51373  3.17399  3.34035  1.50115  5.37203  3.70016    213 i - - -
	          2.68618  4.42225  2.77519  2.73123  3.46354  2.40513  3.72494  3.29354  2.67741  2.69355  4.24690  2.90347  2.73739  3.18146  2.89801  2.37887  2.77519  2.98518  4.58477  3.61503
	          0.00742  5.78631  5.44456  0.61958  0.77255  1.10598  0.40180
	     79   2.52322  4.79088  4.67550  3.42288  3.36143  4.45248  2.55973  2.57490  3.94800  2.20217  3.51955  2.88999  4.82265  4.22678  2.89177  2.70524  3.39120  2.03702  3.65708  2.12178    214 v - - -
	          2.68624  4.42188  2.77561  2.73180  3.46344  2.40561  3.72469  3.29268  2.67709  2.69157  4.24750  2.90405  2.73778  3.18177  2.89793  2.37877  2.77550  2.98505  4.58552  3.61514
	          0.23214  1.58149  6.50583  1.36694  0.29422  1.10667  0.40146
	     80   2.68121  3.86408  3.49871  3.25395  3.20260  3.76749  4.29988  2.60768  2.43226  2.22832  3.73679  3.69711  3.91089  3.12280  1.82924  2.56148  3.35684  2.39608  5.51361  4.21775    223 r - - -
	          2.68618  4.42225  2.77519  2.73123  3.46354  2.40513  3.72494  3.29354  2.67741  2.69355  4.24690  2.90347  2.73739  3.18146  2.89801  2.37887  2.77519  2.98518  4.58477  3.61503
	          0.00458  5.78435  6.50670  0.61958  0.77255  1.06252  0.42401
	     81   2.04226  4.20630  4.99842  3.59830  3.78789  4.18871  4.14893  1.50842  3.94323  1.71638  2.99310  4.50521  4.81533  4.44866  2.95526  3.48601  2.99791  2.22997  5.39851  3.83140    224 i - - -
	          2.68618  4.42225  2.77519  2.73123  3.46354  2.40513  3.72494  3.29354  2.67741  2.69355  4.24690  2.90347  2.73739  3.18146  2.89801  2.37887  2.77519  2.98518  4.58477  3.61503
	          0.20611  5.78944  1.69721  0.61958  0.77255  1.03687  0.43783
	     82   3.08781  4.54534  5.12525  4.43497  1.07686  3.08367  4.01183  2.57050  4.23081  2.06062  3.65167  4.48403  4.77100  4.46626  4.17026  3.34449  3.22098  2.73566  5.25507  2.46390    225 f - - -
	          2.68618  4.42225  2.77519  2.73123  3.46354  2.40513  3.72494  3.29354  2.67741  2.69355  4.24690  2.90347  2.73739  3.18146  2.89801  2.37887  2.77519  2.98518  4.58477  3.61503
	          0.10362  5.59619  2.35681  0.61958  0.77255  1.19850  0.35903
	     83   2.18412  5.65391  2.91113  2.45347  3.83127  3.32847  3.78427  4.27178  2.04698  3.29745  4.23439  2.36542  4.31083  2.67504  2.32089  2.51942  2.49753  3.94457  6.08667  4.61940    226 k - - -
	          2.68618  4.42225  2.77519  2.73123  3.46354  2.40513  3.72494  3.29354  2.67741  2.69355  4.24690  2.90347  2.73739  3.18146  2.89801  2.37887  2.77519  2.98518  4.58477  3.61503
	          0.09053  5.55498  2.49272  0.61958  0.77255  1.60237  0.22492
	     84   2.24643  5.25686  3.12462  2.85262  3.12186  3.04018  3.61093  3.19510  2.62311  2.61612  3.75213  2.66288  4.16733  2.81623  2.99436  2.14400  2.47345  3.07922  5.72193  4.38543    227 s - - -
	          2.68575  4.42147  2.77747  2.73111  3.46452  2.40631  3.72724  3.29404  2.67699  2.69256  4.24235  2.90473  2.73797  3.17994  2.89493  2.37796  2.77518  2.98542  4.58463  3.61703
	          0.99165  0.46681  6.19677  2.20155  0.11724  0.85432  0.55438
	     85   2.51615  5.27493  3.05487  2.68180  4.68504  2.45006  3.79230  3.59264  2.27027  3.12740  3.78756  2.63429  3.71180  2.58338  2.06458  2.47871  2.97753  3.26916  5.83512  4.72607    277 r - - -
	          2.68640  4.42248  2.77548  2.73146  3.46345  2.40496  3.72512  3.29338  2.67731  2.69331  4.24650  2.90363  2.73750  3.18164  2.89784  2.37868  2.77523  2.98495  4.58497  3.61529
	          0.63416  1.11269  1.95938  0.20106  1.70299  1.43894  0.27073
	     86   2.16320  5.45964  2.86379  2.39532  4.18795  2.99587  3.89407  3.97607  2.02159  3.44797  4.39723  2.45502  3.22485  3.02476  2.71319  2.31097  2.65538  3.69803  5.16342  4.48428    281 k - - -
	          2.68618  4.42225  2.77519  2.73123  3.46354  2.40513  3.72494  3.29354  2.67741  2.69355  4.24690  2.90347  2.73739  3.18146  2.89801  2.37887  2.77519  2.98518  4.58477  3.61503
	          0.00606  5.50445  6.22679  0.61958  0.77255  0.79725  0.59886
	     87   2.95319  4.25733  2.98799  2.86630  4.15394  2.12223  3.40956  4.06927  2.23026  2.87466  4.24840  3.16833  2.95115  2.81475  2.34902  2.63097  2.70508  3.37775  5.12042  3.38648    282 g - - -
	          2.68665  4.41960  2.77620  2.73224  3.46276  2.40557  3.72522  3.29426  2.67559  2.69422  4.24543  2.90393  2.73765  3.18209  2.89512  2.37888  2.77527  2.98463  4.58518  3.61615
	          1.59568  0.58814  1.41936  0.99300  0.46277  1.39088  0.28616
	     88   2.73790  4.68078  3.48629  3.04296  3.77697  3.27647  3.53572  2.74181  1.99512  2.39866  3.28181  3.40296  4.20351  3.15210  2.60646  2.41002  2.85140  2.55527  3.97069  3.90266    298 k - - -
	          2.68618  4.42225  2.77519  2.73123  3.46354  2.40513  3.72494  3.29354  2.67741  2.69355  4.24690  2.90347  2.73739  3.18146  2.89801  2.37887  2.77519  2.98518  4.58477  3.61503
	          0.40047  5.40734  1.12236  0.61958  0.77255  0.39044  1.12937
	     89   2.99993  5.46665  3.19180  2.72270  4.84666  2.39791  3.18844  3.47203  2.57245  3.27863  3.62661  2.50499  2.52043  2.99346  2.26141  2.20184  3.20732  3.86532  4.85680  3.46456    299 s - - -
	          2.68618  4.42225  2.77519  2.73123  3.46354  2.40513  3.72494  3.29354  2.67741  2.69355  4.24690  2.90347  2.73739  3.18146  2.89801  2.37887  2.77519  2.98518  4.58477  3.61503
	          0.00883  5.53861  5.32780  0.61958  0.77255  1.59734  0.22619
	     90   2.99562  4.86304  3.40468  2.91340  3.98263  3.65375  3.80360  3.40379  2.07510  3.17867  3.62307  2.65077  2.40414  2.60659  2.61506  2.89392  2.85523  2.33584  4.48622  3.44126    300 k - - -
	          2.68618  4.42225  2.77519  2.73123  3.46354  2.40513  3.72494  3.29354  2.67741  2.69355  4.24690  2.90347  2.73739  3.18146  2.89801  2.37887  2.77519  2.98518  4.58477  3.61503
	          0.03394  5.54312  3.52484  0.61958  0.77255  0.84118  0.56423
	     91   2.93769  4.07233  4.38385  3.74998  3.09598  4.02581  4.09226  2.74888  3.03216  2.41763  3.77473  3.17811  3.05165  3.53006  2.95980  2.36533  2.67427  2.71445  2.34535  2.35490    301 w - - -
	          2.68618  4.42225  2.77519  2.73123  3.46354  2.40513  3.72494  3.29354  2.67741  2.69355  4.24690  2.90347  2.73739  3.18146  2.89801  2.37887  2.77519  2.98518  4.58477  3.61503
	          0.00516  5.66498  6.38732  0.61958  0.77255  0.68678  0.69956
	     92   3.13212  3.85397  5.33063  4.71554  3.10551  2.42875  4.47710  1.76109  3.90479  1.40502  2.83503  4.26738  4.63998  4.50850  4.10370  3.45252  3.02610  2.14712  4.19672  4.03142    302 l - - -
	          2.68618  4.42225  2.77519  2.73123  3.46354  2.40513  3.72494  3.29354  2.67741  2.69355  4.24690  2.90347  2.73739  3.18146  2.89801  2.37887  2.77519  2.98518  4.58477  3.61503
	          0.16115  5.78129  1.92583  0.61958  0.77255  0.99048  0.46426
	     93   2.92335  5.51592  3.27908  2.70166  4.97871  2.79442  3.86529  4.31305  2.04841  2.90014  4.26359  3.34430  2.88320  2.82313  2.09015  1.88817  2.69248  3.44307  5.88340  4.71989    303 s - - -
	          2.68618  4.42225  2.77519  2.73123  3.46354  2.40513  3.72494  3.29354  2.67741  2.69355  4.24690  2.90347  2.73739  3.18146  2.89801  2.37887  2.77519  2.98518  4.58477  3.61503
	          0.01261  5.64185  4.71173  0.61958  0.77255  0.96021  0.48258
	     94   2.48762  5.62326  1.95971  2.87631  4.88512  3.07074  3.65213  4.46501  2.31550  3.23747  4.78232  2.70892  2.35137  3.04513  2.85057  2.26361  3.03358  3.84516  6.17450  3.33917    304 d - - -
	          2.68640  4.42222  2.77547  2.73126  3.46431  2.40560  3.72526  3.29343  2.67776  2.69218  4.24761  2.90326  2.73795  3.18186  2.89758  2.37824  2.77533  2.98451  4.58483  3.61569
	          0.85790  1.34327  1.15532  1.26827  0.33033  1.32545  0.30882
	     95   2.64632  3.70175  3.25601  2.35303  4.60084  3.04848  3.26748  3.60651  2.41549  3.13511  4.08821  2.70459  2.24540  2.70011  2.59084  2.72088  2.89635  3.27246  5.76098  3.84273    310 p - - -
	          2.68618  4.42225  2.77519  2.73123  3.46354  2.40513  3.72494  3.29354  2.67741  2.69355  4.24690  2.90347  2.73739  3.18146  2.89801  2.37887  2.77519  2.98518  4.58477  3.61503
	          0.00719  5.33381  6.05616  0.61958  0.77255  0.21298  1.65116
	     96   2.59579  4.85178  3.50698  3.29434  3.91406  2.68760  3.66727  3.29334  2.25754  2.69674  4.15945  3.45673  3.68323  3.41139  3.19009  1.98751  2.81589  3.05211  2.79194  2.57827    311 s - - -
	          2.68618  4.42225  2.77519  2.73123  3.46354  2.40513  3.72494  3.29354  2.67741  2.69355  4.24690  2.90347  2.73739  3.18146  2.89801  2.37887  2.77519  2.98518  4.58477  3.61503
	          0.02153  5.85728  3.99307  0.61958  0.77255  0.46739  0.98520
	     97   2.78599  5.82884  3.06101  2.96679  4.51487  3.76342  3.56311  3.76973  2.36665  3.18888  3.96724  3.10737  3.00255  1.69055  2.39511  2.29442  2.72124  3.20427  5.44909  4.12745    312 q - - -
	          2.68618  4.42225  2.77519  2.73123  3.46354  2.40513  3.72494  3.29354  2.67741  2.69355  4.24690  2.90347  2.73739  3.18146  2.89801  2.37887  2.77519  2.98518  4.58477  3.61503
	          0.01052  5.87979  4.86988  0.61958  0.77255  0.70282  0.68356
	     98   3.05002  4.73871  5.07807  3.90856  2.80671  2.99218  4.54996  2.81083  3.97700  1.11225  2.99084  3.66006  4.11268  3.14807  3.62333  3.13851  3.33073  2.52832  3.38194  3.38519    313 l - - -
	          2.68618  4.42225  2.77519  2.73123  3.46354  2.40513  3.72494  3.29354  2.67741  2.69355  4.24690  2.90347  2.73739  3.18146  2.89801  2.37887  2.77519  2.98518  4.58477  3.61503
	          0.00418  5.87421  6.59656  0.61958  0.77255  0.74086  0.64760
	     99   2.42667  3.72172  5.35557  4.78917  2.26835  4.32056  4.93927  2.34269  4.21238  1.32006  3.22674  3.96331  4.72707  4.70281  4.31252  2.61889  3.26882  2.37014  4.26806  2.74758    314 l - - -
	          2.68618  4.42225  2.77519  2.73123  3.46354  2.40513  3.72494  3.29354  2.67741  2.69355  4.24690  2.90347  2.73739  3.18146  2.89801  2.37887  2.77519  2.98518  4.58477  3.61503
	          0.00512  5.87421  6.07767  0.61958  0.77255  0.74086  0.64760
	    100   2.56232  4.59685  3.70594  4.07950  2.85660  3.06319  4.68065  2.19598  2.64914  1.70932  3.07680  4.39500  3.91303  3.13177  3.31380  3.08112  3.29976  2.01048  5.33351  4.20792    315 l - - -
	          2.68618  4.42225  2.77519  2.73123  3.46354  2.40513  3.72494  3.29354  2.67741  2.69355  4.24690  2.90347  2.73739  3.18146  2.89801  2.37887  2.77519  2.98518  4.58477  3.61503
	          0.33598  5.87328  1.26390  0.61958  0.77255  0.74571  0.64321
	    101   3.05588  3.51650  5.07127  3.30297  3.26947  3.30870  4.48109  1.90246  3.64439  1.58863  2.88885  4.49733  4.01422  4.42145  3.24431  2.87522  3.08972  2.23467  3.61373  3.14733    316 l - - -
	          2.68618  4.42225  2.77519  2.73123  3.46354  2.40513  3.72494  3.29354  2.67741  2.69355  4.24690  2.90347  2.73739  3.18146  2.89801  2.37887  2.77519  2.98518  4.58477  3.61503
	          0.00583  5.54314  6.26548  0.61958  0.77255  0.22431  1.60479
	    102   1.91168  3.72058  5.41162  4.70990  3.03338  3.41080  4.94377  2.15885  4.57863  1.96053  2.98711  4.77493  4.72724  4.63573  4.58380  3.69467  2.86926  1.30493  5.43507  4.20737    317 v - - -
	          2.68618  4.42225  2.77519  2.73123  3.46354  2.40513  3.72494  3.29354  2.67741  2.69355  4.24690  2.90347  2.73739  3.18146  2.89801  2.37887  2.77519  2.98518  4.58477  3.61503
	          0.00416  5.87912  6.60147  0.61958  0.77255  0.70962  0.67694
	    103   2.02105  3.21767  5.40424  4.78879  2.60654  2.42747  4.94233  2.44885  4.57333  1.31809  3.34972  4.77157  3.94852  4.70428  4.58102  3.11505  3.31648  2.31930  5.24511  4.22346    318 l - - -
	          2.68618  4.42225  2.77519  2.73123  3.46354  2.40513  3.72494  3.29354  2.67741  2.69355  4.24690  2.90347  2.73739  3.18146  2.89801  2.37887  2.77519  2.98518  4.58477  3.61503
	          0.00628  5.87959  5.66634  0.61958  0.77255  0.68977  0.69653
	    104   1.96461  3.45959  5.38991  4.77543  2.21196  2.36774  4.93972  2.26577  4.56309  1.77111  3.71471  4.73133  3.37819  4.38114  4.49706  2.96159  3.09276  2.19559  5.14263  4.16659    319 l - - -
	          2.68618  4.42225  2.77519  2.73123  3.46354  2.40513  3.72494  3.29354  2.67741  2.69355  4.24690  2.90347  2.73739  3.18146  2.89801  2.37887  2.77519  2.98518  4.58477  3.61503
	          0.00416  5.87954  6.60189  0.61958  0.77255  0.70876  0.67778
	    105   2.49799  2.68789  5.39817  4.65906  2.74977  4.21845  4.94138  2.21963  4.56905  1.02294  3.11706  4.17639  4.54410  4.59020  3.91147  3.17174  3.22424  2.69903  5.43656  4.04046    320 l - - -
	          2.68618  4.42225  2.77519  2.73123  3.46354  2.40513  3.72494  3.29354  2.67741  2.69355  4.24690  2.90347  2.73739  3.18146  2.89801  2.37887  2.77519  2.98518  4.58477  3.61503
	          0.00416  5.87988  6.60223  0.61958  0.77255  0.69765  0.68866
	    106   2.69741  3.81017  5.40900  4.64353  3.16351  4.56605  4.94397  2.12657  4.57699  1.74591  3.01173  4.35527  3.47110  4.70724  4.58337  2.41219  2.04737  1.81464  3.79192  4.13297    321 l - - -
	          2.68651  4.42171  2.77561  2.73164  3.46395  2.40494  3.72402  3.29189  2.67782  2.69278  4.24731  2.90388  2.73769  3.18017  2.89823  2.37919  2.77548  2.98531  4.58328  3.61494
	          0.11347  2.31056  4.82061  1.37825  0.29038  0.50099  0.93123
	    107   1.97250  3.74719  5.32129  4.79402  2.62397  2.99373  4.95201  2.64337  4.57985  1.23750  2.95090  4.74333  4.98241  4.71190  4.38968  2.54190  3.17448  2.35483  5.44709  4.27103    327 l - - -
	          2.68618  4.42225  2.77519  2.73123  3.46354  2.40513  3.72494  3.29354  2.67741  2.69355  4.24690  2.90347  2.73739  3.18146  2.89801  2.37887  2.77519  2.98518  4.58477  3.61503
	          0.00560  5.89463  5.86848  0.61958  0.77255  0.54901  0.86162
	    108   2.45879  4.63215  5.32477  4.81829  3.17063  3.70495  4.96907  1.46974  4.60212  1.88291  3.64751  4.79876  4.41201  4.73239  4.60825  3.77902  3.40102  1.24942  5.46053  4.28456    328 v - - -
	          2.68618  4.42225  2.77519  2.73123  3.46354  2.40513  3.72494  3.29354  2.67741  2.69355  4.24690  2.90347  2.73739  3.18146  2.89801  2.37887  2.77519  2.98518  4.58477  3.61503
	          0.01661  5.90032  4.28807  0.61958  0.77255  0.59178  0.80597
	    109   3.17369  5.13881  1.94281  2.07662  4.58760  4.01489  4.01775  4.42881  2.90749  3.73670  4.39808  3.16909  4.03692  1.27000  3.48267  2.52704  3.40156  3.44304  4.56582  4.83998    329 q - - -
	          2.68618  4.42225  2.77519  2.73123  3.46354  2.40513  3.72494  3.29354  2.67741  2.69355  4.24690  2.90347  2.73739  3.18146  2.89801  2.37887  2.77519  2.98518  4.58477  3.61503
	          0.00533  5.88784  5.97259  0.61958  0.77255  0.64238  0.74663
	    110   2.12966  3.99913  4.33694  4.75754  3.57655  2.85286  4.94174  1.80811  4.55092  1.93468  3.55936  4.29998  4.97424  4.17353  4.57272  3.62308  3.21071  1.31172  5.44696  4.27011    330 v - - -
	          2.68618  4.42225  2.77519  2.73123  3.46354  2.40513  3.72494  3.29354  2.67741  2.69355  4.24690  2.90347  2.73739  3.18146  2.89801  2.37887  2.77519  2.98518  4.58477  3.61503
	          0.00494  5.88881  6.13966  0.61958  0.77255  0.65640  0.73130
	    111   2.32825  3.30742  5.32846  4.80318  2.85570  2.96765  4.95004  1.48064  4.53116  2.02643  3.36232  4.78166  4.97959  4.19363  4.59038  3.36502  2.77226  1.81415  4.32261  4.00069    331 i - - -
	          2.68624  4.42231  2.77525  2.73129  3.46360  2.40509  3.72500  3.29320  2.67746  2.69361  4.24622  2.90352  2.73745  3.18152  2.89806  2.37874  2.77525  2.98507  4.58483  3.61509
	          0.06427  2.79841  6.61074  0.16576  1.87894  0.65416  0.73372
	    112   3.22720  4.82089  5.35790  4.79421  3.09869  3.55494  4.76792  1.09845  4.57906  1.51815  3.57234  3.55195  4.69800  4.68684  4.43240  3.82242  3.57347  2.12220  5.33184  3.41684    333 i - - -
	          2.68618  4.42225  2.77519  2.73123  3.46354  2.40513  3.72494  3.29354  2.67741  2.69355  4.24690  2.90347  2.73739  3.18146  2.89801  2.37887  2.77519  2.98518  4.58477  3.61503
	          0.00412  5.88920  6.61155  0.61958  0.77255  0.65326  0.73469
	    113   2.53921  2.05743  5.05808  4.61537  2.84462  3.09855  4.93884  2.51531  4.53838  1.49939  3.33955  3.04104  4.97249  3.90320  4.42241  2.77170  3.23737  2.24848  5.03429  4.16273    334 l - - -
	          2.68618  4.42225  2.77519  2.73123  3.46354  2.40513  3.72494  3.29354  2.67741  2.69355  4.24690  2.90347  2.73739  3.18146  2.89801  2.37887  2.77519  2.98518  4.58477  3.61503
	          0.00412  5.88967  6.61202  0.61958  0.77255  0.65577  0.73198
	    114   1.94964  4.45237  5.36041  4.74840  2.77013  2.73587  4.23424  2.24214  4.54395  2.16573  3.60147  4.72556  4.11071  4.68433  4.53365  2.38817  2.14370  1.84054  5.31641  4.27147    335 v - - -
	          2.68618  4.42225  2.77519  2.73123  3.46354  2.40513  3.72494  3.29354  2.67741  2.69355  4.24690  2.90347  2.73739  3.18146  2.89801  2.37887  2.77519  2.98518  4.58477  3.61503
	          0.00674  5.88967  5.53422  0.61958  0.77255  0.65577  0.73198
	    115   2.27713  3.73634  5.29510  2.32301  2.65977  4.10686  4.92649  2.16101  4.28816  2.11513  3.10882  4.66655  4.96367  2.92623  4.47462  3.08860  2.60704  1.94639  4.30405  3.66146    336 v - - -
	          2.68588  4.42245  2.77540  2.73123  3.46349  2.40533  3.72515  3.29268  2.67741  2.69348  4.24616  2.90367  2.73747  3.18102  2.89821  2.37907  2.77535  2.98512  4.58456  3.61492
	          0.10358  2.64566  3.59593  1.02557  0.44409  0.53284  0.88415
	    116   3.29002  4.48000  5.32917  4.67016  3.10978  3.96148  4.84943  3.12310  4.51834  2.57575  3.64651  4.31382  4.96027  4.66253  3.90744  3.48875  3.58008  2.86677  0.74381  2.68699    340 w - - -
	          2.68618  4.42225  2.77519  2.73123  3.46354  2.40513  3.72494  3.29354  2.67741  2.69355  4.24690  2.90347  2.73739  3.18146  2.89801  2.37887  2.77519  2.98518  4.58477  3.61503
	          0.28681  5.87418  1.40026  0.61958  0.77255  0.74105  0.64744
	    117   3.11541  4.78545  3.78865  3.03353  3.35682  3.96226  4.42228  3.18198  3.55007  1.61920  3.10309  3.16685  3.77565  2.62677  3.85151  2.56350  2.30982  2.02210  5.15682  3.71387    341 l - - -
	          2.68618  4.42225  2.77519  2.73123  3.46354  2.40513  3.72494  3.29354  2.67741  2.69355  4.24690  2.90347  2.73739  3.18146  2.89801  2.37887  2.77519  2.98518  4.58477  3.61503
	          0.02762  5.59292  3.74991  0.61958  0.77255  0.25881  1.47827
	    118   2.59121  3.96888  5.36816  4.69356  2.78504  2.81828  4.24232  1.95912  4.54326  1.20924  3.55392  3.86681  3.92271  4.44267  4.55823  3.25864  2.98289  2.26824  5.10811  4.11618    342 l - - -
	          2.68626  4.42235  2.77530  2.73132  3.46338  2.40517  3.72504  3.29364  2.67722  2.69329  4.24700  2.90342  2.73746  3.18156  2.89811  2.37878  2.77530  2.98502  4.58487  3.61513
	          0.23447  2.89347  1.87323  0.67120  0.71559  0.65874  0.72878
	    119   2.65255  4.46175  5.23529  4.48355  3.18569  3.01295  4.49284  1.55237  4.41966  1.73199  3.53632  4.41158  4.56931  3.45568  4.20131  3.19639  2.56442  1.90087  5.04545  3.60996    345 i - - -
	          2.68610  4.42127  2.77531  2.73161  3.46284  2.40549  3.72537  3.29328  2.67765  2.69324  4.24650  2.90387  2.73732  3.18165  2.89835  2.37904  2.77470  2.98429  4.58423  3.61518
	          0.48325  1.02834  3.66419  0.45494  1.00645  1.30522  0.31624
	    120   2.64307  5.51881  1.70347  2.60460  4.10809  3.21015  3.86438  4.33095  2.82318  3.72130  4.25928  2.76013  4.37316  2.77572  3.23511  2.15522  2.03022  3.50856  4.72536  4.09572    350 d - - -
	          2.68622  4.42229  2.77522  2.73127  3.46356  2.40496  3.72499  3.29358  2.67745  2.69359  4.24694  2.90351  2.73743  3.18147  2.89805  2.37868  2.77524  2.98523  4.58481  3.61507
	          0.21820  2.85849  1.97561  0.20072  1.70451  1.14246  0.38424
	    121   3.08121  4.55762  3.24280  2.97746  4.50104  3.80175  3.95260  3.90333  2.83503  3.36424  4.31796  3.21713  0.95271  3.31100  2.78627  2.99029  2.91876  3.47195  5.75023  4.44081    352 p - - -
	          2.68642  4.42274  2.77552  2.73170  3.46396  2.40539  3.72539  3.29333  2.67771  2.69382  4.24635  2.90374  2.73485  3.18154  2.89815  2.37885  2.77563  2.98446  4.58458  3.61522
	          0.47326  1.13825  2.87084  0.74554  0.64336  0.57905  0.82196
	    122   3.06114  5.44625  3.15518  2.83008  2.79398  3.44602  3.75093  3.16680  2.80140  1.94485  3.59703  3.01912  2.63808  3.01155  2.95486  2.22387  3.19353  2.70060  5.73728  4.12629    364 l - - -
	          2.68618  4.42225  2.77519  2.73123  3.46354  2.40513  3.72494  3.29354  2.67741  2.69355  4.24690  2.90347  2.73739  3.18146  2.89801  2.37887  2.77519  2.98518  4.58477  3.61503
	          0.04064  5.72518  3.30868  0.61958  0.77255  1.28616  0.32342
	    123   2.44258  5.55739  3.13283  2.49736  3.81010  3.54135  2.90917  3.20838  2.54658  3.41521  4.17060  3.13529  2.57994  2.77970  2.35102  2.41764  2.70034  2.88536  5.67789  3.99434    365 r - - -
	          2.68618  4.42225  2.77519  2.73123  3.46354  2.40513  3.72494  3.29354  2.67741  2.69355  4.24690  2.90347  2.73739  3.18146  2.89801  2.37887  2.77519  2.98518  4.58477  3.61503
	          0.08294  5.68958  2.57428  0.61958  0.77255  1.37370  0.29191
	    124   2.86463  4.39521  2.95937  2.64761  3.91007  3.70517  3.71812  2.87109  2.75431  2.48487  3.76300  3.34382  2.81885  2.86928  2.37128  2.29330  2.48659  2.95214  4.70431  3.82840    366 s - - -
	          2.68618  4.42225  2.77519  2.73123  3.46354  2.40513  3.72494  3.29354  2.67741  2.69355  4.24690  2.90347  2.73739  3.18146  2.89801  2.37887  2.77519  2.98518  4.58477  3.61503
	          0.19569  5.61208  1.74824  0.61958  0.77255  1.53278  0.24326
	    125   2.69067  5.55794  3.00233  2.00923  4.31572  3.59032  3.51270  3.41042  2.30715  3.11679  4.00499  3.06249  3.60920  2.60647  2.63006  2.60518  2.40432  3.06695  5.99725  3.08549    367 e - - -
	          2.68618  4.42225  2.77519  2.73123  3.46354  2.40513  3.72494  3.29354  2.67741  2.69355  4.24690  2.90347  2.73739  3.18146  2.89801  2.37887  2.77519  2.98518  4.58477  3.61503
	          0.01468  5.42297  4.58970  0.61958  0.77255  0.61608  0.77665
	    126   2.80602  5.30943  2.34999  2.26216  4.22199  3.29527  3.92967  3.23394  2.63136  3.03590  4.00356  2.61054  3.32854  2.68529  2.93427  2.78166  2.69542  2.32668  5.64425  3.69873    368 e - - -
	          2.68618  4.42225  2.77519  2.73123  3.46354  2.40513  3.72494  3.29354  2.67741  2.69355  4.24690  2.90347  2.73739  3.18146  2.89801  2.37887  2.77519  2.98518  4.58477  3.61503
	          0.18590  5.69981  1.79399  0.61958  0.77255  1.34963  0.30021
	    127   2.77025  5.34041  2.95225  2.47274  4.25199  3.09039  3.48206  3.24845  2.61651  2.89127  3.81159  3.03715  3.45129  2.22322  2.81394  2.63200  2.43067  3.14860  5.78126  2.77745    369 q - - -
	          2.68618  4.42225  2.77519  2.73123  3.46354  2.40513  3.72494  3.29354  2.67741  2.69355  4.24690  2.90347  2.73739  3.18146  2.89801  2.37887  2.77519  2.98518  4.58477  3.61503
	          0.09226  5.51988  2.47544  0.61958  0.77255  0.80938  0.58903
	    128   2.63303  5.26304  2.89791  2.50421  3.97713  3.37057  3.38920  2.80383  2.32770  3.06155  4.13067  3.00355  3.24775  2.82008  2.88763  2.25876  2.89855  2.48039  4.85982  3.75392    370 s - - -
	          2.68695  4.42423  2.77500  2.73089  3.46171  2.40684  3.72641  3.29192  2.67948  2.69299  4.24688  2.90480  2.73650  3.18298  2.89854  2.37767  2.77244  2.98509  4.58695  3.61276
	          1.32106  0.49084  2.11167  2.07106  0.13473  1.52957  0.24415
	    129   2.76446  5.50936  2.27330  2.50939  4.19171  3.18389  3.93637  3.20969  2.68417  3.09699  3.80352  2.95704  3.42795  2.76797  3.04867  2.42623  2.27314  3.08808  4.56423  2.91025    408 t - - -
	          2.68618  4.42225  2.77519  2.73123  3.46354  2.40513  3.72494  3.29354  2.67741  2.69355  4.24690  2.90347  2.73739  3.18146  2.89801  2.37887  2.77519  2.98518  4.58477  3.61503
	          0.00617  5.48684  6.20919  0.61958  0.77255  0.56735  0.83708
	    130   2.77701  5.75484  2.47136  1.92597  3.25137  3.31203  3.73439  3.84785  2.57524  3.74011  4.10884  3.20319  2.91946  2.77962  2.57574  2.61632  2.44226  3.15933  5.58519  3.55032    409 e - - -
	          2.68662  4.42364  2.77289  2.73136  3.46424  2.40612  3.72576  3.29031  2.67846  2.69340  4.24547  2.90379  2.73792  3.18223  2.89780  2.37920  2.77496  2.98405  4.58535  3.61491
	          1.18146  0.52704  2.27478  1.37593  0.29116  1.21627  0.35145
	    131   2.59200  5.54849  2.98154  2.50899  3.58007  3.11565  3.58432  3.05989  2.44490  3.28875  4.60822  2.89519  2.80770  2.65740  2.32470  2.28438  2.92380  3.12447  5.31015  3.89953    427 s - - -
	          2.68618  4.42225  2.77519  2.73123  3.46354  2.40513  3.72494  3.29354  2.67741  2.69355  4.24690  2.90347  2.73739  3.18146  2.89801  2.37887  2.77519  2.98518  4.58477  3.61503
	          0.03885  5.63965  3.36530  0.61958  0.77255  1.37043  0.29303
	    132   2.77096  5.26235  2.63676  2.58708  3.67434  2.89279  3.92761  3.44756  2.68875  2.92177  2.70910  2.67630  4.06680  2.66656  2.79208  2.57090  2.43725  3.32996  6.05683  3.08036    428 t - - -
	          2.68618  4.42225  2.77519  2.73123  3.46354  2.40513  3.72494  3.29354  2.67741  2.69355  4.24690  2.90347  2.73739  3.18146  2.89801  2.37887  2.77519  2.98518  4.58477  3.61503
	          0.00540  5.62002  6.34236  0.61958  0.77255  1.16014  0.37607
	    133   3.01979  5.68858  3.29980  2.14069  4.60803  3.87685  3.41678  3.13703  2.12155  2.89197  4.30430  2.85896  3.09774  2.69425  2.72350  2.51001  2.44106  2.76016  5.53051  3.63812    429 k - - -
	          2.68618  4.42225  2.77519  2.73123  3.46354  2.40513  3.72494  3.29354  2.67741  2.69355  4.24690  2.90347  2.73739  3.18146  2.89801  2.37887  2.77519  2.98518  4.58477  3.61503
	          0.00514  5.66930  6.39165  0.61958  0.77255  1.41240  0.27913
	    134   2.68585  4.80363  4.20945  3.39395  3.14570  3.37067  3.83746  1.84189  3.36631  2.11320  3.22962  4.07984  4.72508  3.48141  2.96608  3.28287  2.47646  1.90833  5.20241  3.23505    430 i - - -
	          2.68618  4.42225  2.77519  2.73123  3.46354  2.40513  3.72494  3.29354  2.67741  2.69355  4.24690  2.90347  2.73739  3.18146  2.89801  2.37887  2.77519  2.98518  4.58477  3.61503
	          0.27228  5.67005  1.44856  0.61958  0.77255  1.22294  0.34866
	    135   3.10748  4.34321  4.45554  3.29820  3.12527  3.52499  4.24142  1.86283  3.86866  1.92039  3.46090  4.00028  3.92350  3.48595  2.62621  3.21084  2.84484  2.16419  4.71950  2.42356    431 i - - -
	          2.68618  4.42225  2.77519  2.73123  3.46354  2.40513  3.72494  3.29354  2.67741  2.69355  4.24690  2.90347  2.73739  3.18146  2.89801  2.37887  2.77519  2.98518  4.58477  3.61503
	          0.00650  5.43526  6.15761  0.61958  0.77255  1.77375  0.18596
	    136   2.61859  4.94283  3.74530  2.52745  3.60203  3.89010  3.90302  2.73918  3.14506  1.65215  3.92886  3.16922  3.06832  2.71929  3.21158  2.96518  3.04505  2.37751  4.33986  3.51084    432 l - - -
	          2.68618  4.42225  2.77519  2.73123  3.46354  2.40513  3.72494  3.29354  2.67741  2.69355  4.24690  2.90347  2.73739  3.18146  2.89801  2.37887  2.77519  2.98518  4.58477  3.61503
	          0.00648  5.43785  6.16019  0.61958  0.77255  1.77883  0.18493
	    137   2.82787  4.47961  3.05861  2.13222  4.45684  3.48191  3.53086  3.53719  2.61936  2.51768  3.43828  3.24709  4.15954  2.26374  2.88539  2.61126  2.76538  2.55916  5.81405  3.06590    433 e - - -
	          2.68618  4.42225  2.77519  2.73123  3.46354  2.40513  3.72494  3.29354  2.67741  2.69355  4.24690  2.90347  2.73739  3.18146  2.89801  2.37887  2.77519  2.98518  4.58477  3.61503
	          0.00647  5.43927  6.16161  0.61958  0.77255  0.12164  2.16687
	    138   3.39268  0.60605  5.35453  4.21442  3.87965  4.46818  4.95378  2.96032  4.54305  2.53304  3.67520  4.57135  4.98822  4.68900  3.86567  3.90715  3.58604  2.53192  5.19434  4.21193    434 C - - -
	          2.68643  4.42290  2.77574  2.73074  3.46328  2.40545  3.72404  3.29367  2.67803  2.69464  4.24584  2.90246  2.73737  3.18167  2.89747  2.37915  2.77536  2.98348  4.58429  3.61500
	          1.54033  0.85295  1.02294  1.51023  0.24956  0.52121  0.90091
	    139   2.30517  5.38924  3.07754  2.47739  4.93099  2.39338  3.67811  3.62954  2.52250  3.57376  4.30221  2.97302  3.72472  2.51172  2.76980  2.30567  2.28535  2.92074  6.02878  4.09426    457 t - - -
	          2.68618  4.42225  2.77519  2.73123  3.46354  2.40513  3.72494  3.29354  2.67741  2.69355  4.24690  2.90347  2.73739  3.18146  2.89801  2.37887  2.77519  2.98518  4.58477  3.61503
	          0.13841  5.46767  2.07916  0.61958  0.77255  0.65259  0.73542
	    140   2.79927  4.05508  2.69436  2.38663  4.63714  3.74615  3.77584  4.07852  2.71134  3.55316  3.88989  2.76056  3.18431  2.26757  2.92319  1.63667  2.60939  3.83995  5.76544  3.97445    458 s - - -
	          2.68618  4.42225  2.77519  2.73123  3.46354  2.40513  3.72494  3.29354  2.67741  2.69355  4.24690  2.90347  2.73739  3.18146  2.89801  2.37887  2.77519  2.98518  4.58477  3.61503
	          0.01028  5.60814  5.02644  0.61958  0.77255  1.01632  0.44930
	    141   2.76095  4.21709  3.04301  2.86749  3.34561  3.56252  3.66905  2.98670  2.87234  2.52422  3.38869  2.49936  3.59215  3.14355  3.04320  1.85847  2.69446  2.78648  5.91321  3.95417    459 s - - -
	          2.68625  4.42251  2.77526  2.73124  3.46279  2.40488  3.72500  3.29380  2.67764  2.69370  4.24681  2.90315  2.73726  3.18160  2.89821  2.37870  2.77535  2.98540  4.58428  3.61524
	          1.25490  1.13257  0.93474  0.04714  3.07805  0.60058  0.79517
	    142   2.70330  2.60301  3.21179  2.73978  3.33937  3.72011  3.46456  2.58439  3.05099  2.61096  3.86250  3.27875  2.80701  3.19806  3.45137  2.33321  2.75325  2.51257  4.93599  3.63687    461 s - - -
	          2.68618  4.42225  2.77519  2.73123  3.46354  2.40513  3.72494  3.29354  2.67741  2.69355  4.24690  2.90347  2.73739  3.18146  2.89801  2.37887  2.77519  2.98518  4.58477  3.61503
	          0.43552  5.38337  1.05417  0.61958  0.77255  0.58422  0.81541
	    143   2.83847  5.28228  2.20594  2.34316  3.81217  3.43367  3.95445  3.67298  2.55632  2.81204  4.45420  2.14790  2.69763  2.63142  3.20176  2.35993  3.15784  3.35172  5.99695  4.53014    462 n - - -
	          2.68618  4.42225  2.77519  2.73123  3.46354  2.40513  3.72494  3.29354  2.67741  2.69355  4.24690  2.90347  2.73739  3.18146  2.89801  2.37887  2.77519  2.98518  4.58477  3.61503
	          0.00906  5.41514  5.38898  0.61958  0.77255  1.17119  0.37106
	    144   2.94412  5.33232  3.07511  2.83648  3.67046  2.99254  3.23708  2.92190  2.81402  3.41374  4.07852  2.44059  4.34380  2.44476  2.48114  2.64881  3.11480  3.15142  4.14197  2.16405    463 y - - -
	          2.68618  4.42225  2.77519  2.73123  3.46354  2.40513  3.72494  3.29354  2.67741  2.69355  4.24690  2.90347  2.73739  3.18146  2.89801  2.37887  2.77519  2.98518  4.58477  3.61503
	          0.00588  5.53543  6.25777  0.61958  0.77255  1.63665  0.21646
	    145   2.56184  5.50932  3.16235  2.77685  3.83367  2.53283  3.42410  3.96308  2.72477  3.07023  2.79315  3.18506  3.21168  2.57003  2.95966  1.99709  2.88107  3.76999  3.34666  3.56532    464 s - - -
	          2.68618  4.42225  2.77519  2.73123  3.46354  2.40513  3.72494  3.29354  2.67741  2.69355  4.24690  2.90347  2.73739  3.18146  2.89801  2.37887  2.77519  2.98518  4.58477  3.61503
	          0.00586  5.53833  6.26068  0.61958  0.77255  1.63875  0.21595
	    146   2.92539  5.56739  2.58917  2.35060  3.86571  3.39421  3.91516  2.63628  2.83206  2.76861  4.37169  2.06008  2.92304  2.89909  2.84430  2.49614  2.88410  3.53413  5.21157  3.71385    465 n - - -
	          2.68618  4.42225  2.77519  2.73123  3.46354  2.40513  3.72494  3.29354  2.67741  2.69355  4.24690  2.90347  2.73739  3.18146  2.89801  2.37887  2.77519  2.98518  4.58477  3.61503
	          0.00585  5.54039  6.26273  0.61958  0.77255  0.46626  0.98710
	    147   2.30988  5.09594  3.36051  2.85354  3.43766  3.13523  3.84104  2.33177  2.74020  2.55988  3.51948  3.60620  3.37584  3.01541  3.55716  2.64600  3.28121  2.19198  4.15219  2.78540    466 v - - -
	          2.68618  4.42225  2.77519  2.73123  3.46354  2.40513  3.72494  3.29354  2.67741  2.69355  4.24690  2.90347  2.73739  3.18146  2.89801  2.37887  2.77519  2.98518  4.58477  3.61503
	          0.00453  5.79408  6.51643  0.61958  0.77255  0.80428  0.59314
	    148   2.62490  4.89196  2.22986  2.81896  2.10500  3.18760  4.48982  3.09093  3.02594  2.61385  3.70085  3.96478  4.62428  3.83176  3.55256  3.21978  3.15564  2.58228  2.03986  3.95076    467 w - - -
	          2.68618  4.42225  2.77519  2.73123  3.46354  2.40513  3.72494  3.29354  2.67741  2.69355  4.24690  2.90347  2.73739  3.18146  2.89801  2.37887  2.77519  2.98518  4.58477  3.61503
	          0.19767  5.82487  1.73496  0.61958  0.77255  0.96572  0.47918
	    149   2.96153  4.50326  4.93182  4.34855  1.58208  4.35298  4.59392  2.16705  3.33186  1.70433  2.60024  4.38870  3.94559  4.37090  3.20200  3.03990  3.00025  2.71676  4.99325  3.62819    468 f - - -
	          2.68618  4.42225  2.77519  2.73123  3.46354  2.40513  3.72494  3.29354  2.67741  2.69355  4.24690  2.90347  2.73739  3.18146  2.89801  2.37887  2.77519  2.98518  4.58477  3.61503
	          0.00729  5.63253  5.60351  0.61958  0.77255  0.16401  1.88871
	    150   2.12606  4.12498  4.78505  4.33964  3.51009  2.42615  4.50102  2.09809  3.48132  1.82611  3.71077  4.62690  4.86233  4.32434  3.92097  3.14738  3.03782  1.99453  3.67474  2.63258    469 l - - -
	          2.68618  4.42225  2.77519  2.73123  3.46354  2.40513  3.72494  3.29354  2.67741  2.69355  4.24690  2.90347  2.73739  3.18146  2.89801  2.37887  2.77519  2.98518  4.58477  3.61503
	          0.00474  5.91058  6.20730  0.61958  0.77255  0.50023  0.93239
	    151   2.41113  2.98631  5.42944  4.81383  2.76414  3.76137  4.85516  1.83464  4.59788  1.79800  2.71083  3.50061  4.99565  4.13075  4.44974  3.28543  2.96416  1.93304  5.45846  3.02226    470 l - - -
	          2.68618  4.42225  2.77519  2.73123  3.46354  2.40513  3.72494  3.29354  2.67741  2.69355  4.24690  2.90347  2.73739  3.18146  2.89801  2.37887  2.77519  2.98518  4.58477  3.61503
	          0.04869  5.91210  3.10508  0.61958  0.77255  0.46795  0.98426
	    152   2.23215  4.73606  5.20487  3.75321  3.45080  3.20129  4.76610  2.17417  4.26027  1.90744  2.52167  3.64909  4.24454  4.35060  4.50077  1.85387  2.96786  2.16558  4.79098  3.81399    471 s - - -
	          2.68618  4.42225  2.77519  2.73123  3.46354  2.40513  3.72494  3.29354  2.67741  2.69355  4.24690  2.90347  2.73739  3.18146  2.89801  2.37887  2.77519  2.98518  4.58477  3.61503
	          0.00419  5.87202  6.59436  0.61958  0.77255  0.75228  0.63731
	    153   2.92148  3.43880  5.40172  4.78607  2.54703  2.86624  4.13833  2.52376  4.56997  1.06801  2.89008  4.45927  4.96735  3.90480  4.51566  3.63166  3.26194  2.55814  4.91259  2.79637    472 l - - -
	          2.68618  4.42225  2.77519  2.73123  3.46354  2.40513  3.72494  3.29354  2.67741  2.69355  4.24690  2.90347  2.73739  3.18146  2.89801  2.37887  2.77519  2.98518  4.58477  3.61503
	          0.00502  5.87202  6.12431  0.61958  0.77255  0.53570  0.88010
	    154   2.08869  3.75264  4.97958  4.73098  3.46102  1.76931  4.94032  1.83405  4.53147  2.19765  3.93207  4.74894  4.97432  4.67609  4.56479  2.28582  2.70967  2.25275  5.45562  4.27797    473 g - - -
	          2.68618  4.42225  2.77519  2.73123  3.46354  2.40513  3.72494  3.29354  2.67741  2.69355  4.24690  2.90347  2.73739  3.18146  2.89801  2.37887  2.77519  2.98518  4.58477  3.61503
	          0.03104  5.89303  3.58264  0.61958  0.77255  0.42701  1.05686
	    155   3.24960  4.28536  5.36738  3.27351  2.37900  4.39910  4.55567  2.87685  4.29127  2.48757  3.64826  4.72120  4.75256  4.60478  4.57086  3.55006  3.56547  2.59401  3.61537  0.88238    474 y - - -
	          2.68630  4.42210  2.77512  2.73144  3.46271  2.40466  3.72397  3.29374  2.67761  2.69375  4.24710  2.90332  2.73760  3.18154  2.89821  2.37876  2.77540  2.98539  4.58497  3.61508
	          0.07761  2.61278  6.60967  1.00486  0.45586  0.42313  1.06419
	    156   2.95189  4.44097  2.98384  2.49657  3.46016  4.12889  3.90742  2.36096  1.90164  2.57210  3.62395  2.49931  3.71533  3.25355  3.57995  2.80897  2.81207  2.50051  5.47585  4.69859    478 k - - -
	          2.68618  4.42225  2.77519  2.73123  3.46354  2.40513  3.72494  3.29354  2.67741  2.69355  4.24690  2.90347  2.73739  3.18146  2.89801  2.37887  2.77519  2.98518  4.58477  3.61503
	          0.00403  5.91208  6.63443  0.61958  0.77255  0.49788  0.93603
	    157   1.95731  3.24452  5.42972  4.81417  2.90377  1.86587  4.96663  2.34202  4.59839  1.89839  2.47249  4.79626  4.92985  4.72908  3.51548  3.39661  3.48620  2.22667  4.67787  4.19973    479 g - - -
	          2.68618  4.42225  2.77519  2.73123  3.46354  2.40513  3.72494  3.29354  2.67741  2.69355  4.24690  2.90347  2.73739  3.18146  2.89801  2.37887  2.77519  2.98518  4.58477  3.61503
	          0.00402  5.91360  6.63595  0.61958  0.77255  0.47655  0.97001
	    158   2.86890  3.72601  5.43870  4.82265  2.03259  2.80819  4.96969  2.14733  4.60529  1.39265  3.44117  4.62600  4.27596  4.71018  4.60999  3.36066  2.75688  1.96989  4.93791  4.28489    480 l - - -
	          2.68618  4.42225  2.77519  2.73123  3.46354  2.40513  3.72494  3.29354  2.67741  2.69355  4.24690  2.90347  2.73739  3.18146  2.89801  2.37887  2.77519  2.98518  4.58477  3.61503
	          0.00401  5.91609  6.63844  0.61958  0.77255  0.48729  0.95266
	    159   3.37276  4.84174  5.42256  4.59545  2.59192  4.48682  4.96764  2.58748  4.39281  0.66355  2.94387  4.79462  4.99816  3.68589  4.60466  3.52668  3.57482  2.86894  5.35338  3.65230    481 L - - -
	          2.68618  4.42225  2.77519  2.73123  3.46354  2.40513  3.72494  3.29354  2.67741  2.69355  4.24690  2.90347  2.73739  3.18146  2.89801  2.37887  2.77519  2.98518  4.58477  3.61503
	          0.00506  5.91609  6.05060  0.61958  0.77255  0.48481  0.95663
	    160   2.12033  3.86340  4.27980  4.76589  3.41215  3.95151  3.98456  1.91859  4.56160  1.11445  2.89671  3.78533  4.99150  4.53268  4.58718  3.10228  3.64477  2.45509  5.46678  4.28968    482 l - - -
	          2.68618  4.42225  2.77519  2.73123  3.46354  2.40513  3.72494  3.29354  2.67741  2.69355  4.24690  2.90347  2.73739  3.18146  2.89801  2.37887  2.77519  2.98518  4.58477  3.61503
	          0.00402  5.91526  6.63761  0.61958  0.77255  0.49312  0.94345
	    161   2.60582  3.86164  5.43382  4.81811  2.66371  3.33125  4.96867  2.17762  4.60178  1.22470  3.60884  4.34052  4.91000  4.70710  4.60809  2.87976  3.20222  1.70504  5.46091  4.28507    483 l - - -
	          2.68618  4.42225  2.77519  2.73123  3.46354  2.40513  3.72494  3.29354  2.67741  2.69355  4.24690  2.90347  2.73739  3.18146  2.89801  2.37887  2.77519  2.98518  4.58477  3.61503
	          0.00402  5.91526  6.63761  0.61958  0.77255  0.49312  0.94345
	    162   2.23285  4.12855  5.02806  4.82422  1.70969  3.56245  4.96948  2.07562  4.60633  1.64361  3.32793  4.80167  4.58949  4.73524  4.47329  3.61775  3.15072  2.15819  3.73956  3.39006    484 l - - -
	          2.68618  4.42225  2.77519  2.73123  3.46354  2.40513  3.72494  3.29354  2.67741  2.69355  4.24690  2.90347  2.73739  3.18146  2.89801  2.37887  2.77519  2.98518  4.58477  3.61503
	          0.00402  5.91526  6.63761  0.61958  0.77255  0.49312  0.94345
	    163   2.12577  2.10454  5.23757  4.63434  3.96148  1.48313  4.93130  2.75205  4.45859  2.69546  3.95658  4.19963  4.97341  4.62442  4.53237  2.35553  2.66177  2.61242  3.64869  3.81650    485 g - - -
	          2.68618  4.42225  2.77519  2.73123  3.46354  2.40513  3.72494  3.29354  2.67741  2.69355  4.24690  2.90347  2.73739  3.18146  2.89801  2.37887  2.77519  2.98518  4.58477  3.61503
	          0.00402  5.91526  6.63761  0.61958  0.77255  0.48948  0.94919
	    164   2.07280  3.26732  5.16563  4.81166  1.94345  4.41292  4.66069  2.49572  4.59681  2.04447  3.08050  4.50993  4.99755  4.72828  4.60547  2.72241  1.85781  2.19764  5.46150  4.14237    486 t - - -
	          2.68618  4.42225  2.77519  2.73123  3.46354  2.40513  3.72494  3.29354  2.67741  2.69355  4.24690  2.90347  2.73739  3.18146  2.89801  2.37887  2.77519  2.98518  4.58477  3.61503
	          0.00401  5.91558  6.63792  0.61958  0.77255  0.49089  0.94696
	    165   2.65128  4.24918  5.43286  4.66678  1.69127  3.10145  4.74272  2.24505  4.47899  2.18988  3.49964  4.79843  4.99823  4.51462  3.94539  3.23041  3.05773  1.69758  4.92554  2.50354    487 f - - -
	          2.68618  4.42225  2.77519  2.73123  3.46354  2.40513  3.72494  3.29354  2.67741  2.69355  4.24690  2.90347  2.73739  3.18146  2.89801  2.37887  2.77519  2.98518  4.58477  3.61503
	          0.00401  5.91558  6.63792  0.61958  0.77255  0.49089  0.94696
	    166   2.99987  3.86558  5.43898  4.79016  2.89516  3.89512  4.79628  2.57967  4.60537  1.06089  3.22715  4.80115  4.99894  4.30234  4.10854  3.63568  2.88784  1.82391  5.19768  2.70048    488 l - - -
	          2.68625  4.42185  2.77491  2.73141  3.46371  2.40499  3.72512  3.29372  2.67758  2.69362  4.24707  2.90364  2.73757  3.18147  2.89818  2.37843  2.77537  2.98479  4.58427  3.61521
	          0.03914  3.29479  6.63793  1.39711  0.28410  0.49089  0.94696
	    167   0.91821  3.42890  4.10690  3.57849  4.34324  3.79459  4.60455  3.63999  2.99425  3.43462  4.38280  3.90508  4.52471  3.86905  3.94470  1.63582  3.14663  3.35615  5.67745  4.59259    494 a - - -
	          2.68690  4.41505  2.77537  2.72923  3.46299  2.40276  3.72617  3.29454  2.67819  2.69293  4.24710  2.90495  2.73828  3.18289  2.89735  2.37981  2.77596  2.98446  4.58531  3.61651
	          0.13263  2.25286  3.95749  2.52473  0.08347  0.49089  0.94696
	    168   3.41244  3.51802  5.38354  4.77036  1.63013  4.06694  4.01010  2.14801  3.40766  2.69505  3.02700  4.49603  4.09688  4.51370  3.76700  3.60083  3.60532  2.87256  2.58978  1.71823    522 f - - -
	          2.68620  4.42069  2.77521  2.73125  3.46356  2.40515  3.72496  3.29356  2.67743  2.69357  4.24692  2.90349  2.73741  3.18148  2.89803  2.37889  2.77521  2.98517  4.58479  3.61505
	          0.05772  3.75512  3.42081  0.31151  1.31804  0.55551  0.85279
	    169   2.94633  5.10374  3.56037  2.20020  3.64846  2.92528  4.24451  4.20180  1.53831  2.31640  3.51237  3.26406  4.27077  2.96947  2.34992  2.83038  3.25298  3.23177  5.60536  4.57881    524 k - - -
	          2.68618  4.42225  2.77519  2.73123  3.46354  2.40513  3.72494  3.29354  2.67741  2.69355  4.24690  2.90347  2.73739  3.18146  2.89801  2.37887  2.77519  2.98518  4.58477  3.61503
	          0.00420  5.87074  6.59309  0.61958  0.77255  0.75053  0.63888
	    170   2.01161  4.06691  3.91548  3.17068  4.43602  2.76781  4.12401  2.74543  2.95338  3.34569  4.44718  3.62058  4.44174  3.46542  2.79377  2.42000  1.49873  2.59190  5.58895  4.50143    525 t - - -
	          2.68621  4.42228  2.77492  2.73120  3.46357  2.40516  3.72497  3.29357  2.67744  2.69358  4.24693  2.90350  2.73743  3.18149  2.89789  2.37890  2.77522  2.98521  4.58480  3.61506
	          0.04174  3.36531  5.06224  0.25026  1.50779  0.37230  1.16843
	    171   3.34720  5.05610  3.56692  3.10758  4.54977  4.11497  3.33324  4.27969  2.37417  3.87488  4.56078  3.62470  4.38178  3.21529  0.89381  3.08859  2.99091  3.94069  2.64821  4.57036    527 r - - -
	          2.68618  4.42225  2.77519  2.73123  3.46354  2.40513  3.72494  3.29354  2.67741  2.69355  4.24690  2.90347  2.73739  3.18146  2.89801  2.37887  2.77519  2.98518  4.58477  3.61503
	          0.00404  5.90840  6.63074  0.61958  0.77255  0.53982  0.87431
	    172   3.10808  5.28230  2.83696  2.75466  5.01354  2.66485  3.11794  4.20332  1.68807  4.03357  4.90743  1.77843  4.10547  3.16497  2.51258  2.35747  2.99735  4.13311  6.29908  4.46899    528 k - - -
	          2.68618  4.42225  2.77519  2.73123  3.46354  2.40513  3.72494  3.29354  2.67741  2.69355  4.24690  2.90347  2.73739  3.18146  2.89801  2.37887  2.77519  2.98518  4.58477  3.61503
	          0.14296  5.90840  2.03643  0.61958  0.77255  0.53982  0.87431
	    173   2.69230  3.89953  5.28612  4.05624  3.48604  4.17893  4.66665  1.84022  4.46722  1.32785  3.40591  4.06770  3.93924  4.25884  3.62815  3.25486  3.49655  1.63754  5.22484  3.92139    529 l - - -
	          2.68641  4.41774  2.77542  2.73146  3.46195  2.40535  3.72517  3.29377  2.67722  2.69293  4.24712  2.90369  2.73762  3.18169  2.89823  2.37909  2.77496  2.98541  4.58500  3.61526
	          0.06933  3.34931  3.44608  1.76402  0.18796  0.95801  0.48395
	    174   3.12198  5.76693  2.91667  2.89100  5.10893  3.74013  3.96270  3.98091  2.25172  3.21052  4.56736  3.14882  1.36079  3.04505  2.42939  2.29914  2.90036  4.03169  6.20144  4.64723    538 p - - -
	          2.68640  4.42218  2.77560  2.73120  3.46383  2.40552  3.72495  3.29102  2.67720  2.69310  4.24620  2.90384  2.73760  3.18082  2.89839  2.37909  2.77525  2.98541  4.58471  3.61510
	          0.40664  1.11040  5.36288  0.39120  1.12776  1.01891  0.44783
	    175   2.98060  5.37954  1.83940  2.09001  5.13124  3.21821  3.90827  4.18770  2.15886  3.77830  4.49417  3.29573  3.24455  2.98016  2.38744  2.24055  2.66843  3.80683  6.21719  4.36652    542 d - - -
	          2.68618  4.42225  2.77519  2.73123  3.46354  2.40513  3.72494  3.29354  2.67741  2.69355  4.24690  2.90347  2.73739  3.18146  2.89801  2.37887  2.77519  2.98518  4.58477  3.61503
	          0.00543  5.77693  6.06738  0.61958  0.77255  1.13660  0.38700
	    176   2.18993  4.87726  3.16092  1.97414  3.46557  3.62138  4.03360  4.39284  2.68443  3.45371  4.79469  1.57939  3.71799  2.73268  3.16647  2.55591  2.93604  3.83258  5.66551  4.65038    543 n - - -
	          2.68618  4.42225  2.77519  2.73123  3.46354  2.40513  3.72494  3.29354  2.67741  2.69355  4.24690  2.90347  2.73739  3.18146  2.89801  2.37887  2.77519  2.98518  4.58477  3.61503
	          0.00462  5.77612  6.49846  0.61958  0.77255  1.13113  0.38959
	    177   3.22268  4.35475  5.32467  4.70980  1.26237  4.53643  3.95843  2.62348  4.49616  2.00893  3.24779  3.48072  4.75641  4.62865  4.36833  3.77392  3.01530  2.79551  4.55499  1.84177    544 f - - -
	          2.68618  4.42225  2.77519  2.73123  3.46354  2.40513  3.72494  3.29354  2.67741  2.69355  4.24690  2.90347  2.73739  3.18146  2.89801  2.37887  2.77519  2.98518  4.58477  3.61503
	          0.00461  5.77693  6.49928  0.61958  0.77255  0.34242  1.23805
	    178   3.14374  3.33363  3.49494  2.93408  5.16886  3.65949  3.59030  3.97879  2.62986  3.99744  4.87616  1.08465  4.51519  3.03675  2.14924  2.54455  3.48518  4.01466  6.27129  3.95017    545 n - - -
	          2.68621  4.42228  2.77523  2.73126  3.46357  2.40510  3.72498  3.29357  2.67744  2.69358  4.24693  2.90350  2.73743  3.18081  2.89804  2.37890  2.77523  2.98522  4.58480  3.61506
	          0.03800  3.32562  6.61408  0.24068  1.54220  0.39833  1.11305
	    179   3.22530  5.89253  1.94291  0.90490  5.23762  3.89104  3.40718  4.67499  3.05770  3.89591  4.81989  2.73132  4.48824  2.85259  3.46865  3.01996  3.60987  4.20402  6.32458  4.80024    547 e - - -
	          2.68618  4.42225  2.77519  2.73123  3.46354  2.40513  3.72494  3.29354  2.67741  2.69355  4.24690  2.90347  2.73739  3.18146  2.89801  2.37887  2.77519  2.98518  4.58477  3.61503
	          0.00401  5.91631  6.63865  0.61958  0.77255  0.48576  0.95510
	    180   1.31414  4.72265  3.61900  3.06853  4.89165  2.40415  3.84310  4.46403  2.89253  3.61111  4.82170  3.59539  3.52894  3.01148  3.36326  1.64659  2.74989  3.91353  6.22831  4.75724    548 a - - -
	          2.68618  4.42225  2.77519  2.73123  3.46354  2.40513  3.72494  3.29354  2.67741  2.69355  4.24690  2.90347  2.73739  3.18146  2.89801  2.37887  2.77519  2.98518  4.58477  3.61503
	          0.00401  5.91631  6.63865  0.61958  0.77255  0.48576  0.95510
	    181   2.83464  5.80852  3.30385  3.08140  4.75386  3.90659  3.59026  4.03227  1.27120  3.35896  4.37766  3.59833  4.15227  3.10040  1.86518  2.75606  2.57508  2.85019  5.46422  4.71139    549 k - - -
	          2.68618  4.42225  2.77519  2.73123  3.46354  2.40513  3.72494  3.29354  2.67741  2.69355  4.24690  2.90347  2.73739  3.18146  2.89801  2.37887  2.77519  2.98518  4.58477  3.61503
	          0.00490  5.91631  6.12445  0.61958  0.77255  0.48576  0.95510
	    182   3.21079  3.39193  4.05601  3.66642  1.70170  4.00059  3.16194  3.48334  3.40816  2.19383  4.03153  3.81537  3.65036  3.25335  3.95501  3.28253  3.08183  3.05201  2.73948  1.92420    550 f - - -
	          2.68618  4.42225  2.77519  2.73123  3.46354  2.40513  3.72494  3.29354  2.67741  2.69355  4.24690  2.90347  2.73739  3.18146  2.89801  2.37887  2.77519  2.98518  4.58477  3.61503
	          0.00561  5.91543  5.84258  0.61958  0.77255  0.48192  0.96129
	    183   3.43345  4.72127  5.48964  4.87698  3.49245  4.69571  5.03507  0.81579  4.66333  1.89539  3.47232  4.63037  5.05599  4.70439  3.78532  4.00928  3.27209  1.91668  5.52365  4.34776    551 i - - -
	          2.68618  4.42225  2.77519  2.73123  3.46354  2.40513  3.72494  3.29354  2.67741  2.69355  4.24690  2.90347  2.73739  3.18146  2.89801  2.37887  2.77519  2.98518  4.58477  3.61503
	          0.00627  5.91472  5.63995  0.61958  0.77255  0.47886  0.96625
	    184   2.29963  3.79750  5.33494  4.72569  2.18428  1.85541  4.94958  2.55711  4.49266  2.28118  3.37392  3.71726  4.98543  4.67841  4.24024  2.90696  1.79446  2.77834  5.47094  3.89325    552 t - - -
	          2.68618  4.42225  2.77519  2.73123  3.46354  2.40513  3.72494  3.29354  2.67741  2.69355  4.24690  2.90347  2.73739  3.18146  2.89801  2.37887  2.77519  2.98518  4.58477  3.61503
	          0.00402  5.91407  6.63641  0.61958  0.77255  0.50142  0.93056
	    185   3.01990  4.64825  4.11752  4.79741  1.65972  3.69252  4.66797  2.14816  4.45815  1.48210  3.14664  3.82152  4.99480  4.52354  4.59921  3.05323  3.29114  2.10525  4.97604  3.45977    553 l - - -
	          2.68604  4.42236  2.77530  2.73134  3.46364  2.40471  3.72505  3.29365  2.67751  2.69365  4.24613  2.90357  2.73750  3.18157  2.89811  2.37879  2.77530  2.98523  4.58487  3.61475
	          0.11587  2.23577  5.99343  0.10294  2.32465  0.50142  0.93056
	    186   1.52574  3.05928  4.51853  4.10320  3.34622  3.49155  4.78818  3.25808  4.01575  2.85558  4.05685  4.13657  4.87478  4.23858  3.37007  1.44448  2.20107  2.69244  5.58995  4.38655    555 s - - -
	          2.68618  4.42225  2.77519  2.73123  3.46354  2.40513  3.72494  3.29354  2.67741  2.69355  4.24690  2.90347  2.73739  3.18146  2.89801  2.37887  2.77519  2.98518  4.58477  3.61503
	          0.00461  5.91288  6.26891  0.61958  0.77255  0.50359  0.92725
	    187   2.94069  3.38188  5.43713  4.82104  3.47244  3.72839  4.96757  1.62299  4.60353  2.14646  1.84102  4.44995  4.99709  4.73275  4.60800  2.64297  2.89750  1.78946  4.46642  4.28260    556 i - - -
	          2.68618  4.42225  2.77519  2.73123  3.46354  2.40513  3.72494  3.29354  2.67741  2.69355  4.24690  2.90347  2.73739  3.18146  2.89801  2.37887  2.77519  2.98518  4.58477  3.61503
	          0.00403  5.91283  6.63517  0.61958  0.77255  0.50334  0.92762
	    188   3.02945  4.00804  5.43517  4.81923  2.65955  2.92682  4.30123  2.21411  4.60222  1.49818  3.63746  4.45126  4.99713  4.68996  4.40345  3.72635  3.17816  2.30822  4.98726  1.59469    557 l - - -
	          2.68623  4.42143  2.77525  2.73128  3.46359  2.40518  3.72500  3.29303  2.67746  2.69360  4.24695  2.90352  2.73728  3.18151  2.89806  2.37892  2.77525  2.98523  4.58380  3.61508
	          0.01783  4.35476  5.33378  1.13833  0.38618  0.48931  0.94946
	    189   2.26582  3.35721  5.18185  4.70299  2.66936  3.01654  4.94343  2.44658  4.51208  2.09783  3.69943  1.86460  4.82784  4.60681  4.55981  2.60122  2.63874  2.05798  5.47177  4.17627    563 n - - -
	          2.68618  4.42225  2.77519  2.73123  3.46354  2.40513  3.72494  3.29354  2.67741  2.69355  4.24690  2.90347  2.73739  3.18146  2.89801  2.37887  2.77519  2.98518  4.58477  3.61503
	          0.00403  5.91136  6.63371  0.61958  0.77255  0.51245  0.91385
	    190   2.61275  2.88412  5.37750  3.36425  2.10958  3.70824  4.76943  2.31241  4.50843  2.47490  3.41360  4.34922  4.98943  3.97878  4.58560  2.17224  2.36145  2.08420  3.89974  3.02337    564 v - - -
	          2.68618  4.42225  2.77519  2.73123  3.46354  2.40513  3.72494  3.29354  2.67741  2.69355  4.24690  2.90347  2.73739  3.18146  2.89801  2.37887  2.77519  2.98518  4.58477  3.61503
	          0.00403  5.91202  6.63437  0.61958  0.77255  0.51546  0.90938
	    191   2.14582  2.07767  5.43919  4.82291  2.61009  3.90041  4.96738  1.81353  4.60479  1.86112  3.12663  4.63008  4.99674  4.73350  4.60831  3.34811  2.85644  2.18150  4.24942  4.06249    565 i - - -
	          2.68618  4.42225  2.77519  2.73123  3.46354  2.40513  3.72494  3.29354  2.67741  2.69355  4.24690  2.90347  2.73739  3.18146  2.89801  2.37887  2.77519  2.98518  4.58477  3.61503
	          0.00403  5.91202  6.63437  0.61958  0.77255  0.51546  0.90938
	    192   2.60750  4.17112  5.23623  4.79827  2.98027  3.69019  4.96271  1.81737  4.58597  1.49954  3.41557  4.55615  2.93253  4.16948  4.49450  2.79732  3.24172  1.72991  5.46026  4.28401    566 l - - -
	          2.68618  4.42225  2.77519  2.73123  3.46354  2.40513  3.72494  3.29354  2.67741  2.69355  4.24690  2.90347  2.73739  3.18146  2.89801  2.37887  2.77519  2.98518  4.58477  3.61503
	          0.00470  5.91202  6.22419  0.61958  0.77255  0.51546  0.90938
	    193   3.12355  3.72736  5.10999  4.81979  2.72657  3.65847  4.96696  1.54708  4.60247  1.82335  2.93712  4.79844  4.99644  4.73185  4.60722  2.81867  2.37419  1.73446  5.45791  4.20415    567 i - - -
	          2.68618  4.42225  2.77519  2.73123  3.46354  2.40513  3.72494  3.29354  2.67741  2.69355  4.24690  2.90347  2.73739  3.18146  2.89801  2.37887  2.77519  2.98518  4.58477  3.61503
	          0.00561  5.91136  5.84674  0.61958  0.77255  0.51242  0.91391
	    194   2.57868  2.89229  5.13583  4.60611  3.38075  4.19870  4.78907  2.94603  4.34627  2.46377  3.90173  4.45738  4.03493  4.19851  4.54481  2.26607  2.70385  2.91176  1.16693  3.40106    568 w - - -
	          2.68618  4.42225  2.77519  2.73123  3.46354  2.40513  3.72494  3.29354  2.67741  2.69355  4.24690  2.90347  2.73739  3.18146  2.89801  2.37887  2.77519  2.98518  4.58477  3.61503
	          0.00717  5.91045  5.41760  0.61958  0.77255  0.50834  0.92004
	    195   2.31251  4.26669  5.43584  4.81977  2.66214  3.68565  4.96605  1.64394  4.60219  1.59246  3.74945  4.79782  4.99537  4.73135  4.60651  3.37329  3.08438  1.60502  5.45661  3.75182    569 l - - -
	          2.68618  4.42225  2.77519  2.73123  3.46354  2.40513  3.72494  3.29354  2.67741  2.69355  4.24690  2.90347  2.73739  3.18146  2.89801  2.37887  2.77519  2.98518  4.58477  3.61503
	          0.00404  5.90890  6.63125  0.61958  0.77255  0.50154  0.93039
	    196   1.80247  3.56104  5.41838  4.80353  3.51573  2.70599  4.96372  2.03279  4.59000  2.46365  3.49354  4.71681  4.69473  4.72259  4.60075  2.69662  2.24992  1.68704  5.25895  3.38800    570 v - - -
	          2.68618  4.42225  2.77519  2.73123  3.46354  2.40513  3.72494  3.29354  2.67741  2.69355  4.24690  2.90347  2.73739  3.18146  2.89801  2.37887  2.77519  2.98518  4.58477  3.61503
	          0.00403  5.91202  6.63437  0.61958  0.77255  0.51546  0.90938
	    197   2.82043  4.00157  5.42793  4.81243  1.58510  2.65612  4.85180  2.62077  4.59679  2.49368  3.35564  4.79483  4.84018  4.52372  4.60422  3.23885  2.39062  2.56548  1.90366  3.42329    571 f - - -
	          2.68618  4.42225  2.77519  2.73123  3.46354  2.40513  3.72494  3.29354  2.67741  2.69355  4.24690  2.90347  2.73739  3.18146  2.89801  2.37887  2.77519  2.98518  4.58477  3.61503
	          0.00619  5.91202  5.66416  0.61958  0.77255  0.46763  0.98480
	    198   2.38009  3.88690  5.41720  4.71287  3.10126  3.10569  4.04541  1.61620  3.88990  1.74069  2.79362  4.02909  4.34054  4.45104  4.60127  3.64163  2.65576  2.09987  5.03542  3.42386    572 i - - -
	          2.68618  4.42225  2.77519  2.73123  3.46354  2.40513  3.72494  3.29354  2.67741  2.69355  4.24690  2.90347  2.73739  3.18146  2.89801  2.37887  2.77519  2.98518  4.58477  3.61503
	          0.00402  5.91416  6.63651  0.61958  0.77255  0.50077  0.93157
	    199   2.62414  4.26548  5.34954  4.73945  3.64642  3.38173  4.95279  2.59687  4.54105  1.92946  3.36708  4.58173  1.24776  4.68666  4.57626  3.08319  2.43165  2.30812  5.46977  4.29201    573 p - - -
	          2.68618  4.42225  2.77519  2.73123  3.46354  2.40513  3.72494  3.29354  2.67741  2.69355  4.24690  2.90347  2.73739  3.18146  2.89801  2.37887  2.77519  2.98518  4.58477  3.61503
	          0.01271  5.91416  4.61273  0.61958  0.77255  0.50077  0.93157
	    200   2.37582  3.05266  5.43041  4.64172  2.76904  3.43356  4.96200  1.97438  4.59721  1.61511  2.76299  4.79336  4.02716  4.68491  4.05733  3.14416  2.82877  1.92910  4.99094  3.64929    574 l - - -
	          2.68618  4.42225  2.77519  2.73123  3.46354  2.40513  3.72494  3.29354  2.67741  2.69355  4.24690  2.90347  2.73739  3.18146  2.89801  2.37887  2.77519  2.98518  4.58477  3.61503
	          0.00459  5.90551  6.29137  0.61958  0.77255  0.44269  1.02808
	    201   2.98508  4.91480  4.04425  2.96837  2.76036  2.64992  3.99780  3.35582  3.79704  2.50745  3.31702  3.86766  4.81463  3.86310  2.60192  2.50982  3.23659  2.61551  4.36584  1.53565    575 y - - -
	          2.68618  4.42225  2.77519  2.73123  3.46354  2.40513  3.72494  3.29354  2.67741  2.69355  4.24690  2.90347  2.73739  3.18146  2.89801  2.37887  2.77519  2.98518  4.58477  3.61503
	          0.01979  5.91578  4.08030  0.61958  0.77255  0.48347  0.95879
	    202   2.79616  4.33063  5.37224  4.61519  2.09625  4.09841  3.70539  2.21585  3.69989  1.47622  2.99004  3.96739  4.98166  4.03336  3.82997  3.07136  2.60634  2.36983  4.39200  3.13891    576 l - - -
	          2.68618  4.42225  2.77519  2.73123  3.46354  2.40513  3.72494  3.29354  2.67741  2.69355  4.24690  2.90347  2.73739  3.18146  2.89801  2.37887  2.77519  2.98518  4.58477  3.61503
	          0.08877  5.90060  2.49855  0.61958  0.77255  0.56587  0.83902
	    203   2.04990  4.73335  5.00282  4.49856  2.92014  3.18302  4.22423  2.66350  4.25791  1.92917  3.85161  3.95132  4.69642  4.00934  3.66894  2.05455  2.80690  2.00919  4.82963  2.50613    577 l - - -
	          2.68618  4.42225  2.77519  2.73123  3.46354  2.40513  3.72494  3.29354  2.67741  2.69355  4.24690  2.90347  2.73739  3.18146  2.89801  2.37887  2.77519  2.98518  4.58477  3.61503
	          0.05025  5.81862  3.07826  0.61958  0.77255  0.99022  0.46441
	    204   2.85374  4.74557  3.86747  4.24643  3.39766  2.47681  4.61364  2.74680  4.10586  1.60839  3.70040  3.66431  3.07260  4.19958  4.27848  2.69852  2.01966  2.20227  4.18732  3.24386    578 l - - -
	          2.68618  4.42225  2.77519  2.73123  3.46354  2.40513  3.72494  3.29354  2.67741  2.69355  4.24690  2.90347  2.73739  3.18146  2.89801  2.37887  2.77519  2.98518  4.58477  3.61503
	          0.02131  5.77300  4.01865  0.61958  0.77255  1.14101  0.38492
	    205   2.35299  5.76934  2.84298  2.79275  4.66687  2.76732  2.82606  3.27448  2.23362  3.69753  4.75731  2.13775  2.99975  2.80022  2.58217  2.73034  2.88401  3.55865  5.33674  4.27293    579 n - - -
	          2.68618  4.42225  2.77519  2.73123  3.46354  2.40513  3.72494  3.29354  2.67741  2.69355  4.24690  2.90347  2.73739  3.18146  2.89801  2.37887  2.77519  2.98518  4.58477  3.61503
	          0.43122  5.75723  1.05808  0.61958  0.77255  1.19715  0.35961
	    206   2.57813  5.53739  2.37326  2.39966  4.88228  3.04176  2.77025  4.23947  2.48295  3.36351  4.10739  2.97894  3.13828  2.34258  3.07739  2.25574  2.44710  3.69197  5.97019  4.26225    580 s - - -
	          2.68528  4.42363  2.77572  2.73171  3.46457  2.40428  3.72515  3.29425  2.67759  2.69392  4.24411  2.90400  2.73757  3.18166  2.89629  2.37849  2.77516  2.98626  4.58467  3.61591
	          1.55049  0.24142  6.05555  1.10780  0.40090  0.51376  0.91190
	    207   3.00400  5.70965  3.27850  2.28931  4.22766  1.92007  3.56412  4.01613  2.86546  3.35618  4.70310  2.87625  2.00601  2.81851  2.87945  2.79119  3.21834  2.76012  5.78334  3.68113    593 g - - -
	          2.68618  4.42225  2.77519  2.73123  3.46354  2.40513  3.72494  3.29354  2.67741  2.69355  4.24690  2.90347  2.73739  3.18146  2.89801  2.37887  2.77519  2.98518  4.58477  3.61503
	          0.00489  5.71795  6.44030  0.61958  0.77255  0.88503  0.53222
	    208   2.78552  5.77914  2.18618  2.70949  4.67214  3.22683  3.55638  4.00610  1.79608  3.70157  4.54697  2.60463  3.76707  3.04672  2.56294  2.48410  2.55779  2.88154  5.57850  4.07829    594 k - - -
	          2.68618  4.42225  2.77519  2.73123  3.46354  2.40513  3.72494  3.29354  2.67741  2.69355  4.24690  2.90347  2.73739  3.18146  2.89801  2.37887  2.77519  2.98518  4.58477  3.61503
	          0.00464  5.77198  6.49433  0.61958  0.77255  0.82656  0.57546
	    209   2.04932  4.10777  3.29749  3.33073  2.53417  2.84954  2.92528  2.92559  3.58779  2.20859  3.61825  3.37113  4.23086  3.70740  3.79022  3.08373  2.88683  2.67878  3.74807  2.48421    595 a - - -
	          2.68618  4.42225  2.77519  2.73123  3.46354  2.40513  3.72494  3.29354  2.67741  2.69355  4.24690  2.90347  2.73739  3.18146  2.89801  2.37887  2.77519  2.98518  4.58477  3.61503
	          0.00446  5.81006  6.53241  0.61958  0.77255  0.52662  0.89305
	    210   2.19123  5.44827  2.95111  2.80316  4.08587  3.43409  3.83662  3.63539  2.27525  2.84535  3.13451  2.86566  3.42784  2.64621  2.61053  2.76638  2.42466  3.03425  6.24242  3.37150    596 a - - -
	          2.68596  4.42106  2.77553  2.73128  3.46369  2.40510  3.72435  3.29361  2.67736  2.69311  4.24579  2.90349  2.73772  3.18140  2.89810  2.37915  2.77558  2.98548  4.58289  3.61465
	          0.25800  3.05435  1.71339  1.96893  0.15037  0.37002  1.17351
	    211   2.44896  5.03524  2.49942  3.07191  1.91213  4.15456  4.20647  3.15526  3.28291  2.91903  4.00853  3.60097  3.61338  3.41621  3.60001  2.96402  2.52244  1.91171  5.68012  2.98650    612 v - - -
	          2.68618  4.42225  2.77519  2.73123  3.46354  2.40513  3.72494  3.29354  2.67741  2.69355  4.24690  2.90347  2.73739  3.18146  2.89801  2.37887  2.77519  2.98518  4.58477  3.61503
	          0.00584  5.72513  5.96855  0.61958  0.77255  0.66411  0.72306
	    212   1.34513  3.84483  4.49071  4.27322  3.32295  2.91060  4.42619  2.52851  3.28999  2.18504  3.55679  4.33985  3.59327  4.38630  4.21813  3.02561  2.65833  2.15881  5.44181  3.63583    613 a - - -
	          2.68618  4.42225  2.77519  2.73123  3.46354  2.40513  3.72494  3.29354  2.67741  2.69355  4.24690  2.90347  2.73739  3.18146  2.89801  2.37887  2.77519  2.98518  4.58477  3.61503
	          0.00546  5.81150  6.00898  0.61958  0.77255  0.71563  0.67115
	    213   2.53060  2.97993  3.50799  3.77248  2.54185  4.48793  4.76901  2.02170  4.10772  2.09028  3.14403  4.48385  4.06164  4.37898  4.18261  3.48816  2.60524  1.55572  4.94609  3.74430    614 v - - -
	          2.68572  4.42305  2.77289  2.73157  3.46392  2.40573  3.72614  3.29390  2.67841  2.69371  4.24740  2.90457  2.73656  3.18174  2.89837  2.37928  2.77457  2.98513  4.57496  3.61551
	          0.26651  1.45866  6.56642  1.64550  0.21433  0.34165  1.23994
	    214   3.14505  5.52149  2.94022  2.09563  3.82924  3.72380  4.05397  2.04477  3.05479  1.96109  3.69938  3.06394  3.59975  2.81049  3.16703  2.77105  2.79140  2.92559  6.11853  4.14924    625 l - - -
	          2.68618  4.42225  2.77519  2.73123  3.46354  2.40513  3.72494  3.29354  2.67741  2.69355  4.24690  2.90347  2.73739  3.18146  2.89801  2.37887  2.77519  2.98518  4.58477  3.61503
	          0.00404  5.90965  6.63199  0.61958  0.77255  0.53149  0.88607
	    215   1.32919  2.92723  4.48316  4.64039  3.09953  3.15665  4.92933  2.20129  4.40817  2.95692  3.51919  4.43332  4.46155  4.62644  4.53262  1.89533  3.34637  2.17500  5.47913  4.24889    626 a - - -
	          2.68618  4.42225  2.77519  2.73123  3.46354  2.40513  3.72494  3.29354  2.67741  2.69355  4.24690  2.90347  2.73739  3.18146  2.89801  2.37887  2.77519  2.98518  4.58477  3.61503
	          0.00494  5.90965  6.11330  0.61958  0.77255  0.49621  0.93863
	    216   2.89941  3.65727  5.43693  4.82080  1.58887  3.41208  4.86935  1.90659  4.60318  1.77050  3.14107  4.52880  4.99645  4.73231  4.60748  3.10786  3.09007  1.95615  5.45758  4.03809    627 f - - -
	          2.68618  4.42225  2.77519  2.73123  3.46354  2.40513  3.72494  3.29354  2.67741  2.69355  4.24690  2.90347  2.73739  3.18146  2.89801  2.37887  2.77519  2.98518  4.58477  3.61503
	          0.00403  5.91191  6.63425  0.61958  0.77255  0.46715  0.98560
	    217   1.48267  3.60972  4.62444  3.46989  2.98381  2.10719  3.73226  3.02813  3.89914  2.40097  3.89569  4.19115  3.64008  4.14237  3.74355  2.35939  2.62151  2.83431  5.60757  3.97893    628 a - - -
	          2.68618  4.42225  2.77519  2.73123  3.46354  2.40513  3.72494  3.29354  2.67741  2.69355  4.24690  2.90347  2.73739  3.18146  2.89801  2.37887  2.77519  2.98518  4.58477  3.61503
	          0.00401  5.91631  6.63865  0.61958  0.77255  0.48576  0.95510
	    218   2.82632  3.66733  5.16955  4.62031  3.74201  3.92107  4.96863  1.33896  4.60047  1.41493  3.21159  4.38802  4.99861  4.55511  4.60761  3.42190  2.60994  2.11822  5.46157  3.75213    629 i - - -
	          2.68618  4.42225  2.77519  2.73123  3.46354  2.40513  3.72494  3.29354  2.67741  2.69355  4.24690  2.90347  2.73739  3.18146  2.89801  2.37887  2.77519  2.98518  4.58477  3.61503
	          0.00401  5.91631  6.63865  0.61958  0.77255  0.48576  0.95510
	    219   3.25536  4.66535  5.41742  4.69631  2.83179  4.37929  3.94336  2.20680  4.59018  1.26318  3.52898  3.84977  4.99689  3.38639  4.60232  3.05899  3.18235  1.60820  3.21873  4.21620    630 l - - -
	          2.68631  4.42238  2.77533  2.73095  3.46324  2.40526  3.72508  3.29295  2.67754  2.69328  4.24703  2.90335  2.73753  3.18160  2.89814  2.37886  2.77511  2.98532  4.58490  3.61516
	          0.03885  3.53232  4.72527  1.34709  0.30110  0.48576  0.95510
	    220   1.58378  4.35089  5.42561  4.81010  2.58444  3.24047  4.96305  2.11123  4.59447  1.91339  3.28861  4.66198  4.67826  4.72527  4.60188  2.69987  2.51096  2.12191  4.79722  4.04008    638 a - - -
	          2.68618  4.42225  2.77519  2.73123  3.46354  2.40513  3.72494  3.29354  2.67741  2.69355  4.24690  2.90347  2.73739  3.18146  2.89801  2.37887  2.77519  2.98518  4.58477  3.61503
	          0.00568  5.90872  5.82796  0.61958  0.77255  0.53768  0.87731
	    221   2.86346  1.87866  4.31383  3.97866  3.55346  3.86639  4.50939  3.07610  3.90625  2.98171  3.60893  2.64254  4.56576  3.28184  4.13337  1.58751  2.01492  2.91615  4.36360  4.29575    639 s - - -
	          2.68618  4.42225  2.77520  2.73124  3.46345  2.40513  3.72495  3.29349  2.67741  2.69355  4.24690  2.90347  2.73740  3.18147  2.89801  2.37887  2.77520  2.98519  4.58477  3.61503
	          0.00883  4.89691  6.62944  0.50295  0.92822  0.44848  1.01776
	    222   1.79521  3.62239  4.21834  3.89448  4.00739  2.29197  4.35201  2.68272  3.83243  2.85179  4.13988  3.36577  4.38350  4.06996  3.97677  1.75062  2.07901  2.53297  5.65760  4.43911    641 s - - -
	          2.68618  4.42225  2.77519  2.73123  3.46354  2.40513  3.72494  3.29354  2.67741  2.69355  4.24690  2.90347  2.73739  3.18146  2.89801  2.37887  2.77519  2.98518  4.58477  3.61503
	          0.01095  5.91631  4.80480  0.61958  0.77255  0.48576  0.95510
	    223   2.25093  4.47038  5.41733  4.80242  2.49849  4.02633  4.96198  2.77491  4.58871  2.11335  2.97355  4.31896  4.85999  4.72114  4.59917  2.46502  1.75299  2.70427  2.47572  2.66253    642 t - - -
	          2.68618  4.42225  2.77519  2.73123  3.46354  2.40513  3.72494  3.29354  2.67741  2.69355  4.24690  2.90347  2.73739  3.18146  2.89801  2.37887  2.77519  2.98518  4.58477  3.61503
	          0.00404  5.90940  6.63175  0.61958  0.77255  0.53314  0.88373
	    224   2.22361  4.14684  5.38273  4.72734  3.12405  2.12683  4.95581  2.04285  4.46032  2.14230  3.83502  4.38014  4.90627  4.70280  4.53925  2.44737  2.14581  1.89823  5.32191  4.25458    643 v - - -
	          2.68618  4.42225  2.77519  2.73123  3.46354  2.40513  3.72494  3.29354  2.67741  2.69355  4.24690  2.90347  2.73739  3.18146  2.89801  2.37887  2.77519  2.98518  4.58477  3.61503
	          0.00404  5.90940  6.63175  0.61958  0.77255  0.53314  0.88373
	    225   2.95022  3.57132  5.42536  4.80991  2.50314  4.14447  4.96343  2.27517  4.59444  1.67675  2.72782  3.88252  4.52198  4.62146  4.60212  2.59777  2.04869  1.80859  5.45681  4.24942    644 l - - -
	          2.68618  4.42225  2.77519  2.73123  3.46354  2.40513  3.72494  3.29354  2.67741  2.69355  4.24690  2.90347  2.73739  3.18146  2.89801  2.37887  2.77519  2.98518  4.58477  3.61503
	          0.00470  5.90940  6.22542  0.61958  0.77255  0.53314  0.88373
	    226   3.46061  4.69414  5.30661  4.81356  2.51947  4.58701  4.96429  2.17788  4.59728  0.83824  3.05625  4.13062  4.99408  3.84888  4.60366  3.63034  3.12188  2.28932  5.21418  4.24923    645 l - - -
	          2.68618  4.42225  2.77519  2.73123  3.46354  2.40513  3.72494  3.29354  2.67741  2.69355  4.24690  2.90347  2.73739  3.18146  2.89801  2.37887  2.77519  2.98518  4.58477  3.61503
	          0.00404  5.90874  6.63109  0.61958  0.77255  0.53005  0.88813
	    227   2.38107  2.51959  5.43318  4.81720  2.94220  1.93970  4.96491  2.29631  4.60003  1.54023  2.98653  4.79622  4.99450  4.72954  4.60504  3.02009  3.36897  2.35658  4.60775  4.28033    646 l - - -
	          2.68618  4.42225  2.77519  2.73123  3.46354  2.40513  3.72494  3.29354  2.67741  2.69355  4.24690  2.90347  2.73739  3.18146  2.89801  2.37887  2.77519  2.98518  4.58477  3.61503
	          0.00443  5.90940  6.37539  0.61958  0.77255  0.48741  0.95247
	    228   3.05915  1.78825  5.44006  4.82378  2.28632  3.24155  4.96821  2.00528  4.60565  1.69259  3.29320  4.71935  4.99757  4.73435  4.60915  3.20020  3.22175  2.13819  4.58738  4.08402    647 l - - -
	          2.68618  4.42225  2.77519  2.73123  3.46354  2.40513  3.72494  3.29354  2.67741  2.69355  4.24690  2.90347  2.73739  3.18146  2.89801  2.37887  2.77519  2.98518  4.58477  3.61503
	          0.00643  5.91312  5.59799  0.61958  0.77255  0.47638  0.97030
	    229   3.13662  4.77247  5.43320  4.81743  3.52845  4.38570  3.33405  1.39642  4.60092  1.65040  2.41927  4.04193  4.99715  4.68701  4.60695  3.91929  3.44997  2.13011  5.45939  2.28751    648 i - - -
	          2.68618  4.42225  2.77519  2.73123  3.46354  2.40513  3.72494  3.29354  2.67741  2.69355  4.24690  2.90347  2.73739  3.18146  2.89801  2.37887  2.77519  2.98518  4.58477  3.61503
	          0.00402  5.91354  6.63588  0.61958  0.77255  0.49560  0.93957
	    230   2.64329  4.68726  5.42357  4.80863  0.73751  4.63371  4.58011  2.94488  4.59458  2.47559  3.53721  4.79447  4.65775  4.72665  4.60448  3.83175  3.33585  2.61610  5.46166  2.78589    649 f - - -
	          2.68618  4.42225  2.77519  2.73123  3.46354  2.40513  3.72494  3.29354  2.67741  2.69355  4.24690  2.90347  2.73739  3.18146  2.89801  2.37887  2.77519  2.98518  4.58477  3.61503
	          0.03063  5.91437  3.59477  0.61958  0.77255  0.49932  0.93381
	    231   2.11295  4.70145  5.41121  4.76137  2.81417  2.37472  4.94848  1.62558  4.58001  2.04179  2.73335  4.77798  4.69244  4.71078  4.52638  3.09406  3.35340  1.88833  5.44158  3.82836    650 i - - -
	          2.68618  4.42225  2.77519  2.73123  3.46354  2.40513  3.72494  3.29354  2.67741  2.69355  4.24690  2.90347  2.73739  3.18146  2.89801  2.37887  2.77519  2.98518  4.58477  3.61503
	          0.00883  5.88787  5.11249  0.61958  0.77255  0.66615  0.72090
	    232   3.47650  5.36361  4.07823  3.67639  4.30400  4.40790  4.55234  3.87856  3.56772  3.54054  4.50490  3.95902  0.47237  3.94163  3.61480  3.37261  3.63212  3.66777  5.93664  3.95918    651 P - - -
	          2.68618  4.42225  2.77519  2.73123  3.46354  2.40513  3.72494  3.29354  2.67741  2.69355  4.24690  2.90347  2.73739  3.18146  2.89801  2.37887  2.77519  2.98518  4.58477  3.61503
	          0.01214  5.88318  4.67989  0.61958  0.77255  0.69254  0.69376
	    233   3.37221  5.92464  3.60943  2.24906  5.28212  4.18132  4.36813  3.84287  0.63684  4.21833  4.89653  3.68258  4.60118  3.10707  2.92508  3.28779  3.61521  4.00850  6.33468  4.95463    652 K - - -
	          2.68618  4.42225  2.77519  2.73123  3.46354  2.40513  3.72494  3.29354  2.67741  2.69355  4.24690  2.90347  2.73739  3.18146  2.89801  2.37887  2.77519  2.98518  4.58477  3.61503
	          0.01221  5.87522  4.67522  0.61958  0.77255  0.73556  0.65246
	    234   3.12195  2.03234  5.31609  4.79088  2.73947  3.03804  4.93571  1.77021  4.57287  1.93125  2.99234  4.76805  4.96509  4.70167  4.53969  3.13071  2.98664  1.83674  4.35941  4.21952    653 i - - -
	          2.68618  4.42225  2.77519  2.73123  3.46354  2.40513  3.72494  3.29354  2.67741  2.69355  4.24690  2.90347  2.73739  3.18146  2.89801  2.37887  2.77519  2.98518  4.58477  3.61503
	          0.12867  5.86723  2.13786  0.61958  0.77255  0.77666  0.61608
	    235   3.29926  3.19893  5.05536  4.45561  2.49822  4.47943  2.43818  2.72667  4.29181  2.81496  3.31960  3.76854  4.84575  3.67355  2.31312  3.40723  3.51394  2.79861  3.68630  1.41036    654 y - - -
	          2.68618  4.42225  2.77519  2.73123  3.46354  2.40513  3.72494  3.29354  2.67741  2.69355  4.24690  2.90347  2.73739  3.18146  2.89801  2.37887  2.77519  2.98518  4.58477  3.61503
	          0.19029  5.74333  1.77149  0.61958  0.77255  1.23707  0.34282
	    236   2.86463  3.96061  5.09617  4.37315  3.12959  3.74996  2.93895  1.61477  3.91885  1.64148  2.89982  4.51423  4.74646  3.63228  3.31923  3.54019  2.91555  2.07288  5.23190  3.86846    655 i - - -
	          2.68618  4.42225  2.77519  2.73123  3.46354  2.40513  3.72494  3.29354  2.67741  2.69355  4.24690  2.90347  2.73739  3.18146  2.89801  2.37887  2.77519  2.98518  4.58477  3.61503
	          0.00387  5.55691        *  0.61958  0.77255  0.00000        *
	//

HMMER3/f [3.1b2 | February 2015]
NAME  7tm_1
ACC   PF00001.22
DESC  7 transmembrane receptor (rhodopsin family)
LENG  263
ALPH  amino
RF    yes
MM    no
CONS  yes
CS    yes
MAP   yes
DATE  Wed Apr 22 15:07:03 2020
NSEQ  64
EFFN  3.902344
CKSUM 1538953140
GA    30.50 30.50;
TC    30.50 30.50;
NC    30.40 30.40;
BM    hmmbuild  --handHMM.ann SEED.ann
SM    hmmsearch -Z 47079205 -E 1000 --cpu 4 HMM pfamseq
STATS LOCAL MSV      -11.1451  0.70242
STATS LOCAL VITERBI  -11.8766  0.70242
STATS LOCAL FORWARD   -5.2869  0.70242
HMM          A        C        D        E        F        G        H        I        K        L        M        N        P        Q        R        S        T        V        W        Y   
            m->m     m->i     m->d     i->m     i->i     d->m     d->d
  COMPO   2.55504  3.82425  3.20574  3.00158  3.11128  2.96544  3.81642  2.70779  2.90079  2.32505  3.56717  3.09038  3.17297  3.27853  3.03161  2.57318  2.73378  2.51645  4.26736  3.34795
          2.68618  4.42225  2.77519  2.73123  3.46354  2.40513  3.72494  3.29354  2.67741  2.69355  4.24690  2.90347  2.73739  3.18146  2.89801  2.37887  2.77519  2.98518  4.58477  3.61503
          0.02455  5.13824  3.99647  0.61958  0.77255  0.00000        *
      1   2.67795  5.14220  3.35278  2.40010  4.41840  1.21752  4.00831  3.83670  2.81064  3.31084  4.25122  3.13557  4.17531  3.15956  3.27226  2.65620  2.55942  3.40728  4.79589  4.34717      1 g x - H
          2.68618  4.42225  2.77519  2.73123  3.46354  2.40513  3.72494  3.29354  2.67741  2.69355  4.24690  2.90347  2.73739  3.18146  2.89801  2.37887  2.77519  2.98518  4.58477  3.61503
          0.00889  5.12259  5.84493  0.61958  0.77255  0.45626  1.00416
      2   3.13575  5.54140  3.63325  3.66155  5.58027  3.98945  5.16537  5.28263  4.21965  4.91002  5.81808  0.28398  4.76922  4.44586  4.58752  3.62408  4.02345  4.64916  6.85621  5.52018      2 N x - H
          2.68618  4.42225  2.77519  2.73123  3.46354  2.40513  3.72494  3.29354  2.67741  2.69355  4.24690  2.90347  2.73739  3.18146  2.89801  2.37887  2.77519  2.98518  4.58477  3.61503
          0.00876  5.13824  5.86058  0.61958  0.77255  0.48576  0.95510
      3   2.60210  3.86074  4.86850  4.25907  3.25950  2.87047  4.47577  2.07497  4.06166  1.32517  3.35132  4.28139  4.50935  4.20806  4.09819  2.94827  2.83388  1.99040  4.99341  3.81548      3 l x - H
          2.68618  4.42225  2.77519  2.73123  3.46354  2.40513  3.72494  3.29354  2.67741  2.69355  4.24690  2.90347  2.73739  3.18146  2.89801  2.37887  2.77519  2.98518  4.58477  3.61503
          0.00876  5.13824  5.86058  0.61958  0.77255  0.48576  0.95510
      4   2.74346  3.84457  4.93679  4.32334  3.03687  3.88792  4.49508  2.58786  4.11333  1.16867  2.11650  4.31778  4.52429  4.24746  4.12866  3.47285  2.96874  2.12284  4.99246  3.57669      4 l x - H
          2.68618  4.42225  2.77519  2.73123  3.46354  2.40513  3.72494  3.29354  2.67741  2.69355  4.24690  2.90347  2.73739  3.18146  2.89801  2.37887  2.77519  2.98518  4.58477  3.61503
          0.00876  5.13824  5.86058  0.61958  0.77255  0.48576  0.95510
      5   2.57966  4.61731  5.01424  4.44555  3.82350  4.42252  4.85700  2.30825  4.29829  2.36855  3.78155  4.54430  4.79968  4.49282  4.40983  2.76220  3.25391  0.77210  5.42594  4.23607      5 v x - H
          2.68618  4.42225  2.77519  2.73123  3.46354  2.40513  3.72494  3.29354  2.67741  2.69355  4.24690  2.90347  2.73739  3.18146  2.89801  2.37887  2.77519  2.98518  4.58477  3.61503
          0.00876  5.13824  5.86058  0.61958  0.77255  0.48576  0.95510
      6   3.03928  2.89325  5.19677  4.59330  2.18626  4.42840  4.78017  1.54300  4.39128  1.48895  3.24278  4.59315  4.76479  4.51118  4.40083  3.74999  3.44547  1.98092  5.23422  4.07168      6 l x - H
          2.68618  4.42225  2.77519  2.73123  3.46354  2.40513  3.72494  3.29354  2.67741  2.69355  4.24690  2.90347  2.73739  3.18146  2.89801  2.37887  2.77519  2.98518  4.58477  3.61503
          0.00876  5.13824  5.86058  0.61958  0.77255  0.48576  0.95510
      7   2.37495  2.87321  4.92055  4.30668  3.09875  4.14527  4.13102  2.35995  3.86744  2.01962  2.95028  4.30066  4.50918  4.23154  4.11202  2.93452  2.73511  2.13547  3.14651  2.14041      7 l x - H
          2.68618  4.42225  2.77519  2.73123  3.46354  2.40513  3.72494  3.29354  2.67741  2.69355  4.24690  2.90347  2.73739  3.18146  2.89801  2.37887  2.77519  2.98518  4.58477  3.61503
          0.00876  5.13824  5.86058  0.61958  0.77255  0.48576  0.95510
      8   1.77612  4.43506  4.56568  3.97551  3.54289  3.93043  4.42672  2.26387  3.83740  2.31647  3.55626  4.13558  4.47671  3.66004  3.98128  2.89569  2.50942  1.42292  5.05991  3.87238      8 v x - H
          2.68618  4.42225  2.77519  2.73123  3.46354  2.40513  3.72494  3.29354  2.67741  2.69355  4.24690  2.90347  2.73739  3.18146  2.89801  2.37887  2.77519  2.98518  4.58477  3.61503
          0.00876  5.13824  5.86058  0.61958  0.77255  0.48576  0.95510
      9   3.00474  4.37942  4.94884  4.33684  2.17725  4.17762  4.51245  1.46463  4.12819  1.92413  3.38571  3.86736  4.53937  4.26396  4.14515  3.35232  3.03777  1.77206  5.00999  3.51141      9 i x - H
          2.68604  4.42226  2.77521  2.73125  3.46355  2.40514  3.72496  3.29355  2.67742  2.69356  4.24691  2.90348  2.73741  3.18148  2.89793  2.37888  2.77521  2.98520  4.58478  3.61504
          0.03059  3.60153  5.86058  0.54490  0.86726  0.48576  0.95510
     10   2.04990  3.00644  4.71014  3.91798  3.13334  3.47618  4.43895  2.40591  3.27259  1.59268  3.35170  4.20170  4.48435  4.11571  3.42339  2.67566  2.91785  2.36329  4.29440  3.37370     12 l x - H
          2.68618  4.42225  2.77519  2.73123  3.46354  2.40513  3.72494  3.29354  2.67741  2.69355  4.24690  2.90347  2.73739  3.18146  2.89801  2.37887  2.77519  2.98518  4.58477  3.61503
          0.00876  5.13824  5.86058  0.61958  0.77255  0.48576  0.95510
     11   2.74575  4.10438  3.80970  3.24288  3.33102  3.41940  3.91227  3.19953  2.53480  2.50443  3.37401  3.55341  4.31146  3.21104  2.25688  2.91431  1.98053  2.25158  4.79844  3.19832     13 t x - H
          2.68618  4.42225  2.77519  2.73123  3.46354  2.40513  3.72494  3.29354  2.67741  2.69355  4.24690  2.90347  2.73739  3.18146  2.89801  2.37887  2.77519  2.98518  4.58477  3.61503
          0.00876  5.13824  5.86058  0.61958  0.77255  0.48576  0.95510
     12   2.66726  5.44150  2.92875  2.04284  4.10135  3.53700  3.32458  4.26948  1.93215  3.74602  4.48264  2.34758  3.83879  2.75228  2.99068  2.41680  2.58292  3.30566  5.87527  3.43199     14 k x - S
          2.68618  4.42225  2.77519  2.73123  3.46354  2.40513  3.72494  3.29354  2.67741  2.69355  4.24690  2.90347  2.73739  3.18146  2.89801  2.37887  2.77519  2.98518  4.58477  3.61503
          0.00876  5.13824  5.86058  0.61958  0.77255  0.48576  0.95510
     13   2.83670  5.41760  3.22127  2.66227  4.74917  3.46456  3.72044  4.22060  1.36522  3.32461  4.04925  3.20527  3.54971  2.68889  1.98350  2.66105  2.90119  3.66640  5.85562  4.46050     15 k x - S
          2.68618  4.42225  2.77519  2.73123  3.46354  2.40513  3.72494  3.29354  2.67741  2.69355  4.24690  2.90347  2.73739  3.18146  2.89801  2.37887  2.77519  2.98518  4.58477  3.61503
          0.00876  5.13824  5.86058  0.61958  0.77255  0.48576  0.95510
     14   2.58361  4.81778  3.19225  2.45052  4.76631  3.48264  3.10266  4.24685  1.96119  3.73059  4.47129  3.02330  4.10598  2.72374  2.08336  1.86847  3.00419  3.45927  5.86560  3.86190     16 s x - T
          2.68625  4.42232  2.77526  2.73118  3.46361  2.40499  3.72464  3.29361  2.67748  2.69353  4.24697  2.90354  2.73746  3.18119  2.89808  2.37877  2.77526  2.98525  4.58484  3.61510
          0.06722  2.89833  4.61552  0.94391  0.49283  0.48576  0.95510
     15   2.96810  4.47664  4.32221  3.58430  3.22434  3.66229  4.34572  2.87072  2.79523  1.04511  2.71303  3.98888  4.18052  3.87214  3.55349  3.16528  2.85289  2.62811  5.08433  3.88735     21 l x - T
          2.68618  4.42225  2.77519  2.73123  3.46354  2.40513  3.72494  3.29354  2.67741  2.69355  4.24690  2.90347  2.73739  3.18146  2.89801  2.37887  2.77519  2.98518  4.58477  3.61503
          0.00882  5.13117  5.85351  0.61958  0.77255  0.47191  0.97766
     16   2.97893  4.89252  3.25179  2.57614  4.77490  3.38858  2.74113  3.98832  2.16682  3.24319  4.48334  3.22745  4.14314  1.76002  1.73322  2.94903  3.20656  3.67124  5.86745  4.48030     22 r x - H
          2.68618  4.42225  2.77519  2.73123  3.46354  2.40513  3.72494  3.29354  2.67741  2.69355  4.24690  2.90347  2.73739  3.18146  2.89801  2.37887  2.77519  2.98518  4.58477  3.61503
          0.00876  5.13824  5.86058  0.61958  0.77255  0.48576  0.95510
     17   2.94012  4.39491  3.13510  2.70693  4.56088  3.60392  3.93797  4.00372  2.56470  3.55735  4.33830  2.55160  4.13445  2.89808  2.71243  2.33232  1.34187  3.63568  4.84491  3.79379     23 t x - S
          2.68614  4.42228  2.77523  2.73126  3.46357  2.40516  3.72498  3.29357  2.67731  2.69358  4.24693  2.90350  2.73743  3.18149  2.89789  2.37878  2.77523  2.98521  4.58480  3.61506
          0.08189  2.58001  5.86058  0.24194  1.53761  0.48576  0.95510
     18   2.61773  4.67648  3.70067  3.06661  3.81251  3.94164  4.19579  3.03292  3.15486  2.67626  3.30084  3.68132  2.27515  3.53218  3.58343  1.99110  2.49206  2.01154  5.25903  2.99339     25 s x - H
          2.68618  4.42225  2.77519  2.73123  3.46354  2.40513  3.72494  3.29354  2.67741  2.69355  4.24690  2.90347  2.73739  3.18146  2.89801  2.37887  2.77519  2.98518  4.58477  3.61503
          0.00876  5.13824  5.86058  0.61958  0.77255  0.48576  0.95510
     19   2.48906  4.04171  4.04273  3.46986  3.14181  3.83223  4.26551  2.84701  3.40301  2.65503  2.77929  2.65290  3.21310  3.67963  3.70225  2.65851  1.47770  2.73811  5.17548  3.96048     26 t x - H
          2.68618  4.42225  2.77519  2.73123  3.46354  2.40513  3.72494  3.29354  2.67741  2.69355  4.24690  2.90347  2.73739  3.18146  2.89801  2.37887  2.77519  2.98518  4.58477  3.61503
          0.00876  5.13824  5.86058  0.61958  0.77255  0.48576  0.95510
     20   2.87966  5.36142  2.73386  2.58304  4.22936  3.72551  3.27365  4.13366  2.59685  3.36135  4.41148  1.36893  4.11840  3.02590  2.95167  2.71992  2.88239  3.60718  5.81548  2.79122     27 n x - H
          2.68618  4.42225  2.77519  2.73123  3.46354  2.40513  3.72494  3.29354  2.67741  2.69355  4.24690  2.90347  2.73739  3.18146  2.89801  2.37887  2.77519  2.98518  4.58477  3.61503
          0.00876  5.13824  5.86058  0.61958  0.77255  0.48576  0.95510
     21   2.97665  3.49534  4.74307  4.14039  2.54632  4.12296  4.08762  2.06993  3.80138  2.25767  3.50218  3.91323  4.48870  4.13454  2.37562  3.42522  2.57917  2.36699  5.00275  1.89428     28 y x - H
          2.68618  4.42225  2.77519  2.73123  3.46354  2.40513  3.72494  3.29354  2.67741  2.69355  4.24690  2.90347  2.73739  3.18146  2.89801  2.37887  2.77519  2.98518  4.58477  3.61503
          0.00876  5.13824  5.86058  0.61958  0.77255  0.48576  0.95510
     22   4.25968  5.45814  5.68966  5.36768  1.03196  5.14729  3.72905  3.62458  5.15183  1.27953  4.55110  4.94094  5.44615  5.01727  5.05422  4.50300  4.47613  3.83560  4.03421  1.71454     29 f x - H
          2.68618  4.42225  2.77519  2.73123  3.46354  2.40513  3.72494  3.29354  2.67741  2.69355  4.24690  2.90347  2.73739  3.18146  2.89801  2.37887  2.77519  2.98518  4.58477  3.61503
          0.00876  5.13824  5.86058  0.61958  0.77255  0.48576  0.95510
     23   3.25448  4.59847  5.22089  4.62055  3.35948  4.47615  4.82937  1.38015  4.42502  1.47203  2.73026  4.63422  4.80664  4.54591  4.15613  3.58379  3.48716  1.60974  5.28026  4.12099     30 i x - H
          2.68618  4.42225  2.77519  2.73123  3.46354  2.40513  3.72494  3.29354  2.67741  2.69355  4.24690  2.90347  2.73739  3.18146  2.89801  2.37887  2.77519  2.98518  4.58477  3.61503
          0.00876  5.13824  5.86058  0.61958  0.77255  0.48576  0.95510
     24   2.66416  2.80169  4.88862  4.27709  3.18018  2.85746  4.47360  2.17434  4.07397  1.50454  3.15752  4.28718  4.50685  3.93051  4.10140  3.08335  2.85685  1.90257  4.98360  3.80637     31 l x - H
          2.68618  4.42225  2.77519  2.73123  3.46354  2.40513  3.72494  3.29354  2.67741  2.69355  4.24690  2.90347  2.73739  3.18146  2.89801  2.37887  2.77519  2.98518  4.58477  3.61503
          0.00876  5.13824  5.86058  0.61958  0.77255  0.48576  0.95510
     25   3.05154  5.35315  3.28280  2.84767  4.79141  3.13176  3.40247  4.26080  2.91462  3.80556  4.16226  1.48038  4.24929  3.26259  3.38394  1.28241  3.32737  3.85006  5.97857  4.60536     32 s x - H
          2.68618  4.42225  2.77519  2.73123  3.46354  2.40513  3.72494  3.29354  2.67741  2.69355  4.24690  2.90347  2.73739  3.18146  2.89801  2.37887  2.77519  2.98518  4.58477  3.61503
          0.00876  5.13824  5.86058  0.61958  0.77255  0.48576  0.95510
     26   4.63265  5.77728  6.53918  5.98086  3.69106  6.07511  6.32705  2.93349  5.80619  0.25471  3.06399  6.28024  5.92534  5.54321  5.68574  5.54838  4.82315  3.11452  6.06904  5.18400     33 L x - H
          2.68618  4.42225  2.77519  2.73123  3.46354  2.40513  3.72494  3.29354  2.67741  2.69355  4.24690  2.90347  2.73739  3.18146  2.89801  2.37887  2.77519  2.98518  4.58477  3.61503
          0.00876  5.13824  5.86058  0.61958  0.77255  0.48576  0.95510
     27   1.04088  4.15657  4.14807  3.59087  3.63416  3.93872  4.38616  3.19011  3.52267  2.92606  3.82809  3.89166  4.39264  3.79583  3.81563  2.50142  2.06948  2.69093  5.31386  3.67999     34 a x - H
          2.68618  4.42225  2.77519  2.73123  3.46354  2.40513  3.72494  3.29354  2.67741  2.69355  4.24690  2.90347  2.73739  3.18146  2.89801  2.37887  2.77519  2.98518  4.58477  3.61503
          0.00876  5.13824  5.86058  0.61958  0.77255  0.48576  0.95510
     28   2.72421  3.67658  4.94731  4.33450  2.58820  3.88908  4.50425  1.52077  4.12397  1.96457  3.37286  4.32632  4.53123  4.25891  4.13838  3.00127  3.00649  1.65465  5.00142  3.82473     35 i x - H
          2.68618  4.42225  2.77519  2.73123  3.46354  2.40513  3.72494  3.29354  2.67741  2.69355  4.24690  2.90347  2.73739  3.18146  2.89801  2.37887  2.77519  2.98518  4.58477  3.61503
          0.00876  5.13824  5.86058  0.61958  0.77255  0.48576  0.95510
     29   1.22198  4.16256  4.29871  3.80734  4.63080  3.18667  4.76078  4.02220  3.76291  3.31138  4.56284  4.00557  4.41377  4.04953  4.09684  1.22252  2.26802  3.40078  6.01967  4.80483     36 a x - H
          2.68618  4.42225  2.77519  2.73123  3.46354  2.40513  3.72494  3.29354  2.67741  2.69355  4.24690  2.90347  2.73739  3.18146  2.89801  2.37887  2.77519  2.98518  4.58477  3.61503
          0.00876  5.13824  5.86058  0.61958  0.77255  0.48576  0.95510
     30   4.00864  6.85447  0.35075  2.51941  6.10835  3.63998  4.69480  5.74643  3.97285  5.15792  6.12138  3.08781  4.70041  3.89348  4.77000  3.79722  4.34989  5.23452  7.30518  5.61417     37 D x - H
          2.68618  4.42225  2.77519  2.73123  3.46354  2.40513  3.72494  3.29354  2.67741  2.69355  4.24690  2.90347  2.73739  3.18146  2.89801  2.37887  2.77519  2.98518  4.58477  3.61503
          0.00876  5.13824  5.86058  0.61958  0.77255  0.48576  0.95510
     31   3.00214  4.66293  5.22769  4.31300  2.62839  4.51019  4.84062  2.37400  4.42963  0.73934  3.05497  4.65668  4.82553  4.52976  4.44617  3.82963  3.35384  2.48212  5.26958  4.13260     38 l x - H
          2.68618  4.42225  2.77519  2.73123  3.46354  2.40513  3.72494  3.29354  2.67741  2.69355  4.24690  2.90347  2.73739  3.18146  2.89801  2.37887  2.77519  2.98518  4.58477  3.61503
          0.00876  5.13824  5.86058  0.61958  0.77255  0.48576  0.95510
     32   2.63548  3.23643  4.88077  4.26977  3.35513  2.83810  4.47241  2.56107  4.06836  1.07965  2.71458  4.28375  4.50613  4.21126  4.09859  3.22116  3.11516  2.46755  4.21536  3.80743     39 l x - H
          2.68618  4.42225  2.77519  2.73123  3.46354  2.40513  3.72494  3.29354  2.67741  2.69355  4.24690  2.90347  2.73739  3.18146  2.89801  2.37887  2.77519  2.98518  4.58477  3.61503
          0.00876  5.13824  5.86058  0.61958  0.77255  0.48576  0.95510
     33   2.72066  4.35993  4.92119  4.30773  2.40119  3.21109  4.48169  2.27454  4.09822  1.44728  2.92764  4.30349  4.51274  4.23402  4.11515  3.34658  2.89713  1.79903  4.98230  3.43546     40 l x - H
          2.68618  4.42225  2.77519  2.73123  3.46354  2.40513  3.72494  3.29354  2.67741  2.69355  4.24690  2.90347  2.73739  3.18146  2.89801  2.37887  2.77519  2.98518  4.58477  3.61503
          0.21180  5.13824  1.68735  0.61958  0.77255  0.48576  0.95510
     34   2.14151  3.75443  3.83773  3.28064  3.82404  1.54210  4.19410  3.06185  3.23251  2.53161  3.60238  3.64893  4.23994  3.53002  3.57776  2.26994  2.53348  2.93944  5.26752  4.03785     41 g x - H
          2.68618  4.42225  2.77519  2.73123  3.46354  2.40513  3.72494  3.29354  2.67741  2.69355  4.24690  2.90347  2.73739  3.18146  2.89801  2.37887  2.77519  2.98518  4.58477  3.61503
          0.01072  4.93715  5.65950  0.61958  0.77255  0.27711  1.41871
     35   2.65245  4.11322  4.95315  4.34099  2.58408  4.17822  4.51445  1.73837  4.13165  1.61613  3.24263  4.33496  4.54014  4.26706  4.14736  3.16383  2.44563  1.89080  5.01154  3.83503     42 l x - H
          2.68607  4.42233  2.77527  2.73119  3.46361  2.40520  3.72502  3.29361  2.67748  2.69351  4.24697  2.90329  2.73747  3.18154  2.89808  2.37878  2.77505  2.98526  4.58484  3.61487
          0.11498  3.35160  2.60931  1.27994  0.32580  0.48576  0.95510
     36   2.67676  3.88851  4.88015  4.26724  2.46738  4.11353  4.44606  2.47076  4.05916  1.23152  3.29670  4.26602  4.47693  4.19597  4.07819  3.19117  2.61266  2.02535  4.94799  3.36115     49 l x - H
          2.68618  4.42225  2.77519  2.73123  3.46354  2.40513  3.72494  3.29354  2.67741  2.69355  4.24690  2.90347  2.73739  3.18146  2.89801  2.37887  2.77519  2.98518  4.58477  3.61503
          0.00943  5.06488  5.78722  0.61958  0.77255  0.66133  0.72601
     37   2.60751  3.28516  4.65942  4.05955  3.17315  3.68197  4.40110  1.87882  3.64905  2.33553  3.22711  3.44322  4.44760  3.78700  3.98967  2.75372  2.21791  1.71031  4.97596  3.79350     50 v x - H
          2.68618  4.42225  2.77519  2.73123  3.46354  2.40513  3.72494  3.29354  2.67741  2.69355  4.24690  2.90347  2.73739  3.18146  2.89801  2.37887  2.77519  2.98518  4.58477  3.61503
          0.00937  5.07122  5.79357  0.61958  0.77255  0.38276  1.14562
     38   2.81049  4.10911  4.90498  4.29481  3.47175  3.65164  4.49544  2.11854  4.09295  1.26373  2.19086  4.30628  4.52498  4.23517  4.12157  3.21153  2.77468  2.14801  5.00477  3.82751     51 l x - H
          2.68618  4.42225  2.77519  2.73123  3.46354  2.40513  3.72494  3.29354  2.67741  2.69355  4.24690  2.90347  2.73739  3.18146  2.89801  2.37887  2.77519  2.98518  4.58477  3.61503
          0.00876  5.13824  5.86058  0.61958  0.77255  0.48576  0.95510
     39   2.81436  4.42798  3.55394  2.99362  3.85272  3.65215  4.08084  3.46460  2.97150  2.83665  3.99460  3.15793  1.18180  2.68740  3.39264  2.94298  2.98253  3.05270  5.45307  3.91218     52 p x - H
          2.68618  4.42225  2.77519  2.73123  3.46354  2.40513  3.72494  3.29354  2.67741  2.69355  4.24690  2.90347  2.73739  3.18146  2.89801  2.37887  2.77519  2.98518  4.58477  3.61503
          0.03912  5.13824  3.42674  0.61958  0.77255  0.48576  0.95510
     40   2.96159  4.35389  4.81537  4.20737  1.63252  3.75618  4.44624  1.99176  3.43967  2.02631  2.96251  4.24417  3.63387  3.91445  3.80119  3.06855  3.08347  2.11987  4.42472  3.79530     53 f x - H
          2.68618  4.42225  2.77519  2.73123  3.46354  2.40513  3.72494  3.29354  2.67741  2.69355  4.24690  2.90347  2.73739  3.18146  2.89801  2.37887  2.77519  2.98518  4.58477  3.61503
          0.00902  5.10815  5.83049  0.61958  0.77255  0.43244  1.04675
     41   1.76828  4.56741  3.85527  3.30168  3.11923  3.72105  4.27364  2.33606  3.19667  2.67143  3.05106  3.35271  4.04799  3.41178  3.43599  2.73052  2.76752  2.55125  2.66215  3.46756     54 a x - H
          2.68618  4.42225  2.77519  2.73123  3.46354  2.40513  3.72494  3.29354  2.67741  2.69355  4.24690  2.90347  2.73739  3.18146  2.89801  2.37887  2.77519  2.98518  4.58477  3.61503
          0.00876  5.13824  5.86058  0.61958  0.77255  0.48576  0.95510
     42   2.19697  4.37941  4.77686  4.17235  2.89899  2.90983  4.45303  1.70418  3.99231  1.96034  3.03807  3.57491  4.49359  4.15424  4.05856  2.96779  2.68085  2.10885  4.99898  3.81887     55 i x - H
          2.68618  4.42225  2.77519  2.73123  3.46354  2.40513  3.72494  3.29354  2.67741  2.69355  4.24690  2.90347  2.73739  3.18146  2.89801  2.37887  2.77519  2.98518  4.58477  3.61503
          0.04196  5.13824  3.34614  0.61958  0.77255  0.48576  0.95510
     43   2.40667  4.43134  3.92153  3.64591  3.43031  4.05829  4.15064  1.84031  3.54821  2.21647  3.36591  3.79400  4.42778  3.77521  3.89326  2.70990  2.41375  1.70034  5.04269  3.41911     56 v x - H
          2.68625  4.42232  2.77510  2.73115  3.46361  2.40520  3.72460  3.29361  2.67733  2.69362  4.24697  2.90353  2.73746  3.18153  2.89808  2.37894  2.77494  2.98505  4.58484  3.61510
          0.06684  3.58245  3.30085  1.35320  0.29896  0.49948  0.93355
     44   2.77050  5.07255  3.08696  2.68964  3.64952  3.76434  3.59693  2.71059  2.74176  3.32476  3.91740  2.99854  3.82463  2.11350  3.14134  2.58453  2.62536  3.39666  4.74937  2.05243     64 y x - H
          2.68618  4.42225  2.77519  2.73123  3.46354  2.40513  3.72494  3.29354  2.67741  2.69355  4.24690  2.90347  2.73739  3.18146  2.89801  2.37887  2.77519  2.98518  4.58477  3.61503
          0.00920  5.08892  5.81126  0.61958  0.77255  0.47129  0.97868
     45   2.60392  5.31005  3.03932  1.87598  3.72589  3.60926  2.56969  3.56026  2.47297  2.68886  4.13520  2.70031  4.11881  2.84306  3.16102  2.72828  2.75013  3.37463  5.77452  3.10352     65 e x - H
          2.68618  4.42225  2.77519  2.73123  3.46354  2.40513  3.72494  3.29354  2.67741  2.69355  4.24690  2.90347  2.73739  3.18146  2.89801  2.37887  2.77519  2.98518  4.58477  3.61503
          0.00889  5.12280  5.84515  0.61958  0.77255  0.53416  0.88227
     46   2.53172  4.09964  4.44897  3.30664  3.11641  4.07055  2.43496  2.51078  3.56677  1.78451  3.17502  3.56441  4.43978  3.95408  3.91113  2.78894  2.59048  1.96548  5.04754  3.68214     66 l x - H
          2.68619  4.42226  2.77521  2.73124  3.46355  2.40508  3.72495  3.29355  2.67742  2.69356  4.24691  2.90348  2.73741  3.18147  2.89802  2.37888  2.77521  2.98519  4.58419  3.61504
          0.32583  3.48642  1.39650  0.40065  1.10832  0.45664  1.00350
     47   2.59108  4.30666  4.33366  3.74505  2.41668  3.94613  3.70999  2.53773  3.62017  2.34625  2.89169  3.50269  3.90094  3.51318  3.60565  2.93410  1.90404  2.23832  4.40189  2.87488     68 t x - T
          2.68618  4.42225  2.77519  2.73123  3.46354  2.40513  3.72494  3.29354  2.67741  2.69355  4.24690  2.90347  2.73739  3.18146  2.89801  2.37887  2.77519  2.98518  4.58477  3.61503
          0.31601  4.86272  1.33476  0.61958  0.77255  0.35594  1.20569
     48   2.53403  5.10970  3.08267  2.46706  4.10201  2.82908  2.91207  3.80565  2.46626  2.55725  3.76814  2.82272  3.54427  2.79844  2.90252  2.64217  2.39116  2.98959  4.63606  3.94417     69 t x - C
          2.68618  4.42225  2.77519  2.73123  3.46354  2.40513  3.72494  3.29354  2.67741  2.69355  4.24690  2.90347  2.73739  3.18146  2.89801  2.37887  2.77519  2.98518  4.58477  3.61503
          0.01158  4.86016  5.58251  0.61958  0.77255  0.24263  1.53509
     49   2.78209  4.92173  2.91311  2.39822  3.70052  2.02362  3.55150  3.69944  2.52277  3.43359  4.12707  2.03217  3.73310  2.85138  2.79188  2.69627  3.05139  3.64847  5.83738  3.54264     70 g x - S
[truncated: 2,867,564 more chars]
